# Supplementary material for: Identifying key genes in milk fat metabolism by weighted gene co-expression network analysis
Source: Sci Rep. 2022 Apr 27;12:6836. doi: 10.1038/s41598-022-10435-1 (PMC9046402; doi:10.1038/s41598-022-10435-1)
Supplement: Supplementary file 2 — Supplementary Table 1. [file 41598_2022_10435_MOESM2_ESM.xlsx]

## Sheet: Sheet 1
Details of the 18 modules
gene_id	moduleColor	GS.InterestedModule	p.GS.InterestedModule	MM.darkolivegreen	p.MM.darkolivegreen	MM.yellow	p.MM.yellow	MM.violet	p.MM.violet	MM.lightgreen	p.MM.lightgreen	MM.green	p.MM.green	MM.darkorange	p.MM.darkorange	MM.magenta	p.MM.magenta	MM.paleturquoise	p.MM.paleturquoise	MM.skyblue3	p.MM.skyblue3	MM.darkmagenta	p.MM.darkmagenta	MM.plum1	p.MM.plum1	MM.pink	p.MM.pink	MM.blue	p.MM.blue	MM.darkred	p.MM.darkred	MM.darkgrey	p.MM.darkgrey	MM.grey	p.MM.grey	MM.white	p.MM.white	MM.grey60	p.MM.grey60
NDUFAF8	blue	-0.663379	0.0729052	0.367723	0.370152	-0.198918	0.636751	-0.627382	0.0958874	-0.608802	0.109191	0.649386	0.0814045	-0.599556	0.116181	0.608208	0.109633	0.0311734	0.941588	-0.346204	0.400871	0.508091	0.19859	0.0724173	0.864692	0.273243	0.512599	-0.780619	0.0222434	-0.0804721	0.849765	-0.170736	0.686038	0.00908881	0.982959	-0.62551	0.0971832	-0.349244	0.396466
CSN3	blue	0.645472	0.0838808	-0.497372	0.209812	0.157995	0.708653	0.528782	0.177847	0.728323	0.0404708	-0.653672	0.0787432	0.581874	0.130234	-0.677291	0.0649955	-0.211349	0.615363	0.30243	0.466571	-0.711055	0.0479953	0.0805484	0.849624	-0.428775	0.289149	0.862961	0.00579076	0.0556427	0.895885	-0.0482762	0.909623	-0.0300521	0.943686	0.562253	0.146885	0.396375	0.330972
CTHRC1	blue	0.612606	0.106387	-0.569994	0.140183	0.20309	0.629548	0.449549	0.263775	0.805241	0.0158759	-0.643912	0.0848798	0.607466	0.110186	-0.577408	0.133926	-0.398956	0.327542	0.218437	0.603272	-0.801823	0.0166806	0.1503	0.722402	-0.472473	0.237122	0.865848	0.00544481	0.0675343	0.873758	-0.162494	0.700644	0.000630737	0.998817	0.45666	0.255354	0.414946	0.30667
CHRD	blue	0.60473	0.112239	-0.3655	0.373275	0.0432534	0.919001	0.608304	0.109562	0.464647	0.24606	-0.45779	0.254029	0.594791	0.119879	-0.588539	0.124831	-0.0105528	0.980215	0.312531	0.451044	-0.519443	0.187058	0.0349735	0.934478	-0.311983	0.451881	0.808601	0.0151091	0.297846	0.473687	0.00463822	0.991303	0.10989	0.795609	0.626149	0.0967398	0.583447	0.128948
AHCYL1	blue	0.600716	0.115291	-0.505958	0.200797	0.300982	0.468815	0.733884	0.0382113	0.421295	0.298564	-0.412272	0.310115	0.737318	0.0368555	-0.244494	0.559515	-0.20859	0.62009	0.0324293	0.939238	-0.428998	0.28887	0.163179	0.699427	-0.0533107	0.900232	0.702828	0.0518555	0.514861	0.19167	0.0628139	0.882533	0.42373	0.295484	0.530747	0.17594	0.630596	0.0936863
KIAA0319	blue	-0.588279	0.12504	0.472799	0.236753	-0.273495	0.512194	-0.362674	0.377263	-0.895358	0.00264448	0.817772	0.0131358	-0.389201	0.340593	0.621245	0.100173	0.38965	0.339987	-0.315338	0.446768	0.750989	0.0317508	-0.0811748	0.848464	0.469554	0.240437	-0.762866	0.0276887	0.268093	0.520893	-0.00513378	0.990374	0.127991	0.762625	-0.399853	0.326354	-0.107854	0.799337
TRAF2	blue	-0.588194	0.125108	0.427688	0.290508	-0.224483	0.593022	-0.25339	0.544838	-0.87305	0.0046403	0.735409	0.0376058	-0.339406	0.410798	0.632191	0.092605	0.390337	0.339061	-0.293009	0.481244	0.736552	0.0371552	0.078309	0.85377	0.497932	0.209219	-0.673784	0.0669389	0.292833	0.481519	0.0658904	0.876813	0.302515	0.46644	-0.275381	0.509172	-0.0640259	0.880279
ARHGAP31	blue	0.586066	0.126821	-0.29048	0.485212	0.113765	0.788523	0.685035	0.060824	0.493329	0.21413	-0.637218	0.0892437	0.450941	0.262116	-0.563508	0.145786	0.00999666	0.981258	0.433242	0.283596	-0.457714	0.254118	0.159688	0.705636	-0.263739	0.527943	0.828086	0.0111207	0.15605	0.712121	0.221618	0.597871	0.297053	0.474924	0.722896	0.0427523	0.499126	0.207954
CLDN11	blue	-0.586045	0.126838	0.291951	0.482902	-0.11914	0.778717	-0.748053	0.0328081	-0.364886	0.37414	0.522834	0.183685	-0.577693	0.133689	0.556949	0.151576	-0.177001	0.674989	-0.35049	0.394667	0.332606	0.420831	-0.0555989	0.895967	0.135213	0.74955	-0.751485	0.0315743	-0.25378	0.544198	-0.261602	0.531415	-0.22205	0.597139	-0.761019	0.0282982	-0.471144	0.238628
TMEM150B	blue	0.581402	0.130622	-0.259858	0.534257	0.0777499	0.854805	0.690056	0.0582062	0.350073	0.395269	-0.463823	0.247011	0.468024	0.242182	-0.442273	0.272532	0.0128353	0.975937	0.342597	0.406125	-0.373371	0.362271	0.0967141	0.819789	-0.186568	0.658217	0.748112	0.0327866	0.362801	0.377084	0.166463	0.693599	0.367667	0.37023	0.641458	0.0864645	0.642502	0.0857882
LOXL1	blue	0.579163	0.132468	-0.435735	0.28052	0.0122501	0.977033	0.375489	0.359335	0.626908	0.096215	-0.453484	0.259099	0.414548	0.307182	-0.543447	0.163885	-0.376068	0.358535	0.259169	0.53538	-0.746144	0.0335068	0.12114	0.775076	-0.515069	0.191458	0.807988	0.0152472	0.230054	0.583626	-0.268981	0.519458	0.0877692	0.836276	0.361248	0.379281	0.630857	0.0935089
AXIN2	blue	-0.570095	0.140097	0.462716	0.248292	-0.131521	0.756227	-0.277103	0.506416	-0.837066	0.00953537	0.632123	0.0926508	-0.472721	0.236842	0.57827	0.13321	0.440885	0.274218	-0.288548	0.488253	0.817539	0.0131839	-0.0265985	0.950151	0.574948	0.135985	-0.806297	0.0156323	0.0643316	0.879711	0.212416	0.613538	0.158662	0.707463	-0.329527	0.425408	-0.340861	0.408665
HNRNPA1	blue	0.565868	0.143733	-0.497879	0.209274	0.307544	0.458684	0.701723	0.0523876	0.585493	0.127285	-0.634645	0.0909553	0.637787	0.0888679	-0.369327	0.367907	-0.230876	0.582244	0.194129	0.64505	-0.535043	0.171811	0.307835	0.458237	-0.180663	0.668555	0.81629	0.013443	0.245326	0.558137	0.133265	0.75307	0.415217	0.306322	0.634434	0.0910964	0.488071	0.219813
SRPRB	blue	-0.553676	0.154512	0.448599	0.26491	-0.193071	0.646888	-0.314446	0.448125	-0.892871	0.00283202	0.8388	0.00924695	-0.219205	0.601967	0.710264	0.0483586	0.389327	0.340423	-0.381301	0.351334	0.790635	0.0194914	-0.187437	0.6567	0.542802	0.164486	-0.775922	0.0236126	0.348215	0.397956	0.029766	0.944222	0.0978363	0.817724	-0.402094	0.323396	-0.101472	0.811041
ZBTB18	blue	0.55241	0.155655	-0.523834	0.182696	0.110323	0.794816	0.511955	0.194624	0.608904	0.109116	-0.462564	0.248467	0.713312	0.0469674	-0.492765	0.214736	-0.262179	0.530478	0.185896	0.659392	-0.694164	0.0561155	0.18122	0.667578	-0.397892	0.328955	0.866496	0.00536897	0.304984	0.462626	-0.184558	0.661732	0.126594	0.765159	0.533339	0.173442	0.598469	0.117019
CDSN	blue	0.545967	0.161548	-0.462149	0.248948	0.190989	0.650508	0.456188	0.255909	0.815749	0.0135564	-0.778371	0.0228925	0.508639	0.198025	-0.638975	0.0880863	-0.263675	0.528047	0.376341	0.358158	-0.738303	0.0364722	0.205151	0.625998	-0.478767	0.230056	0.885138	0.00346964	-0.139726	0.741404	0.0125644	0.976444	0.00609475	0.988573	0.583565	0.128852	0.260488	0.53323
FBXO45	blue	0.545838	0.161667	-0.601538	0.114662	0.393041	0.335428	0.740259	0.0357178	0.533422	0.173363	-0.632826	0.0921763	0.647663	0.0824891	-0.517196	0.189312	-0.0422271	0.920918	0.0565894	0.894121	-0.434648	0.281859	0.305287	0.462159	-0.0199368	0.962628	0.665141	0.0718739	0.0862531	0.839076	0.211551	0.615018	0.218007	0.604003	0.667021	0.0707829	0.160319	0.704513
MSL2	blue	0.544662	0.162756	-0.451476	0.261479	0.319025	0.441176	0.730304	0.0396568	0.454146	0.258315	-0.537868	0.169124	0.803557	0.0162692	-0.426781	0.291644	0.0761967	0.857683	0.139144	0.742453	-0.342287	0.406578	0.0654631	0.877607	-0.0265012	0.950334	0.681696	0.0626026	0.206336	0.623961	0.249064	0.551959	0.130161	0.75869	0.697825	0.054291	0.273699	0.511868
SEC63	blue	0.541948	0.165284	-0.590513	0.123255	0.272274	0.514155	0.622656	0.0991775	0.494183	0.213214	-0.401459	0.324232	0.694387	0.0560034	-0.269307	0.518933	-0.341356	0.40794	-0.0171542	0.967842	-0.558206	0.150457	0.297142	0.474785	-0.155681	0.71278	0.724518	0.0420623	0.458979	0.252638	-0.0996953	0.814306	0.399714	0.326538	0.458642	0.253032	0.61334	0.105851
ARL6IP5	blue	0.531578	0.175137	-0.476442	0.232653	0.156111	0.712013	0.474075	0.235314	0.703346	0.0516071	-0.583561	0.128855	0.663757	0.0726832	-0.44997	0.263272	-0.330546	0.423891	0.265592	0.524937	-0.717523	0.0450857	0.195383	0.642874	-0.440654	0.274499	0.892345	0.00287277	0.172869	0.682271	-0.1122	0.791385	0.145166	0.731613	0.530387	0.176289	0.525905	0.180659
ARHGDIG	blue	0.530667	0.176018	-0.357537	0.384559	0.141983	0.737338	0.22276	0.595937	0.846138	0.00808762	-0.754569	0.0304902	0.244682	0.559204	-0.691395	0.0575196	-0.315425	0.446636	0.392696	0.33589	-0.726694	0.0411475	-0.0155882	0.970777	-0.54982	0.15801	0.698599	0.0539096	-0.368441	0.369146	-0.0432318	0.919041	-0.288827	0.487813	0.33407	0.418662	0.0474891	0.911092
PPP2R5E	blue	0.529628	0.177025	-0.531234	0.175469	0.106032	0.802675	0.411127	0.311596	0.796388	0.0180119	-0.688543	0.0589878	0.521413	0.185095	-0.724917	0.0418937	-0.266434	0.523574	0.327841	0.427923	-0.813622	0.0140072	0.260718	0.532855	-0.54422	0.163166	0.907233	0.00185954	-0.0875966	0.836595	-0.145743	0.730577	-0.0515973	0.903427	0.567307	0.142489	0.316436	0.445099
ANP32B	blue	0.52658	0.179997	-0.410983	0.311782	-0.00969717	0.981819	0.431007	0.286367	0.648685	0.0818451	-0.596074	0.118877	0.490552	0.217121	-0.805354	0.0158498	-0.0391552	0.926659	0.401457	0.324234	-0.689339	0.0585759	0.12713	0.764187	-0.510865	0.195738	0.861288	0.00599746	-0.0531078	0.90061	-0.0881243	0.83562	-0.140938	0.739219	0.62842	0.0951735	0.329217	0.42587
TSHZ1	blue	0.523753	0.182776	-0.558573	0.150131	0.0359668	0.93262	0.404164	0.320673	0.721756	0.043241	-0.586128	0.126771	0.495648	0.211648	-0.765859	0.0267189	-0.241207	0.564972	0.280021	0.501762	-0.81847	0.0129928	0.293063	0.481159	-0.547086	0.160516	0.8889	0.00314899	0.00122028	0.997712	-0.238818	0.568951	-0.0450428	0.915659	0.547296	0.160323	0.38967	0.339961
FPGT	blue	0.518794	0.187708	-0.530019	0.176646	0.202494	0.630575	0.631863	0.0928267	0.468531	0.241603	-0.458936	0.252688	0.756935	0.0296746	-0.564235	0.145152	0.0418862	0.921555	0.10602	0.802697	-0.468646	0.241472	0.143123	0.735287	-0.151645	0.719994	0.709989	0.0484851	0.201296	0.632642	0.0378583	0.929084	0.0272467	0.948938	0.6527	0.079342	0.306296	0.460604
RBBP6	blue	0.518663	0.18784	-0.171327	0.684992	0.00572007	0.989275	0.497484	0.209694	0.433865	0.282826	-0.42555	0.293191	0.554508	0.153762	-0.358124	0.383721	-0.0759045	0.858225	0.409633	0.313533	-0.448703	0.264786	-0.0636097	0.881053	-0.348043	0.398204	0.782539	0.0216984	0.316333	0.445255	0.0483493	0.909486	0.179348	0.670864	0.544177	0.163206	0.661231	0.0741744
KLHL2	blue	0.517078	0.189431	-0.403834	0.321107	0.0707604	0.867766	0.245005	0.558669	0.847966	0.00781419	-0.728087	0.0405685	0.3122	0.45155	-0.738897	0.0362419	-0.315464	0.446576	0.414143	0.307702	-0.806811	0.0155146	0.0989115	0.815747	-0.623805	0.0983724	0.810287	0.0147333	-0.284476	0.494686	-0.134537	0.75077	-0.224223	0.593461	0.414149	0.307695	0.178717	0.671972
TMED9	blue	0.515351	0.191174	-0.402813	0.322449	0.128832	0.761099	0.617081	0.103141	0.441345	0.273659	-0.39522	0.332512	0.800186	0.0170749	-0.345597	0.401754	-0.0890219	0.833964	0.200281	0.634394	-0.485548	0.222566	0.109668	0.796015	-0.233455	0.577916	0.811391	0.0144905	0.428478	0.28952	-0.0064977	0.987817	0.244084	0.560196	0.622994	0.0989402	0.640697	0.0869596
GPR137C	blue	0.515005	0.191523	-0.300354	0.46979	-0.0525403	0.901668	0.377751	0.356212	0.472776	0.236779	-0.299082	0.471765	0.574017	0.136768	-0.37964	0.353613	-0.244941	0.558775	0.276358	0.507608	-0.602749	0.113739	-0.0228989	0.95708	-0.453982	0.25851	0.784207	0.0212315	0.405432	0.31901	-0.232891	0.578861	0.0984354	0.816622	0.394556	0.333399	0.753111	0.031
PALLD	blue	0.513884	0.19266	-0.449347	0.264016	0.128984	0.760824	0.573189	0.137468	0.661495	0.0740175	-0.736648	0.0371178	0.490994	0.216643	-0.763048	0.0276293	-0.00771035	0.985544	0.397122	0.329977	-0.622707	0.099142	0.298661	0.47242	-0.380821	0.351993	0.87281	0.00466571	-0.117532	0.781649	0.106155	0.802449	0.0563281	0.894608	0.753716	0.0307878	0.230789	0.582391
ATP6AP1L	blue	0.513803	0.192742	-0.553423	0.15474	0.202353	0.630817	0.540559	0.166586	0.743287	0.0345694	-0.743348	0.0345466	0.537201	0.169756	-0.682849	0.0619846	-0.187791	0.656083	0.295192	0.477827	-0.712493	0.0473387	0.37356	0.362009	-0.397102	0.330004	0.882166	0.0037373	-0.0887151	0.83453	0.0117841	0.977907	0.102198	0.809709	0.668963	0.0696662	0.250108	0.550238
MOSMO	blue	0.512542	0.194025	-0.476454	0.23264	0.193476	0.646183	0.654625	0.0781581	0.46101	0.25027	-0.437514	0.278334	0.743337	0.0345505	-0.328003	0.427681	-0.163165	0.699451	0.141192	0.738762	-0.505825	0.200935	0.253626	0.544451	-0.191093	0.650328	0.801275	0.0168119	0.417539	0.303347	0.00218234	0.995908	0.367354	0.370671	0.614715	0.104851	0.619228	0.101604
KLHDC8A	blue	0.511713	0.194871	-0.437026	0.278933	0.171961	0.683873	0.258171	0.53701	0.803248	0.0163421	-0.613212	0.105944	0.598478	0.117012	-0.569471	0.14063	-0.289973	0.486009	0.257365	0.538325	-0.715002	0.0462067	-0.0871748	0.837373	-0.493825	0.213598	0.730965	0.0393873	-0.155024	0.713954	-0.129878	0.759204	-0.338769	0.411733	0.366642	0.37167	0.147577	0.727285
ZDHHC22	blue	0.508122	0.198558	-0.476715	0.232348	0.190761	0.650905	0.391413	0.337613	0.820174	0.0126476	-0.717744	0.0449885	0.584819	0.127831	-0.575462	0.135553	-0.304893	0.462766	0.321191	0.437904	-0.752748	0.0311275	0.169	0.689107	-0.492245	0.215295	0.864623	0.0055899	-0.113686	0.788668	-0.0596925	0.888342	-0.0564376	0.894404	0.526731	0.179849	0.257909	0.537437
FBXL12	blue	-0.506643	0.200087	0.53407	0.172742	-0.133904	0.751915	-0.338613	0.411962	-0.84694	0.00796686	0.700283	0.0530861	-0.418621	0.301965	0.601632	0.114591	0.467745	0.242502	-0.300897	0.468946	0.870961	0.00486517	-0.336788	0.414648	0.584315	0.128241	-0.893027	0.00281999	0.0797047	0.851185	0.2077	0.621618	-0.0695097	0.870088	-0.442869	0.271809	-0.373588	0.36197
TUBD1	blue	0.50645	0.200287	-0.309076	0.456331	-0.0438123	0.917957	0.526554	0.180022	0.46146	0.249747	-0.460401	0.25098	0.602989	0.113557	-0.663167	0.0730302	0.104428	0.805616	0.397024	0.330108	-0.521245	0.185262	0.0514264	0.903745	-0.386088	0.344807	0.834303	0.0100067	0.170752	0.686009	-0.00366794	0.993123	-0.0140107	0.973733	0.696031	0.0551804	0.486234	0.221816
PMM2	blue	-0.503063	0.203813	0.50551	0.201262	-0.120418	0.77639	-0.212081	0.614111	-0.913305	0.00152491	0.740937	0.0354589	-0.324605	0.432768	0.725508	0.0416444	0.432059	0.285062	-0.328836	0.426438	0.885004	0.00348144	-0.193171	0.646714	0.639953	0.0874453	-0.81074	0.0146333	0.306051	0.460982	0.215896	0.607598	0.21504	0.609058	-0.360705	0.380052	-0.145113	0.731709
SPOCK1	blue	0.501293	0.20567	-0.376597	0.357804	0.0732096	0.863222	0.561596	0.147461	0.530575	0.176107	-0.563592	0.145713	0.376578	0.357829	-0.459922	0.251537	-0.242075	0.56353	0.342148	0.406781	-0.602637	0.113825	0.383319	0.348577	-0.368168	0.369528	0.854624	0.00686789	0.23052	0.582843	-0.00837192	0.984303	0.448073	0.265539	0.589263	0.124252	0.633498	0.0917241
ERCC5	blue	0.500297	0.206718	-0.400361	0.325682	0.236364	0.573047	0.672227	0.0678126	0.587447	0.125708	-0.694975	0.0557082	0.628814	0.0949032	-0.454038	0.258443	-0.0792323	0.85206	0.340236	0.40958	-0.506841	0.199882	0.298569	0.472562	-0.238319	0.569783	0.862522	0.00584454	0.100838	0.812207	0.213912	0.610983	0.326936	0.429276	0.753218	0.0309623	0.393555	0.334739
C15orf65	blue	0.500158	0.206864	-0.559687	0.149144	0.17423	0.67987	0.55078	0.157135	0.681539	0.0626865	-0.646386	0.0832989	0.573228	0.137435	-0.575923	0.135167	-0.251078	0.54864	0.245679	0.557553	-0.713568	0.0468517	0.420057	0.300137	-0.387731	0.342581	0.89554	0.00263107	0.0845177	0.842282	-0.0622329	0.883614	0.235992	0.573668	0.63722	0.0892425	0.421168	0.298725
ATP7B	blue	0.499564	0.207492	-0.513984	0.192558	0.167652	0.691493	0.349018	0.396794	0.595338	0.119452	-0.299426	0.47123	0.784483	0.0211547	-0.20286	0.629943	-0.478682	0.23015	0.0109714	0.97943	-0.675508	0.0659792	0.0312104	0.941518	-0.366985	0.371188	0.725326	0.0417212	0.424793	0.294143	-0.324155	0.433444	0.0771257	0.855962	0.259989	0.534042	0.637956	0.0887563
WDR81	blue	0.499074	0.208009	-0.567892	0.141986	0.146514	0.729192	0.377016	0.357225	0.855315	0.00677418	-0.769492	0.02557	0.395849	0.331673	-0.750546	0.0319089	-0.337179	0.414072	0.320781	0.438522	-0.852089	0.00721896	0.383651	0.348124	-0.556281	0.152173	0.885842	0.00340811	-0.220188	0.600297	-0.135872	0.748359	-0.0154316	0.97107	0.538142	0.168865	0.20757	0.62184
RAB39B	blue	0.492656	0.214853	-0.529076	0.177561	0.120748	0.775788	0.314403	0.448191	0.864007	0.00566375	-0.712817	0.0471916	0.447136	0.266663	-0.653733	0.0787057	-0.414629	0.307077	0.321214	0.43787	-0.874108	0.00452902	0.301278	0.468356	-0.604523	0.112396	0.895559	0.00262968	-0.145437	0.731127	-0.203691	0.628513	-0.0313138	0.941325	0.466692	0.243708	0.30251	0.466448
NDUFAF4	blue	0.490392	0.217294	-0.216653	0.606308	0.0363687	0.931869	0.503529	0.203326	0.565615	0.143953	-0.624807	0.0976727	0.560446	0.148474	-0.587835	0.125396	0.0588031	0.889998	0.511679	0.194906	-0.502232	0.204684	0.0139475	0.973852	-0.40203	0.32348	0.849522	0.00758602	-0.000191697	0.999641	0.151533	0.720196	0.000177785	0.999667	0.708409	0.049217	0.371429	0.364973
DAP3	blue	-0.489904	0.217822	0.315053	0.447202	-0.0673769	0.87405	-0.300193	0.470038	-0.797408	0.0177571	0.750728	0.0318438	-0.293522	0.480439	0.639709	0.087605	0.29015	0.485731	-0.489285	0.218493	0.738932	0.0362283	-0.145777	0.730517	0.590544	0.123231	-0.841205	0.00885601	0.231848	0.580612	0.0313406	0.941275	0.0485044	0.909197	-0.479402	0.22935	-0.264775	0.526261
COL4A2	blue	0.488681	0.219149	-0.431637	0.285585	0.00513805	0.990366	0.238043	0.570244	0.747701	0.0329359	-0.496445	0.210798	0.5713	0.139069	-0.551046	0.156893	-0.374852	0.360217	0.300225	0.469989	-0.820674	0.0125474	0.0613491	0.885259	-0.628761	0.0949397	0.858617	0.00633735	0.0639143	0.880487	-0.320838	0.438437	-0.146697	0.728864	0.37699	0.357261	0.480218	0.228443
BNC2	blue	0.488134	0.219744	-0.399016	0.327463	0.0829069	0.84526	0.510633	0.195976	0.658492	0.0758114	-0.637527	0.0890394	0.62335	0.0986907	-0.5783	0.133184	-0.127801	0.762969	0.399204	0.327214	-0.661217	0.0741829	0.233566	0.577731	-0.452169	0.260656	0.93268	0.00072475	0.0632461	0.881729	-0.00305924	0.994264	0.116589	0.783369	0.690524	0.057966	0.449458	0.263884
TRIM33	blue	0.487723	0.220191	-0.432162	0.284934	-0.0827932	0.845471	0.331797	0.422032	0.579306	0.13235	-0.403339	0.321756	0.378362	0.35537	-0.577272	0.13404	-0.337004	0.414329	0.281221	0.499852	-0.770291	0.0253216	0.262641	0.529726	-0.568805	0.141201	0.841089	0.00887459	0.229939	0.583819	-0.341479	0.407759	0.132105	0.75517	0.406522	0.317585	0.664155	0.0724497
CAV1	blue	0.485634	0.222473	-0.44835	0.265208	0.00340845	0.993609	0.195558	0.642569	0.814762	0.0137644	-0.586334	0.126604	0.455172	0.257105	-0.688108	0.0592135	-0.355367	0.387658	0.341972	0.407039	-0.861675	0.00594925	0.0934462	0.825806	-0.674497	0.0665411	0.846068	0.0080982	-0.125217	0.76766	-0.304813	0.462889	-0.25132	0.548241	0.380592	0.352306	0.3211	0.438042
CARMIL3	blue	0.483145	0.225206	-0.527338	0.179255	0.178277	0.672745	0.297094	0.474859	0.862193	0.00588508	-0.744696	0.0340428	0.465334	0.245268	-0.745762	0.0336475	-0.263745	0.527933	0.291137	0.484181	-0.786521	0.0205943	0.171382	0.684895	-0.522781	0.183738	0.783892	0.0213192	-0.32666	0.429688	-0.103969	0.806459	-0.272103	0.514431	0.474521	0.234811	0.0225746	0.957687
MRPL40	blue	-0.482765	0.225625	0.507681	0.199013	0.098802	0.815948	-0.259894	0.534197	-0.607415	0.110224	0.335281	0.416872	-0.501608	0.205339	0.656574	0.0769702	0.306612	0.460118	-0.199654	0.635478	0.8181	0.0130686	-0.167125	0.692427	0.601413	0.114758	-0.816068	0.0134895	-0.200826	0.633454	0.458574	0.253111	0.110361	0.794746	-0.366678	0.37162	-0.573591	0.137128
GPAM	blue	-0.482509	0.225907	0.495444	0.211865	-0.0421533	0.921056	-0.334293	0.418332	-0.817183	0.0132574	0.724145	0.0422202	-0.358585	0.383064	0.790063	0.0196423	0.28424	0.49506	-0.396431	0.330898	0.853386	0.00703796	-0.341436	0.407823	0.623756	0.0984065	-0.908971	0.00175936	0.204807	0.626591	0.172824	0.68235	0.0538503	0.899226	-0.548856	0.158891	-0.271843	0.514849
GAS1	blue	-0.480154	0.228514	0.428984	0.288887	-0.0596172	0.888482	-0.323977	0.433712	-0.822016	0.0122809	0.776317	0.0234954	-0.326673	0.429669	0.819099	0.0128647	0.201217	0.632778	-0.451956	0.260909	0.791003	0.0193946	-0.247854	0.553955	0.599669	0.116095	-0.866409	0.00537914	0.32156	0.437347	0.0698197	0.869513	0.149984	0.72297	-0.565233	0.144284	-0.144238	0.733282
HACD2	blue	0.479943	0.228748	-0.477934	0.230985	0.167223	0.692253	0.588587	0.124793	0.536186	0.170721	-0.486262	0.221786	0.737664	0.0367205	-0.36924	0.368028	-0.196189	0.641476	0.19209	0.648594	-0.578948	0.132647	0.285605	0.492899	-0.283211	0.496691	0.850991	0.00737458	0.322287	0.436253	-0.0387023	0.927506	0.306292	0.460611	0.622789	0.0990845	0.578195	0.133272
GNPDA2	blue	-0.477723	0.231221	0.378926	0.354594	-0.0322472	0.939578	-0.334487	0.418045	-0.795183	0.0183157	0.790005	0.0196577	-0.245576	0.557723	0.823463	0.0119978	0.18152	0.667052	-0.503756	0.203089	0.76651	0.0265107	-0.267227	0.522293	0.602229	0.114135	-0.866961	0.00531497	0.328289	0.427255	0.0316675	0.940663	0.0904168	0.83139	-0.579506	0.132185	-0.169922	0.687476
ARSE	blue	0.477197	0.231809	-0.449176	0.26422	0.0661346	0.876359	0.461512	0.249688	0.682719	0.0620541	-0.601065	0.115024	0.614966	0.104668	-0.566144	0.143495	-0.221584	0.597929	0.351781	0.392806	-0.730221	0.0396908	0.283894	0.495608	-0.499235	0.207839	0.941885	0.000469545	0.095781	0.821506	-0.111718	0.792265	0.125561	0.767036	0.629718	0.0942847	0.496397	0.21085
GMPS	blue	0.475599	0.233599	-0.32638	0.430108	-0.01081	0.979733	0.338133	0.412668	0.701833	0.0523341	-0.609522	0.108657	0.531812	0.174912	-0.664841	0.0720487	-0.1295	0.759889	0.458593	0.253088	-0.705029	0.0508048	0.0621474	0.883773	-0.577171	0.134124	0.884698	0.00350846	-0.0729236	0.863752	-0.0942754	0.824278	-0.147764	0.726949	0.575754	0.135309	0.358388	0.383346
IKZF2	blue	0.474754	0.234549	-0.416485	0.304695	0.15816	0.708358	0.197797	0.638691	0.899107	0.00237723	-0.796553	0.0179704	0.263851	0.527761	-0.706852	0.0499448	-0.350566	0.394558	0.378328	0.355417	-0.785015	0.0210077	0.115406	0.785527	-0.582426	0.129782	0.735942	0.0373953	-0.438384	0.277269	-0.075531	0.858917	-0.273314	0.512486	0.365348	0.37349	-0.0102739	0.980738
FBXO33	blue	0.472876	0.236667	-0.327346	0.428663	0.0998278	0.814063	0.405764	0.318576	0.760054	0.0286197	-0.823872	0.0119185	0.335319	0.416815	-0.765524	0.0268264	-0.0710834	0.867167	0.52065	0.185854	-0.652265	0.079611	0.192937	0.64712	-0.498445	0.208675	0.839675	0.00910345	-0.34448	0.403378	0.124736	0.768535	-0.0919348	0.828591	0.654039	0.0785175	0.0938225	0.825112
FAM149B1	blue	0.472241	0.237385	-0.430851	0.286562	0.0957412	0.821579	0.551564	0.156422	0.5158	0.190719	-0.443881	0.270583	0.765409	0.0268635	-0.405498	0.318925	-0.136755	0.746763	0.237976	0.570356	-0.578506	0.133013	0.206651	0.623419	-0.331999	0.421732	0.866751	0.00533932	0.330645	0.423744	-0.0709322	0.867448	0.215427	0.608398	0.633927	0.0914359	0.603669	0.113042
RGL3	blue	-0.471983	0.237677	0.422049	0.297608	-0.127442	0.76362	-0.331145	0.423001	-0.861835	0.00592939	0.844167	0.00838932	-0.261924	0.530892	0.723749	0.0423883	0.307493	0.458763	-0.454264	0.258176	0.792887	0.0189035	-0.320549	0.438872	0.579696	0.132028	-0.861815	0.00593191	0.346367	0.400635	0.0180205	0.966219	0.0164668	0.96913	-0.53306	0.173711	-0.143948	0.733803
RNASE2	blue	-0.471048	0.238737	0.496295	0.210958	-0.0343837	0.935581	-0.363721	0.375783	-0.584242	0.1283	0.331563	0.422379	-0.733223	0.0384758	0.394301	0.333741	0.345299	0.402187	-0.141797	0.737673	0.727727	0.0407176	-0.147352	0.727688	0.470748	0.239077	-0.835513	0.00979847	-0.363056	0.376723	0.343395	0.404961	-0.0670525	0.874653	-0.412136	0.31029	-0.663232	0.072992
POU2AF1	blue	0.47075	0.239076	-0.526992	0.179593	0.0982443	0.816974	0.415216	0.306324	0.735065	0.0377419	-0.619623	0.101323	0.620394	0.100775	-0.654559	0.0781986	-0.218184	0.603703	0.28921	0.48721	-0.767927	0.0260612	0.279716	0.502247	-0.503492	0.203366	0.899682	0.00233785	-0.0203152	0.96192	-0.152802	0.717924	-0.0289	0.945843	0.597601	0.117691	0.337774	0.413197
MAPK6	blue	0.46973	0.240236	-0.432258	0.284815	-0.0693085	0.870462	0.267309	0.522159	0.71243	0.0473673	-0.529913	0.176748	0.362818	0.377058	-0.647636	0.0825067	-0.370572	0.366167	0.363016	0.376779	-0.852351	0.00718222	0.275086	0.509643	-0.666935	0.0708326	0.896449	0.00256479	0.0408856	0.923425	-0.328678	0.426675	0.0269471	0.949499	0.428915	0.288974	0.539324	0.167748
LRRN4CL	blue	0.46722	0.243102	-0.43302	0.283871	-0.0522775	0.902158	0.341502	0.407725	0.502143	0.204777	-0.245732	0.557465	0.742448	0.0348853	-0.451963	0.260901	-0.21552	0.60824	0.169585	0.688072	-0.671911	0.0679911	0.0286989	0.946219	-0.473975	0.235426	0.802864	0.0164328	0.388932	0.340956	-0.356575	0.385932	-0.0520897	0.902508	0.422146	0.297486	0.669391	0.0694215
HMOX1	blue	0.466969	0.24339	-0.333538	0.41945	-0.0859874	0.839567	0.388668	0.341313	0.62145	0.100028	-0.63397	0.0914071	0.185753	0.659642	-0.773532	0.0243289	-0.143322	0.734928	0.49703	0.210176	-0.71331	0.0469683	0.345844	0.401395	-0.576145	0.134981	0.873863	0.00455461	-0.0849499	0.841484	-0.092811	0.826976	0.119625	0.777835	0.593464	0.120921	0.428163	0.289913
OAZ2	blue	0.466341	0.244112	-0.517295	0.189213	0.205622	0.625188	0.416958	0.30409	0.816778	0.0133415	-0.758808	0.0290383	0.543602	0.163741	-0.621813	0.0997715	-0.271129	0.515997	0.313003	0.450324	-0.752213	0.0313164	0.309535	0.455627	-0.468709	0.2414	0.868857	0.00509862	-0.180069	0.669599	-0.030654	0.94256	-0.00175949	0.996701	0.586084	0.126807	0.185269	0.660487
MTFR1	blue	-0.466084	0.244406	0.498616	0.208493	-0.0819818	0.846971	-0.27251	0.513776	-0.850098	0.00750264	0.75146	0.0315832	-0.342574	0.406159	0.839393	0.00914952	0.242151	0.563404	-0.370102	0.366824	0.827528	0.0112243	-0.253396	0.544829	0.60244	0.113974	-0.825757	0.0115571	0.359021	0.382444	0.143037	0.735442	0.240033	0.566926	-0.504092	0.202739	-0.0675145	0.873794
USP13	blue	0.465102	0.245536	-0.48698	0.221001	0.124078	0.769731	0.271344	0.515651	0.884181	0.00355447	-0.752928	0.0310642	0.411268	0.311413	-0.678015	0.0645988	-0.374054	0.361323	0.360957	0.379695	-0.851071	0.00736316	0.259856	0.534259	-0.612783	0.106258	0.866206	0.00540282	-0.262717	0.529602	-0.156121	0.711995	-0.117736	0.781277	0.465726	0.244817	0.187826	0.656021
OR51E1	blue	0.463873	0.246953	-0.442431	0.27234	0.0309237	0.942055	0.219804	0.60095	0.767939	0.0260573	-0.511805	0.194777	0.607825	0.109919	-0.543786	0.16357	-0.365462	0.373329	0.286078	0.492151	-0.816572	0.0133842	0.0572968	0.892803	-0.620029	0.101034	0.847066	0.00794808	0.0139992	0.973755	-0.30863	0.457015	-0.1943	0.644753	0.381018	0.351723	0.409197	0.314099
C3H1orf210	blue	0.461465	0.249742	-0.145274	0.73142	-0.115399	0.78554	0.338115	0.412694	0.543142	0.164169	-0.519844	0.186658	0.368763	0.368696	-0.589265	0.12425	-0.05402	0.898909	0.549412	0.158382	-0.574352	0.136486	-0.00927184	0.982616	-0.546387	0.161161	0.824714	0.0117562	0.0277953	0.947911	-0.0295077	0.944705	-0.0257946	0.951657	0.548113	0.159572	0.495929	0.211348
RMDN1	blue	0.458765	0.252888	-0.450018	0.263215	-0.0317075	0.940588	0.285589	0.492924	0.581587	0.13047	-0.300315	0.46985	0.618666	0.102005	-0.385417	0.345719	-0.411845	0.310666	0.174874	0.678735	-0.760711	0.0284006	0.142009	0.737291	-0.541564	0.165643	0.825231	0.0116573	0.363605	0.375946	-0.412667	0.309605	0.0755333	0.858913	0.333366	0.419705	0.722074	0.0431044
GINS4	blue	0.457568	0.254289	-0.593536	0.120864	0.209039	0.61932	0.294126	0.479495	0.85101	0.00737177	-0.661014	0.0743032	0.586728	0.126287	-0.600049	0.115802	-0.381841	0.350596	0.182024	0.666169	-0.81869	0.012948	0.232135	0.58013	-0.504734	0.20207	0.799475	0.0172478	-0.167323	0.692076	-0.202324	0.630868	-0.16681	0.692985	0.425048	0.293823	0.148215	0.726141
MAPK13	blue	0.457161	0.254765	-0.256208	0.540219	0.0994337	0.814787	0.623112	0.0988578	0.448194	0.265395	-0.598675	0.11686	0.339219	0.411072	-0.36784	0.369989	-0.13338	0.752863	0.413957	0.307943	-0.455951	0.256188	0.38229	0.349981	-0.268982	0.519457	0.818672	0.0129516	0.211379	0.615312	0.179585	0.670447	0.567035	0.142725	0.664475	0.0722624	0.600277	0.115628
ATP8A1	blue	0.456685	0.255325	-0.595562	0.119277	0.202839	0.629981	0.338531	0.412083	0.877974	0.0041369	-0.764041	0.0273056	0.418928	0.301574	-0.649351	0.0814266	-0.424236	0.294845	0.255799	0.540888	-0.857185	0.00652451	0.422547	0.296978	-0.533499	0.173289	0.853504	0.00702161	-0.226399	0.589785	-0.155389	0.713302	0.0165967	0.968887	0.479296	0.229468	0.174534	0.679333
SHLD1	blue	0.455437	0.256792	-0.518691	0.187811	0.0261668	0.95096	0.35248	0.391801	0.775709	0.0236759	-0.700434	0.0530121	0.297498	0.47423	-0.779119	0.0226752	-0.302964	0.465746	0.371267	0.365198	-0.854303	0.0069117	0.465625	0.244934	-0.607533	0.110136	0.9078	0.00182643	-0.163129	0.699516	-0.19581	0.642132	0.065137	0.878213	0.555332	0.153023	0.319456	0.440524
TGM7	blue	0.453947	0.258551	-0.526812	0.179769	0.0917715	0.828892	0.281975	0.498653	0.837815	0.0094101	-0.649429	0.0813781	0.502878	0.204007	-0.604037	0.112763	-0.424127	0.294983	0.296826	0.475277	-0.877791	0.00415503	0.305679	0.461555	-0.618014	0.102472	0.90026	0.00229867	-0.0879104	0.836015	-0.260418	0.533343	-0.0305219	0.942807	0.45294	0.259742	0.350747	0.394296
UCHL3	blue	0.450509	0.26263	-0.113521	0.78897	-0.0613732	0.885214	0.518746	0.187756	0.426251	0.292309	-0.632456	0.092426	0.116701	0.783163	-0.641243	0.0866046	0.08473	0.84189	0.597224	0.117983	-0.423536	0.295728	0.232595	0.579358	-0.373339	0.362316	0.770466	0.0252673	-0.0438549	0.917877	0.221616	0.597875	0.275427	0.509097	0.689193	0.0586511	0.414132	0.307717
COQ6	blue	0.449731	0.263558	-0.527501	0.179096	0.158473	0.7078	0.347677	0.398734	0.844515	0.00833552	-0.730805	0.0394525	0.483222	0.225121	-0.59625	0.11874	-0.390453	0.338905	0.312078	0.451736	-0.832695	0.0102876	0.36851	0.36905	-0.552989	0.155132	0.895963	0.00260006	-0.148039	0.726456	-0.143428	0.734738	0.0450183	0.915705	0.515645	0.190876	0.276421	0.507507
CTNNBL1	blue	0.449692	0.263604	-0.494226	0.213168	0.307625	0.458559	0.394828	0.333037	0.762631	0.027766	-0.712827	0.0471873	0.615221	0.104484	-0.553777	0.154421	-0.172589	0.682764	0.205377	0.62561	-0.600568	0.115404	0.109826	0.795726	-0.312752	0.450707	0.691008	0.0577179	-0.249696	0.550917	0.0704718	0.868302	-0.192504	0.647874	0.512788	0.193775	-0.0409619	0.923282
NUDT14	blue	0.448588	0.264922	-0.438924	0.276609	-0.0115002	0.978439	0.285398	0.493227	0.463774	0.247068	-0.224255	0.593407	0.3591	0.382331	-0.281928	0.498728	-0.509294	0.197351	0.0742474	0.861297	-0.680177	0.0634218	0.244885	0.558867	-0.432159	0.284938	0.674012	0.0668118	0.439073	0.276428	-0.413685	0.308292	0.289438	0.486851	0.183432	0.663703	0.767406	0.026226
IQCH	blue	0.448064	0.265551	-0.22149	0.598088	0.00669695	0.987444	0.237609	0.570968	0.706029	0.050332	-0.605872	0.11138	0.442155	0.272675	-0.55207	0.155963	-0.18922	0.65359	0.478895	0.229914	-0.650875	0.0804742	-0.0641371	0.880072	-0.574335	0.136501	0.791472	0.0192715	-0.140623	0.739787	-0.0578634	0.891748	-0.198925	0.636738	0.449095	0.264317	0.29577	0.476926
MMP20	blue	0.447451	0.266284	-0.33671	0.414763	-0.107022	0.800861	0.380281	0.352733	0.520202	0.186301	-0.393533	0.334768	0.486894	0.221095	-0.497222	0.209972	-0.230962	0.5821	0.361408	0.379055	-0.690185	0.05814	0.232072	0.580237	-0.543093	0.164215	0.890531	0.00301615	0.291454	0.483682	-0.246708	0.555849	0.196387	0.641132	0.516395	0.190119	0.730309	0.0396548
ANKRD49	blue	0.445876	0.268177	-0.366916	0.371285	0.14135	0.738478	0.102986	0.808262	0.88092	0.0038534	-0.706111	0.0502936	0.257345	0.538358	-0.548775	0.158965	-0.474069	0.23532	0.340133	0.409731	-0.784564	0.0211324	0.0441192	0.917384	-0.606221	0.111118	0.690604	0.0579247	-0.350392	0.394809	-0.158152	0.708373	-0.252449	0.546384	0.225952	0.590539	0.0837416	0.843717
SDCBP2	blue	0.43941	0.276016	0.00672603	0.987389	-0.153707	0.716306	0.440347	0.274872	0.266872	0.522865	-0.371526	0.364837	0.357037	0.385271	-0.545139	0.162314	0.257514	0.538083	0.540895	0.16627	-0.279939	0.501892	-0.16795	0.690965	-0.325241	0.431814	0.662929	0.0731701	0.138378	0.743834	0.15846	0.707823	-0.0179431	0.966364	0.61168	0.107066	0.470299	0.239588
TWF2	blue	-0.438647	0.276947	0.578264	0.133214	-0.112258	0.791277	-0.128509	0.761686	-0.742066	0.0350296	0.336938	0.414427	-0.621159	0.100233	0.3198	0.440004	0.642015	0.0861034	-0.0046462	0.991288	0.857067	0.00654002	-0.10815	0.798794	0.553495	0.154675	-0.713989	0.0466617	-0.199706	0.635388	0.52161	0.1849	0.10749	0.800003	-0.11313	0.789685	-0.49444	0.212939
LATS1	blue	0.438251	0.277433	-0.42782	0.290343	0.0639552	0.880411	0.501696	0.205246	0.658183	0.0759974	-0.675975	0.0657211	0.431556	0.285686	-0.584266	0.128281	-0.219141	0.602076	0.406029	0.31823	-0.708989	0.0489475	0.479378	0.229376	-0.478588	0.230256	0.946081	0.000376217	0.0289387	0.94577	-0.0322625	0.93955	0.317312	0.443771	0.681806	0.0625432	0.480211	0.228451
ATP9B	blue	0.436701	0.279333	-0.454275	0.258163	0.0777931	0.854725	0.32315	0.434953	0.657044	0.0766854	-0.507459	0.199243	0.683248	0.0617716	-0.654058	0.0785057	-0.0719168	0.86562	0.242215	0.563297	-0.648857	0.081737	0.02199	0.958782	-0.444429	0.269922	0.752269	0.0312964	-0.0758056	0.858408	-0.140771	0.73952	-0.319115	0.441039	0.522111	0.184401	0.172378	0.683137
UBL4B	blue	0.435226	0.281146	-0.345149	0.402404	0.173312	0.681488	0.601496	0.114695	0.526788	0.179793	-0.584608	0.128003	0.744503	0.0341148	-0.406068	0.318179	-0.00053544	0.998996	0.332401	0.421136	-0.463284	0.247633	0.190542	0.651287	-0.250416	0.54973	0.839204	0.0091805	0.142898	0.735692	0.165302	0.695658	0.203391	0.629029	0.74426	0.0342051	0.397954	0.328873
NUBP1	blue	0.434919	0.281525	-0.387442	0.342971	0.0476495	0.910792	0.489084	0.218712	0.525683	0.180876	-0.46093	0.250363	0.771537	0.024937	-0.521501	0.185007	-0.0026147	0.995097	0.298411	0.472809	-0.560113	0.148768	0.120548	0.776153	-0.370209	0.366674	0.848023	0.00780573	0.177935	0.673347	-0.0480092	0.910121	0.00277968	0.994788	0.673657	0.0670101	0.445032	0.269194
TMEM30A	blue	0.434416	0.282146	-0.0857461	0.840012	-0.0201275	0.962271	0.540553	0.166591	0.405528	0.318886	-0.592601	0.121601	0.22339	0.59487	-0.445216	0.268973	0.00269866	0.99494	0.569182	0.140878	-0.394501	0.333473	0.223865	0.594067	-0.336675	0.414815	0.789618	0.0197605	0.100348	0.813107	0.231915	0.580499	0.415551	0.305893	0.668664	0.0698374	0.547332	0.16029
RPS21	blue	-0.43437	0.282202	0.408127	0.315492	-0.207955	0.62118	-0.503339	0.203525	-0.760221	0.0285639	0.875815	0.00435301	-0.358345	0.383407	0.641399	0.0865033	0.157963	0.708709	-0.448107	0.265499	0.644879	0.0842596	-0.431528	0.285721	0.406302	0.317873	-0.866999	0.00531066	0.285129	0.493652	-0.181928	0.666337	-0.184366	0.662068	-0.707553	0.0496163	-0.129863	0.75923
LMNA	blue	0.434289	0.282302	-0.248751	0.552475	-0.136331	0.747528	0.327191	0.428895	0.445248	0.268934	-0.27914	0.503164	0.684396	0.0611618	-0.501054	0.205921	-0.0213675	0.959948	0.348942	0.396903	-0.564101	0.145269	-0.0986237	0.816276	-0.491606	0.215983	0.799697	0.0171938	0.282641	0.497596	-0.212118	0.614047	-0.137339	0.745709	0.512387	0.194183	0.606691	0.110766
PLXNA4	blue	-0.43329	0.283536	0.420079	0.300108	0.0556011	0.895963	-0.114927	0.786401	-0.821161	0.0124502	0.586369	0.126576	-0.308194	0.457685	0.691277	0.0575802	0.421717	0.298029	-0.377853	0.356072	0.904034	0.00205354	-0.187213	0.657091	0.745766	0.0336463	-0.843679	0.00846521	0.177194	0.674649	0.363088	0.376677	0.200976	0.633194	-0.330267	0.424306	-0.335739	0.416196
SLC30A8	blue	0.430577	0.286903	-0.247074	0.555245	0.0157467	0.97048	0.582459	0.129755	0.455557	0.256651	-0.526721	0.179858	0.665518	0.0716541	-0.481612	0.226898	0.0840232	0.843197	0.452453	0.26032	-0.46453	0.246194	0.170904	0.68574	-0.338752	0.411759	0.891864	0.00291037	0.197481	0.639238	0.124976	0.768098	0.213854	0.611082	0.788321	0.020107	0.53554	0.171337
IL37	blue	0.429158	0.28867	-0.456751	0.255248	0.158227	0.708239	0.568148	0.141765	0.602671	0.113799	-0.644256	0.0846584	0.642905	0.0855278	-0.574241	0.13658	-0.038339	0.928185	0.312203	0.451546	-0.57789	0.133525	0.345964	0.401221	-0.320904	0.438337	0.863707	0.00570005	0.0124414	0.976675	0.0795804	0.851416	0.15528	0.713496	0.748788	0.0325413	0.300551	0.469483
CCDC15	blue	0.427468	0.290783	-0.44864	0.26486	0.155448	0.713196	0.366922	0.371276	0.789343	0.0198336	-0.714882	0.0462605	0.577662	0.133715	-0.585229	0.127499	-0.23355	0.577757	0.351905	0.392629	-0.727234	0.0409224	0.240552	0.566062	-0.49749	0.209687	0.868274	0.00516449	-0.170432	0.686575	-0.0409931	0.923224	-0.0539346	0.899069	0.582592	0.129646	0.204336	0.627402
PMS1	blue	0.427441	0.290818	-0.326782	0.429507	0.0927502	0.827088	0.529063	0.177574	0.555451	0.152916	-0.676749	0.0652938	0.515236	0.19129	-0.737162	0.0369165	0.18451	0.661816	0.430811	0.286611	-0.471438	0.238294	0.172562	0.682812	-0.314024	0.448768	0.778195	0.0229437	-0.1874	0.656765	0.203798	0.628328	-0.0761786	0.857717	0.782627	0.0216734	0.0956478	0.821751
CDC25B	blue	0.426284	0.292268	-0.244877	0.558881	0.0277402	0.948014	0.680648	0.0631672	0.347375	0.399173	-0.504142	0.202687	0.583287	0.129078	-0.462398	0.248659	0.144016	0.73368	0.424376	0.294668	-0.376412	0.358059	0.281	0.500203	-0.229681	0.584253	0.85183	0.00725544	0.269103	0.519262	0.201456	0.632366	0.3937	0.334544	0.834078	0.0100458	0.573823	0.136932
OGFRL1	blue	-0.426019	0.292601	0.376301	0.358213	0.024059	0.954907	-0.332129	0.421539	-0.75607	0.0299711	0.749825	0.0321672	-0.205825	0.62484	0.76929	0.025633	0.23414	0.576769	-0.514353	0.192184	0.796283	0.0180383	-0.420932	0.299025	0.637095	0.0893253	-0.917232	0.00133097	0.239205	0.568305	0.0920735	0.828335	-0.0830068	0.845076	-0.596158	0.118812	-0.308566	0.457115
PDZD11	blue	0.425491	0.293265	-0.427458	0.290796	0.306895	0.459683	0.768684	0.0258229	0.365961	0.372626	-0.572045	0.138437	0.617287	0.102994	-0.392605	0.336012	0.11075	0.794036	0.164184	0.697642	-0.278354	0.504418	0.367494	0.370473	0.0351548	0.934139	0.664913	0.0720065	0.157534	0.709474	0.333778	0.419095	0.404438	0.320314	0.776619	0.0234063	0.250085	0.550274
METTL1	blue	-0.425191	0.293642	0.135877	0.748349	0.0596807	0.888364	-0.596146	0.118821	-0.33331	0.419788	0.470623	0.23922	-0.577348	0.133977	0.527564	0.179034	-0.24778	0.554078	-0.512749	0.193814	0.346239	0.40082	-0.0789079	0.852661	0.292934	0.481361	-0.826658	0.0113871	-0.199549	0.635659	-0.200464	0.634078	-0.17727	0.674516	-0.814507	0.0138185	-0.52288	0.18364
IFT88	blue	0.424989	0.293896	-0.493757	0.21367	0.0131579	0.975332	0.24107	0.565201	0.693033	0.0566865	-0.42595	0.292688	0.700628	0.0529182	-0.574155	0.136652	-0.264136	0.527298	0.208646	0.619994	-0.779785	0.0224827	0.086087	0.839383	-0.565188	0.144323	0.821162	0.0124501	0.0638914	0.880529	-0.343214	0.405224	-0.239838	0.567252	0.425196	0.293636	0.38137	0.351241
ZBTB34	blue	0.422489	0.297052	-0.305198	0.462295	0.00752544	0.98589	0.32703	0.429135	0.731323	0.0392419	-0.66478	0.0720846	0.500413	0.206596	-0.592602	0.121601	-0.188608	0.654657	0.49653	0.210708	-0.718703	0.044567	0.172042	0.68373	-0.59552	0.119309	0.919746	0.00121569	-0.107707	0.799605	-0.0630376	0.882117	-0.0283665	0.946841	0.596281	0.118716	0.367422	0.370575
CXCL8	blue	0.422471	0.297074	-0.235848	0.573911	-0.109649	0.79605	0.352038	0.392436	0.597921	0.117443	-0.548732	0.159004	0.50916	0.197489	-0.647512	0.0825851	-0.0297396	0.944271	0.533133	0.17364	-0.646794	0.0830395	0.0991973	0.815222	-0.584525	0.12807	0.911835	0.00160201	-0.0011314	0.997879	-0.075094	0.859727	-0.0588676	0.889878	0.647644	0.0825016	0.461654	0.249522
GBE1	blue	0.420919	0.299041	-0.42613	0.292462	0.0819089	0.847106	0.373476	0.362125	0.786631	0.0205645	-0.777812	0.0230557	0.4181	0.30263	-0.747534	0.0329971	-0.153339	0.716965	0.450311	0.262866	-0.747722	0.0329283	0.336332	0.41532	-0.550943	0.156987	0.898335	0.00243076	-0.284742	0.494265	-0.0143242	0.973146	-0.0481458	0.909866	0.654967	0.077949	0.158029	0.708592
TRAPPC6A	blue	-0.418696	0.30187	0.0689956	0.871043	-0.554356	0.153899	-0.184678	0.661521	0.0936834	0.825369	-0.0619728	0.884098	0.154489	0.714909	-0.324888	0.432343	0.208499	0.620246	0.508124	0.198556	-0.395191	0.332551	0.712753	0.0472208	-0.628995	0.0947795	0.644878	0.0842601	-0.143604	0.734422	-0.324488	0.432944	0.134807	0.750282	0.581503	0.130539	0.301981	0.467268
RASSF7	blue	0.414995	0.306607	-0.379473	0.353843	-0.173682	0.680836	0.296423	0.475905	0.504204	0.202622	-0.296235	0.476199	0.55084	0.15708	-0.578816	0.132756	-0.180569	0.668721	0.304601	0.463216	-0.724792	0.0419464	0.177162	0.674707	-0.588391	0.12495	0.864149	0.00564676	0.280027	0.501751	-0.376062	0.358543	0.00083885	0.998427	0.482232	0.226214	0.679593	0.0637382
KIF5C	blue	0.41473	0.306947	-0.419957	0.300264	0.061612	0.88477	0.401914	0.323632	0.712558	0.0473092	-0.650694	0.0805872	0.458411	0.253302	-0.50204	0.204885	-0.337684	0.413329	0.388255	0.341871	-0.763918	0.0273454	0.429775	0.287901	-0.544097	0.163281	0.944247	0.000415332	0.030344	0.94314	-0.118559	0.779777	0.266822	0.522946	0.583317	0.129054	0.503298	0.203568
RDX	blue	0.41279	0.309446	-0.176671	0.67557	-0.0300944	0.943607	0.528069	0.178542	0.528768	0.177861	-0.680451	0.0632732	0.349394	0.39625	-0.578728	0.132829	0.0204886	0.961595	0.608811	0.109185	-0.523066	0.183456	0.314072	0.448694	-0.444152	0.270256	0.918353	0.00127874	-0.0110171	0.979345	0.176618	0.675663	0.3068	0.459828	0.783071	0.0215486	0.475701	0.233485
MLANA	blue	0.412489	0.309835	-0.20054	0.633947	-0.0223296	0.958146	0.410185	0.312817	0.640482	0.0870998	-0.731935	0.0389943	0.369204	0.368079	-0.708232	0.0492997	0.0421192	0.92112	0.615153	0.104533	-0.582007	0.130125	0.177462	0.674179	-0.519124	0.187377	0.883675	0.00359985	-0.226052	0.59037	0.137026	0.746273	-0.0141153	0.973537	0.731887	0.0390135	0.24829	0.553236
DNASE1L3	blue	0.41247	0.30986	-0.471051	0.238734	-0.00495771	0.990704	0.266545	0.523395	0.794111	0.0185886	-0.639735	0.0875881	0.402122	0.323359	-0.651378	0.0801613	-0.378844	0.354707	0.380244	0.352783	-0.88243	0.00371302	0.390948	0.338238	-0.673402	0.0671529	0.937157	0.00059157	-0.0953135	0.822367	-0.272736	0.513413	0.037096	0.930509	0.499797	0.207246	0.410086	0.312945
SHB	blue	-0.411865	0.310641	0.293424	0.480593	-0.273225	0.512629	-0.164295	0.697446	-0.556817	0.151694	0.346056	0.401087	-0.696415	0.0549893	0.224465	0.593052	0.178296	0.672712	-0.0304769	0.942891	0.370276	0.366581	0.450308	0.262869	0.193587	0.645991	-0.36166	0.378697	0.0526025	0.901552	0.0261373	0.951015	0.504219	0.202607	-0.131894	0.755552	0.0285245	0.946546
ELMO1	blue	0.411614	0.310966	-0.114319	0.787512	-0.0491496	0.907993	0.481725	0.226773	0.406379	0.317772	-0.444256	0.270131	0.658647	0.0757183	-0.424162	0.294938	0.128424	0.76184	0.497205	0.20999	-0.397332	0.329699	-0.0475794	0.910923	-0.362907	0.376932	0.822636	0.0121592	0.198348	0.637736	0.119054	0.778874	0.0660849	0.876451	0.702511	0.0520076	0.533182	0.173594
RARS2	blue	0.41071	0.312137	-0.400711	0.32522	0.002352	0.99559	0.282017	0.498587	0.79352	0.0187404	-0.68741	0.0595771	0.38265	0.349489	-0.630617	0.093672	-0.339226	0.411063	0.450699	0.262403	-0.83797	0.00938419	0.352629	0.391587	-0.663446	0.0728658	0.942125	0.000463852	-0.136354	0.747487	-0.182099	0.666038	0.0534762	0.899923	0.534265	0.172554	0.389315	0.340439
LAMP3	blue	0.410597	0.312283	-0.451108	0.261916	-0.0904975	0.831241	0.0543565	0.898282	0.478236	0.230648	-0.00796461	0.985067	0.639746	0.087581	-0.300494	0.469572	-0.456612	0.25541	-0.0430638	0.919355	-0.714979	0.046217	-0.135077	0.749795	-0.521222	0.185285	0.586042	0.12684	0.43843	0.277213	-0.65102	0.0803842	-0.255046	0.542122	0.0220756	0.958622	0.654077	0.0784944
SAV1	blue	0.409831	0.313277	-0.268314	0.520535	-0.0365373	0.931554	0.406711	0.317339	0.669003	0.0696431	-0.699808	0.0533174	0.400519	0.325473	-0.647923	0.082325	-0.100812	0.812253	0.574026	0.136761	-0.679833	0.0636083	0.30175	0.467624	-0.576295	0.134855	0.957683	0.00018348	-0.104469	0.805542	0.0156335	0.970692	0.123538	0.770712	0.706185	0.0502587	0.412278	0.310107
MTCL1	blue	0.409708	0.313436	-0.439265	0.276193	0.107888	0.799274	0.305247	0.46222	0.830371	0.0107026	-0.793337	0.0187874	0.379469	0.353848	-0.755336	0.0302243	-0.196344	0.641207	0.421635	0.298133	-0.765167	0.0269412	0.300374	0.469758	-0.563584	0.14572	0.847068	0.00794779	-0.376532	0.357893	-0.0360529	0.932459	-0.144815	0.732244	0.581984	0.130144	0.0534004	0.900064
SLC10A3	blue	0.407551	0.316242	-0.34253	0.406223	0.0994124	0.814826	0.451138	0.261881	0.605547	0.111625	-0.545591	0.161895	0.638041	0.0887004	-0.307648	0.458523	-0.273388	0.512367	0.343663	0.40457	-0.622654	0.0991794	0.268619	0.520043	-0.424237	0.294843	0.894972	0.00267302	0.203802	0.62832	-0.0429875	0.919498	0.297703	0.473911	0.582546	0.129684	0.585779	0.127053
BREH1	blue	0.405384	0.319074	-0.245401	0.558012	-0.0873338	0.83708	0.501283	0.20568	0.465534	0.245039	-0.583357	0.129021	0.208669	0.619955	-0.616058	0.103878	-0.0476968	0.910704	0.518524	0.187979	-0.56339	0.14589	0.441836	0.273062	-0.450391	0.26277	0.872081	0.00474378	0.0673485	0.874103	0.0392937	0.9264	0.389146	0.340668	0.697671	0.0543668	0.553252	0.154894
SNX14	blue	0.404132	0.320714	-0.147725	0.727019	-0.170072	0.68721	0.421752	0.297984	0.460801	0.250514	-0.501327	0.205634	0.437581	0.278253	-0.642966	0.0854888	0.104183	0.806066	0.586209	0.126706	-0.533851	0.172952	0.124911	0.768216	-0.518334	0.188169	0.891076	0.00297262	0.0706767	0.867922	0.0117915	0.977893	0.0609691	0.885966	0.720892	0.0436136	0.530801	0.175888
LENG9	blue	0.403181	0.321965	-0.474142	0.235238	0.14093	0.739235	0.483334	0.224998	0.705782	0.0504487	-0.739237	0.036111	0.502376	0.204534	-0.659583	0.0751568	-0.120475	0.776285	0.366744	0.371527	-0.677506	0.0648776	0.441438	0.273545	-0.426732	0.291706	0.88935	0.00311199	-0.159153	0.706589	0.0377145	0.929352	0.120192	0.776801	0.71852	0.0446471	0.210572	0.616694
GCNT1	blue	0.402572	0.322765	-0.526229	0.18034	0.19578	0.642185	0.31427	0.448393	0.855301	0.00677606	-0.751576	0.0315421	0.452233	0.26058	-0.550506	0.157384	-0.416268	0.304973	0.2901	0.48581	-0.815064	0.0137006	0.408176	0.315428	-0.529755	0.176901	0.855829	0.00670487	-0.21421	0.610474	-0.119801	0.777513	0.054806	0.897444	0.488585	0.219254	0.194296	0.644761
GNB3	blue	-0.401618	0.324023	0.0805952	0.849537	-0.236572	0.5727	-0.453399	0.259198	-0.510695	0.195912	0.667836	0.0703127	-0.502824	0.204064	0.33666	0.414837	-0.104118	0.806184	-0.440801	0.27432	0.238769	0.569032	0.163444	0.698957	0.161912	0.701678	-0.580249	0.131571	0.189649	0.652842	-0.42806	0.290042	0.0610372	0.885839	-0.583845	0.128623	-0.0256314	0.951962
SLC38A9	blue	0.400743	0.325177	-0.4182	0.302502	0.0789538	0.852576	0.387774	0.342522	0.774639	0.0239954	-0.764064	0.027298	0.38315	0.348807	-0.620364	0.100796	-0.277409	0.505927	0.450549	0.262582	-0.773859	0.02423	0.459809	0.251669	-0.564811	0.144651	0.943071	0.00044178	-0.169183	0.688784	-0.0452378	0.915295	0.176995	0.675	0.634399	0.0911199	0.324378	0.433108
SDK1	blue	0.399355	0.327013	-0.32687	0.429375	-0.102132	0.809829	0.212269	0.61379	0.744652	0.0340593	-0.606451	0.110945	0.365214	0.373677	-0.672414	0.0677076	-0.271588	0.515258	0.496572	0.210663	-0.823615	0.0119682	0.23526	0.574893	-0.719812	0.0440824	0.924882	0.00100086	-0.122969	0.771746	-0.237752	0.57073	-0.0692725	0.870529	0.505718	0.201046	0.420134	0.300039
TRA2A	blue	0.398295	0.32842	-0.309664	0.455431	0.0345606	0.93525	0.467368	0.242933	0.650448	0.0807407	-0.741754	0.0351481	0.454424	0.257988	-0.720754	0.0436733	0.0426629	0.920104	0.532029	0.174702	-0.602965	0.113575	0.299565	0.471015	-0.469974	0.239958	0.902897	0.00212553	-0.208588	0.620094	0.125383	0.767359	0.0326617	0.938803	0.786286	0.0206586	0.21495	0.609211
SCAF11	blue	0.397621	0.329314	-0.393945	0.334216	-0.114807	0.78662	0.326845	0.429413	0.414144	0.307701	-0.17237	0.683152	0.659131	0.0754274	-0.365431	0.373372	-0.245889	0.557204	0.169886	0.68754	-0.649254	0.0814877	0.159346	0.706244	-0.473311	0.236175	0.8003	0.0170472	0.484176	0.224072	-0.395957	0.331529	0.129818	0.759312	0.409809	0.313305	0.794154	0.0185776
FBLN2	blue	0.396186	0.331224	-0.553182	0.154957	0.137833	0.744818	0.582929	0.129371	0.462122	0.248979	-0.533239	0.173538	0.387685	0.342643	-0.612752	0.10628	-0.0712394	0.866877	0.151698	0.719901	-0.544018	0.163354	0.580385	0.131459	-0.218796	0.602662	0.726201	0.0413538	0.0741866	0.86141	-0.00536962	0.989932	0.331409	0.422608	0.654146	0.0784521	0.304263	0.463738
PPP2R5A	blue	0.396008	0.331461	-0.348068	0.398167	0.0833103	0.844514	0.311705	0.452306	0.695944	0.0552239	-0.563905	0.14544	0.687423	0.0595704	-0.45267	0.260062	-0.201867	0.631657	0.350617	0.394483	-0.661758	0.0738616	0.0746796	0.860495	-0.500359	0.206652	0.8431	0.00855563	-0.0164239	0.969211	-0.0914581	0.82947	-0.0992367	0.815149	0.531181	0.17552	0.334855	0.417501
RAB6B	blue	0.39598	0.331499	-0.245211	0.558327	0.0783745	0.853648	0.145152	0.731638	0.767885	0.0260743	-0.619022	0.101752	0.389337	0.340409	-0.403493	0.321554	-0.381785	0.350672	0.407349	0.316505	-0.689014	0.0587438	-0.00276636	0.994813	-0.580848	0.131078	0.740807	0.0355083	-0.178196	0.672888	-0.106428	0.801949	-0.13649	0.747241	0.312458	0.451157	0.260751	0.532801
XLOC_127553	blue	0.393611	0.334664	-0.398502	0.328144	0.0779005	0.854527	0.491131	0.216495	0.643002	0.0854654	-0.65024	0.0808706	0.57601	0.135094	-0.522537	0.18398	-0.152824	0.717885	0.402636	0.322682	-0.661467	0.0740342	0.40845	0.315071	-0.452683	0.260047	0.945133	0.000396121	0.0338904	0.936504	1.53446e-05	0.999971	0.246834	0.555641	0.719561	0.0441916	0.440761	0.274369
SUZ12	blue	0.393573	0.334714	-0.321181	0.437919	0.0403703	0.924388	0.397033	0.330097	0.734939	0.0377917	-0.779271	0.0226312	0.320384	0.439122	-0.615569	0.104232	-0.212872	0.612759	0.539248	0.16782	-0.717439	0.0451229	0.42375	0.295458	-0.564992	0.144494	0.943004	0.000443313	-0.18568	0.659769	0.0306362	0.942593	0.207948	0.621192	0.667825	0.0703193	0.341822	0.407257
RAMAC	blue	-0.389113	0.340712	0.347966	0.398316	-0.0682506	0.872427	-0.302297	0.466778	-0.821034	0.0124755	0.839509	0.00913059	-0.241985	0.56368	0.707847	0.049479	0.236171	0.57337	-0.527336	0.179257	0.758199	0.0292442	-0.373279	0.362398	0.603005	0.113545	-0.881578	0.0037918	0.383585	0.348214	-0.0132505	0.975158	-0.0149186	0.972032	-0.593566	0.120841	-0.137665	0.745121
ODF2	blue	0.388374	0.34171	-0.200284	0.634389	-0.156835	0.710721	0.458965	0.252654	0.43697	0.279002	-0.516233	0.190282	0.266914	0.522798	-0.609063	0.108997	-0.0107606	0.979825	0.545989	0.161528	-0.562988	0.146241	0.363566	0.376003	-0.495868	0.211413	0.889566	0.00309429	0.116299	0.783898	-0.0120658	0.977379	0.319852	0.439925	0.695714	0.0553384	0.612776	0.106263
MVB12B	blue	0.38709	0.343449	-0.175298	0.677987	-0.164776	0.696592	0.348205	0.397969	0.479446	0.229301	-0.491164	0.216461	0.185735	0.659673	-0.53837	0.168648	-0.155991	0.712227	0.529522	0.177128	-0.608782	0.109206	0.303345	0.465157	-0.556169	0.152273	0.847253	0.0079201	0.105082	0.804418	-0.0956104	0.82182	0.286836	0.490953	0.544464	0.16294	0.635341	0.0904907
NXPH3	blue	0.386977	0.343602	-0.428595	0.289373	-0.0183914	0.965524	0.269054	0.519341	0.766849	0.0264028	-0.615752	0.104099	0.476782	0.232273	-0.605079	0.111977	-0.33142	0.422592	0.402734	0.322552	-0.846209	0.00807692	0.350074	0.395267	-0.664884	0.0720237	0.950058	0.000299869	-0.0638197	0.880663	-0.248107	0.553538	0.0299427	0.943891	0.533786	0.173014	0.432078	0.285038
RTN1	blue	0.386322	0.34449	-0.278601	0.504024	0.143791	0.734085	0.42359	0.29566	0.684494	0.0611101	-0.784112	0.0212579	0.463706	0.247146	-0.635469	0.0904052	0.028328	0.946913	0.490679	0.216984	-0.529005	0.17763	0.171565	0.684572	-0.392908	0.335606	0.792908	0.0188981	-0.32627	0.430272	0.22128	0.598444	-0.0767832	0.856596	0.706377	0.0501683	0.0285853	0.946432
IGSF10	blue	0.385152	0.34608	-0.414854	0.306788	0.0763174	0.85746	0.375034	0.359965	0.464678	0.246024	-0.446958	0.266876	0.0403995	0.924333	-0.349452	0.396166	-0.45144	0.261522	0.160593	0.704025	-0.598051	0.117342	0.550629	0.157272	-0.331178	0.422952	0.629801	0.0942283	0.172401	0.683096	-0.160386	0.704393	0.534813	0.172031	0.296928	0.475118	0.53959	0.167498
ABLIM3	blue	-0.383855	0.347845	0.590369	0.123371	0.0449653	0.915804	-0.0223538	0.958101	-0.599249	0.116418	0.124512	0.768941	-0.473241	0.236255	0.377788	0.356161	0.63015	0.0939901	0.0834875	0.844187	0.862912	0.00579678	-0.154	0.715783	0.586445	0.126515	-0.620788	0.100496	-0.299109	0.471722	0.728289	0.0404849	0.141167	0.738807	0.00786942	0.985245	-0.577657	0.133719
YBEY	blue	0.38364	0.348139	-0.371805	0.364448	-0.0794391	0.851677	0.358096	0.383761	0.675518	0.0659741	-0.65728	0.0765423	0.28811	0.488943	-0.710802	0.048111	-0.20181	0.631754	0.498109	0.209031	-0.779452	0.0225788	0.482676	0.225723	-0.629539	0.094407	0.956667	0.000196867	-0.0942461	0.824332	-0.13971	0.741433	0.181351	0.667348	0.644605	0.0844349	0.446031	0.26799
IQGAP2	blue	-0.383152	0.348805	0.430321	0.287221	0.122492	0.772614	-0.256681	0.539445	-0.664851	0.0720429	0.52089	0.185616	-0.284436	0.494749	0.670232	0.0689419	0.332796	0.420549	-0.382474	0.349731	0.849616	0.00757227	-0.452043	0.260806	0.677947	0.064636	-0.910424	0.00167831	-0.0115368	0.97837	0.340361	0.409397	-0.12631	0.765675	-0.48412	0.224133	-0.534749	0.172092
MFAP1	blue	0.381892	0.350526	-0.395524	0.332107	0.129321	0.760214	0.316695	0.444706	0.837417	0.00947641	-0.837387	0.00948154	0.284436	0.494749	-0.617155	0.103088	-0.322887	0.43535	0.460979	0.250307	-0.770174	0.0253577	0.429148	0.288684	-0.569053	0.140988	0.878486	0.00408671	-0.333294	0.419811	-0.000623856	0.99883	0.0999576	0.813824	0.563839	0.145497	0.164626	0.696858
QPRT	blue	0.3805	0.352433	-0.354966	0.388233	-0.0988211	0.815913	0.351247	0.393575	0.537202	0.169756	-0.449722	0.263568	0.320395	0.439106	-0.48484	0.223343	-0.311783	0.452186	0.365765	0.372903	-0.72055	0.0437617	0.442979	0.271675	-0.557127	0.151418	0.883224	0.00364054	0.205998	0.624541	-0.247528	0.554495	0.345248	0.402261	0.501585	0.205364	0.691396	0.0575192
C1orf53	blue	0.380127	0.352945	-0.291098	0.484241	-0.0566122	0.894079	0.215918	0.607561	0.7234	0.0425368	-0.594295	0.120268	0.503448	0.203412	-0.637843	0.088831	-0.157695	0.709187	0.481288	0.227256	-0.73326	0.038461	0.0904052	0.831412	-0.648763	0.0817959	0.87543	0.00439232	-0.161197	0.70295	-0.153196	0.71722	-0.210958	0.616033	0.53534	0.171527	0.299708	0.470793
SLC15A3	blue	0.379929	0.353216	-0.371452	0.36494	-0.107332	0.800293	0.242825	0.562283	0.361238	0.379296	-0.0424779	0.92045	0.66412	0.0724703	-0.213058	0.612441	-0.340756	0.408818	0.0658525	0.876883	-0.611522	0.107182	0.0508059	0.904903	-0.438672	0.276918	0.694533	0.05593	0.586958	0.126101	-0.478268	0.230612	0.106207	0.802354	0.241823	0.563949	0.842812	0.00860086
LDHA	blue	0.379853	0.353321	-0.440829	0.274286	0.245956	0.557094	0.63405	0.0913534	0.485917	0.222162	-0.639722	0.0875967	0.583415	0.128974	-0.542712	0.16457	0.107361	0.80024	0.236135	0.573431	-0.395754	0.3318	0.371065	0.36548	-0.119889	0.777353	0.709196	0.0488517	-0.0571815	0.893018	0.250075	0.550291	0.185761	0.659627	0.774336	0.0240866	0.103018	0.808203
PEX5L	blue	0.379768	0.353437	-0.322581	0.43581	-0.0625589	0.883008	0.323576	0.434314	0.707302	0.0497338	-0.656955	0.0767393	0.45844	0.253268	-0.685118	0.0607798	-0.129506	0.759878	0.525832	0.18073	-0.747238	0.0331052	0.289726	0.486398	-0.636475	0.0897359	0.958133	0.000177753	-0.134646	0.750573	-0.10124	0.811468	-0.0109318	0.979505	0.662618	0.0733537	0.36961	0.367511
GRK3	blue	0.378973	0.354529	-0.46709	0.243252	-0.131824	0.755678	0.0414787	0.922317	0.631278	0.0932231	-0.24589	0.557203	0.366113	0.372414	-0.460461	0.250909	-0.560739	0.148216	0.141141	0.738853	-0.880546	0.00388861	0.199648	0.635489	-0.691687	0.0573708	0.738709	0.036315	0.203765	0.628384	-0.630584	0.0936949	-0.0699055	0.869354	0.122081	0.773363	0.62493	0.0975865
THTPA	blue	-0.37893	0.354589	0.388789	0.34115	-0.0555634	0.896033	-0.290095	0.485818	-0.567957	0.14193	0.320937	0.438287	-0.721001	0.0435664	0.183544	0.663506	0.417319	0.303628	-0.167238	0.692226	0.667551	0.0704768	-0.138628	0.743384	0.458452	0.253253	-0.799286	0.0172941	-0.361264	0.37926	0.296545	0.475715	-0.159237	0.706439	-0.351766	0.392829	-0.675917	0.0657528
CDKN2AIP	blue	0.377793	0.356154	-0.317143	0.444026	-0.120287	0.776629	0.40832	0.31524	0.575356	0.135642	-0.645368	0.083947	0.197262	0.639616	-0.798574	0.0174688	-0.0336489	0.936956	0.537567	0.169409	-0.678435	0.0643688	0.477303	0.23169	-0.5639	0.145444	0.904649	0.00201524	-0.130624	0.757851	-0.04629	0.91333	0.17435	0.679659	0.711278	0.0478931	0.384389	0.347118
C8orf89	blue	0.376741	0.357605	-0.390969	0.33821	-0.0598549	0.88804	0.38761	0.342744	0.58965	0.123943	-0.478488	0.230367	0.623743	0.0984152	-0.537593	0.169384	-0.16437	0.697313	0.37244	0.363565	-0.715227	0.0461059	0.323188	0.434896	-0.549234	0.158545	0.950261	0.000296276	0.161794	0.701889	-0.201748	0.631862	0.131372	0.756497	0.639446	0.087777	0.579933	0.131832
SLC29A3	blue	0.375916	0.358745	-0.343344	0.405035	-0.117783	0.781191	0.351255	0.393563	0.44406	0.270368	-0.278621	0.503993	0.541006	0.166166	-0.360632	0.380156	-0.27071	0.516672	0.276083	0.508048	-0.659469	0.0752252	0.285907	0.492421	-0.504714	0.202091	0.856543	0.00660946	0.414389	0.307387	-0.314222	0.448466	0.283866	0.495652	0.470407	0.239466	0.810319	0.0147263
RHOC	blue	0.374101	0.361258	-0.432303	0.284758	-0.0133726	0.974929	0.144567	0.732689	0.779008	0.0227073	-0.603923	0.112849	0.423168	0.296192	-0.78819	0.0201423	-0.180205	0.66936	0.352313	0.392042	-0.793106	0.0188469	0.138449	0.743706	-0.640342	0.0871913	0.777272	0.023214	-0.328294	0.427246	-0.241472	0.564533	-0.399574	0.326724	0.448471	0.265063	0.0653261	0.877862
CPNE1	blue	-0.373812	0.361659	0.46285	0.248136	0.0441276	0.917368	-0.0919463	0.82857	-0.624343	0.0979959	0.220975	0.598962	-0.613971	0.105391	0.304008	0.464132	0.540759	0.166398	-0.0904229	0.831379	0.815313	0.0136479	-0.0943759	0.824093	0.608296	0.109568	-0.746363	0.033426	-0.301571	0.467902	0.566571	0.143125	0.0759249	0.858187	-0.156993	0.71044	-0.642272	0.0859373
STOX1	blue	0.373509	0.36208	-0.348626	0.397361	0.014533	0.972754	0.275097	0.509626	0.696823	0.0547865	-0.539447	0.167632	0.657124	0.0766368	-0.484881	0.223297	-0.222329	0.596666	0.377922	0.355976	-0.715136	0.0461468	0.131912	0.755518	-0.57197	0.1385	0.885488	0.00343896	-0.000284165	0.999467	-0.167869	0.691109	-0.0833273	0.844483	0.533976	0.172831	0.399339	0.327035
UBA5	blue	0.373022	0.362756	-0.193094	0.646848	0.0471635	0.9117	0.247708	0.554196	0.755451	0.0301845	-0.792648	0.0189654	0.242907	0.562147	-0.634801	0.090851	-0.137067	0.7462	0.582101	0.130048	-0.629288	0.0945787	0.138375	0.74384	-0.564438	0.144976	0.789743	0.0197273	-0.411235	0.311456	0.10389	0.806604	-0.115395	0.785547	0.546145	0.161383	0.0786298	0.853176
PPHLN1	blue	0.372344	0.363699	-0.387506	0.342885	-0.0990896	0.81542	0.324253	0.433297	0.659534	0.0751861	-0.549565	0.158242	0.495729	0.211561	-0.648535	0.0819395	-0.190415	0.651508	0.439631	0.275746	-0.786918	0.0204864	0.36414	0.375193	-0.642075	0.0860647	0.970445	6.31162e-05	0.0192667	0.963884	-0.229421	0.584692	0.0681619	0.872592	0.626412	0.0965574	0.508598	0.198067
C22H3orf14	blue	0.372204	0.363893	-0.300231	0.469979	-0.0428415	0.91977	0.605202	0.111884	0.366645	0.371666	-0.479864	0.228836	0.515098	0.191429	-0.545176	0.162279	0.106907	0.801072	0.410807	0.312011	-0.46661	0.243803	0.412224	0.310177	-0.316641	0.444789	0.875185	0.00441748	0.22193	0.597343	0.0731144	0.863398	0.371863	0.364367	0.817163	0.0132615	0.565524	0.144031
BDP1	blue	0.372053	0.364103	-0.0969794	0.819301	-0.289563	0.486655	0.336656	0.414843	0.283282	0.496578	-0.247219	0.555005	0.370439	0.366353	-0.550484	0.157404	0.0916211	0.829169	0.486135	0.221924	-0.470775	0.239047	0.0437554	0.918063	-0.495984	0.21129	0.772385	0.0246773	0.281375	0.499606	-0.146849	0.728591	0.0689725	0.871086	0.56019	0.1487	0.695784	0.0553037
MAP3K7	blue	0.370666	0.366036	-0.345994	0.401176	-0.107971	0.799122	0.36724	0.37083	0.477873	0.231053	-0.43143	0.285842	0.218431	0.603283	-0.502823	0.204065	-0.278711	0.503849	0.349759	0.395723	-0.674357	0.066619	0.48945	0.218314	-0.51041	0.196205	0.830039	0.0107626	0.200452	0.634099	-0.222231	0.596833	0.396405	0.330933	0.491927	0.215637	0.670115	0.0690086
TMEM74	blue	0.370056	0.366887	-0.491574	0.216018	0.0691603	0.870737	0.258512	0.536453	0.781229	0.0220694	-0.589202	0.124301	0.554298	0.153951	-0.496356	0.210893	-0.414603	0.30711	0.286592	0.49134	-0.839952	0.00905832	0.357869	0.384085	-0.602881	0.11364	0.900504	0.00228233	-0.0296543	0.944431	-0.270871	0.516412	0.0434368	0.918658	0.466925	0.243441	0.39739	0.329621
RAB33B	blue	0.369862	0.367159	-0.533273	0.173506	0.0116878	0.978087	0.269045	0.519356	0.441648	0.273289	-0.123084	0.771538	0.614049	0.105334	-0.217396	0.605043	-0.47763	0.231325	-0.0548141	0.897429	-0.685802	0.0604192	0.273211	0.51265	-0.396219	0.33118	0.681387	0.0627683	0.517417	0.18909	-0.50322	0.20365	0.215236	0.608723	0.214902	0.609292	0.744865	0.0339798
TMEM168	blue	0.36899	0.368378	-0.429307	0.288485	-0.0959216	0.821247	0.24641	0.556343	0.534429	0.172398	-0.298694	0.472368	0.695774	0.0553086	-0.616132	0.103825	-0.0771243	0.855964	0.218126	0.603802	-0.678392	0.0643925	0.0653728	0.877775	-0.523752	0.182778	0.776413	0.023467	0.127987	0.762631	-0.343959	0.404138	-0.270644	0.516779	0.480478	0.228154	0.404224	0.320594
TTC3	blue	0.367806	0.370036	-0.449226	0.264161	-0.0316351	0.940724	0.302755	0.466068	0.728941	0.0402155	-0.618967	0.101791	0.492405	0.215122	-0.713288	0.0469782	-0.1897	0.652754	0.401241	0.32452	-0.806963	0.0154799	0.372906	0.362917	-0.626571	0.0964479	0.934433	0.000670484	-0.127264	0.763944	-0.207118	0.622617	-0.0445425	0.916593	0.617021	0.103184	0.326349	0.430155
MYO7B	blue	0.367544	0.370404	-0.505114	0.201674	0.212667	0.61311	0.463502	0.247382	0.538257	0.168755	-0.424707	0.294252	0.675702	0.0658721	-0.174776	0.678907	-0.38674	0.343923	0.0711375	0.867067	-0.59441	0.120178	0.402003	0.323515	-0.269901	0.517976	0.763524	0.0274739	0.32492	0.432295	-0.134351	0.751107	0.402119	0.323362	0.45987	0.251598	0.557068	0.15147
FAM131C	blue	0.367025	0.371132	-0.621721	0.0998363	0.331527	0.422433	0.606321	0.111043	0.416831	0.304253	-0.496908	0.210305	0.433376	0.28343	-0.420621	0.29942	-0.12958	0.759743	-0.0639098	0.880495	-0.41683	0.304253	0.566993	0.142761	0.000866878	0.998375	0.540333	0.166798	0.0855225	0.840425	0.0760855	0.857889	0.37055	0.366198	0.53706	0.16989	0.139935	0.741026
HUWE1	blue	0.363892	0.375542	-0.403519	0.32152	-0.00432821	0.991885	0.207559	0.62186	0.777443	0.0231637	-0.610935	0.107614	0.53113	0.17557	-0.642535	0.0857672	-0.241844	0.563913	0.393992	0.334154	-0.80155	0.016746	0.206154	0.624273	-0.648858	0.081736	0.882402	0.00371562	-0.181617	0.666882	-0.218667	0.602881	-0.192933	0.647127	0.514895	0.191635	0.256846	0.539175
BBS5	blue	0.363834	0.375624	-0.385144	0.346091	0.107394	0.80018	0.505012	0.201781	0.607588	0.110095	-0.700118	0.0531663	0.532419	0.174327	-0.662775	0.0732609	0.056593	0.894114	0.408375	0.315169	-0.55542	0.152944	0.362736	0.377175	-0.362794	0.377093	0.846257	0.00806968	-0.17028	0.686842	0.134812	0.750273	0.0671764	0.874423	0.788032	0.0201849	0.15523	0.713585
SETD7	blue	0.362687	0.377244	-0.416784	0.304313	-0.154205	0.715416	0.180686	0.668515	0.499891	0.207146	-0.173437	0.681268	0.576563	0.134631	-0.391936	0.336911	-0.375104	0.359868	0.165054	0.696098	-0.761177	0.0282458	0.17898	0.671511	-0.595598	0.119249	0.796647	0.017947	0.388505	0.341534	-0.533283	0.173496	0.0319777	0.940083	0.296144	0.47634	0.754438	0.0305358
HSPA2	blue	0.360722	0.380027	-0.286428	0.491599	0.073967	0.861817	0.472258	0.237366	0.5981	0.117304	-0.697372	0.0545147	0.545821	0.161683	-0.639961	0.0874402	0.106906	0.801073	0.48468	0.223518	-0.514393	0.192143	0.233377	0.578046	-0.386355	0.344445	0.842922	0.00858363	-0.191267	0.650024	0.178699	0.672005	-0.00563438	0.989436	0.788307	0.0201108	0.15425	0.715337
SNRNP200	blue	0.360367	0.380531	-0.601906	0.114381	0.219366	0.601693	0.563537	0.145761	0.301983	0.467264	-0.305576	0.461714	0.538506	0.168521	-0.445892	0.268158	-0.0221307	0.958519	-0.114735	0.786752	-0.381236	0.351424	0.419211	0.301213	-0.00585287	0.989026	0.50313	0.203744	0.227731	0.587538	-0.0443358	0.916979	0.218116	0.603818	0.506535	0.2002	0.22459	0.592841
IL17RC	blue	0.360296	0.380633	-0.372508	0.363471	-0.182578	0.665198	0.221878	0.597431	0.546071	0.161452	-0.323547	0.434357	0.418352	0.302309	-0.504292	0.20253	-0.33593	0.415914	0.317578	0.443367	-0.788034	0.0201844	0.316914	0.444375	-0.652244	0.0796242	0.875088	0.00442742	0.247617	0.554347	-0.43195	0.285197	0.133062	0.753438	0.40925	0.314031	0.720555	0.0437595
PHLDA1	blue	0.35984	0.38128	-0.422511	0.297024	0.0456487	0.914528	0.350972	0.393972	0.687842	0.0593519	-0.59856	0.116949	0.632383	0.0924751	-0.598127	0.117283	-0.13048	0.758114	0.358415	0.383307	-0.703384	0.0515888	0.275777	0.508537	-0.516619	0.189893	0.889893	0.00306773	-0.0801679	0.850328	-0.108786	0.79763	-0.0533209	0.900213	0.638359	0.0884908	0.287669	0.489639
EEA1	blue	0.358935	0.382567	-0.313017	0.450304	-0.0722347	0.86503	0.337996	0.41287	0.688761	0.0588749	-0.673262	0.0672313	0.326108	0.430515	-0.630035	0.0940686	-0.216389	0.606759	0.541492	0.165711	-0.76121	0.0282348	0.443947	0.270504	-0.641805	0.0862396	0.973378	4.62323e-05	-0.0970405	0.819188	-0.103193	0.807883	0.197478	0.639243	0.648249	0.0821195	0.462184	0.248907
PPFIBP1	blue	0.356494	0.386047	0.0164996	0.969069	-0.180253	0.669276	0.445866	0.268189	0.167659	0.69148	-0.316758	0.44461	0.11136	0.79292	-0.367825	0.370009	0.0766426	0.856857	0.499956	0.207078	-0.275186	0.509484	0.155118	0.713786	-0.296459	0.47585	0.643276	0.085289	0.281522	0.499373	0.109119	0.79702	0.420851	0.299128	0.538525	0.168503	0.677519	0.0648702
KAT7	blue	0.3563	0.386325	-0.185381	0.660292	-0.159567	0.705851	0.312035	0.451802	0.557672	0.150932	-0.491254	0.216363	0.531475	0.175237	-0.551792	0.156216	-0.0503394	0.905773	0.552702	0.155392	-0.638601	0.088332	0.135902	0.748304	-0.61255	0.106428	0.933577	0.000696631	0.0662449	0.876154	-0.112219	0.79135	0.0158996	0.970193	0.644452	0.0845329	0.554031	0.154192
OSBPL3	blue	0.355924	0.386861	-0.342082	0.406877	0.120945	0.77543	0.435925	0.280286	0.732542	0.0387495	-0.836672	0.00960166	0.35514	0.387984	-0.621446	0.10003	-0.128303	0.762059	0.510979	0.195621	-0.649365	0.0814181	0.458135	0.253624	-0.47332	0.236165	0.89831	0.00243247	-0.290815	0.484685	0.142839	0.735798	0.181988	0.666233	0.728996	0.0401932	0.168942	0.68921
BACE1	blue	0.350887	0.394095	-0.19273	0.647481	0.184918	0.661102	0.267447	0.521937	0.511351	0.195242	-0.462527	0.24851	0.656911	0.0767662	-0.358315	0.383449	0.059909	0.887939	0.247026	0.555325	-0.316213	0.445439	-0.296856	0.475231	-0.218642	0.602925	0.489514	0.218245	-0.155734	0.712685	0.148101	0.726345	-0.394411	0.333594	0.410259	0.312721	-0.0450865	0.915577
COL12A1	blue	0.35009	0.395244	-0.330145	0.424487	-0.163396	0.699042	0.130458	0.758152	0.699156	0.0536362	-0.472029	0.237625	0.402788	0.322481	-0.578924	0.132667	-0.348248	0.397908	0.432321	0.284737	-0.85157	0.0072922	0.237209	0.571635	-0.75874	0.0290612	0.91159	0.00161509	0.00161036	0.996981	-0.384235	0.347327	-0.0559275	0.895354	0.416493	0.304685	0.540036	0.167078
BAG4	blue	0.34981	0.395648	-0.256442	0.539835	-0.0923522	0.827822	0.232476	0.579558	0.689819	0.0583283	-0.568813	0.141194	0.460744	0.25058	-0.513833	0.192712	-0.257045	0.538849	0.511632	0.194954	-0.751924	0.0314184	0.221376	0.598282	-0.675996	0.065709	0.936709	0.000604104	-0.0280469	0.94744	-0.182592	0.665173	0.0349886	0.93445	0.536975	0.16997	0.501215	0.205752
SUSD6	blue	0.349292	0.396397	-0.341462	0.407784	0.0489365	0.90839	0.196408	0.641095	0.841184	0.00885945	-0.763144	0.0275977	0.292422	0.482163	-0.593114	0.121197	-0.355892	0.386907	0.482978	0.22539	-0.803564	0.0162676	0.32941	0.425582	-0.659843	0.075001	0.872085	0.00474334	-0.325425	0.431538	-0.105142	0.804306	-0.0161431	0.969737	0.483249	0.225091	0.20334	0.629116
L3HYPDH	blue	0.349196	0.396536	-0.297261	0.474599	-0.130152	0.758707	0.346583	0.400321	0.500744	0.206248	-0.361561	0.378838	0.645403	0.083925	-0.429355	0.288424	-0.15373	0.716265	0.384946	0.346359	-0.660009	0.0749022	0.229771	0.584102	-0.553203	0.154938	0.926388	0.000942983	0.288784	0.487881	-0.237449	0.571236	0.152944	0.717671	0.591121	0.122772	0.708334	0.0492521
EIF4EBP3	blue	0.349078	0.396706	-0.381885	0.350535	-0.0652879	0.877933	0.20627	0.624075	0.67003	0.0690572	-0.520185	0.186318	0.534545	0.172287	-0.744189	0.0342318	-0.0569694	0.893413	0.370843	0.36579	-0.715166	0.0461331	0.118537	0.779817	-0.595818	0.119077	0.804598	0.0160254	-0.192805	0.64735	-0.211667	0.614819	-0.342962	0.405591	0.540253	0.166874	0.173003	0.682034
TNFSF4	blue	0.347157	0.399489	-0.265699	0.524764	-0.0441756	0.917278	0.359989	0.381069	0.690778	0.0578355	-0.767582	0.02617	0.200593	0.633856	-0.674825	0.0663589	-0.155343	0.713384	0.604406	0.112484	-0.706052	0.0503211	0.478689	0.230143	-0.604813	0.112177	0.939116	0.000538765	-0.236096	0.573496	0.0251869	0.952794	0.21935	0.60172	0.687964	0.0592883	0.335989	0.415827
KRR1	blue	0.34572	0.401574	-0.412798	0.309436	-0.0809989	0.84879	0.231518	0.581166	0.743678	0.0344227	-0.630339	0.0938617	0.260658	0.532952	-0.662804	0.0732439	-0.357888	0.384058	0.4408	0.274321	-0.869713	0.00500276	0.502711	0.204182	-0.706251	0.0502276	0.936567	0.000608132	-0.12759	0.763352	-0.275304	0.509294	0.128	0.762608	0.514363	0.192174	0.432438	0.284592
CIAPIN1	blue	0.345663	0.401658	-0.562826	0.146382	0.0853862	0.840677	0.306808	0.459815	0.720211	0.043909	-0.551391	0.15658	0.584378	0.128189	-0.553707	0.154484	-0.321413	0.43757	0.205225	0.625871	-0.799626	0.0172111	0.433493	0.283286	-0.522571	0.183946	0.859987	0.00616157	-0.0262426	0.950818	-0.265331	0.52536	0.0338363	0.936605	0.516379	0.190135	0.322597	0.435786
PTPN3	blue	0.34518	0.402359	-0.408231	0.315357	-0.131098	0.756994	0.307671	0.458489	0.474056	0.235334	-0.30262	0.466277	0.416402	0.304802	-0.439388	0.276042	-0.322624	0.435746	0.248075	0.553591	-0.724143	0.0422213	0.42932	0.288469	-0.541985	0.165249	0.844231	0.00837951	0.32665	0.429703	-0.379509	0.353793	0.297213	0.474674	0.44096	0.274127	0.745882	0.0336031
EPB41L5	blue	0.344885	0.402789	-0.10832	0.798482	-0.0147542	0.97234	0.376369	0.358119	0.40295	0.322269	-0.358802	0.382756	0.765523	0.0268268	-0.282991	0.49704	0.0745888	0.860664	0.403668	0.321324	-0.370946	0.365646	-0.146661	0.728928	-0.341015	0.408439	0.743746	0.0343974	0.209259	0.618943	0.0601248	0.887537	-0.0433282	0.918861	0.59209	0.122005	0.473609	0.235839
CYCS	blue	0.344229	0.403744	-0.384788	0.346575	-0.0164415	0.969178	0.306042	0.460995	0.764124	0.0272786	-0.75456	0.0304936	0.317702	0.443179	-0.759365	0.0288506	-0.166831	0.692948	0.510802	0.195803	-0.784217	0.0212288	0.45407	0.258405	-0.634494	0.0910563	0.932493	0.000730686	-0.303397	0.465076	-0.0786733	0.853095	0.0170142	0.968105	0.66174	0.0738722	0.213108	0.612355
PPP3CB	blue	0.344209	0.403774	-0.330324	0.424221	-0.0865061	0.838608	0.343968	0.404125	0.583861	0.12861	-0.468406	0.241746	0.652499	0.0794666	-0.51941	0.187092	-0.120876	0.775556	0.41495	0.306665	-0.68978	0.0583484	0.252604	0.546129	-0.570154	0.140046	0.945266	0.000393283	0.127128	0.76419	-0.185161	0.660676	0.0592332	0.889197	0.644256	0.0846585	0.55028	0.157591
PPT1	blue	0.344206	0.403777	-0.359823	0.381304	-0.103924	0.806541	0.217469	0.60492	0.749722	0.0322042	-0.649821	0.0811321	0.264475	0.526747	-0.683347	0.061719	-0.309535	0.455627	0.501497	0.205455	-0.853887	0.00696887	0.43973	0.275625	-0.729394	0.0400294	0.947164	0.000354281	-0.169679	0.687905	-0.240299	0.566484	0.0707022	0.867875	0.537959	0.169038	0.409379	0.313863
KLHL40	blue	0.343574	0.404699	-0.330613	0.423791	-0.115109	0.786069	0.245656	0.55759	0.691959	0.0572322	-0.567564	0.142268	0.390321	0.339083	-0.573172	0.137482	-0.30171	0.467687	0.481171	0.227387	-0.814753	0.0137664	0.379509	0.353793	-0.700699	0.0528837	0.964636	0.000107653	-0.0128478	0.975913	-0.2526	0.546136	0.122922	0.771832	0.545924	0.161587	0.540831	0.16633
UTP20	blue	-0.343485	0.404829	0.313001	0.450328	-0.0145078	0.972802	-0.0508053	0.904904	-0.862986	0.00578773	0.743392	0.03453	-0.109222	0.796831	0.665727	0.0715325	0.392807	0.335742	-0.468971	0.241101	0.817479	0.0131963	-0.226939	0.588873	0.707702	0.0495467	-0.752123	0.0313481	0.475707	0.233478	0.169708	0.687854	0.208737	0.619838	-0.323255	0.434795	-0.0575066	0.892413
TLE3	blue	-0.343271	0.40514	0.439001	0.276515	-0.0280994	0.947341	-0.077681	0.854933	-0.513999	0.192543	0.0751787	0.85957	-0.702126	0.0521928	0.0732777	0.863095	0.573482	0.13722	0.0622336	0.883613	0.684308	0.0612084	0.0231961	0.956523	0.459486	0.252045	-0.602019	0.114296	-0.452676	0.260055	0.559082	0.14968	0.0469856	0.912031	-0.0296785	0.944385	-0.663299	0.0729523
CLK2	blue	0.343169	0.40529	-0.311924	0.451972	-0.0424164	0.920565	0.346287	0.400751	0.693099	0.0566532	-0.668114	0.0701527	0.462736	0.248268	-0.602621	0.113837	-0.159111	0.706663	0.528738	0.177889	-0.730792	0.0394577	0.376288	0.358231	-0.613745	0.105556	0.976683	3.11395e-05	-0.101449	0.811084	-0.0707843	0.867722	0.118983	0.779003	0.687185	0.0596944	0.411947	0.310535
PARP9	blue	-0.343131	0.405346	0.212398	0.613568	-0.417969	0.302797	0.135896	0.748314	-0.0679598	0.872967	-0.160918	0.703447	0.0444104	0.91684	-0.0631435	0.88192	0.240963	0.565379	0.591027	0.122847	-0.151657	0.719972	0.832517	0.010319	-0.365817	0.372829	0.648284	0.0820973	0.0849884	0.841412	0.0555139	0.896125	0.735382	0.0376164	0.723914	0.0423184	0.534491	0.172338
ANKRD42	blue	0.341868	0.407191	-0.427112	0.29123	-0.129306	0.760241	0.283607	0.496064	0.655241	0.0777814	-0.556303	0.152153	0.313895	0.448965	-0.719115	0.0443865	-0.236496	0.572826	0.418533	0.302078	-0.827529	0.0112241	0.511923	0.194656	-0.666745	0.0709421	0.936915	0.000598343	-0.0504626	0.905543	-0.285576	0.492945	0.119449	0.778154	0.582468	0.129747	0.467596	0.242672
RGS7	blue	0.341542	0.407667	-0.311701	0.452312	-0.0422005	0.920968	0.416241	0.305008	0.445905	0.268142	-0.330612	0.423793	0.769175	0.0256689	-0.321988	0.436702	-0.107812	0.799414	0.302654	0.466224	-0.562661	0.146527	0.195577	0.642537	-0.421013	0.298923	0.874584	0.00447946	0.358723	0.382868	-0.156016	0.712183	0.190941	0.650591	0.61222	0.10667	0.678049	0.06458
DCUN1D1	blue	0.341007	0.40845	-0.273153	0.512743	-0.0844007	0.842499	0.151489	0.720274	0.679731	0.0636633	-0.513507	0.193043	0.538892	0.168155	-0.630292	0.0938932	-0.10619	0.802385	0.439892	0.275427	-0.695843	0.0552743	0.00526177	0.990134	-0.636436	0.0897622	0.810539	0.0146776	-0.169143	0.688854	-0.192977	0.647052	-0.338765	0.41174	0.489573	0.218181	0.241177	0.565023
EFCAB7	blue	0.340554	0.409114	-0.306391	0.460457	-0.196848	0.640335	0.233571	0.577722	0.528514	0.178108	-0.35956	0.381678	0.58825	0.125063	-0.676071	0.0656676	-0.00298245	0.994408	0.399266	0.327132	-0.675733	0.0658548	0.0932035	0.826253	-0.612278	0.106627	0.849897	0.00753171	0.0563703	0.894529	-0.283019	0.496995	-0.227593	0.587771	0.56858	0.141394	0.444828	0.26944
PREPL	blue	0.339196	0.411105	-0.218489	0.603184	-0.137554	0.745321	0.304981	0.46263	0.566455	0.143225	-0.492668	0.21484	0.412963	0.309223	-0.442811	0.271878	-0.232587	0.579372	0.510666	0.195942	-0.688164	0.0591847	0.308822	0.456721	-0.620654	0.100591	0.939804	0.000520989	0.137196	0.745968	-0.167571	0.691637	0.249147	0.551821	0.568451	0.141505	0.671418	0.0682696
HIST1H1E	blue	-0.338037	0.412809	0.178608	0.672163	-0.260412	0.533353	0.120946	0.775428	-0.100521	0.812789	-0.0451501	0.915459	0.479889	0.228808	0.0178072	0.966619	0.44466	0.269643	0.39229	0.336435	0.0232382	0.956444	0.397394	0.329616	-0.165928	0.694548	0.47043	0.239439	0.0662752	0.876097	0.134698	0.750479	0.263228	0.528773	0.685307	0.0606804	0.228852	0.58565
VAV3	blue	0.337876	0.413047	-0.218291	0.60352	-0.124362	0.769214	0.280549	0.500921	0.656934	0.076752	-0.609458	0.108705	0.432147	0.284953	-0.599295	0.116382	-0.125943	0.766342	0.586972	0.12609	-0.709046	0.0489214	0.251733	0.547562	-0.66379	0.072664	0.959202	0.000164621	-0.086327	0.838939	-0.0985858	0.816346	0.0367949	0.931072	0.644862	0.0842708	0.455774	0.256396
TMEM184B	blue	-0.336806	0.414621	0.308054	0.4579	0.0163182	0.969409	-0.315395	0.446681	-0.750889	0.0317866	0.803582	0.0162633	-0.193042	0.646939	0.713169	0.0470322	0.187176	0.657156	-0.580594	0.131286	0.746902	0.0332282	-0.487494	0.220441	0.627163	0.0960386	-0.924531	0.00101467	0.33112	0.423038	-0.000775046	0.998547	-0.134756	0.750375	-0.659161	0.0754097	-0.234116	0.576809
CENPF	blue	0.336746	0.41471	-0.292978	0.481292	-0.122831	0.771998	0.495447	0.211863	0.341835	0.407239	-0.327066	0.429082	0.632664	0.0922855	-0.471821	0.237861	0.0550614	0.896968	0.358856	0.382679	-0.508878	0.197779	0.310984	0.453409	-0.389248	0.34053	0.875843	0.00435016	0.345413	0.402021	-0.100399	0.813013	0.266889	0.522838	0.724957	0.0418766	0.679178	0.063964
CDNF	blue	0.335798	0.416108	-0.209734	0.618128	-0.0320296	0.939986	0.162972	0.699795	0.572985	0.13764	-0.35465	0.388686	0.512828	0.193733	-0.167991	0.690894	-0.427624	0.290588	0.32345	0.434503	-0.642995	0.0854702	0.0531019	0.900621	-0.552888	0.155223	0.766281	0.0265837	0.228911	0.58555	-0.257809	0.5376	0.118514	0.779859	0.280419	0.501127	0.648387	0.082033
CLCN4	blue	0.335706	0.416244	-0.269034	0.519373	-0.0512335	0.904105	0.357728	0.384286	0.687394	0.0595856	-0.789831	0.0197039	0.155117	0.713787	-0.74035	0.0356832	-0.104527	0.805435	0.6162	0.103776	-0.696083	0.0551544	0.500652	0.206344	-0.599588	0.116157	0.922078	0.00111478	-0.307671	0.458488	0.0475827	0.910917	0.180333	0.669135	0.710385	0.0483028	0.259744	0.534441
FGF13	blue	-0.334743	0.417666	0.432722	0.284239	0.0570969	0.893176	-0.269224	0.519068	-0.669123	0.0695747	0.509756	0.196876	-0.419203	0.301223	0.494218	0.213176	0.396952	0.330204	-0.34048	0.409223	0.828454	0.0110527	-0.485587	0.222523	0.63589	0.0901251	-0.92999	0.000813444	-0.0887884	0.834395	0.319777	0.440038	-0.231257	0.581605	-0.490236	0.217463	-0.583649	0.128783
YWHAE	blue	0.333312	0.419785	-0.359523	0.381731	0.239756	0.567388	0.644296	0.0846331	0.501819	0.205118	-0.75187	0.0314375	0.423886	0.295286	-0.518074	0.18843	0.0902986	0.831608	0.358573	0.383081	-0.381836	0.350603	0.510105	0.196518	-0.143411	0.734768	0.74658	0.0333464	-0.154296	0.715254	0.357469	0.384655	0.359303	0.382043	0.830215	0.0107308	0.0972141	0.818869
HIPK2	blue	0.332414	0.421116	-0.229674	0.584267	-0.0853454	0.840753	0.489469	0.218294	0.466289	0.24417	-0.532627	0.174127	0.452715	0.260009	-0.460663	0.250675	-0.057084	0.8932	0.513539	0.193011	-0.565324	0.144206	0.435949	0.280256	-0.466682	0.243719	0.950305	0.000295488	0.175549	0.677545	0.0115901	0.978271	0.419948	0.300276	0.754235	0.0306066	0.647714	0.0824572
FGD1	blue	0.331699	0.422177	-0.307088	0.459385	-0.0066523	0.987527	0.316209	0.445444	0.738341	0.0364572	-0.773367	0.0243788	0.343007	0.405527	-0.738444	0.0364175	-0.0738875	0.861964	0.561554	0.147498	-0.703748	0.0514145	0.362012	0.378199	-0.596196	0.118782	0.907264	0.00185772	-0.348064	0.398173	0.0234114	0.95612	-0.032455	0.93919	0.699	0.0537126	0.149548	0.723751
ENPP1	blue	0.33146	0.422532	-0.469989	0.239941	-0.0556749	0.895825	0.233303	0.578172	0.75507	0.0303163	-0.61784	0.102596	0.338449	0.412204	-0.672611	0.0675964	-0.348377	0.39772	0.386251	0.344587	-0.882804	0.00367873	0.521204	0.185303	-0.689543	0.0584705	0.934976	0.000654236	-0.131227	0.75676	-0.301381	0.468197	0.0829555	0.84517	0.526654	0.179924	0.388097	0.342085
EIF3D	blue	0.331391	0.422635	-0.22229	0.596733	0.0305731	0.942711	0.602794	0.113705	0.407429	0.316402	-0.567216	0.142568	0.48036	0.228285	-0.359363	0.381957	-0.00238705	0.995524	0.467111	0.243228	-0.436448	0.279643	0.462129	0.248972	-0.300065	0.470238	0.889548	0.00309577	0.197871	0.638562	0.180158	0.669442	0.550505	0.157386	0.803394	0.0163077	0.587879	0.125361
RPS27A	blue	0.331146	0.422999	-0.308417	0.457343	-0.107465	0.800049	0.303244	0.465313	0.612967	0.106123	-0.490106	0.217604	0.560307	0.148597	-0.485557	0.222557	-0.215881	0.607624	0.449863	0.2634	-0.734603	0.0379251	0.312702	0.450783	-0.626815	0.0962792	0.966764	8.95137e-05	0.118481	0.779919	-0.217571	0.604746	0.140108	0.740714	0.60174	0.114508	0.606356	0.111017
TNKS1BP1	blue	-0.328791	0.426505	0.395892	0.331616	-0.0264688	0.950394	-0.291693	0.483308	-0.789797	0.019713	0.774282	0.0241027	-0.264028	0.527473	0.656936	0.0767505	0.296157	0.47632	-0.483657	0.224643	0.806409	0.0156068	-0.535181	0.171679	0.630807	0.0935428	-0.927055	0.000918048	0.282499	0.49782	0.0897545	0.832612	-0.147548	0.727337	-0.602406	0.114	-0.255463	0.541439
PTK2	blue	0.328716	0.426618	-0.292066	0.482721	-0.206619	0.623475	0.177975	0.673276	0.326827	0.429439	-0.0295632	0.944601	0.735491	0.0375731	-0.426593	0.29188	-0.0331407	0.937907	0.161589	0.702254	-0.541148	0.166033	-0.135608	0.748836	-0.470344	0.239537	0.663122	0.0730566	0.386084	0.344813	-0.425063	0.293803	-0.273044	0.512918	0.351686	0.392943	0.600334	0.115584
RASL11A	blue	0.328348	0.427166	-0.260134	0.533806	0.132627	0.754225	0.194333	0.644696	0.707914	0.0494477	-0.613369	0.10583	0.557352	0.151217	-0.44016	0.275101	-0.153762	0.716209	0.361939	0.378303	-0.565845	0.143753	-0.0392814	0.926423	-0.454477	0.257924	0.684964	0.060861	-0.265749	0.524683	0.014593	0.972642	-0.280831	0.500471	0.438554	0.277061	0.0410283	0.923158
SP3	blue	0.327688	0.428151	-0.15852	0.707717	-0.236732	0.572433	0.174499	0.679395	0.409647	0.313515	-0.320666	0.438696	0.0346235	0.935133	-0.459743	0.251746	-0.276684	0.507086	0.420795	0.299199	-0.614243	0.105193	0.267828	0.52132	-0.584347	0.128214	0.705479	0.0505919	0.150758	0.721582	-0.277419	0.505911	0.233558	0.577743	0.310311	0.454439	0.661692	0.0739011
CORO2B	blue	0.327631	0.428238	-0.440104	0.275169	0.0126563	0.976272	0.263469	0.528381	0.784813	0.0210634	-0.728839	0.0402579	0.224731	0.592601	-0.648773	0.0817897	-0.369593	0.367535	0.427883	0.290264	-0.846906	0.00797199	0.584335	0.128225	-0.647071	0.0828642	0.912404	0.00157184	-0.237513	0.571128	-0.176682	0.675551	0.177934	0.673348	0.539929	0.167178	0.301758	0.467612
SESTD1	blue	0.327554	0.428351	-0.226536	0.589553	-0.155658	0.712822	0.316483	0.445028	0.607381	0.11025	-0.581896	0.130216	0.374333	0.360937	-0.585519	0.127264	-0.142733	0.735989	0.583367	0.129013	-0.710918	0.0480578	0.366003	0.372568	-0.656393	0.07708	0.979425	2.14396e-05	-0.00803074	0.984943	-0.119073	0.77884	0.183779	0.663094	0.664053	0.0725095	0.556403	0.152064
UTP23	blue	-0.327451	0.428506	0.247207	0.555025	-0.150565	0.721928	-0.548862	0.158885	-0.410561	0.312329	0.475384	0.23384	-0.79836	0.0175215	0.259044	0.535583	-0.0807135	0.849318	-0.309748	0.455301	0.335387	0.416716	-0.130678	0.757753	0.180644	0.668589	-0.75579	0.0300675	-0.185084	0.660812	-0.199845	0.635148	-0.196202	0.641453	-0.724004	0.0422802	-0.376598	0.357802
MBNL1	blue	0.32676	0.429539	-0.2618	0.531093	0.0606531	0.886554	0.446328	0.267634	0.655482	0.0776343	-0.76365	0.0274329	0.446529	0.267392	-0.561173	0.147833	-0.0425297	0.920353	0.554751	0.153545	-0.589466	0.12409	0.391204	0.337894	-0.468675	0.241439	0.922186	0.00111022	-0.191549	0.649535	0.158204	0.70828	0.194183	0.644956	0.7794	0.0225938	0.265111	0.525717
PRR5L	blue	0.326204	0.430371	-0.576259	0.134886	0.136786	0.746707	0.445202	0.268988	0.50251	0.204393	-0.412825	0.309401	0.649807	0.0811409	-0.472712	0.236852	-0.14502	0.731875	0.0592754	0.889119	-0.591186	0.122721	0.440706	0.274435	-0.274855	0.510014	0.725415	0.0416838	0.139609	0.741614	-0.159925	0.705215	0.141042	0.739033	0.56259	0.146589	0.313788	0.449127
WAS	blue	0.326066	0.430577	-0.383318	0.348578	-0.0134365	0.97481	0.506264	0.20048	0.400229	0.325857	-0.370735	0.365939	0.70287	0.0518351	-0.431754	0.28544	-0.00392831	0.992634	0.26659	0.523322	-0.524368	0.182169	0.360685	0.38008	-0.335358	0.416758	0.851553	0.00729471	0.29723	0.474647	-0.0874797	0.83681	0.258536	0.536413	0.708743	0.0490618	0.572071	0.138414
VHL	blue	0.324884	0.432349	-0.400934	0.324926	0.217944	0.604111	0.46575	0.24479	0.597479	0.117785	-0.630118	0.0940121	0.670983	0.0685157	-0.439864	0.275461	-0.0374255	0.929893	0.269581	0.518492	-0.495895	0.211385	0.278562	0.504086	-0.266095	0.524122	0.75423	0.0306085	-0.0977073	0.817961	0.130316	0.75841	0.0609519	0.885998	0.674566	0.0665025	0.124139	0.76962
ADH6	blue	0.322913	0.435311	-0.135858	0.748383	-0.0400751	0.92494	0.446309	0.267656	0.431813	0.285366	-0.522583	0.183934	0.295247	0.477742	-0.282801	0.497341	-0.175748	0.677195	0.502937	0.203946	-0.489988	0.217731	0.394544	0.333415	-0.411209	0.311489	0.845031	0.00825617	0.193287	0.646512	0.0687198	0.871555	0.54679	0.160788	0.610393	0.108014	0.672331	0.0677539
PDIK1L	blue	-0.322403	0.436078	0.466255	0.244209	0.123876	0.770098	-0.0775918	0.855098	-0.681861	0.0625139	0.339838	0.410164	-0.470286	0.239603	0.482879	0.2255	0.493228	0.214238	-0.22364	0.594446	0.901381	0.00222402	-0.302576	0.466345	0.723368	0.0425507	-0.846062	0.00809911	-0.12695	0.764514	0.561579	0.147476	0.0402203	0.924668	-0.2787	0.503866	-0.581537	0.130511
SPIDR	blue	-0.321871	0.436879	0.461122	0.25014	-0.214904	0.609289	-0.290514	0.485158	-0.712327	0.0474142	0.586284	0.126645	-0.433763	0.282952	0.208361	0.620484	0.563235	0.146025	-0.178633	0.67212	0.713458	0.0469015	-0.462241	0.248842	0.426912	0.291481	-0.764929	0.0270181	-0.0367441	0.931167	0.154601	0.714708	-0.343979	0.404109	-0.348167	0.398024	-0.403209	0.321927
MRE11	blue	0.321136	0.437987	-0.459721	0.251771	-0.100819	0.812242	0.258651	0.536224	0.625122	0.0974532	-0.422802	0.296656	0.557991	0.150648	-0.561199	0.14781	-0.275783	0.508528	0.298952	0.471968	-0.812134	0.0143284	0.402048	0.323456	-0.629457	0.0944629	0.9215	0.00113924	0.118819	0.779302	-0.373685	0.361835	0.0648224	0.878798	0.527059	0.179528	0.54953	0.158275
ELMO3	blue	-0.320533	0.438897	0.162512	0.700612	0.159867	0.705318	-0.548441	0.159272	-0.277051	0.506499	0.402232	0.323213	-0.520104	0.186399	0.558789	0.14994	-0.258201	0.53696	-0.504597	0.202213	0.38837	0.341715	-0.283241	0.496644	0.347395	0.399143	-0.857872	0.00643431	-0.219571	0.601346	-0.0907081	0.830853	-0.262608	0.52978	-0.847074	0.00794687	-0.575472	0.135545
SNTB1	blue	0.319971	0.439746	-0.139192	0.742366	-0.0808257	0.849111	0.442038	0.272816	0.552445	0.155624	-0.697985	0.0542118	0.379147	0.354291	-0.628027	0.0954434	0.100012	0.813724	0.669449	0.0693882	-0.533113	0.17366	0.321377	0.437624	-0.508671	0.197992	0.935964	0.000625333	-0.148895	0.72492	0.170353	0.686713	0.174238	0.679856	0.831955	0.0104186	0.355239	0.387842
LENG1	blue	0.319926	0.439814	-0.0810439	0.848707	-0.021224	0.960217	0.0988633	0.815836	0.498422	0.208699	-0.330332	0.42421	0.590394	0.123351	-0.317971	0.442772	-0.051684	0.903265	0.346637	0.400242	-0.420937	0.299019	-0.367269	0.370789	-0.432538	0.284468	0.559315	0.149474	-0.036507	0.93161	-0.0704072	0.868422	-0.414792	0.306868	0.29784	0.473697	0.215251	0.608697
NCKAP5	blue	0.319452	0.44053	-0.349921	0.395488	-0.0873655	0.837021	0.251407	0.548099	0.744481	0.0341227	-0.704747	0.0509387	0.235928	0.573777	-0.711234	0.0479132	-0.250421	0.549722	0.534395	0.172431	-0.82326	0.0120372	0.504838	0.201961	-0.701371	0.0525577	0.952195	0.000263432	-0.237691	0.570831	-0.162913	0.699899	0.106935	0.801021	0.60574	0.111479	0.342033	0.40695
ERN1	blue	0.319331	0.440713	-0.421489	0.298318	0.166298	0.693892	0.637894	0.0887971	0.328687	0.42666	-0.449417	0.263932	0.632049	0.0927007	-0.412759	0.309486	0.115117	0.786055	0.162399	0.700812	-0.341406	0.407867	0.425742	0.292949	-0.0786108	0.853211	0.690102	0.0581828	0.182951	0.664544	0.154398	0.715072	0.333197	0.419955	0.751657	0.0315133	0.30807	0.457876
RBBP9	blue	0.319258	0.440823	-0.184959	0.66103	-0.0800351	0.850574	0.364182	0.375133	0.624427	0.0979376	-0.672893	0.0674379	0.401741	0.323861	-0.557467	0.151115	-0.0760802	0.857899	0.625181	0.097412	-0.638047	0.0886962	0.338434	0.412226	-0.589982	0.123678	0.965994	9.58202e-05	-0.100402	0.813007	0.0358211	0.932893	0.185315	0.660408	0.729605	0.039943	0.440162	0.275098
TRAF3IP1	blue	0.318988	0.441232	-0.499928	0.207107	0.149021	0.724695	0.261782	0.531123	0.765459	0.0268474	-0.659504	0.0752042	0.530855	0.175836	-0.61021	0.108149	-0.216544	0.606493	0.256191	0.540247	-0.721601	0.0433077	0.321114	0.438021	-0.481218	0.227335	0.771301	0.0250094	-0.282922	0.497149	-0.113485	0.789035	-0.158846	0.707137	0.522352	0.184162	0.0299807	0.94382
GPRIN1	blue	0.317705	0.443175	-0.258926	0.535776	-0.0536182	0.899658	0.307548	0.458677	0.717689	0.0450125	-0.800355	0.0170338	0.141766	0.737729	-0.734636	0.0379121	-0.132498	0.754459	0.624809	0.0976709	-0.715289	0.0460781	0.483391	0.224935	-0.630736	0.0935912	0.914559	0.00146111	-0.357269	0.384941	0.029256	0.945176	0.132767	0.753971	0.67887	0.0641313	0.222665	0.596098
EIF4B	blue	0.317248	0.443867	-0.389409	0.340313	0.139547	0.741726	0.338644	0.411917	0.769912	0.0254393	-0.763495	0.0274832	0.398904	0.327611	-0.473062	0.236456	-0.322229	0.43634	0.412021	0.310439	-0.721776	0.0432323	0.484289	0.223948	-0.514691	0.191841	0.88515	0.0034686	-0.208315	0.620562	-0.00384673	0.992787	0.216915	0.605862	0.589644	0.123948	0.249481	0.55127
MARVELD1	blue	0.316687	0.444718	-0.187814	0.656042	-0.0640253	0.88028	0.47979	0.228919	0.545666	0.161826	-0.721709	0.0432611	0.275809	0.508486	-0.625291	0.0973357	0.0332591	0.937685	0.642267	0.0859402	-0.557701	0.150906	0.487123	0.220845	-0.49101	0.216627	0.942778	0.000448551	-0.129181	0.760468	0.161832	0.701822	0.339107	0.411236	0.831359	0.0105249	0.39607	0.331379
RCN1	blue	0.316361	0.445213	-0.331142	0.423005	-0.0876243	0.836543	0.319492	0.44047	0.673708	0.0669817	-0.700562	0.0529499	0.168956	0.689184	-0.696037	0.0551777	-0.209323	0.618833	0.53994	0.167168	-0.764178	0.027261	0.581848	0.130255	-0.638437	0.0884399	0.937855	0.000572388	-0.191924	0.648882	-0.100363	0.813078	0.244893	0.558855	0.646391	0.0832953	0.382189	0.35012
GSS	blue	0.315976	0.445798	-0.482376	0.226054	0.210435	0.616928	0.638541	0.0883713	0.335948	0.415888	-0.463729	0.24712	0.490304	0.21739	-0.371994	0.364185	-0.0183425	0.965615	0.0920494	0.82838	-0.371867	0.364363	0.577985	0.133446	-0.0522284	0.90225	0.651118	0.0803227	0.190216	0.651854	0.121663	0.774123	0.488683	0.219146	0.674247	0.0666806	0.323538	0.434371
ORMDL1	blue	0.315398	0.446676	-0.220741	0.599358	-0.0771233	0.855966	0.557026	0.151507	0.380578	0.352325	-0.49528	0.212041	0.516226	0.190289	-0.46186	0.249284	0.0752649	0.85941	0.490598	0.217071	-0.472633	0.236941	0.428662	0.28929	-0.374617	0.360542	0.920767	0.0011708	0.213289	0.612047	0.0829237	0.845229	0.427745	0.290437	0.828735	0.0110007	0.618114	0.1024
USP38	blue	0.315196	0.446984	-0.130939	0.757282	-0.293227	0.480901	0.340532	0.409147	0.380767	0.352067	-0.382136	0.350193	0.338284	0.412447	-0.607972	0.109809	0.0549336	0.897206	0.574992	0.135948	-0.567876	0.142	0.265687	0.524784	-0.5848	0.127846	0.895233	0.00265367	0.158846	0.707137	-0.132917	0.753701	0.171025	0.685525	0.672972	0.0673937	0.666816	0.0709013
HNRNPA0	blue	-0.31517	0.447024	0.041615	0.922062	-0.444976	0.269261	-0.102653	0.808873	0.241707	0.564142	-0.182305	0.665677	0.316793	0.444558	-0.204629	0.626896	0.0365226	0.931581	0.548467	0.159247	-0.483178	0.22517	0.669099	0.0695883	-0.66745	0.070535	0.784119	0.021256	-0.0532552	0.900335	-0.283644	0.496005	0.252227	0.546749	0.60585	0.111397	0.451617	0.261312
GALK2	blue	0.313738	0.449203	-0.18349	0.663601	-0.0742242	0.86134	0.347813	0.398538	0.655095	0.0778706	-0.739323	0.0360775	0.32145	0.437513	-0.654302	0.0783562	-0.0275026	0.948459	0.658802	0.0756248	-0.637375	0.08914	0.349102	0.396671	-0.597785	0.117548	0.943381	0.000434703	-0.243741	0.560764	0.0807263	0.849294	0.107473	0.800035	0.747725	0.0329274	0.304044	0.464076
RPL30	blue	-0.313683	0.449287	0.391696	0.337233	0.191424	0.649752	-0.340755	0.408819	-0.409122	0.314197	0.367311	0.370731	-0.216724	0.606188	0.699241	0.0535946	0.0834697	0.84422	-0.320933	0.438293	0.655758	0.0774666	-0.523842	0.182689	0.507133	0.19958	-0.790067	0.0196413	-0.108928	0.79737	0.271302	0.515719	-0.211184	0.615645	-0.561504	0.147542	-0.52123	0.185276
SLC27A3	blue	0.31206	0.451763	-0.370462	0.366321	-0.152796	0.717936	0.00648271	0.987845	0.708216	0.0493069	-0.37301	0.362773	0.514929	0.1916	-0.574215	0.136602	-0.338316	0.412398	0.315587	0.446389	-0.850367	0.00746388	0.0808256	0.849111	-0.755247	0.030255	0.811487	0.0144695	-0.046776	0.912423	-0.487992	0.219898	-0.332752	0.420614	0.303351	0.465148	0.394165	0.333922
ARMC10	blue	0.311816	0.452137	-0.482018	0.226449	0.0231103	0.956684	0.198336	0.637758	0.792668	0.0189603	-0.608298	0.109566	0.457231	0.254684	-0.544691	0.162729	-0.4167	0.30442	0.321679	0.437168	-0.871086	0.00485148	0.449563	0.263758	-0.657052	0.0766802	0.903912	0.00206117	-0.12213	0.773273	-0.300406	0.469708	0.039714	0.925614	0.467893	0.242332	0.346665	0.400202
SVEP1	blue	0.310895	0.453545	-0.369891	0.367118	-0.116091	0.784277	0.152457	0.718541	0.530957	0.175737	-0.271294	0.515732	0.34782	0.398527	-0.2925	0.482041	-0.51813	0.188374	0.212877	0.612751	-0.765741	0.0267568	0.358389	0.383343	-0.601485	0.114703	0.7793	0.0226228	0.302244	0.46686	-0.470411	0.239461	0.262723	0.529592	0.243991	0.560348	0.748062	0.0328047
XLOC_001915	blue	0.310581	0.454025	-0.493918	0.213498	0.00195634	0.996332	0.274185	0.511088	0.709168	0.0488646	-0.575046	0.135902	0.382181	0.35013	-0.532487	0.174261	-0.406286	0.317894	0.304963	0.462658	-0.8411	0.0088729	0.584142	0.128382	-0.607378	0.110252	0.908498	0.00178622	-0.0197573	0.962965	-0.290372	0.485382	0.231785	0.580718	0.503994	0.202841	0.453351	0.259256
KRT36	blue	0.309673	0.455417	-0.23899	0.568665	-0.0865661	0.838498	0.428025	0.290086	0.576972	0.13429	-0.648826	0.0817562	0.426926	0.291463	-0.595119	0.119623	-0.0230629	0.956772	0.588187	0.125114	-0.629221	0.0946246	0.441994	0.27287	-0.549962	0.15788	0.983249	1.16041e-05	-0.0481726	0.909816	0.03034	0.943147	0.25496	0.542263	0.79692	0.0178786	0.465216	0.245405
ECHDC3	blue	0.308982	0.456476	-0.462881	0.248101	0.114178	0.78777	0.467351	0.242953	0.631044	0.0933817	-0.686094	0.060266	0.412042	0.310412	-0.550334	0.157541	-0.177092	0.674829	0.337594	0.413461	-0.656667	0.0769136	0.633172	0.0919432	-0.405	0.319577	0.874244	0.00451478	-0.0937471	0.825251	0.00768052	0.9856	0.334198	0.418473	0.702561	0.0519834	0.291626	0.483412
SLC23A1	blue	0.308795	0.456763	-0.196097	0.641636	-0.216184	0.607107	0.323556	0.434343	0.463212	0.247717	-0.377284	0.356855	0.566767	0.142956	-0.488691	0.219138	-0.0455693	0.914676	0.50453	0.202282	-0.624036	0.0982106	0.224007	0.593827	-0.596372	0.118646	0.943914	0.000422724	0.218366	0.603393	-0.186889	0.657657	0.132376	0.754679	0.654463	0.0782575	0.691366	0.0575346
COASY	blue	0.30786	0.458198	-0.174296	0.679754	-0.125668	0.766842	0.289448	0.486836	0.509007	0.197646	-0.511766	0.194817	0.135275	0.749437	-0.402521	0.322833	-0.288693	0.488025	0.505114	0.201674	-0.628958	0.0948043	0.429062	0.288791	-0.563998	0.145358	0.8365	0.00963077	0.0797272	0.851144	-0.111526	0.792617	0.41549	0.305972	0.48633	0.221711	0.633143	0.091963
ARSI	blue	0.307637	0.458541	-0.130406	0.758246	-0.0856606	0.84017	0.540092	0.167025	0.137679	0.745096	-0.170159	0.687057	0.790646	0.0194885	-0.252375	0.546505	0.249015	0.55204	0.309627	0.455487	-0.229919	0.583854	0.0228355	0.957198	-0.176669	0.675573	0.716234	0.045657	0.495127	0.212204	0.0673731	0.874057	0.218553	0.603075	0.709444	0.0487368	0.668115	0.0701523
TSPAN15	blue	0.307246	0.459142	-0.337963	0.412918	-0.0422407	0.920893	0.40432	0.320469	0.515058	0.191469	-0.437183	0.278741	0.702629	0.0519508	-0.424555	0.294443	-0.0922217	0.828062	0.360863	0.379828	-0.615991	0.103927	0.319948	0.43978	-0.471979	0.237681	0.919602	0.00122212	0.200417	0.634159	-0.130002	0.758979	0.180863	0.668205	0.679855	0.0635963	0.567203	0.142579
OCIAD2	blue	0.306748	0.459908	-0.285543	0.492998	0.0832535	0.844619	0.456969	0.254991	0.647248	0.0827517	-0.784526	0.021143	0.420026	0.300176	-0.600396	0.115536	0.00090351	0.998306	0.533808	0.172992	-0.567078	0.142687	0.435602	0.280684	-0.431706	0.2855	0.890989	0.00297956	-0.256006	0.54055	0.191136	0.650252	0.177297	0.674469	0.800787	0.0169294	0.171507	0.684676
TRAPPC5	blue	0.305171	0.462337	-0.40937	0.313874	-0.165615	0.695104	0.127914	0.762765	0.697445	0.0544786	-0.549041	0.158721	0.10346	0.807391	-0.724754	0.0419626	-0.370404	0.366401	0.409805	0.31331	-0.886954	0.00331237	0.527855	0.17875	-0.748449	0.032664	0.861116	0.00601905	-0.165413	0.695462	-0.385528	0.345568	0.0635802	0.881108	0.414756	0.306914	0.403378	0.321706
KCNRG	blue	0.305123	0.462411	-0.281268	0.499777	-0.109481	0.796357	0.464099	0.246692	0.333885	0.418935	-0.285149	0.49362	0.653375	0.0789262	-0.335017	0.417262	-0.0446283	0.916433	0.324217	0.43335	-0.51242	0.19415	0.333716	0.419186	-0.388344	0.34175	0.870707	0.00489294	0.424828	0.294098	-0.139506	0.7418	0.359405	0.381898	0.664208	0.0724187	0.762489	0.0278127
ICMT	blue	0.304172	0.463879	-0.338675	0.411872	-0.104406	0.805656	0.206768	0.623218	0.716412	0.0455775	-0.689036	0.0587323	0.0488783	0.908499	-0.707543	0.0496212	-0.313116	0.450152	0.514268	0.19227	-0.818905	0.0129041	0.568838	0.141172	-0.698137	0.0541371	0.883169	0.00364552	-0.266678	0.52318	-0.189478	0.653141	0.170989	0.685589	0.516106	0.190411	0.331795	0.422034
RC3H1	blue	0.302899	0.465846	-0.345716	0.401581	-0.0826951	0.845652	0.327938	0.427779	0.491414	0.21619	-0.384032	0.347604	0.387975	0.34225	-0.331806	0.422018	-0.352445	0.391851	0.309972	0.454957	-0.68545	0.0606048	0.496028	0.211243	-0.518794	0.187708	0.864226	0.00563743	0.284917	0.493988	-0.267576	0.521727	0.437843	0.277931	0.478791	0.23003	0.737589	0.0367497
TMEM86B	blue	-0.302812	0.46598	0.359901	0.381194	-0.206278	0.62406	-0.425109	0.293745	-0.715838	0.0458332	0.826668	0.0113852	-0.389536	0.340141	0.511866	0.194715	0.148776	0.725134	-0.425051	0.293818	0.588091	0.12519	-0.477446	0.23153	0.381914	0.350496	-0.819949	0.0126929	0.313739	0.449202	-0.186405	0.658503	-0.201524	0.632248	-0.68977	0.0583533	-0.0703916	0.868451
TTC17	blue	0.302117	0.467056	-0.233996	0.577009	-0.103248	0.807782	0.10766	0.799692	0.585136	0.127574	-0.389634	0.340009	0.60087	0.115173	-0.569263	0.140808	-0.0302704	0.943278	0.373481	0.362118	-0.604464	0.11244	-0.119268	0.778485	-0.573231	0.137431	0.713433	0.0469128	-0.116837	0.782916	-0.209638	0.618294	-0.443453	0.271101	0.434816	0.281652	0.20827	0.620639
FAM126B	blue	0.301612	0.467838	-0.360859	0.379833	-0.0122066	0.977115	0.267662	0.521589	0.594631	0.120005	-0.435268	0.281095	0.733826	0.0382345	-0.489964	0.217758	-0.0913662	0.829639	0.30632	0.460567	-0.638766	0.0882236	0.134599	0.750659	-0.502515	0.204387	0.823625	0.0119663	0.0247092	0.953689	-0.18264	0.665089	-0.153429	0.716804	0.564689	0.144757	0.333739	0.419152
ATL1	blue	0.301522	0.467978	0.0107151	0.979911	-0.253985	0.543862	0.236142	0.573419	0.40683	0.317183	-0.432529	0.284479	0.132575	0.754319	-0.460251	0.251153	-0.0718002	0.865837	0.631407	0.0931359	-0.511047	0.195552	0.161254	0.702849	-0.584915	0.127753	0.78866	0.0200162	0.0557995	0.895593	-0.0523236	0.902072	0.202518	0.630533	0.507611	0.199085	0.61035	0.108046
STX6	blue	-0.301203	0.468472	0.321509	0.437424	-0.726869	0.0410747	-0.0519465	0.902775	-0.0676649	0.873515	0.0201227	0.96228	0.137294	0.745791	-0.26152	0.531549	0.331638	0.422268	0.742288	0.0349457	-0.287167	0.490431	0.50946	0.19718	-0.661421	0.0740614	0.757855	0.0293609	0.167552	0.69167	-0.225866	0.590684	0.337302	0.413891	0.681128	0.0629078	0.735358	0.0376257
MTF2	blue	0.30064	0.469346	-0.18032	0.669157	0.060556	0.886735	0.474526	0.234805	0.457681	0.254157	-0.544776	0.16265	0.412805	0.309427	-0.178512	0.672332	-0.212832	0.612827	0.43396	0.282708	-0.46839	0.241764	0.41698	0.304062	-0.34248	0.406297	0.834814	0.00991845	0.203028	0.629654	0.11138	0.792884	0.582924	0.129375	0.61794	0.102525	0.623589	0.0985231
SCN1B	blue	0.299201	0.47158	-0.23119	0.581718	0.146705	0.728849	0.543	0.164301	0.531989	0.174741	-0.697195	0.0546022	0.559877	0.148976	-0.382544	0.349634	0.0321528	0.939755	0.471151	0.23862	-0.423917	0.295247	0.362008	0.378204	-0.282886	0.497206	0.843947	0.00842352	-0.0611428	0.885643	0.284458	0.494714	0.317453	0.443557	0.808104	0.015221	0.277992	0.504996
VPS33B	blue	0.296962	0.475065	-0.324989	0.432192	-0.0991808	0.815252	0.268919	0.519559	0.516209	0.190307	-0.339689	0.410383	0.503851	0.20299	-0.284328	0.49492	-0.371592	0.364746	0.307772	0.458333	-0.705545	0.0505605	0.376445	0.358014	-0.563211	0.146046	0.877723	0.00416174	0.315557	0.446435	-0.322822	0.435447	0.326954	0.429249	0.44281	0.27188	0.762623	0.0277686
AGO4	blue	0.296611	0.475612	-0.409433	0.313792	-0.188353	0.655102	0.20568	0.625089	0.414605	0.307109	-0.156047	0.712127	0.434744	0.281741	-0.387341	0.343109	-0.350417	0.394772	0.163466	0.698917	-0.72203	0.0431232	0.373281	0.362396	-0.556532	0.151949	0.775107	0.0238554	0.397852	0.329007	-0.514271	0.192267	0.21282	0.612847	0.329239	0.425837	0.776548	0.0234272
KLHL5	blue	0.296083	0.476436	-0.300137	0.470126	-0.0331137	0.937957	0.383058	0.348933	0.666639	0.0710035	-0.735366	0.0376225	0.365224	0.373664	-0.66391	0.0725933	-0.0682275	0.87247	0.566924	0.14282	-0.68166	0.0626216	0.498731	0.208372	-0.569559	0.140555	0.960094	0.000154156	-0.215484	0.6083	0.0294428	0.944827	0.176416	0.676019	0.769976	0.0254192	0.297735	0.473861
LRRC58	blue	0.294927	0.478242	-0.204726	0.62673	-0.194889	0.64373	0.161088	0.703145	0.571149	0.139198	-0.414726	0.306952	0.565717	0.143864	-0.608376	0.109508	-0.0173137	0.967543	0.487324	0.220625	-0.65557	0.0775807	0.0260385	0.9512	-0.653473	0.0788657	0.847492	0.00788445	-0.0469579	0.912083	-0.221418	0.598211	-0.268808	0.519738	0.550882	0.157043	0.384324	0.347206
KCNJ13	blue	0.294344	0.479154	-0.300314	0.469851	0.0169589	0.968208	0.382397	0.349835	0.510367	0.196249	-0.607222	0.110369	0.424439	0.294589	-0.769797	0.0254749	0.235979	0.57369	0.410616	0.312258	-0.455491	0.256729	0.219365	0.601695	-0.347648	0.398776	0.693775	0.0563118	-0.31558	0.446401	0.130274	0.758486	-0.200363	0.634252	0.728422	0.0404297	-0.0494012	0.907523
DBT	blue	0.294103	0.47953	-0.345009	0.402609	0.0346105	0.935157	0.15747	0.709588	0.760142	0.0285904	-0.578116	0.133337	0.558354	0.150325	-0.430515	0.286979	-0.336105	0.415655	0.369358	0.367863	-0.757215	0.029579	0.207525	0.621918	-0.619376	0.101499	0.84816	0.00778543	-0.131234	0.756747	-0.203985	0.628005	-0.0896966	0.832719	0.445584	0.268528	0.298238	0.473078
PRICKLE1	blue	0.292597	0.481889	-0.361885	0.378379	-0.10767	0.799673	0.143137	0.735262	0.746513	0.033371	-0.560425	0.148493	0.384603	0.346826	-0.551406	0.156566	-0.384113	0.347494	0.439267	0.276191	-0.869557	0.00502017	0.39792	0.328918	-0.748867	0.0325127	0.940245	0.000509805	-0.0855677	0.840342	-0.333612	0.41934	0.0451143	0.915525	0.468026	0.24218	0.468154	0.242034
MAK16	blue	0.292176	0.482549	-0.498434	0.208687	-0.0720755	0.865326	0.25537	0.54159	0.641434	0.0864806	-0.48338	0.224947	0.503595	0.203258	-0.676979	0.065167	-0.189541	0.65303	0.287732	0.489539	-0.794761	0.0184229	0.454039	0.258442	-0.597464	0.117797	0.876149	0.00431916	-0.0479503	0.910231	-0.321153	0.437962	-0.0307164	0.942443	0.567142	0.142632	0.346966	0.399765
RREB1	blue	-0.291642	0.483388	0.326652	0.429701	0.0228285	0.957211	-0.365253	0.373623	-0.662216	0.0735908	0.755056	0.0303212	-0.137196	0.745967	0.652604	0.0794013	0.193054	0.646917	-0.533859	0.172944	0.70821	0.0493096	-0.65323	0.0790151	0.56405	0.145313	-0.910569	0.00167036	0.237448	0.571237	-0.00105203	0.998027	-0.335973	0.41585	-0.680559	0.0632149	-0.313132	0.450127
SYCP3	blue	0.291308	0.483911	-0.224643	0.592751	-0.175017	0.678483	0.181224	0.667572	0.70077	0.0528492	-0.638722	0.0882525	0.298811	0.472187	-0.697491	0.0544556	-0.146242	0.729681	0.616145	0.103815	-0.77062	0.0252195	0.316388	0.445172	-0.747109	0.0331523	0.945097	0.000396895	-0.235296	0.574833	-0.160001	0.705078	-0.0465644	0.912818	0.607207	0.11038	0.353779	0.389935
DNAJC4	blue	0.290618	0.484996	0.000330016	0.999381	-0.255753	0.540963	0.386951	0.343637	0.343309	0.405086	-0.429065	0.288786	0.42076	0.299243	-0.520881	0.185624	0.189019	0.65394	0.666599	0.071027	-0.431783	0.285404	0.142907	0.735675	-0.510631	0.195979	0.884099	0.0035618	0.121131	0.775091	0.0603607	0.887098	0.162128	0.701296	0.762107	0.0279381	0.60457	0.11236
PROCA1	blue	0.290494	0.48519	-0.228685	0.585931	-0.130039	0.758911	0.377216	0.356949	0.58082	0.1311	-0.723048	0.0426872	0.132062	0.755247	-0.780843	0.0221793	0.025417	0.952364	0.639523	0.0877269	-0.634494	0.0910561	0.539673	0.167419	-0.576511	0.134675	0.912182	0.00158356	-0.271102	0.516042	0.0577619	0.891937	0.204346	0.627384	0.77613	0.023551	0.28475	0.494253
NR2C1	blue	0.290397	0.485343	-0.443076	0.271558	-0.0292926	0.945108	0.180116	0.669515	0.74469	0.0340452	-0.537138	0.169816	0.488892	0.21892	-0.490246	0.217452	-0.414103	0.307754	0.330121	0.424523	-0.85932	0.00624673	0.428478	0.28952	-0.6748	0.0663725	0.916416	0.00136986	-0.0315843	0.940819	-0.342015	0.406976	0.0697712	0.869603	0.459151	0.252437	0.447204	0.266581
FAF2	blue	0.29027	0.485542	-0.465629	0.24493	-0.0495959	0.90716	0.0631177	0.881968	0.775945	0.0236057	-0.478544	0.230305	0.420611	0.299432	-0.474906	0.234378	-0.536735	0.170199	0.268478	0.520271	-0.920112	0.00119949	0.377917	0.355983	-0.732076	0.0389374	0.858413	0.00636373	-0.0414027	0.922459	-0.473967	0.235435	-0.0198507	0.96279	0.302191	0.466942	0.443218	0.271386
SUCO	blue	0.290176	0.48569	-0.426455	0.292054	-0.105564	0.803533	0.142112	0.737106	0.638978	0.0880841	-0.384275	0.347273	0.378063	0.355782	-0.408185	0.315416	-0.504703	0.202102	0.263884	0.527708	-0.85308	0.00708038	0.44985	0.263415	-0.675012	0.0662546	0.861005	0.00603297	0.150691	0.721703	-0.468552	0.241579	0.192466	0.647939	0.331476	0.422509	0.637332	0.0891688
ZNF622	blue	0.28869	0.488029	-0.24664	0.555962	-0.194691	0.644074	0.230278	0.58325	0.619979	0.10107	-0.515424	0.191099	0.415893	0.305455	-0.562367	0.146785	-0.196485	0.640962	0.545118	0.162334	-0.762217	0.0279021	0.355576	0.387359	-0.714719	0.0463337	0.979212	2.21109e-05	0.0129371	0.975746	-0.236149	0.573407	0.114698	0.786821	0.602911	0.113617	0.578786	0.132781
TEX43	blue	0.288647	0.488097	-0.341173	0.408207	-0.144676	0.732494	0.212941	0.61264	0.717839	0.0449464	-0.641664	0.0863311	0.28152	0.499377	-0.717762	0.0449805	-0.222254	0.596793	0.53291	0.173855	-0.833714	0.010109	0.487628	0.220294	-0.735938	0.0373967	0.963741	0.00011596	-0.203138	0.629464	-0.226542	0.589543	0.0567044	0.893907	0.607193	0.11039	0.376212	0.358335
CAPSL	blue	0.287138	0.490477	-0.0356966	0.933126	-0.135452	0.749116	0.368233	0.369437	0.489326	0.218449	-0.584914	0.127754	0.456517	0.255522	-0.513931	0.192612	0.124501	0.768962	0.679739	0.0636589	-0.472689	0.236877	0.148031	0.72647	-0.518058	0.188446	0.897362	0.00249932	-0.0643404	0.879694	0.140124	0.740686	0.0935119	0.825685	0.769088	0.0256963	0.421606	0.29817
TBC1D12	blue	0.286519	0.491454	-0.0593397	0.888999	0.0394757	0.92606	0.378326	0.35542	0.35159	0.393081	-0.411954	0.310527	0.281411	0.49955	-0.00872601	0.98364	-0.278083	0.50485	0.386411	0.344369	-0.360813	0.379899	0.253787	0.544186	-0.288288	0.488663	0.672723	0.0675335	0.284751	0.49425	0.0942748	0.824279	0.589141	0.124349	0.414836	0.306812	0.672828	0.0674749
C10orf99	blue	0.285038	0.493796	-0.427859	0.290294	-0.0692624	0.870548	0.224727	0.592609	0.701947	0.0522791	-0.603699	0.113019	0.42327	0.296064	-0.769997	0.0254127	-0.112505	0.790827	0.403709	0.32127	-0.77805	0.0229859	0.398559	0.328069	-0.631804	0.0928667	0.872664	0.00468126	-0.257262	0.538494	-0.211285	0.615472	-0.149034	0.724671	0.610737	0.10776	0.17759	0.673954
TDRP	blue	0.284286	0.494987	-0.127361	0.763768	-0.0922704	0.827973	0.64168	0.0863204	0.160689	0.703854	-0.372248	0.363831	0.509881	0.196748	-0.404965	0.319622	0.294779	0.478474	0.453337	0.259272	-0.247241	0.554968	0.353944	0.389698	-0.187321	0.656903	0.790479	0.0195325	0.315154	0.447047	0.217206	0.605367	0.474595	0.234728	0.873235	0.00462067	0.603025	0.11353
NUDT9	blue	0.283828	0.495712	-0.171416	0.684835	-0.0188829	0.964603	0.586787	0.126239	0.406342	0.317821	-0.690024	0.0582227	0.226885	0.588965	-0.565708	0.143872	0.141411	0.738367	0.589454	0.1241	-0.407442	0.316384	0.577111	0.134174	-0.320678	0.438678	0.859165	0.00626665	-0.0740251	0.861709	0.292137	0.48261	0.505122	0.201666	0.887238	0.00328819	0.369311	0.367929
ANKRD17	blue	0.2836	0.496075	-0.154861	0.714244	-0.208336	0.620525	0.251649	0.5477	0.531178	0.175524	-0.439765	0.275582	0.481225	0.227327	-0.445922	0.268121	-0.141369	0.738443	0.556263	0.152189	-0.662156	0.0736263	0.239679	0.567516	-0.657286	0.0765387	0.949311	0.000313336	0.128277	0.762106	-0.184104	0.662526	0.147477	0.727464	0.600341	0.115578	0.662891	0.0731927
HOXA9	blue	0.283233	0.496656	-0.351145	0.393722	-0.0190546	0.964281	0.290117	0.485784	0.604813	0.112177	-0.514603	0.19193	0.342651	0.406046	-0.334033	0.418718	-0.42148	0.29833	0.352839	0.391284	-0.731067	0.039346	0.542403	0.164858	-0.556015	0.152411	0.881681	0.00378224	0.118868	0.779214	-0.215802	0.607757	0.420685	0.299339	0.47605	0.233093	0.611161	0.107448
HHAT	blue	0.283002	0.497022	-0.25965	0.534596	-0.0769317	0.856321	0.272345	0.514042	0.661377	0.0740875	-0.622863	0.0990325	0.316895	0.444403	-0.464446	0.246291	-0.301735	0.467649	0.527442	0.179154	-0.739898	0.0358564	0.474858	0.234431	-0.644294	0.0846343	0.949962	0.00030158	-0.0469182	0.912157	-0.129288	0.760273	0.293959	0.479755	0.581379	0.130641	0.52301	0.183511
PCYT1B	blue	-0.282622	0.497626	0.133867	0.751982	-0.354714	0.388594	0.128723	0.761297	0.148141	0.726273	-0.409097	0.314229	-0.0550474	0.896995	-0.291313	0.483903	0.203328	0.629137	0.68533	0.0606682	-0.290678	0.484902	0.895587	0.00262758	-0.469775	0.240185	0.723086	0.0426707	-0.221688	0.597753	0.10852	0.798117	0.600213	0.115676	0.780579	0.0222549	0.31038	0.454333
ASPH	blue	0.282451	0.497897	-0.0279615	0.947599	-0.374727	0.360391	0.259121	0.535458	0.169249	0.688666	-0.0906284	0.831	0.397458	0.329531	-0.438671	0.276919	0.116376	0.783757	0.456572	0.255458	-0.413868	0.308057	0.0154378	0.971059	-0.494179	0.213218	0.725213	0.0417689	0.391666	0.337272	-0.224121	0.593634	0.0779839	0.854372	0.507454	0.199247	0.782403	0.0217367
ITSN1	blue	0.282052	0.49853	0.0253008	0.952581	-0.0343447	0.935654	0.379864	0.353305	0.340637	0.408992	-0.506452	0.200285	0.0687944	0.871417	-0.182767	0.664866	-0.149055	0.724633	0.535895	0.170998	-0.33439	0.418189	0.290737	0.484809	-0.328887	0.426363	0.674047	0.0667921	0.106088	0.802572	0.193318	0.646458	0.560899	0.148074	0.491972	0.215589	0.568743	0.141254
CALR	blue	0.281571	0.499295	-0.224524	0.592952	0.438599	0.277007	0.101102	0.811722	-0.359091	0.382345	0.498808	0.208291	0.0207907	0.961029	0.400187	0.325912	-0.148144	0.726268	-0.855238	0.00678453	0.443398	0.271168	-0.638046	0.0886973	0.73273	0.0386737	-0.796828	0.0179016	0.470805	0.239013	-0.0120758	0.97736	-0.197775	0.638728	-0.705632	0.0505192	-0.186653	0.658069
SDHAF3	blue	0.281539	0.499346	-0.33451	0.418011	-0.185813	0.659537	0.348334	0.397783	0.395352	0.332336	-0.275375	0.50918	0.640948	0.0867964	-0.527648	0.178952	0.00165177	0.996903	0.326103	0.430523	-0.60674	0.110729	0.303698	0.464611	-0.50101	0.205968	0.870877	0.00487437	0.272259	0.51418	-0.265603	0.524921	0.0900448	0.832076	0.644764	0.0843332	0.620832	0.100465
ZWINT	blue	-0.279581	0.502462	0.243987	0.560356	-0.617616	0.102757	0.0479291	0.91027	0.0150068	0.971866	-0.22485	0.5924	-0.0646128	0.879188	-0.492715	0.214789	0.430932	0.286461	0.788015	0.0201895	-0.277324	0.506063	0.699853	0.0532955	-0.591548	0.122434	0.734801	0.0378464	-0.152509	0.718448	-0.0271013	0.94921	0.34522	0.402301	0.808333	0.0151694	0.414816	0.306837
PLK1	blue	0.279267	0.502962	-0.308229	0.457632	-0.124927	0.768187	0.384924	0.34639	0.534435	0.172392	-0.541748	0.165471	0.365236	0.373648	-0.544693	0.162727	-0.146054	0.730018	0.484912	0.223264	-0.684932	0.0608781	0.572014	0.138463	-0.567337	0.142464	0.962446	0.000128704	0.0716559	0.866104	-0.12713	0.764186	0.367955	0.369828	0.701387	0.05255	0.585677	0.127136
TICRR	blue	0.278978	0.503424	-0.257943	0.537382	0.143727	0.7342	0.52737	0.179223	0.504235	0.20259	-0.787683	0.0202791	0.273842	0.511638	-0.684361	0.0611804	0.235559	0.574393	0.477312	0.231679	-0.356319	0.386297	0.425374	0.293411	-0.218081	0.603879	0.693363	0.0565196	-0.398244	0.328487	0.390344	0.339052	0.1233	0.771145	0.835937	0.00972618	-0.108867	0.797481
USF3	blue	0.278728	0.503822	-0.335277	0.416878	-0.0561255	0.894985	0.331804	0.422021	0.570212	0.139996	-0.557308	0.151256	0.221044	0.598845	-0.443325	0.271257	-0.331875	0.421915	0.410662	0.312199	-0.708096	0.0493627	0.630672	0.0936346	-0.548012	0.159665	0.885637	0.00342591	0.051888	0.902885	-0.157937	0.708755	0.465463	0.245121	0.548926	0.158827	0.570681	0.139596
JRKL	blue	-0.27837	0.504393	0.0224558	0.95791	0.184886	0.661158	-0.325906	0.430817	-0.479961	0.228728	0.592604	0.121599	-0.170025	0.687294	0.495085	0.212249	0.0367657	0.931126	-0.699731	0.053355	0.529204	0.177437	-0.326379	0.43011	0.573374	0.137311	-0.8843	0.00354382	0.0530157	0.900782	-0.0737014	0.862309	-0.310484	0.454174	-0.668886	0.0697104	-0.532681	0.174074
TMEM86A	blue	0.278228	0.50462	-0.123188	0.77135	-0.118045	0.780713	0.460168	0.25125	0.488159	0.219717	-0.689121	0.0586883	0.310077	0.454797	-0.686923	0.0598316	0.199093	0.636448	0.687335	0.0596163	-0.486598	0.221418	0.3976	0.329342	-0.479504	0.229236	0.914335	0.00147236	-0.18698	0.657498	0.206306	0.624012	0.200374	0.634235	0.888205	0.00320676	0.308552	0.457136
PIP4K2A	blue	0.27805	0.504903	-0.334452	0.418097	-0.132844	0.753832	0.31087	0.453583	0.605481	0.111674	-0.53019	0.17648	0.486461	0.221568	-0.575106	0.135852	-0.158094	0.708477	0.473376	0.236101	-0.746257	0.0334651	0.466177	0.2443	-0.635979	0.0900658	0.983558	1.09763e-05	0.0278551	0.947799	-0.203713	0.628473	0.175368	0.677865	0.674948	0.0662904	0.533124	0.173649
IGSF6	blue	0.277344	0.506031	-0.269998	0.517818	-0.102858	0.808497	0.364239	0.375052	0.596465	0.118573	-0.684467	0.0611242	0.337615	0.41343	-0.783238	0.0215018	0.0919119	0.828633	0.58299	0.129321	-0.627659	0.0956965	0.435526	0.280777	-0.558242	0.150425	0.91049	0.00167466	-0.270663	0.516747	0.035214	0.934028	0.031143	0.941645	0.80186	0.0166717	0.208789	0.619749
EBF3	blue	0.277302	0.506098	-0.135563	0.748916	-0.0948186	0.823278	0.622195	0.0995021	0.237774	0.570692	-0.503631	0.20322	0.31615	0.445533	-0.514374	0.192162	0.254556	0.542926	0.530763	0.175925	-0.310074	0.454802	0.493165	0.214305	-0.249645	0.551	0.815389	0.0136319	0.139212	0.74233	0.248856	0.552301	0.517441	0.189066	0.891038	0.00297561	0.510547	0.196064
KCNIP4	blue	0.27678	0.506932	-0.17049	0.686473	-0.114817	0.786603	0.482414	0.226012	0.469371	0.240645	-0.619982	0.101068	0.424208	0.29488	-0.605393	0.11174	0.142055	0.737208	0.623123	0.0988499	-0.512302	0.19427	0.430635	0.28683	-0.472901	0.236638	0.950627	0.000289864	-0.0391907	0.926593	0.132755	0.753994	0.276937	0.506682	0.882795	0.00367955	0.437198	0.278723
CDK4	blue	0.275558	0.508887	-0.245667	0.557572	-0.311899	0.452009	0.190022	0.652193	0.372328	0.363721	-0.1535	0.716677	0.585942	0.126921	-0.530535	0.176146	-0.0272297	0.94897	0.354144	0.389411	-0.632046	0.0927029	0.114709	0.7868	-0.611502	0.107197	0.824494	0.0117984	0.295008	0.478115	-0.40667	0.317391	-0.0909331	0.830438	0.500579	0.206421	0.681055	0.0629474
TARBP1	blue	-0.275431	0.509091	0.256877	0.539125	0.10099	0.811927	-0.196587	0.640786	-0.73794	0.0366132	0.679771	0.0636416	-0.353806	0.389896	0.634331	0.0911655	0.188549	0.654761	-0.581722	0.130359	0.769619	0.0255304	-0.354011	0.389601	0.712086	0.0475242	-0.945864	0.000380721	0.256113	0.540374	0.125075	0.767918	0.0101928	0.98089	-0.61305	0.106062	-0.308565	0.457115
STARD13	blue	0.275185	0.509485	-0.174615	0.679192	0.069908	0.869349	0.580401	0.131446	0.390257	0.339168	-0.586486	0.126482	0.619155	0.101657	-0.417379	0.303551	0.228792	0.585751	0.476794	0.23226	-0.315099	0.447132	0.289228	0.487182	-0.222356	0.59662	0.810025	0.0147914	0.0183654	0.965573	0.312647	0.450867	0.264133	0.527303	0.880017	0.00393895	0.29916	0.471644
EIF3F	blue	0.274724	0.510223	-0.0842199	0.842833	-0.152144	0.719101	0.352104	0.392342	0.468355	0.241804	-0.494008	0.213401	0.58077	0.131142	-0.479859	0.228842	0.110004	0.795401	0.606338	0.11103	-0.496181	0.211079	0.130438	0.75819	-0.522742	0.183776	0.907017	0.00187222	0.0386051	0.927687	0.043209	0.919084	0.0572191	0.892948	0.75042	0.0319539	0.485581	0.22253
ZNF532	blue	0.274268	0.510955	-0.202994	0.629712	-0.149839	0.723228	0.168681	0.689671	0.674465	0.0665588	-0.564224	0.145162	0.382321	0.34994	-0.497334	0.209853	-0.258897	0.535824	0.563629	0.145681	-0.755184	0.0302771	0.292809	0.481557	-0.724509	0.0420661	0.942322	0.000459192	-0.0768665	0.856442	-0.198616	0.637273	0.0708287	0.86764	0.536781	0.170155	0.499422	0.207641
IMPA1	blue	-0.273691	0.51188	0.0416195	0.922054	-0.514223	0.192316	-0.00666852	0.987497	0.157628	0.709307	-0.199663	0.635462	0.206654	0.623414	-0.445125	0.269082	0.261361	0.531807	0.605239	0.111856	-0.426749	0.291684	0.699903	0.0532709	-0.627834	0.0955764	0.773302	0.0243986	-0.115979	0.784481	-0.2075	0.621962	0.203451	0.628925	0.734772	0.037858	0.378143	0.355671
ZFR	blue	0.273334	0.512452	-0.242425	0.562947	-0.0796834	0.851225	0.514653	0.19188	0.265678	0.524798	-0.320798	0.438496	0.701841	0.0523304	-0.470457	0.239409	0.256177	0.54027	0.344519	0.403322	-0.355605	0.387319	0.229192	0.585076	-0.26383	0.527795	0.77932	0.0226169	0.244664	0.559234	0.045764	0.914312	0.144427	0.732942	0.793319	0.018792	0.469466	0.240537
ATP6V1E1	blue	-0.27296	0.513054	0.3103	0.454455	-0.413161	0.308968	0.255359	0.54161	-0.0905064	0.831225	-0.285314	0.493359	-0.0251414	0.95288	-0.201057	0.633055	0.447463	0.26627	0.74182	0.0351229	-0.0481545	0.90985	0.74279	0.0347562	-0.311594	0.452475	0.658346	0.0758991	-0.02916	0.945356	0.281853	0.498847	0.703127	0.051712	0.871441	0.00481289	0.437669	0.278145
FAM3D	blue	0.270725	0.516648	-0.0761614	0.857749	-0.284183	0.49515	0.318144	0.442509	0.395982	0.331496	-0.403455	0.321604	0.354431	0.388999	-0.493924	0.213491	0.00100908	0.998108	0.617323	0.102967	-0.562004	0.147103	0.291179	0.484114	-0.603232	0.113373	0.924512	0.00101545	0.168425	0.690124	-0.105317	0.803986	0.258769	0.536032	0.674173	0.066722	0.712188	0.0474775
CEP70	blue	0.269933	0.517923	-0.237198	0.571654	-0.171754	0.684238	0.424292	0.294774	0.182986	0.664483	-0.0916584	0.829101	0.706459	0.0501296	-0.269976	0.517854	0.0436168	0.918322	0.238489	0.5695	-0.409725	0.313413	0.205638	0.62516	-0.320722	0.438612	0.764074	0.0272947	0.560275	0.148625	-0.200184	0.634563	0.280494	0.501008	0.594407	0.120181	0.806611	0.0155604
RPRD1A	blue	-0.268417	0.520369	0.0978195	0.817755	0.0699244	0.869318	-0.354438	0.388989	-0.598198	0.117229	0.719683	0.0441386	-0.318725	0.441629	0.520059	0.186444	0.0226337	0.957576	-0.687534	0.0595122	0.560207	0.148684	-0.348149	0.398051	0.555357	0.153	-0.926645	0.000933291	0.19316	0.646733	-0.149002	0.724729	-0.221106	0.59874	-0.75174	0.0314838	-0.356309	0.386311
EXTL2	blue	0.268376	0.520435	-0.169665	0.68793	-0.186748	0.657904	0.165138	0.69595	0.576821	0.134416	-0.458397	0.253318	0.545586	0.1619	-0.595898	0.119015	0.00622654	0.988326	0.531719	0.175001	-0.633605	0.0916522	0.052226	0.902254	-0.649488	0.0813407	0.856031	0.00667786	-0.099392	0.814864	-0.16211	0.701327	-0.240461	0.566213	0.586853	0.126186	0.347946	0.398344
FAM84A	blue	0.267251	0.522253	-0.381838	0.3506	-0.0858913	0.839744	0.213256	0.612102	0.715781	0.0458587	-0.581517	0.130527	0.468462	0.241682	-0.590007	0.123658	-0.260268	0.533587	0.439101	0.276393	-0.82042	0.0125982	0.444355	0.270012	-0.688788	0.0588609	0.956378	0.000200792	-0.107603	0.799796	-0.257731	0.537727	0.0447526	0.916201	0.585142	0.127569	0.400888	0.324986
EIF2S3	blue	-0.266378	0.523665	0.104847	0.804847	-0.691536	0.0574478	-0.235079	0.575196	0.13731	0.745761	0.0401629	0.924776	0.126842	0.76471	-0.295005	0.478121	-0.0184056	0.965497	0.568034	0.141864	-0.559289	0.149496	0.557078	0.151461	-0.825879	0.0115342	0.761458	0.0281527	0.128565	0.761583	-0.555885	0.152527	0.183072	0.664332	0.43151	0.285743	0.72302	0.042699
AQP3	blue	-0.266368	0.523681	0.39455	0.333408	0.183032	0.664403	-0.32724	0.428821	-0.361035	0.379583	0.275221	0.509427	-0.488206	0.219666	0.687035	0.059773	-0.0878079	0.836205	-0.259464	0.534898	0.57762	0.13375	-0.356356	0.386244	0.446979	0.266851	-0.755794	0.0300662	-0.12352	0.770746	0.263634	0.528112	0.0238896	0.955224	-0.617393	0.102917	-0.411622	0.310955
CHTF18	blue	0.264533	0.526655	-0.310526	0.45411	-0.0661639	0.876304	0.306568	0.460185	0.694761	0.0558153	-0.764538	0.0271444	0.171833	0.684099	-0.725886	0.0414859	-0.136451	0.747312	0.578089	0.13336	-0.734935	0.0377933	0.604159	0.112671	-0.627107	0.0960773	0.930204	0.000806142	-0.326036	0.430623	-0.0235459	0.955868	0.188482	0.654877	0.704472	0.0510693	0.239175	0.568356
DKK2	blue	0.263854	0.527756	-0.0902051	0.831781	-0.186912	0.657617	0.49876	0.208341	0.229665	0.584281	-0.305336	0.462084	0.61237	0.10656	-0.362098	0.378078	0.194635	0.644172	0.49731	0.209879	-0.359831	0.381293	0.2373	0.571483	-0.357139	0.385126	0.865066	0.00553718	0.361511	0.378909	0.0464491	0.913033	0.340385	0.409361	0.796881	0.0178886	0.721749	0.0432438
ROCK1	blue	-0.263211	0.5288	0.15858	0.707609	-0.581325	0.130685	0.0330772	0.938026	0.0269173	0.949554	-0.212434	0.613507	-0.163669	0.698557	-0.505087	0.201703	0.33	0.424703	0.69047	0.0579934	-0.316314	0.445285	0.781653	0.0219489	-0.570013	0.140167	0.678651	0.0642508	-0.154896	0.714182	-0.0936196	0.825486	0.384483	0.34699	0.716887	0.045367	0.391502	0.337494
LYPLA1	blue	0.263126	0.528938	-0.361402	0.379064	-0.241203	0.564979	0.148429	0.725756	0.537032	0.169917	-0.292813	0.48155	0.435567	0.280727	-0.504782	0.20202	-0.311331	0.452878	0.333636	0.419305	-0.809095	0.0149983	0.391548	0.337431	-0.705456	0.0506026	0.894385	0.00271687	0.203544	0.628765	-0.488175	0.219699	0.103878	0.806625	0.432297	0.284767	0.692946	0.0567306
AP5B1	blue	-0.262645	0.529719	-0.0902794	0.831644	0.106229	0.802314	-0.0621923	0.88369	-0.330298	0.42426	0.227659	0.58766	-0.476107	0.233029	0.275553	0.508896	-0.109936	0.795525	-0.399473	0.326857	0.247769	0.554096	0.48986	0.21787	0.36433	0.374923	-0.437745	0.278052	0.0294649	0.944785	-0.0146353	0.972563	0.443091	0.271539	-0.273878	0.51158	-0.192168	0.648458
PKD2L1	blue	0.26229	0.530296	-0.462234	0.248849	0.15725	0.709981	0.314919	0.447405	0.712492	0.0473394	-0.695177	0.055607	0.476071	0.233069	-0.573796	0.136955	-0.160108	0.704888	0.294487	0.47893	-0.656962	0.0767348	0.451094	0.261933	-0.426775	0.291651	0.775897	0.0236201	-0.300768	0.469146	-0.0140191	0.973718	-0.00443219	0.99169	0.604542	0.112381	0.0192081	0.963994
SLC4A10	blue	0.26204	0.530703	-0.15407	0.715657	-0.17254	0.682852	0.240188	0.566669	0.542642	0.164635	-0.625296	0.0973319	-0.0858316	0.839854	-0.609737	0.108498	-0.189572	0.652977	0.602622	0.113836	-0.642745	0.0856313	0.53152	0.175193	-0.615586	0.104219	0.814027	0.0139208	-0.194062	0.645167	-0.0547956	0.897464	0.322846	0.435411	0.538301	0.168714	0.412904	0.309299
HOXA3	blue	0.261333	0.531853	-0.323665	0.434179	-0.173223	0.681646	0.0939469	0.824883	0.741885	0.0350983	-0.566059	0.143568	0.358215	0.383591	-0.665538	0.0716426	-0.271697	0.515083	0.500838	0.206148	-0.863292	0.00575037	0.35562	0.387297	-0.794457	0.0185003	0.935373	0.000642526	-0.197747	0.638776	-0.330274	0.424296	-0.103365	0.807566	0.50699	0.199728	0.368179	0.369513
MAP7D3	blue	0.260622	0.533011	-0.189745	0.652675	0.0695099	0.870088	0.281118	0.500015	0.487211	0.220748	-0.531212	0.175491	0.532367	0.174377	-0.569735	0.140404	0.223996	0.593845	0.369977	0.366999	-0.345176	0.402366	-0.0546359	0.897761	-0.28944	0.486849	0.571542	0.138864	-0.309753	0.455294	0.171283	0.685071	-0.357995	0.383905	0.59435	0.120225	-0.123238	0.771257
DPH5	blue	0.260108	0.533848	-0.296369	0.475989	-0.0525249	0.901697	0.388494	0.341548	0.545345	0.162123	-0.524923	0.181623	0.623477	0.0986014	-0.466262	0.244202	-0.0561953	0.894856	0.447538	0.266181	-0.615679	0.104152	0.396145	0.331279	-0.502965	0.203916	0.943529	0.000431363	0.0660076	0.876595	-0.0618049	0.884411	0.198107	0.638154	0.739137	0.0361492	0.481725	0.226773
PLCB2	blue	0.260087	0.533883	-0.185032	0.660903	-0.111537	0.792597	0.0557524	0.895681	0.719647	0.0441541	-0.555976	0.152446	0.400721	0.325207	-0.490956	0.216685	-0.262505	0.529947	0.52245	0.184065	-0.735387	0.0376144	0.115615	0.785147	-0.723039	0.0426908	0.840179	0.00902147	-0.207172	0.622524	-0.207387	0.622156	-0.172803	0.682387	0.425901	0.29275	0.314242	0.448436
NQO2	blue	0.259903	0.534183	-0.221328	0.598364	-0.201906	0.631589	0.187264	0.657002	0.345415	0.402018	-0.181298	0.667442	0.233798	0.577341	-0.230718	0.582511	-0.376112	0.358474	0.274923	0.509904	-0.606216	0.111122	0.354796	0.388477	-0.523387	0.183138	0.716822	0.0453957	0.389237	0.340545	-0.375887	0.358784	0.398045	0.328751	0.280272	0.501361	0.830785	0.0106279
KLHL15	blue	0.259832	0.534298	-0.148724	0.725228	0.0979644	0.817489	0.0618583	0.884311	0.4931	0.214375	-0.337546	0.413532	0.591346	0.122594	-0.312404	0.451239	-0.00602002	0.988713	0.205475	0.625441	-0.341163	0.408222	-0.372162	0.363951	-0.301272	0.468365	0.399435	0.326907	-0.196338	0.641217	-0.0128759	0.97586	-0.554653	0.153632	0.239603	0.567642	-0.0841427	0.842976
NDUFB2	blue	-0.259293	0.535178	-0.0785495	0.853324	-0.556892	0.151627	-0.178078	0.673096	0.221295	0.598419	-0.0613833	0.885195	0.170878	0.685786	-0.414076	0.307789	-0.00700163	0.986872	0.447215	0.266569	-0.599364	0.116329	0.691083	0.0576794	-0.749497	0.0322853	0.73568	0.0374987	-0.0223555	0.958097	-0.526489	0.180085	0.114074	0.787959	0.480359	0.228287	0.484319	0.223915
ABI2	blue	0.259053	0.535568	-0.356718	0.385727	-0.0650472	0.87838	0.123192	0.771342	0.804736	0.0159933	-0.691297	0.0575698	0.309335	0.455934	-0.688476	0.0590224	-0.271276	0.515761	0.492141	0.215406	-0.842286	0.00868386	0.409015	0.314336	-0.734329	0.0380339	0.898939	0.0023888	-0.357473	0.38465	-0.214411	0.61013	-0.105958	0.802811	0.529214	0.177427	0.182488	0.665355
TGFA	blue	0.25897	0.535705	-0.29134	0.483862	-0.179415	0.670746	0.209851	0.617928	0.663213	0.0730028	-0.585979	0.126892	0.280827	0.500478	-0.619161	0.101652	-0.247591	0.55439	0.544997	0.162445	-0.808782	0.0150685	0.510038	0.196586	-0.735502	0.0375687	0.974476	4.07788e-05	-0.101621	0.810768	-0.240856	0.565556	0.169296	0.688584	0.597043	0.118123	0.496804	0.210416
ASB1	blue	0.258463	0.536532	-0.266904	0.522813	-0.161315	0.702741	0.221094	0.59876	0.585643	0.127164	-0.581664	0.130407	0.0115492	0.978347	-0.592795	0.121449	-0.293355	0.480701	0.509374	0.197269	-0.739178	0.0361336	0.606317	0.111046	-0.652521	0.0794528	0.855634	0.00673107	-0.117996	0.780803	-0.191178	0.65018	0.331158	0.422981	0.506249	0.200496	0.476466	0.232627
TM7SF3	blue	0.257816	0.537588	-0.247127	0.555157	-0.180933	0.668082	0.20236	0.630806	0.675632	0.0659109	-0.629064	0.0947317	0.239194	0.568325	-0.639047	0.0880391	-0.217575	0.604739	0.598254	0.117185	-0.789782	0.0197169	0.48114	0.227421	-0.743086	0.0346448	0.969813	6.72232e-05	-0.169691	0.687884	-0.18686	0.657707	0.143466	0.73467	0.611318	0.107332	0.447924	0.265718
SAMD12	blue	0.25731	0.538416	-0.456918	0.255051	-0.149468	0.723893	-0.0577384	0.891981	0.461628	0.249552	0.0327554	0.938628	0.532276	0.174464	-0.218488	0.603186	-0.560565	0.148369	-0.0607972	0.886286	-0.767053	0.026338	0.10937	0.796561	-0.585578	0.127216	0.59111	0.122781	0.412688	0.309578	-0.760016	0.0286324	-0.111078	0.793436	-0.0194032	0.963628	0.680003	0.0635158
ATP6V1C1	blue	0.256488	0.53976	-0.0577075	0.892038	0.637024	0.0893724	0.196626	0.640719	-0.23689	0.572168	0.12461	0.768764	-0.0436627	0.918236	0.401604	0.324041	0.0278079	0.947887	-0.62485	0.0976422	0.612885	0.106183	-0.690254	0.0581047	0.847469	0.00788789	-0.810803	0.0146195	0.0429334	0.919599	0.477435	0.231543	-0.216045	0.607344	-0.50838	0.198292	-0.598323	0.117132
WNT8B	blue	0.254955	0.542271	0.0526505	0.901463	-0.180394	0.669028	0.494831	0.21252	0.0816303	0.847622	-0.181848	0.666477	0.673834	0.0669113	-0.22776	0.587489	0.335206	0.416982	0.473283	0.236207	-0.155364	0.713346	-0.0309511	0.942004	-0.220719	0.599396	0.71866	0.0445857	0.440404	0.274804	0.155685	0.712772	0.243976	0.560374	0.741436	0.0352686	0.691622	0.0574038
SNAP91	blue	0.25451	0.543002	-0.450208	0.262988	0.0288101	0.946011	0.143348	0.734881	0.766437	0.0265339	-0.553141	0.154995	0.492687	0.21482	-0.427717	0.290472	-0.45129	0.261701	0.287759	0.489497	-0.839883	0.00906951	0.427501	0.290742	-0.641608	0.0863672	0.865428	0.00549425	-0.0915555	0.82929	-0.320494	0.438956	0.0477307	0.910641	0.413795	0.30815	0.353431	0.390434
RFX2	blue	0.254294	0.543355	-0.302834	0.465947	-0.0260058	0.951261	0.464543	0.24618	0.360517	0.380319	-0.336738	0.414722	0.761066	0.0282825	-0.336444	0.415155	0.0454958	0.914813	0.291985	0.482849	-0.457614	0.254235	0.307994	0.457992	-0.319214	0.44089	0.829462	0.0108677	0.29206	0.482731	-0.0477974	0.910516	0.236734	0.572429	0.717207	0.0452255	0.549618	0.158194
SFR1	blue	0.253018	0.545449	-0.0660699	0.876479	-0.206695	0.623343	0.354055	0.389538	0.504796	0.202006	-0.658249	0.0759576	0.22441	0.593145	-0.687495	0.0595328	0.136019	0.748093	0.744661	0.0340557	-0.541601	0.165609	0.374654	0.360492	-0.589794	0.123828	0.928447	0.0008674	-0.202462	0.63063	0.115183	0.785935	0.165954	0.694502	0.817617	0.0131678	0.368695	0.36879
NGDN	blue	0.252945	0.545569	-0.3048	0.462909	0.0211942	0.960273	0.0797936	0.851021	0.608715	0.109256	-0.323675	0.434165	0.515305	0.191219	-0.0760396	0.857974	-0.571789	0.138653	0.194211	0.644907	-0.69834	0.0540368	0.191023	0.65045	-0.549307	0.158479	0.722312	0.0430021	0.207614	0.621765	-0.363548	0.376027	0.154396	0.715076	0.183738	0.663166	0.59155	0.122433
ADAM10	blue	0.252913	0.545622	-0.359623	0.381588	-0.0963213	0.820511	0.146973	0.728368	0.743583	0.0344583	-0.582417	0.129789	0.383091	0.348888	-0.537411	0.169557	-0.366842	0.371389	0.446768	0.267104	-0.855816	0.00670657	0.459915	0.251546	-0.735413	0.0376039	0.944262	0.000415015	-0.120508	0.776226	-0.303077	0.465571	0.0806861	0.849369	0.501631	0.205315	0.431354	0.285936
GTDC1	blue	-0.252476	0.546341	0.226348	0.58987	-0.622874	0.0990248	-0.0109329	0.979502	-0.0299333	0.943909	0.049796	0.906787	0.432513	0.284499	-0.251569	0.547831	0.386754	0.343903	0.621655	0.099883	-0.270309	0.517318	0.334605	0.417871	-0.584072	0.128438	0.739187	0.0361302	0.204582	0.626977	-0.224342	0.593259	0.128041	0.762535	0.69641	0.0549916	0.638829	0.0881817
CNKSR3	blue	0.252098	0.546962	-0.275778	0.508535	-0.213228	0.612151	0.266139	0.524052	0.561132	0.147869	-0.487065	0.220908	0.374275	0.361016	-0.566639	0.143066	-0.175437	0.677742	0.51702	0.18949	-0.748351	0.0326995	0.495646	0.21165	-0.682312	0.0622718	0.980112	1.93745e-05	0.0554077	0.896323	-0.246079	0.556891	0.233177	0.578382	0.640969	0.0867828	0.613393	0.105813
XLOC_126859	blue	0.251415	0.548084	-0.229893	0.583898	-0.155888	0.712411	0.272008	0.514583	0.648876	0.0817252	-0.670007	0.0690698	0.252323	0.546591	-0.643755	0.0849802	-0.139113	0.742509	0.627203	0.096011	-0.734801	0.0378465	0.517703	0.188803	-0.688154	0.0591898	0.979908	1.99743e-05	-0.185092	0.660797	-0.0877994	0.83622	0.202141	0.631183	0.696467	0.0549634	0.418494	0.302127
PAFAH2	blue	-0.251129	0.548555	0.128848	0.76107	0.0681928	0.872534	-0.348136	0.39807	-0.591298	0.122632	0.691688	0.0573704	-0.284883	0.494042	0.450508	0.262631	0.12428	0.769364	-0.645764	0.0836943	0.59371	0.120728	-0.450806	0.262277	0.561918	0.147178	-0.936176	0.000619239	0.119684	0.777727	-0.0894277	0.833215	-0.351358	0.393415	-0.709997	0.0484814	-0.447028	0.266793
COPB2	blue	0.250708	0.549249	-0.325103	0.43202	-0.117384	0.781918	0.205924	0.624668	0.726667	0.0411588	-0.658825	0.0756115	0.325577	0.43131	-0.65683	0.0768149	-0.224555	0.5929	0.537364	0.169601	-0.814758	0.0137653	0.501001	0.205977	-0.721596	0.0433096	0.967266	8.55484e-05	-0.222481	0.596409	-0.192415	0.648027	0.0756956	0.858612	0.623797	0.0983779	0.348537	0.397489
ZNF148	blue	0.250416	0.54973	-0.171977	0.683845	-0.23171	0.580844	0.251089	0.548622	0.568206	0.141715	-0.585643	0.127163	0.169594	0.688056	-0.6229	0.0990061	-0.133397	0.752832	0.640069	0.0873698	-0.70537	0.0506433	0.492646	0.214864	-0.697103	0.0546477	0.951307	0.000278185	-0.0989151	0.81574	-0.128248	0.762158	0.248397	0.553059	0.650097	0.0809598	0.523959	0.182573
FAM241A	blue	0.250063	0.550312	-0.281233	0.499832	-0.107995	0.799078	0.427832	0.290328	0.444943	0.269301	-0.442319	0.272475	0.587657	0.125539	-0.43959	0.275796	-0.0302504	0.943315	0.433389	0.283414	-0.580221	0.131595	0.459387	0.252161	-0.474233	0.235135	0.941617	0.000475977	0.196205	0.641447	-0.0871647	0.837392	0.326565	0.429831	0.753266	0.0309456	0.611383	0.107285
PTPN2	blue	0.249934	0.550524	-0.11888	0.77919	-0.179694	0.670257	0.344926	0.402729	0.468883	0.241201	-0.468761	0.24134	0.515396	0.191128	-0.401839	0.323732	-0.0400662	0.924956	0.587039	0.126036	-0.571024	0.139304	0.309905	0.455061	-0.571094	0.139244	0.962069	0.000132579	0.146426	0.729351	-0.053257	0.900332	0.273234	0.512614	0.716303	0.0456262	0.657171	0.0766087
ADAMTS3	blue	0.249903	0.550575	-0.181091	0.667805	-0.177159	0.674711	0.436967	0.279005	0.336131	0.415616	-0.345443	0.401978	0.581628	0.130436	-0.370902	0.365707	0.0268258	0.949726	0.466407	0.244035	-0.500624	0.206373	0.370642	0.366069	-0.452364	0.260425	0.920318	0.00119039	0.325068	0.432073	-0.0755477	0.858886	0.375168	0.359779	0.74342	0.0345194	0.741446	0.035265
SLTM	blue	0.249611	0.551057	-0.371599	0.364735	-0.0539233	0.89909	0.154756	0.714432	0.797273	0.0177908	-0.710355	0.0483168	0.269993	0.517826	-0.668388	0.0699956	-0.299964	0.470394	0.490432	0.217251	-0.846949	0.00796552	0.50771	0.198983	-0.720779	0.0436625	0.915726	0.00140335	-0.337823	0.413124	-0.201291	0.63265	0.00865668	0.98377	0.549084	0.158682	0.217586	0.604721
ORC3	blue	0.249051	0.55198	-0.0493341	0.907649	-0.263956	0.52759	0.366683	0.371612	0.368034	0.369716	-0.438197	0.277499	0.334914	0.417414	-0.468184	0.242	0.0435202	0.918503	0.645111	0.0841113	-0.512344	0.194227	0.350289	0.394957	-0.557519	0.151068	0.927935	0.0008858	0.156763	0.71085	-0.0204445	0.961677	0.350643	0.394446	0.733016	0.0385588	0.699353	0.0535396
TTC4	blue	0.248586	0.552746	-0.256066	0.540452	-0.111607	0.792469	0.5027	0.204194	0.199799	0.635227	-0.202023	0.631387	0.655493	0.0776281	-0.285745	0.492678	0.0704789	0.868289	0.269359	0.518849	-0.388135	0.342034	0.361825	0.378463	-0.270573	0.516893	0.789779	0.0197178	0.479666	0.229056	-0.0832534	0.84462	0.414865	0.306775	0.692151	0.0571341	0.736032	0.0373596
MED6	blue	0.247144	0.555129	-0.377964	0.355918	-0.248201	0.553382	0.122029	0.773456	0.63315	0.0919583	-0.454007	0.25848	0.298159	0.473201	-0.725461	0.0416643	-0.230493	0.582889	0.432539	0.284467	-0.860206	0.00613366	0.474055	0.235336	-0.770591	0.0252285	0.915696	0.0014048	-0.0850354	0.841326	-0.423033	0.296364	-0.0237512	0.955483	0.512943	0.193617	0.457844	0.253965
DBF4B	blue	-0.246331	0.556473	-0.0246651	0.953772	0.236248	0.573242	-0.416267	0.304975	-0.359924	0.381161	0.582522	0.129703	-0.16773	0.691356	0.608603	0.109339	-0.219619	0.601263	-0.755678	0.0301064	0.410997	0.311764	-0.354685	0.388635	0.494403	0.212978	-0.872967	0.00464908	0.0832123	0.844696	-0.195521	0.642633	-0.30094	0.468881	-0.832038	0.010404	-0.46147	0.249736
HSPA5	blue	0.246262	0.556588	-0.202314	0.630885	-0.114478	0.787221	0.158932	0.706983	0.661106	0.0742487	-0.533525	0.173264	0.529608	0.177044	-0.468032	0.242173	-0.17715	0.674728	0.522279	0.184235	-0.700127	0.0531621	0.190562	0.651252	-0.673499	0.0670987	0.905956	0.00193547	-0.0952624	0.822461	-0.167973	0.690925	-0.0616658	0.884669	0.555207	0.153135	0.40215	0.323321
SLC35D1	blue	0.245646	0.557607	-0.337361	0.413805	-0.0998137	0.814089	0.137142	0.746066	0.770978	0.025109	-0.682992	0.0619083	0.184775	0.661351	-0.637562	0.0890163	-0.349875	0.395554	0.514798	0.191733	-0.858054	0.00641043	0.543952	0.163416	-0.751436	0.0315918	0.922658	0.00109058	-0.285761	0.492652	-0.235565	0.574383	0.0990105	0.815565	0.514408	0.192128	0.315451	0.446596
TMEM126B	blue	0.245431	0.557964	-0.253178	0.545186	-0.110758	0.79402	0.350926	0.394038	0.570126	0.14007	-0.625644	0.0970904	0.449502	0.263831	-0.698827	0.0537977	0.0963301	0.820495	0.563082	0.146159	-0.609092	0.108976	0.398951	0.327549	-0.551804	0.156205	0.920804	0.00116922	-0.194336	0.64469	0.0115075	0.978425	0.0296133	0.944507	0.804098	0.0161422	0.26229	0.530297
CPNE3	blue	0.245341	0.558112	-0.403866	0.321063	-0.172491	0.682938	0.105041	0.804493	0.428345	0.289687	-0.0994434	0.814769	0.441788	0.27312	-0.254924	0.542322	-0.473075	0.236442	0.10049	0.812845	-0.737947	0.0366106	0.353463	0.390388	-0.572689	0.13789	0.726184	0.0413608	0.418318	0.302353	-0.592334	0.121812	0.205934	0.624652	0.205529	0.625347	0.785327	0.0209216
LRRC63	blue	-0.244002	0.560331	0.150963	0.721216	-0.406307	0.317866	0.0845347	0.842251	0.173843	0.680552	-0.389845	0.339724	-0.134109	0.751544	-0.287857	0.489343	0.0975817	0.818193	0.713334	0.0469577	-0.358488	0.383202	0.875697	0.00436504	-0.552441	0.155627	0.749373	0.0323298	-0.170357	0.686707	0.0226264	0.95759	0.629391	0.0945085	0.703996	0.0512963	0.431257	0.286057
SCD	blue	0.243427	0.561285	-0.205582	0.625257	-0.152126	0.719134	0.257462	0.538168	0.648852	0.0817399	-0.642665	0.0856829	0.367469	0.370508	-0.599841	0.115962	-0.109769	0.795831	0.627264	0.0959692	-0.714505	0.0464298	0.421194	0.298693	-0.686277	0.0601696	0.984751	8.76281e-06	-0.160697	0.703841	-0.0840439	0.843158	0.126795	0.764795	0.702811	0.0518635	0.417937	0.302839
GRIA3	blue	0.243059	0.561896	-0.433611	0.28314	0.251951	0.547204	0.586939	0.126117	0.384823	0.346527	-0.620831	0.100465	0.29815	0.473214	-0.480218	0.228443	0.0733498	0.862962	0.172116	0.683599	-0.32088	0.438373	0.641153	0.0866631	-0.0341614	0.935997	0.575485	0.135534	-0.145067	0.731792	0.276474	0.507422	0.395077	0.332704	0.709122	0.0488859	-0.00138951	0.997395
URI1	blue	0.242002	0.56365	-0.136473	0.747273	-0.30735	0.458981	0.140942	0.739213	0.547714	0.159938	-0.468195	0.241987	0.191499	0.649621	-0.588269	0.125047	-0.175362	0.677875	0.617231	0.103034	-0.729276	0.040078	0.359166	0.382238	-0.763059	0.0276256	0.919387	0.00123176	-0.033923	0.936443	-0.258479	0.536506	0.125543	0.767068	0.53669	0.170241	0.59198	0.122092
CA10	blue	-0.241222	0.564947	0.0574924	0.892439	-0.558563	0.15014	0.0444786	0.916712	-0.107076	0.800761	0.132894	0.753742	0.332815	0.420521	-0.264687	0.526405	0.318995	0.441221	0.402927	0.322299	-0.263537	0.52827	0.518929	0.187573	-0.454641	0.257731	0.626697	0.0963606	0.291482	0.483639	-0.305104	0.46244	0.255928	0.540678	0.612328	0.10659	0.622011	0.0996321
ANAPC1	blue	-0.241136	0.565091	0.364142	0.375189	0.105692	0.803298	-0.150778	0.721547	-0.769257	0.0256433	0.695312	0.0555395	-0.212316	0.613709	0.730801	0.0394544	0.259893	0.534199	-0.513747	0.192799	0.851366	0.00732119	-0.543187	0.164127	0.741776	0.0351398	-0.92051	0.00118199	0.346845	0.39994	0.220473	0.599813	-0.00927604	0.982608	-0.568398	0.14155	-0.227652	0.58767
FBXO2	blue	0.241028	0.56527	-0.206428	0.623802	-0.0986272	0.81627	0.442121	0.272716	0.434148	0.282476	-0.562735	0.146462	0.220179	0.600313	-0.442696	0.272018	-0.100076	0.813607	0.523667	0.182861	-0.547247	0.160368	0.636987	0.0893968	-0.457321	0.254579	0.894009	0.00274514	0.0731131	0.863401	0.0319665	0.940104	0.568458	0.141499	0.72109	0.043528	0.582131	0.130024
PLA2R1	blue	0.240574	0.566026	-0.0639909	0.880344	-0.224252	0.593411	0.309333	0.455937	0.523074	0.183447	-0.643617	0.085069	0.180447	0.668935	-0.639611	0.0876694	0.0401522	0.924795	0.741817	0.0351242	-0.585427	0.127338	0.411524	0.311082	-0.635131	0.0906307	0.939429	0.000530636	-0.175289	0.678003	0.053629	0.899638	0.220044	0.600542	0.760236	0.028559	0.434001	0.282657
PTPRB	blue	0.240262	0.566545	-0.379634	0.353621	-0.161854	0.701782	0.155715	0.71272	0.703223	0.0516659	-0.56038	0.148532	0.323931	0.43378	-0.651886	0.0798458	-0.29094	0.484489	0.458863	0.252773	-0.866177	0.00540615	0.53154	0.175175	-0.753321	0.0309261	0.952698	0.000255287	-0.137487	0.745442	-0.335268	0.416891	0.0683727	0.8722	0.548038	0.159641	0.423865	0.295313
RAB1A	blue	-0.240077	0.566854	0.128553	0.761605	-0.417214	0.303763	0.11337	0.789245	-0.123943	0.769976	0.148864	0.724976	0.5425	0.164768	0.0966237	0.819955	0.205895	0.624719	0.360533	0.380296	-0.159768	0.705493	0.417195	0.303787	-0.333662	0.419266	0.625716	0.09704	0.489992	0.217727	-0.186	0.65921	0.457363	0.25453	0.582118	0.130034	0.768018	0.0260323
DSC2	blue	0.239974	0.567025	-0.0164095	0.969238	-0.343355	0.405018	0.300817	0.469071	0.227931	0.5872	-0.268391	0.520411	0.167595	0.691594	-0.44624	0.26774	0.0339343	0.936422	0.560262	0.148636	-0.451168	0.261845	0.306452	0.460363	-0.518562	0.18794	0.787035	0.0204546	0.256309	0.540053	-0.118653	0.779604	0.354499	0.388903	0.578636	0.132906	0.760827	0.0283619
PLEKHA3	blue	0.239829	0.567267	-0.423069	0.296319	0.191961	0.648817	0.301344	0.468253	0.706232	0.0502362	-0.700987	0.0527439	0.270579	0.516883	-0.31803	0.442681	-0.451028	0.262013	0.281714	0.499067	-0.682405	0.062222	0.644149	0.0847276	-0.428382	0.28964	0.773631	0.0242989	-0.165497	0.695312	-0.0381812	0.92848	0.402437	0.322943	0.466834	0.243545	0.247145	0.555127
BTBD11	blue	0.238713	0.569126	-0.218377	0.603375	-0.152458	0.71854	0.236713	0.572464	0.663398	0.0728943	-0.709458	0.0487305	0.110916	0.793732	-0.671203	0.0683911	-0.169894	0.687525	0.640675	0.0869745	-0.738013	0.0365847	0.562712	0.146482	-0.695905	0.0552434	0.938765	0.000547991	-0.277873	0.505186	-0.0730038	0.863603	0.213876	0.611043	0.653727	0.0787091	0.348761	0.397165
IL17RD	blue	-0.238355	0.569723	0.284895	0.494022	-0.627345	0.0959132	-0.0282314	0.947094	0.160295	0.704556	-0.248	0.553715	0.160078	0.704942	-0.402397	0.322995	0.308886	0.456623	0.867222	0.00528483	-0.392265	0.336469	0.502103	0.20482	-0.745048	0.0339121	0.866417	0.00537814	-0.102418	0.809305	-0.106485	0.801844	0.215539	0.608207	0.77988	0.0224554	0.539886	0.167219
PAK6	blue	0.237424	0.571277	-0.131846	0.755638	-0.153589	0.716518	0.402505	0.322854	0.50325	0.203618	-0.645802	0.08367	0.375443	0.359398	-0.653393	0.0789146	0.16007	0.704956	0.677781	0.0647267	-0.532972	0.173795	0.408547	0.314944	-0.536717	0.170216	0.946666	0.000364263	-0.156953	0.71051	0.121114	0.775123	0.173657	0.68088	0.871456	0.00481123	0.353051	0.390979
FUZ	blue	0.235525	0.57445	-0.235616	0.574297	-0.291279	0.483957	0.300809	0.469084	0.402499	0.322861	-0.371444	0.364952	0.297867	0.473655	-0.597476	0.117788	-0.0478287	0.910458	0.496344	0.210906	-0.650556	0.0806733	0.504432	0.202385	-0.61297	0.106121	0.913032	0.00153907	0.147124	0.728098	-0.242162	0.563386	0.278317	0.504477	0.655745	0.0774744	0.664597	0.0721914
RELN	blue	0.234134	0.576778	-0.350756	0.394283	0.0264747	0.950383	0.312829	0.45059	0.65765	0.0763188	-0.676641	0.0653533	0.468725	0.241381	-0.636592	0.0896585	-0.0271443	0.949129	0.440228	0.275018	-0.635815	0.0901746	0.425999	0.292626	-0.499993	0.207039	0.849392	0.00760492	-0.289061	0.487446	0.00626472	0.988254	-0.0139998	0.973754	0.709341	0.0487846	0.102341	0.809445
DNAJC25	blue	0.232684	0.579208	-0.417148	0.303847	-0.189025	0.653929	0.228122	0.58688	0.460798	0.250517	-0.258934	0.535764	0.587724	0.125485	-0.556754	0.15175	-0.112169	0.791441	0.248814	0.552371	-0.703621	0.0514753	0.377782	0.356169	-0.567696	0.142154	0.838302	0.00932916	0.184891	0.661149	-0.406083	0.318159	0.00311233	0.994164	0.539721	0.167374	0.535657	0.171225
NAIP	blue	-0.230568	0.582762	0.011834	0.977813	0.0538203	0.899282	-0.644667	0.0843955	-0.183849	0.662972	0.498115	0.209025	-0.404953	0.319639	0.322756	0.435547	-0.296948	0.475087	-0.575041	0.135906	0.185393	0.660271	-0.407132	0.316789	0.173943	0.680376	-0.796328	0.018027	-0.188448	0.654936	-0.385219	0.345988	-0.596689	0.118398	-0.91997	0.00120574	-0.535173	0.171687
KPNA1	blue	0.230427	0.582999	-0.0626901	0.882764	-0.233405	0.578001	0.373401	0.36223	0.399192	0.32723	-0.618747	0.101948	-0.00422925	0.99207	-0.708598	0.0491294	0.145733	0.730595	0.70709	0.0498333	-0.483661	0.224638	0.513699	0.192848	-0.522144	0.184369	0.83881	0.00924525	-0.192763	0.647422	0.126746	0.764884	0.315476	0.446558	0.777405	0.0231748	0.370546	0.366204
PTGS1	blue	0.230126	0.583506	-0.21819	0.603693	0.233147	0.578432	0.631911	0.0927943	0.384825	0.346525	-0.709438	0.0487399	0.406949	0.317027	-0.369272	0.367983	0.191777	0.649137	0.397084	0.330028	-0.221529	0.598022	0.485977	0.222097	-0.0542558	0.89847	0.672261	0.0677936	-0.154434	0.715007	0.485088	0.22307	0.43377	0.282943	0.852228	0.00719949	0.062659	0.882822
STK24	blue	0.230104	0.583542	-0.236792	0.572332	0.0447063	0.916287	0.400317	0.325741	0.549326	0.158461	-0.619835	0.101173	0.376259	0.35827	-0.271747	0.515003	-0.240559	0.566051	0.458633	0.253042	-0.566933	0.142813	0.560756	0.148201	-0.434372	0.2822	0.882042	0.00374873	0.0357754	0.932978	0.0560884	0.895055	0.523921	0.182611	0.648858	0.0817362	0.502693	0.204201
MAF	blue	-0.230069	0.583602	0.0739059	0.86193	0.22311	0.595344	-0.0921744	0.828149	-0.4796	0.229129	0.387867	0.342396	-0.0737726	0.862177	0.316884	0.444419	0.349196	0.396536	-0.507628	0.199068	0.629404	0.0944994	-0.297898	0.473607	0.65019	0.0809013	-0.757398	0.0295163	-0.0695448	0.870023	0.238654	0.569224	-0.278364	0.504403	-0.319065	0.441116	-0.64417	0.0847137
ITGA8	blue	0.229386	0.584751	-0.238837	0.568919	-0.00695923	0.986952	0.457183	0.25474	0.480231	0.228428	-0.548642	0.159087	0.608839	0.109164	-0.380342	0.352649	0.00673226	0.987377	0.465318	0.245287	-0.506149	0.2006	0.432964	0.28394	-0.402101	0.323385	0.912575	0.00156287	0.0757554	0.858501	0.0770513	0.8561	0.327261	0.428789	0.795667	0.0181933	0.46271	0.248298
MXRA8	blue	-0.229323	0.584856	0.195086	0.643389	-0.0409621	0.923282	-0.362908	0.376931	-0.555249	0.153098	0.59974	0.116039	-0.40879	0.314629	0.219901	0.600784	0.257583	0.53797	-0.469797	0.24016	0.555988	0.152435	-0.47009	0.239826	0.448541	0.264979	-0.87035	0.0049322	-0.0476071	0.910871	-0.0508385	0.904842	-0.475788	0.233387	-0.609916	0.108366	-0.515299	0.191226
ADIPOQ	blue	0.228927	0.585523	-0.221795	0.597571	-0.118168	0.780489	0.306742	0.459917	0.485214	0.222932	-0.574311	0.136521	-0.0243819	0.954302	-0.493561	0.21388	-0.235266	0.574883	0.496623	0.210609	-0.615571	0.10423	0.672928	0.0674188	-0.52505	0.181498	0.806815	0.0155137	-0.0621547	0.88376	-0.0640183	0.880293	0.509801	0.196829	0.551245	0.156712	0.489457	0.218307
RELCH	blue	-0.227185	0.588459	0.112918	0.790071	-0.556339	0.152121	0.0741949	0.861394	-0.0253264	0.952533	0.018731	0.964888	0.308315	0.457499	-0.195551	0.642581	0.21339	0.611874	0.533869	0.172934	-0.326363	0.430134	0.598782	0.116778	-0.53756	0.169415	0.756841	0.0297067	0.302583	0.466335	-0.255898	0.540726	0.440123	0.275145	0.667908	0.0702715	0.75783	0.0293695
GPSM2	blue	0.227001	0.588769	-0.438303	0.277369	0.116328	0.783846	0.476317	0.232793	0.450094	0.263125	-0.482449	0.225973	0.50225	0.204665	-0.311148	0.453158	-0.176432	0.675991	0.195097	0.643369	-0.526444	0.18013	0.645677	0.0837502	-0.268018	0.521013	0.776991	0.0232966	0.148183	0.726197	-0.0265691	0.950206	0.488145	0.219731	0.63863	0.0883126	0.424869	0.294048
SCN11A	blue	0.226948	0.588859	-0.350643	0.394447	-0.10968	0.795993	0.300354	0.469789	0.628762	0.0949389	-0.612354	0.106572	0.383322	0.348573	-0.646982	0.0829202	-0.119729	0.777645	0.491893	0.215673	-0.740159	0.0357561	0.583808	0.128653	-0.623455	0.0986172	0.959617	0.000159696	-0.136887	0.746525	-0.144481	0.732845	0.173949	0.680366	0.713974	0.0466688	0.372286	0.363779
SCARF1	blue	0.226665	0.589336	-0.118329	0.780195	-0.0667513	0.875213	0.479806	0.228901	0.456333	0.255738	-0.630489	0.0937591	0.420986	0.298956	-0.429782	0.287893	0.0672381	0.874308	0.624555	0.0978478	-0.466851	0.243526	0.476542	0.232542	-0.43299	0.283908	0.938788	0.000547381	-0.00246068	0.995386	0.189856	0.652481	0.431117	0.286231	0.858995	0.00628846	0.479972	0.228716
ARNTL2	blue	0.226353	0.589862	-0.265222	0.525538	-0.155966	0.712272	0.210331	0.617106	0.59241	0.121752	-0.445609	0.268499	0.551109	0.156836	-0.417439	0.303475	-0.230477	0.582915	0.461055	0.250219	-0.733878	0.0382136	0.364234	0.37506	-0.667729	0.0703747	0.958389	0.000174547	0.0932427	0.826181	-0.2654	0.525249	0.144421	0.732953	0.578794	0.132774	0.598493	0.117001
EEF1B2	blue	-0.225432	0.591417	0.170027	0.687291	-0.304326	0.463641	0.0281759	0.947198	0.127283	0.76391	-0.151043	0.721072	0.566285	0.143372	-0.109895	0.7956	0.321067	0.438091	0.519917	0.186586	-0.187177	0.657155	0.208717	0.619873	-0.40587	0.318437	0.62454	0.0978586	-0.0212779	0.960116	0.0162965	0.969449	0.0162896	0.969462	0.652452	0.0794953	0.275034	0.509727
SRSF11	blue	0.225355	0.591547	-0.306074	0.460946	-0.164912	0.696351	0.089892	0.832358	0.756926	0.0296777	-0.63918	0.0879512	0.2611	0.532232	-0.707169	0.0497962	-0.243368	0.561383	0.546721	0.160853	-0.851418	0.00731381	0.438328	0.277338	-0.793153	0.0188348	0.927889	0.000887488	-0.318535	0.441917	-0.265728	0.524717	-0.0772471	0.855737	0.543214	0.164102	0.270842	0.516459
PHC3	blue	0.224898	0.59232	-0.218682	0.602856	-0.290296	0.485502	0.0432482	0.919011	0.622856	0.0990371	-0.486983	0.220998	0.0725804	0.864389	-0.635319	0.0905054	-0.305667	0.461573	0.548851	0.158895	-0.82213	0.0122585	0.438399	0.277251	-0.815686	0.0135695	0.87417	0.00452252	-0.141872	0.737538	-0.366262	0.372203	0.0689414	0.871144	0.420527	0.299539	0.496199	0.21106
GLS2	blue	0.224706	0.592643	-0.187368	0.656821	-0.182882	0.664665	0.268173	0.520763	0.62023	0.100892	-0.689577	0.0584529	0.169016	0.689078	-0.682653	0.0620897	-0.0779633	0.85441	0.673198	0.067267	-0.699883	0.0532808	0.546286	0.161254	-0.682983	0.0619133	0.961827	0.000135108	-0.248737	0.552497	-0.0404763	0.92419	0.20958	0.618393	0.724705	0.0419832	0.369464	0.367715
ZSCAN23	blue	0.22451	0.592976	-0.386797	0.343846	0.0242122	0.95462	0.0937577	0.825232	0.816372	0.013426	-0.676262	0.0655622	0.373502	0.36209	-0.575446	0.135567	-0.326281	0.430255	0.396123	0.331308	-0.809128	0.014991	0.386396	0.344389	-0.666073	0.0713316	0.82811	0.0111161	-0.370785	0.36587	-0.203764	0.628386	-0.128133	0.762367	0.461817	0.249333	0.0963056	0.82054
MAP2	blue	0.223062	0.595426	-0.235119	0.57513	-0.112186	0.79141	0.288156	0.488871	0.635919	0.0901056	-0.644972	0.0842004	0.356781	0.385637	-0.526221	0.180348	-0.166503	0.693528	0.584971	0.127708	-0.708358	0.0492408	0.52572	0.18084	-0.64515	0.0840865	0.982933	1.22701e-05	-0.115405	0.785529	-0.0752479	0.859442	0.263249	0.528737	0.700291	0.0530819	0.453577	0.258988
LPCAT1	blue	0.223012	0.59551	-0.202353	0.630819	-0.164649	0.696817	0.324705	0.432618	0.519892	0.18661	-0.675526	0.0659695	-0.0320225	0.939999	-0.715463	0.0460004	-0.039003	0.926944	0.616721	0.1034	-0.616609	0.103481	0.663312	0.0729447	-0.569847	0.140309	0.85527	0.00678013	-0.259051	0.535572	0.0201008	0.962321	0.338691	0.411847	0.703439	0.0515626	0.317675	0.443221
HELB	blue	0.22263	0.596157	-0.409386	0.313854	0.049348	0.907623	0.266409	0.523615	0.725462	0.041664	-0.746565	0.0333518	0.300378	0.469752	-0.689318	0.0585869	-0.137761	0.744948	0.42173	0.298013	-0.710095	0.0484362	0.565321	0.144208	-0.538228	0.168783	0.830551	0.0106699	-0.407251	0.316633	-0.0328141	0.938518	0.0273383	0.948766	0.648228	0.0821326	0.0249695	0.953202
GEMIN8	blue	-0.222336	0.596655	0.335953	0.415879	-0.429771	0.287906	-0.0107893	0.979772	0.0680937	0.872719	-0.0704403	0.868361	0.487784	0.220124	0.0645571	0.879291	0.202919	0.629842	0.645113	0.0841103	-0.194732	0.644003	0.168148	0.690614	-0.507393	0.199311	0.697293	0.054554	0.189254	0.65353	-0.0390929	0.926775	0.232881	0.578879	0.590775	0.123048	0.621056	0.100306
RAI2	blue	0.221969	0.597276	-0.283537	0.496174	-0.067776	0.873309	0.146555	0.729119	0.769774	0.025482	-0.731785	0.0390547	0.276786	0.506923	-0.684559	0.0610756	-0.175872	0.676977	0.561035	0.147955	-0.768058	0.0260197	0.417597	0.303272	-0.700037	0.0532057	0.890016	0.00305775	-0.421028	0.298902	-0.102096	0.809896	-0.078399	0.853603	0.598393	0.117078	0.123225	0.771282
FERMT1	blue	-0.221642	0.59783	-0.0465383	0.912867	0.102801	0.808602	-0.0674429	0.873927	-0.599468	0.116249	0.617681	0.10271	-0.104145	0.806136	0.40438	0.32039	0.154083	0.715634	-0.653331	0.078953	0.515493	0.191029	-0.05846	0.890637	0.604767	0.112212	-0.694071	0.0561623	0.331623	0.422289	-0.0593887	0.888908	0.0455304	0.914748	-0.406705	0.317347	-0.207303	0.622299
PRKACA	blue	0.221617	0.597873	-0.356274	0.386362	-0.181638	0.666846	0.0530696	0.900681	0.466453	0.243982	-0.296951	0.475082	-0.0974362	0.81846	-0.461668	0.249506	-0.479464	0.229281	0.215781	0.607793	-0.734649	0.0379067	0.563853	0.145485	-0.593642	0.120781	0.621351	0.100098	0.0475937	0.910896	-0.467581	0.24269	0.274221	0.51103	0.162893	0.699936	0.518821	0.187681
PIK3CD	blue	-0.220785	0.599285	0.190315	0.651682	-0.642209	0.0859778	-0.0378917	0.929021	0.179129	0.671248	-0.250629	0.549379	0.0628711	0.882427	-0.528503	0.178119	0.282032	0.498563	0.814678	0.0137823	-0.459489	0.252042	0.601967	0.114335	-0.767789	0.0261045	0.852368	0.00717981	-0.14823	0.726113	-0.18715	0.657201	0.191915	0.648897	0.754024	0.0306802	0.495759	0.211529
SLC15A4	blue	0.220774	0.599302	-0.277928	0.505099	-0.216837	0.605995	0.219873	0.600833	0.5424	0.164861	-0.396431	0.330898	0.563942	0.145408	-0.513081	0.193476	-0.129068	0.760671	0.459992	0.251456	-0.725433	0.0416763	0.364656	0.374464	-0.672197	0.0678295	0.960075	0.000154378	0.104682	0.80515	-0.296976	0.475043	0.0793071	0.851921	0.624581	0.0978303	0.592743	0.121489
GTPBP2	blue	0.219351	0.601719	-0.29918	0.471613	0.0445729	0.916536	0.264205	0.527187	0.730492	0.0395802	-0.743836	0.0343635	0.371419	0.364986	-0.50305	0.203828	-0.215221	0.608749	0.501331	0.20563	-0.692557	0.0569278	0.494258	0.213133	-0.569445	0.140652	0.892928	0.00282761	-0.292542	0.481975	0.00289373	0.994574	0.15173	0.719842	0.640849	0.0868607	0.198775	0.636999
MATN2	blue	0.218955	0.602393	-0.144093	0.733542	-0.280241	0.501411	0.270271	0.517379	0.495295	0.212025	-0.489237	0.218546	0.337787	0.413177	-0.572847	0.137757	-0.0421513	0.92106	0.635916	0.0901073	-0.663273	0.0729678	0.437614	0.278212	-0.68367	0.0615469	0.98408	9.96622e-06	0.0262748	0.950757	-0.14952	0.7238	0.23001	0.5837	0.71254	0.0473175	0.614558	0.104965
ZBTB20	blue	-0.218607	0.602984	0.347545	0.398926	-0.63197	0.0927543	-0.0120291	0.977448	0.019175	0.964056	-0.044386	0.916886	0.349379	0.396271	-0.2017	0.631944	0.338911	0.411525	0.768856	0.0257688	-0.268977	0.519465	0.272678	0.513506	-0.641991	0.0861191	0.790606	0.0194991	0.170055	0.68724	-0.133446	0.752744	0.202142	0.631182	0.700597	0.052933	0.706065	0.050315
TMEM243	blue	-0.217937	0.604123	0.107094	0.800729	-0.429101	0.288742	0.0258804	0.951496	0.0591618	0.88933	0.0299961	0.943791	0.518306	0.188197	0.0440021	0.917602	0.0481327	0.909891	0.449518	0.263811	-0.332434	0.421086	0.437872	0.277896	-0.512032	0.194546	0.738674	0.0363283	0.372851	0.362993	-0.26779	0.521382	0.397568	0.329385	0.552561	0.155518	0.775532	0.0237287
ZSCAN31	blue	0.217	0.605717	-0.244554	0.559416	-0.195575	0.64254	0.111309	0.793014	0.606739	0.11073	-0.466562	0.243857	0.500658	0.206338	-0.67721	0.0650403	-0.00469401	0.991199	0.487204	0.220756	-0.68931	0.058591	0.165869	0.694654	-0.67962	0.0637235	0.842267	0.00868685	-0.19899	0.636626	-0.231481	0.581228	-0.297028	0.474962	0.577615	0.133754	0.241229	0.564936
UPF2	blue	0.216707	0.606216	-0.0340336	0.936236	-0.149228	0.724323	0.214309	0.610304	0.574007	0.136776	-0.633358	0.0918185	0.161307	0.702755	-0.423112	0.296263	-0.16655	0.693446	0.685896	0.0603702	-0.593478	0.12091	0.35897	0.382517	-0.634475	0.0910688	0.878467	0.00408857	-0.155999	0.712212	0.0236637	0.955647	0.272128	0.51439	0.588954	0.124499	0.455009	0.257297
KDM2B	blue	-0.216511	0.60655	-0.0419174	0.921497	0.0460542	0.91377	-0.474294	0.235066	-0.219853	0.600866	0.474677	0.234636	-0.0821682	0.846627	0.148672	0.725321	0.0253563	0.952477	-0.533864	0.172939	0.236754	0.572395	-0.435083	0.281323	0.232232	0.579967	-0.677056	0.0651248	-0.174361	0.679638	-0.277465	0.505837	-0.732544	0.0387486	-0.614828	0.104768	-0.600983	0.115087
FAM192A	blue	0.216322	0.606872	-0.267335	0.522117	-0.25682	0.539217	0.179217	0.671093	0.614738	0.104833	-0.555739	0.152657	0.214895	0.609304	-0.708125	0.0493496	-0.154911	0.714156	0.577039	0.134234	-0.794867	0.018396	0.542631	0.164645	-0.759396	0.0288403	0.961172	0.000142114	-0.151693	0.719909	-0.259661	0.534576	0.118453	0.77997	0.628079	0.0954075	0.456499	0.255544
ZNF131	blue	-0.216277	0.606949	0.149201	0.724371	-0.450612	0.262507	0.102688	0.808809	0.21872	0.602792	-0.443841	0.270632	-0.056678	0.893956	-0.455855	0.256301	0.230637	0.582647	0.797829	0.0176525	-0.391108	0.338023	0.811286	0.0145134	-0.613356	0.105839	0.821378	0.0124072	-0.26041	0.533356	0.0433294	0.918859	0.460647	0.250692	0.818091	0.0130704	0.361668	0.378687
SPATC1L	blue	0.216173	0.607126	-0.29376	0.480067	-0.0858991	0.83973	0.255504	0.541372	0.533566	0.173224	-0.522835	0.183684	0.0893201	0.833413	-0.396426	0.330904	-0.371904	0.364311	0.402954	0.322263	-0.687356	0.0596051	0.67872	0.0642132	-0.553539	0.154635	0.82122	0.0124386	0.016267	0.969505	-0.183587	0.663431	0.503453	0.203406	0.472193	0.237439	0.548363	0.159343
SLC39A11	blue	0.214926	0.609253	-0.328321	0.427206	0.488567	0.219273	0.00824368	0.984544	-0.241846	0.56391	0.386263	0.34457	-0.0828618	0.845344	0.258777	0.53602	-0.17662	0.67566	-0.892807	0.002837	0.360971	0.379674	-0.497815	0.209342	0.69219	0.0571145	-0.836281	0.00966781	0.182996	0.664466	-0.0388515	0.927227	-0.341582	0.407609	-0.725379	0.0416987	-0.480305	0.228347
DECR2	blue	0.214869	0.60935	-0.216406	0.60673	-0.256711	0.539395	0.332353	0.421207	0.436873	0.279122	-0.428083	0.290013	0.455698	0.256485	-0.59231	0.121831	0.0424326	0.920534	0.544068	0.163307	-0.624911	0.0975999	0.456476	0.255571	-0.602228	0.114136	0.964237	0.000111308	0.0948401	0.823238	-0.156255	0.711756	0.208938	0.619493	0.763443	0.0275002	0.593667	0.120762
CPA3	blue	0.21456	0.609877	-0.225017	0.592118	-0.175472	0.677681	0.218732	0.602772	0.507802	0.198888	-0.449985	0.263255	0.179221	0.671087	-0.378949	0.354562	-0.334581	0.417907	0.461489	0.249715	-0.694684	0.0558541	0.563562	0.145739	-0.623103	0.0988642	0.870585	0.00490639	0.102378	0.809378	-0.239485	0.56784	0.436546	0.279523	0.482544	0.225868	0.665785	0.0714989
SPOPL	blue	0.212823	0.612843	-0.348756	0.397172	-0.121087	0.775172	0.0609356	0.886028	0.728589	0.0403607	-0.531093	0.175606	0.46359	0.24728	-0.635097	0.0906533	-0.213702	0.611341	0.419204	0.301222	-0.809579	0.0148903	0.292534	0.481988	-0.727949	0.0406256	0.860827	0.00605525	-0.249732	0.550856	-0.315603	0.446364	-0.238214	0.569958	0.490369	0.217319	0.219483	0.601495
RPL36A	blue	-0.212615	0.613198	0.145075	0.731777	-0.129626	0.75966	0.198951	0.636694	0.193144	0.64676	-0.50987	0.196759	-0.0918182	0.828806	-0.0734829	0.862715	0.0535712	0.899746	0.606697	0.110761	-0.193198	0.646667	0.816611	0.013376	-0.302216	0.466904	0.610186	0.108166	-0.228787	0.585758	0.291118	0.48421	0.738388	0.0364392	0.666634	0.0710064	0.235743	0.574086
PDIA6	blue	0.212555	0.613301	-0.278642	0.503959	0.0230188	0.956855	0.326345	0.430161	0.61611	0.103841	-0.640546	0.0870581	0.54842	0.159291	-0.508216	0.198461	-0.0210156	0.960607	0.466941	0.243423	-0.582188	0.129977	0.375411	0.359444	-0.478705	0.230126	0.865745	0.00545682	-0.19489	0.643728	0.0446102	0.916467	0.057325	0.892751	0.724569	0.0420408	0.196252	0.641366
CFP	blue	0.212208	0.613893	-0.323792	0.433988	-0.192502	0.647876	0.169679	0.687906	0.6742	0.0667065	-0.59126	0.122663	0.254912	0.542342	-0.675211	0.0661443	-0.227435	0.588037	0.528921	0.177712	-0.830462	0.0106861	0.575664	0.135384	-0.75316	0.0309827	0.961884	0.000134509	-0.182927	0.664587	-0.271536	0.515342	0.116665	0.783229	0.6038	0.112942	0.408616	0.314855
SENP2	blue	-0.211841	0.614521	0.345418	0.402014	-0.69806	0.0541749	-0.0243329	0.954394	0.0211098	0.960431	-0.0852562	0.840918	0.172457	0.682997	-0.360876	0.379809	0.378227	0.355557	0.827179	0.0112894	-0.30468	0.463094	0.355649	0.387255	-0.694547	0.0559232	0.794828	0.0184059	0.0687671	0.871468	-0.14645	0.729307	0.189877	0.652446	0.721106	0.0435211	0.660867	0.0743907
USP24	blue	0.211822	0.614554	-0.354827	0.388432	-0.20043	0.634138	0.272472	0.513838	0.511469	0.19512	-0.41936	0.301024	0.417233	0.303738	-0.574566	0.136306	-0.146042	0.73004	0.408978	0.314385	-0.733775	0.0382549	0.571243	0.139118	-0.624706	0.0977426	0.93605	0.000622855	0.086124	0.839314	-0.296059	0.476474	0.226193	0.590132	0.639983	0.0874261	0.569987	0.140189
RBBP7	blue	-0.211436	0.615214	0.236049	0.573575	-0.617535	0.102816	0.0889788	0.834043	-0.00554595	0.989602	-0.106819	0.801232	0.139043	0.742634	-0.311599	0.452469	0.307673	0.458486	0.731174	0.0393026	-0.306547	0.460217	0.592623	0.121584	-0.599167	0.116481	0.802649	0.016484	0.153553	0.716582	-0.126236	0.76581	0.449193	0.264199	0.756718	0.0297487	0.715977	0.0457713
FAHD2A	blue	0.210901	0.61613	-0.195847	0.642069	-0.1844	0.662008	0.215554	0.608182	0.64131	0.086561	-0.649058	0.0816108	0.335447	0.416627	-0.70955	0.0486877	-0.0028769	0.994606	0.646285	0.083363	-0.695645	0.0553733	0.393903	0.334273	-0.695558	0.0554163	0.947366	0.000350303	-0.286428	0.491599	-0.0722605	0.864982	-0.0231774	0.956558	0.726004	0.0414364	0.273197	0.512673
XKRX	blue	-0.210311	0.61714	0.0487871	0.908669	-0.541985	0.16525	0.0572395	0.89291	0.117031	0.782563	-0.152593	0.718299	0.193825	0.645577	-0.389025	0.340831	0.193882	0.645479	0.60796	0.109818	-0.440695	0.274449	0.713182	0.0470263	-0.630778	0.0935628	0.81833	0.0130214	0.0686872	0.871616	-0.242594	0.562667	0.367988	0.369781	0.72139	0.0433986	0.59931	0.116371
POLR3GL	blue	-0.210115	0.617476	0.149641	0.723583	-0.253964	0.543896	0.153748	0.716234	0.0237299	0.955523	-0.214081	0.610694	-0.063183	0.881847	0.0833193	0.844498	-0.0484189	0.909356	0.475409	0.233813	-0.189188	0.653645	0.771158	0.0250536	-0.305462	0.461889	0.567362	0.142442	0.146873	0.728547	0.0541251	0.898714	0.855875	0.00669869	0.507342	0.199364	0.585132	0.127577
RMDN2	blue	0.208783	0.619759	-0.313796	0.449116	-0.161581	0.702267	0.0291271	0.945418	0.72325	0.0426009	-0.505942	0.200814	0.283477	0.49627	-0.479399	0.229353	-0.453938	0.258561	0.438748	0.276825	-0.877681	0.00416589	0.444065	0.270361	-0.796081	0.0180889	0.899008	0.00238401	-0.105047	0.804481	-0.405752	0.318592	0.0712138	0.866925	0.378081	0.355757	0.48054	0.228085
TIMM9	blue	-0.208663	0.619966	-0.0146533	0.972529	-0.604885	0.112123	-0.236686	0.572509	0.339731	0.41032	-0.157731	0.709123	0.102374	0.809385	-0.466129	0.244355	-0.0907282	0.830816	0.591575	0.122413	-0.700408	0.0530252	0.621177	0.100221	-0.902048	0.00218028	0.826161	0.0114807	-0.101581	0.810841	-0.545421	0.162052	0.0639596	0.880402	0.462139	0.248959	0.536182	0.170725
RITA1	blue	0.208519	0.620212	-0.260149	0.533781	-0.207516	0.621934	0.204416	0.627263	0.52636	0.180212	-0.420006	0.300201	0.291068	0.484289	-0.41903	0.301444	-0.309791	0.455235	0.454128	0.258336	-0.740614	0.0355822	0.546164	0.161366	-0.668632	0.0698557	0.919788	0.00121382	0.126583	0.76518	-0.306615	0.460113	0.354357	0.389105	0.516058	0.190459	0.686113	0.060256
ANAPC11	blue	-0.207918	0.621244	0.341765	0.407342	0.187746	0.656161	-0.102768	0.808662	-0.623482	0.0985983	0.507401	0.199302	-0.0387461	0.927424	0.580019	0.131761	0.40154	0.324125	-0.419311	0.301086	0.831786	0.0104488	-0.64262	0.0857119	0.723224	0.042612	-0.84097	0.00889383	0.11674	0.783094	0.36735	0.370675	-0.245222	0.558309	-0.403409	0.321664	-0.469604	0.24038
SYNJ1	blue	-0.207282	0.622335	0.280772	0.500566	-0.622129	0.0995489	-0.0584818	0.890596	0.128383	0.761914	-0.108218	0.79867	0.286601	0.491324	-0.227982	0.587114	0.184044	0.662631	0.769153	0.0256759	-0.398235	0.328499	0.375894	0.358776	-0.736088	0.0373378	0.8457	0.00815407	0.119792	0.77753	-0.221125	0.598707	0.237183	0.571679	0.65267	0.0793609	0.725519	0.04164
C28H1orf131	blue	0.207025	0.622777	-0.255433	0.541487	0.0295051	0.94471	0.509533	0.197105	0.357625	0.384433	-0.497416	0.209766	0.612508	0.106459	-0.470596	0.239251	0.236238	0.573258	0.376774	0.35756	-0.348114	0.398101	0.375563	0.359233	-0.232426	0.579642	0.763179	0.0275865	0.0024727	0.995364	0.183961	0.662776	0.188147	0.655461	0.838718	0.00926033	0.237254	0.57156
DTX3L	blue	-0.206295	0.624031	0.0706455	0.86798	-0.361715	0.37862	0.200302	0.634358	0.132117	0.755149	-0.298091	0.473306	0.236674	0.572529	-0.242983	0.562022	0.203738	0.628432	0.616407	0.103627	-0.324679	0.432657	0.771847	0.0248419	-0.469028	0.241036	0.806698	0.0155404	0.0305243	0.942802	0.0122644	0.977006	0.566026	0.143597	0.813064	0.0141272	0.514601	0.191932
NOL11	blue	0.205193	0.625926	-0.0576743	0.8921	-0.334097	0.418622	0.17562	0.677421	0.493736	0.213693	-0.453551	0.259019	0.364224	0.375073	-0.603235	0.113371	0.0360888	0.932392	0.686015	0.0603075	-0.632633	0.0923069	0.238648	0.569234	-0.728248	0.0405016	0.941921	0.00046869	-0.0489935	0.908284	-0.155561	0.712994	0.00445399	0.991649	0.672973	0.0673934	0.53299	0.173778
LRIG3	blue	-0.204005	0.62797	0.168866	0.689344	-0.564656	0.144786	-0.0375704	0.929622	0.268999	0.51943	-0.325903	0.430822	0.0459382	0.913987	-0.408365	0.315182	0.0963812	0.820401	0.810028	0.0147907	-0.520793	0.185712	0.670224	0.0689463	-0.789539	0.0197815	0.89245	0.00286461	-0.132609	0.754258	-0.185006	0.660948	0.337398	0.413749	0.701249	0.0526165	0.559563	0.149254
FEZ2	blue	0.203831	0.628271	-0.20527	0.625794	-0.183743	0.663158	0.228245	0.586672	0.617647	0.102735	-0.580087	0.131705	0.43782	0.27796	-0.582911	0.129385	-0.0762278	0.857626	0.604199	0.11264	-0.706838	0.0499515	0.40664	0.317431	-0.692146	0.0571369	0.982282	1.37216e-05	-0.127193	0.764073	-0.129161	0.760503	0.0808367	0.84909	0.707305	0.0497324	0.427646	0.290561
ANLN	blue	0.203733	0.628439	-0.343955	0.404143	0.177474	0.674157	0.470404	0.239469	0.336878	0.414516	-0.366504	0.371863	0.768114	0.026002	-0.224593	0.592835	0.0771937	0.855836	0.123682	0.77045	-0.299889	0.470511	0.268043	0.520973	-0.093975	0.824832	0.616459	0.103589	0.146588	0.729059	0.110942	0.793684	0.166356	0.69379	0.639508	0.0877365	0.221432	0.598187
LPIN1	blue	0.203398	0.629017	-0.109256	0.796769	-0.414092	0.307768	0.127182	0.764092	0.356487	0.386057	-0.253646	0.544418	0.164158	0.697689	-0.557148	0.151399	-0.0919067	0.828643	0.534055	0.172756	-0.642959	0.0854932	0.342378	0.406445	-0.704416	0.0510962	0.831737	0.0104575	0.149768	0.723357	-0.352313	0.392042	0.154641	0.714638	0.485459	0.222663	0.712449	0.047359
CEP76	blue	0.202905	0.629867	-0.23332	0.578143	-0.188538	0.654779	0.186103	0.659031	0.66588	0.071444	-0.635672	0.0902696	0.233494	0.57785	-0.618375	0.102213	-0.201421	0.632427	0.611582	0.107138	-0.778749	0.0227825	0.543642	0.163703	-0.744186	0.0342328	0.974233	4.19491e-05	-0.201889	0.631618	-0.173556	0.681058	0.173664	0.680867	0.63767	0.088945	0.420983	0.29896
FBXL17	blue	0.202675	0.630262	0.0818413	0.847231	-0.315923	0.445879	0.334491	0.418039	0.301973	0.46728	-0.517127	0.189382	0.140083	0.740759	-0.706745	0.0499949	0.36759	0.370339	0.774797	0.023948	-0.35673	0.38571	0.237013	0.571963	-0.506365	0.200375	0.797855	0.0176462	-0.177513	0.674089	0.181187	0.667636	0.0817907	0.847325	0.819681	0.0127469	0.332804	0.420537
DCUN1D5	blue	0.200922	0.633287	-0.287032	0.490645	-0.110812	0.793922	0.140974	0.739155	0.752945	0.0310581	-0.700137	0.0531571	0.247816	0.554018	-0.645989	0.0835513	-0.238126	0.570106	0.566978	0.142773	-0.806677	0.0155452	0.514603	0.191931	-0.739066	0.0361766	0.933168	0.000709353	-0.341797	0.407294	-0.164541	0.69701	0.0434858	0.918567	0.594233	0.120317	0.246683	0.55589
TOP3B	blue	0.198994	0.63662	-0.364421	0.374796	0.0679587	0.872969	0.158202	0.708283	0.617873	0.102573	-0.41999	0.300222	0.477005	0.232023	-0.111692	0.792312	-0.539986	0.167124	0.201052	0.633063	-0.699385	0.0535243	0.435637	0.280641	-0.505798	0.200964	0.765284	0.0269036	0.131435	0.756382	-0.283918	0.495571	0.314098	0.448655	0.307815	0.458268	0.521162	0.185345
ATXN7	blue	0.197342	0.639478	-0.186879	0.657674	-0.0420235	0.921299	0.190611	0.651167	0.616802	0.103342	-0.617778	0.102641	0.461477	0.249728	-0.606338	0.11103	0.0701513	0.868897	0.518003	0.188501	-0.547432	0.160197	0.166751	0.69309	-0.528564	0.178059	0.76755	0.0261801	-0.363808	0.375661	0.0379437	0.928924	-0.236763	0.572381	0.641472	0.0864556	0.0214652	0.959765
DHODH	blue	-0.195687	0.642345	0.380463	0.352483	-0.139875	0.741136	-0.315558	0.446433	-0.549454	0.158344	0.456162	0.255939	-0.622	0.0996393	0.134473	0.750885	0.336165	0.415567	-0.190557	0.651262	0.576221	0.134918	-0.456413	0.255644	0.356489	0.386055	-0.768471	0.0258897	-0.137117	0.746109	0.108099	0.798888	-0.344673	0.403097	-0.488836	0.218981	-0.431008	0.286367
COMP	blue	-0.194969	0.643592	0.209272	0.618921	0.387657	0.342681	-0.174049	0.680189	-0.402625	0.322695	0.299916	0.47047	-0.299384	0.471295	0.674467	0.0665581	0.00460475	0.991366	-0.510619	0.195991	0.684142	0.0612967	-0.407646	0.316118	0.702955	0.0517942	-0.889898	0.00306733	-0.0845883	0.842152	0.351608	0.393056	-0.063696	0.880893	-0.604085	0.112727	-0.610049	0.108267
ZNF654	blue	0.19383	0.645569	-0.187695	0.65625	-0.220898	0.599092	0.172013	0.683781	0.648636	0.0818757	-0.614379	0.105095	0.307296	0.459066	-0.642337	0.0858948	-0.108357	0.798415	0.648901	0.0817093	-0.746945	0.0332125	0.441564	0.273392	-0.75385	0.0307409	0.978053	2.59959e-05	-0.216839	0.605992	-0.154124	0.715561	0.0616056	0.884781	0.673569	0.0670594	0.392408	0.336276
SYMPK	blue	-0.192375	0.648097	0.349762	0.395718	0.176901	0.675165	-0.0255922	0.952036	-0.761475	0.0281469	0.593608	0.120808	-0.190395	0.651543	0.666462	0.0711062	0.360568	0.380246	-0.481923	0.226555	0.904218	0.00204204	-0.527651	0.178949	0.82214	0.0122566	-0.902812	0.00213096	0.294138	0.479476	0.372792	0.363076	0.0238213	0.955352	-0.450653	0.262458	-0.30643	0.460397
MGC137454	blue	0.191318	0.649936	-0.327344	0.428665	-0.283306	0.49654	0.059819	0.888107	0.483262	0.225077	-0.168464	0.690056	0.574872	0.136049	-0.440132	0.275134	-0.249379	0.551439	0.286527	0.491442	-0.766152	0.0266249	0.26845	0.520315	-0.704576	0.0510202	0.846744	0.00799636	0.239754	0.56739	-0.554128	0.154104	-0.0540383	0.898875	0.394375	0.333642	0.665375	0.0717377
KIAA1191	blue	0.191269	0.650021	-0.321631	0.437241	-0.18317	0.664161	0.201932	0.631545	0.513524	0.193025	-0.413257	0.308844	0.211538	0.615039	-0.438419	0.277227	-0.342207	0.406695	0.383471	0.348369	-0.746857	0.0332446	0.64832	0.0820752	-0.633115	0.0919821	0.871174	0.0048419	0.10151	0.810972	-0.332448	0.421065	0.396261	0.331124	0.480753	0.22785	0.634188	0.091261
UQCRB	blue	-0.190851	0.650749	0.205712	0.625033	-0.402646	0.322668	-0.0240632	0.954899	0.384226	0.34734	-0.569444	0.140654	-0.127702	0.763149	-0.444399	0.269957	0.100322	0.813155	0.875289	0.00440676	-0.459005	0.252607	0.664119	0.0724709	-0.715031	0.0461939	0.808496	0.0151327	-0.461199	0.25005	0.0616889	0.884626	0.296643	0.475562	0.703057	0.0517454	0.229176	0.585104
APEX1	blue	0.190593	0.651198	-0.130762	0.757601	-0.0903326	0.831546	0.0435843	0.918383	0.370436	0.366357	-0.0764629	0.85719	0.551858	0.156156	0.109899	0.795593	-0.452124	0.260709	0.175864	0.676991	-0.510326	0.196291	0.00738636	0.986151	-0.464524	0.246202	0.610325	0.108064	0.439748	0.275603	-0.370096	0.366832	0.179612	0.670401	0.117432	0.781832	0.757206	0.0295818
CAPN2	blue	0.188894	0.654159	-0.240936	0.565423	-0.162167	0.701226	0.369268	0.367989	0.345304	0.402179	-0.28599	0.49229	0.654692	0.0781174	-0.318948	0.441293	-0.0254118	0.952373	0.372433	0.363575	-0.529641	0.177012	0.404702	0.319967	-0.454868	0.257464	0.89198	0.00290124	0.330895	0.423371	-0.167983	0.690907	0.324377	0.43311	0.688762	0.0588741	0.702033	0.0522379
HNRNPA2B1	blue	-0.188741	0.654425	0.0801606	0.850342	-0.289348	0.486993	0.193274	0.646535	0.242505	0.562816	-0.489045	0.218754	0.0319144	0.940201	-0.3149	0.447434	0.146464	0.729282	0.693484	0.0564586	-0.351394	0.393363	0.84871	0.0077045	-0.485669	0.222434	0.792181	0.0190865	-0.20533	0.625691	0.128348	0.761978	0.590902	0.122947	0.806374	0.0156146	0.34168	0.407465
MET	blue	0.188172	0.655418	-0.285655	0.49282	-0.182992	0.664473	0.213187	0.612221	0.522224	0.184289	-0.571672	0.138753	-0.0977748	0.817837	-0.672247	0.0678013	-0.199783	0.635254	0.483669	0.224629	-0.694438	0.0559778	0.731185	0.0392983	-0.606817	0.110672	0.792679	0.0189575	-0.211694	0.614772	-0.171214	0.685192	0.333497	0.41951	0.537642	0.169338	0.349697	0.395811
NR2C2	blue	0.188019	0.655685	-0.472734	0.236827	0.251872	0.547334	0.456527	0.25551	0.284564	0.494547	-0.399119	0.327326	0.415113	0.306456	-0.43592	0.280292	0.13579	0.748506	-0.0388442	0.92724	-0.237501	0.571149	0.43101	0.286364	0.0540636	0.898828	0.373705	0.361807	-0.111287	0.793053	0.147426	0.727555	0.0907668	0.830745	0.538088	0.168916	-0.150215	0.722555
TMPRSS3	blue	0.187995	0.655727	-0.157051	0.710336	-0.359444	0.381842	0.146968	0.728377	0.45198	0.26088	-0.393133	0.335304	0.106547	0.801731	-0.602574	0.113873	-0.142418	0.736556	0.572293	0.138226	-0.70396	0.0513136	0.498131	0.209007	-0.731401	0.0392105	0.886302	0.00336828	0.0165326	0.969007	-0.302762	0.466059	0.226145	0.590212	0.542936	0.164361	0.626782	0.0963018
ANAPC15	blue	0.187866	0.655951	-0.259156	0.535401	0.265365	0.525305	0.549319	0.158467	0.430977	0.286405	-0.699817	0.053313	0.263974	0.52756	-0.204379	0.627326	-0.0901355	0.831909	0.324705	0.432618	-0.308905	0.456594	0.660523	0.0745958	-0.0962893	0.82057	0.655927	0.0773635	-0.104686	0.805143	0.3694	0.367804	0.650558	0.0806718	0.690074	0.058197	0.16928	0.688611
PNRC1	blue	0.18766	0.65631	-0.263815	0.527819	-0.056804	0.893721	0.270616	0.516823	0.677519	0.0648706	-0.727471	0.040824	0.265829	0.524555	-0.563746	0.145579	-0.17297	0.682093	0.574287	0.136541	-0.706382	0.0501658	0.613169	0.105976	-0.620936	0.100391	0.941028	0.000490299	-0.271098	0.516048	-0.0218329	0.959076	0.254024	0.543798	0.698799	0.0538114	0.288277	0.48868
CEP131	blue	-0.187165	0.657175	0.296993	0.475017	-0.128621	0.761483	-0.342919	0.405654	-0.609773	0.108472	0.708109	0.0493567	-0.452682	0.260048	0.510195	0.196425	-0.0153265	0.971267	-0.410938	0.311841	0.497635	0.209533	-0.413329	0.308751	0.359702	0.381475	-0.748309	0.0327148	0.344522	0.403317	-0.168073	0.690747	-0.0471083	0.911803	-0.705857	0.0504133	0.0270028	0.949394
R3HDM2	blue	0.186423	0.658471	0.0296015	0.94453	-0.279054	0.503301	0.441043	0.274026	0.110418	0.794644	-0.209265	0.618933	0.601753	0.114498	-0.360936	0.379724	0.362163	0.377985	0.541153	0.166028	-0.246284	0.55655	0.135392	0.749225	-0.336583	0.41495	0.795747	0.0181732	0.343325	0.405063	0.076695	0.85676	0.233937	0.577109	0.811302	0.0145098	0.672595	0.0676055
RAD9B	blue	0.186301	0.658684	-0.0892995	0.833451	-0.151811	0.719698	0.167254	0.692199	0.666662	0.0709902	-0.728406	0.0404366	0.172261	0.683344	-0.61474	0.104832	-0.0755609	0.858862	0.720856	0.0436293	-0.653428	0.0788932	0.384599	0.346831	-0.695139	0.0556259	0.900032	0.0023141	-0.389023	0.340834	0.0263944	0.950533	0.0552976	0.896528	0.660516	0.0745996	0.223772	0.594224
RILPL1	blue	0.184988	0.660979	0.0200281	0.962457	-0.191738	0.649206	0.574824	0.136089	0.0780486	0.854252	-0.321317	0.437714	0.486979	0.221002	-0.360279	0.380656	0.40892	0.31446	0.555324	0.15303	-0.166624	0.693315	0.312082	0.45173	-0.214579	0.609844	0.779589	0.0225394	0.289015	0.487518	0.256098	0.540399	0.452518	0.260242	0.909877	0.00170853	0.605518	0.111646
B4GALNT4	blue	-0.184437	0.661943	0.372641	0.363285	0.24293	0.56211	0.0560694	0.89509	-0.636427	0.0897677	0.280957	0.500271	-0.405046	0.319516	0.463257	0.247665	0.452221	0.260594	-0.292085	0.482691	0.894896	0.00267864	-0.352808	0.391329	0.807429	0.0153739	-0.840344	0.00899474	-0.0596023	0.88851	0.619863	0.101152	0.0752309	0.859473	-0.271724	0.51504	-0.563329	0.145942
LRRK2	blue	-0.184306	0.662172	0.195948	0.641893	-0.371039	0.365516	-0.00318436	0.994029	0.397465	0.329522	-0.559141	0.149628	0.0558803	0.895442	-0.427283	0.291015	0.163851	0.698234	0.859122	0.00627214	-0.438103	0.277613	0.560973	0.148009	-0.691519	0.0574564	0.827361	0.0112553	-0.442155	0.272675	0.0851515	0.841111	0.189948	0.652322	0.750433	0.0319492	0.196595	0.640772
RALYL	blue	0.184274	0.662228	-0.258589	0.536326	-0.297678	0.47395	0.195831	0.642097	0.400204	0.32589	-0.237775	0.570691	0.42141	0.298418	-0.420089	0.300096	-0.19503	0.643487	0.38907	0.340771	-0.692761	0.0568247	0.462446	0.248604	-0.645327	0.0839732	0.894699	0.00269331	0.285817	0.492564	-0.40327	0.321848	0.267873	0.521247	0.522674	0.183843	0.775287	0.0238015
CDKAL1	blue	0.18311	0.664267	-0.337373	0.413786	-0.180535	0.668781	0.324908	0.432313	0.429435	0.288325	-0.386909	0.343694	0.507208	0.199503	-0.586699	0.12631	0.0257321	0.951774	0.383876	0.347816	-0.619549	0.101376	0.518717	0.187785	-0.519742	0.18676	0.883706	0.00359702	0.0767796	0.856603	-0.202274	0.630954	0.159442	0.706075	0.71813	0.0448183	0.469255	0.240776
MRFAP1L1	blue	0.182899	0.664635	0.0337158	0.936831	-0.221633	0.597846	0.199303	0.636084	0.493876	0.213543	-0.583287	0.129078	0.0766699	0.856806	-0.42749	0.290756	-0.106597	0.80164	0.72528	0.0417405	-0.545545	0.161938	0.371543	0.364813	-0.634806	0.0908478	0.854972	0.00682057	-0.135255	0.749472	0.0290926	0.945482	0.310068	0.45481	0.594379	0.120203	0.4934	0.214054
WIPI2	blue	0.181676	0.66678	-0.288941	0.487634	-0.0718184	0.865803	0.0837808	0.843645	0.748795	0.0325387	-0.605656	0.111542	0.41149	0.311126	-0.488514	0.219331	-0.30508	0.462477	0.474816	0.234479	-0.789172	0.0198792	0.384498	0.346969	-0.714128	0.0465992	0.891468	0.00294154	-0.244045	0.560259	-0.226131	0.590236	-0.0275894	0.948296	0.500603	0.206396	0.278459	0.504251
PPIB	blue	0.181675	0.666781	-0.143964	0.733773	-0.212468	0.61345	0.290665	0.484921	0.540675	0.166477	-0.599148	0.116495	0.288358	0.488552	-0.552365	0.155697	-0.0555451	0.896067	0.665238	0.0718171	-0.650721	0.0805702	0.544235	0.163152	-0.656083	0.0772684	0.989132	3.18318e-06	-0.0908411	0.830608	-0.0497873	0.906803	0.308224	0.457639	0.757812	0.0293756	0.510467	0.196146
DGKG	blue	0.181486	0.667111	7.105e-05	0.999867	-0.349578	0.395984	0.203703	0.628491	0.39217	0.336596	-0.42837	0.289655	0.117498	0.78171	-0.498634	0.208474	-0.0427813	0.919883	0.686781	0.0599059	-0.570619	0.139649	0.396457	0.330863	-0.669745	0.0692192	0.883294	0.00363423	0.0307885	0.942308	-0.118651	0.779608	0.303171	0.465425	0.612939	0.106143	0.652129	0.0796954
PITX2	blue	0.180512	0.66882	-0.0183324	0.965635	-0.254877	0.542398	0.236421	0.572952	0.33325	0.419876	-0.285642	0.492841	0.656698	0.0768947	-0.417867	0.302927	0.20928	0.618908	0.543691	0.163658	-0.415015	0.306581	-0.00282346	0.994706	-0.510634	0.195975	0.809755	0.0148513	0.119285	0.778454	-0.0598059	0.888131	-0.100579	0.812683	0.676865	0.0652297	0.490482	0.217197
LYSMD3	blue	0.177929	0.673357	0.0176621	0.966891	-0.278647	0.503951	0.334654	0.417798	0.199162	0.636328	-0.391545	0.337435	-0.0992257	0.815169	-0.454316	0.258114	0.0600702	0.887639	0.591866	0.122182	-0.363103	0.376656	0.504712	0.202093	-0.422794	0.296665	0.700973	0.0527505	0.0711761	0.866995	0.0542089	0.898557	0.527362	0.179231	0.604311	0.112556	0.583285	0.129079
MARK4	blue	0.177881	0.673443	-0.10448	0.805521	-0.123084	0.771538	0.157084	0.710277	0.491801	0.215773	-0.393793	0.334421	0.656309	0.077131	-0.394419	0.333583	0.055499	0.896153	0.472112	0.237531	-0.491389	0.216217	-0.00268761	0.994961	-0.524486	0.182054	0.767628	0.0261556	-0.058346	0.890849	-0.0717656	0.865901	-0.21032	0.617126	0.574083	0.136712	0.292003	0.48282
GBP4	blue	0.177824	0.673542	-0.249067	0.551954	-0.240296	0.566488	0.103612	0.807114	0.660728	0.0744735	-0.541734	0.165484	0.283491	0.496248	-0.592957	0.121321	-0.250397	0.549761	0.565905	0.143701	-0.82431	0.0118339	0.5039	0.202939	-0.79986	0.0171541	0.969151	7.1706e-05	-0.143276	0.735012	-0.3053	0.462138	0.0983436	0.816791	0.565554	0.144005	0.475571	0.233631
ENTPD5	blue	0.177651	0.673847	-0.210841	0.616233	-0.254434	0.543126	0.111206	0.793201	0.584224	0.128315	-0.410071	0.312965	0.481401	0.227131	-0.466895	0.243476	-0.209646	0.618279	0.517893	0.188611	-0.760305	0.0285358	0.346958	0.399777	-0.756728	0.0297452	0.958123	0.000177875	0.0368023	0.931058	-0.33353	0.419461	0.0578933	0.891692	0.551566	0.156421	0.590589	0.123195
HTR6	blue	0.176929	0.675116	-0.0459119	0.914036	-0.343162	0.4053	0.179214	0.671099	0.445836	0.268225	-0.38927	0.3405	0.364899	0.374122	-0.466121	0.244364	-0.0512554	0.904064	0.653153	0.0790625	-0.626661	0.0963853	0.309876	0.455105	-0.715362	0.0460457	0.950476	0.000292489	0.0901926	0.831804	-0.197769	0.638739	0.176258	0.676296	0.635755	0.0902146	0.683574	0.0615982
ATG2B	blue	0.176902	0.675164	-0.320201	0.439397	-0.122398	0.772785	0.352796	0.391346	0.455611	0.256587	-0.490566	0.217106	0.258787	0.536003	-0.479341	0.229418	-0.158038	0.708576	0.412387	0.309967	-0.634715	0.0909083	0.73499	0.0377716	-0.504009	0.202826	0.881172	0.00382967	0.0585966	0.890383	-0.137947	0.744611	0.48445	0.22377	0.665335	0.0717607	0.536337	0.170578
C21H15orf40	blue	-0.176183	0.67643	0.262055	0.530678	0.214778	0.609505	-0.0906448	0.83097	-0.690936	0.0577544	0.613125	0.106008	-0.266102	0.524112	0.761582	0.0281115	0.0979064	0.817595	-0.581513	0.130531	0.788381	0.020091	-0.432215	0.284868	0.772723	0.0245744	-0.910192	0.00169108	0.360198	0.380772	0.22387	0.594058	0.134972	0.749984	-0.613445	0.105774	-0.207473	0.622008
WDR41	blue	-0.176125	0.676531	0.0046939	0.991199	-0.630163	0.0939812	-0.147477	0.727464	0.0926837	0.827211	0.0671094	0.874547	0.0403723	0.924384	-0.34746	0.399049	-0.0427159	0.920005	0.44375	0.270743	-0.537627	0.169353	0.586743	0.126275	-0.718953	0.0444572	0.67951	0.0637831	0.196834	0.640358	-0.560353	0.148555	0.241643	0.564248	0.374533	0.36066	0.721507	0.043348
CASP2	blue	0.175011	0.678493	-0.428983	0.288889	0.058254	0.891021	0.424427	0.294604	0.218908	0.602472	-0.151799	0.719719	0.595052	0.119675	-0.123905	0.770045	-0.155407	0.713269	-0.0181473	0.965981	-0.39767	0.329249	0.523217	0.183307	-0.142463	0.736474	0.609059	0.109	0.450129	0.263083	-0.17801	0.673214	0.480534	0.228092	0.475543	0.233662	0.572884	0.137726
ACAA2	blue	0.174978	0.678551	-0.217255	0.605283	-0.23906	0.568547	0.207871	0.621323	0.584006	0.128492	-0.535547	0.17133	0.350049	0.395303	-0.574346	0.136491	-0.132023	0.755319	0.594171	0.120365	-0.741916	0.0350867	0.525979	0.180585	-0.725868	0.0414931	0.995007	3.1008e-07	-0.0703598	0.86851	-0.206659	0.623406	0.193153	0.646745	0.682188	0.0623386	0.52272	0.183798
LRRC8D	blue	0.17443	0.679517	-0.185667	0.659792	-0.119989	0.777171	0.288842	0.48779	0.550909	0.157018	-0.598721	0.116824	0.485314	0.222823	-0.608886	0.109129	0.112166	0.791446	0.580276	0.131549	-0.564998	0.144489	0.356	0.386753	-0.551829	0.156182	0.894813	0.00268482	-0.218255	0.603582	0.0291583	0.945359	-0.00160097	0.996998	0.787159	0.020421	0.229122	0.585194
DDX20	blue	0.174033	0.680216	-0.285069	0.493747	-0.212156	0.613983	0.166615	0.693331	0.487175	0.220788	-0.296185	0.476278	0.663419	0.0728819	-0.483547	0.224764	-0.0579331	0.891618	0.370303	0.366543	-0.66425	0.0723942	0.261899	0.530932	-0.617124	0.103111	0.871127	0.00484703	0.108795	0.797614	-0.329159	0.425956	-0.0767654	0.856629	0.580119	0.131678	0.49781	0.209347
COMMD8	blue	0.172677	0.68261	0.0499146	0.906565	-0.306874	0.459714	0.267103	0.522492	0.397733	0.329165	-0.594406	0.120181	-0.032097	0.939859	-0.658883	0.0755764	0.144861	0.732162	0.791963	0.0191434	-0.477256	0.231742	0.434811	0.281658	-0.600984	0.115086	0.839896	0.00906742	-0.233047	0.578601	0.107301	0.80035	0.252737	0.545912	0.739706	0.0359302	0.383938	0.347733
DEK	blue	0.172422	0.683059	-0.238763	0.569042	-0.267812	0.521347	0.0599971	0.887775	0.629024	0.0947591	-0.43466	0.281845	0.434413	0.282149	-0.55072	0.15719	-0.21617	0.607131	0.519327	0.187175	-0.806748	0.015529	0.353581	0.390218	-0.802387	0.016546	0.949007	0.00031894	-0.0604861	0.886865	-0.373509	0.362079	-0.0406411	0.923882	0.528968	0.177666	0.505535	0.201237
ODF3	blue	0.172422	0.68306	-0.217215	0.605351	-0.318324	0.442236	0.043701	0.918165	0.467283	0.243031	-0.22676	0.589174	0.31058	0.454027	-0.36075	0.379988	-0.356372	0.386221	0.39475	0.33314	-0.756358	0.0298722	0.387135	0.343387	-0.739993	0.0358199	0.85013	0.00749794	0.226057	0.590362	-0.499242	0.207832	0.194287	0.644775	0.349711	0.395791	0.770043	0.0253986
SQOR	blue	0.172401	0.683096	-0.239304	0.568141	-0.152962	0.717638	0.256468	0.539793	0.623121	0.0988515	-0.642747	0.0856297	0.326014	0.430656	-0.598475	0.117014	-0.102045	0.80999	0.599426	0.116282	-0.711966	0.0475787	0.580901	0.131034	-0.66617	0.0712754	0.978682	2.38344e-05	-0.190821	0.650801	-0.0900283	0.832107	0.210443	0.616914	0.734639	0.0379107	0.379834	0.353347
GPNMB	blue	0.172381	0.683131	-0.32108	0.438071	-0.0597758	0.888187	0.299663	0.470861	0.499516	0.207542	-0.402028	0.323483	0.635972	0.0900704	-0.305008	0.462589	-0.179636	0.670358	0.333132	0.420052	-0.624507	0.0978815	0.469345	0.240674	-0.495398	0.211915	0.889972	0.00306128	0.167104	0.692464	-0.188232	0.655312	0.275918	0.508312	0.62101	0.100339	0.551396	0.156575
TYMS	blue	0.172364	0.683161	-0.127433	0.763637	-0.287871	0.489321	0.273271	0.512554	0.43576	0.28049	-0.40931	0.313953	0.496818	0.210401	-0.503572	0.203282	0.0366514	0.93134	0.601876	0.114404	-0.605781	0.111448	0.381277	0.351368	-0.641804	0.0862402	0.97728	2.88243e-05	0.10077	0.812331	-0.149729	0.723427	0.187288	0.65696	0.749013	0.03246	0.627717	0.0956571
SCRN3	blue	-0.172147	0.683544	0.174751	0.678952	-0.522205	0.184308	0.00924934	0.982658	0.155524	0.713061	-0.1385	0.743615	0.471896	0.237776	-0.335757	0.416168	0.324276	0.433262	0.677229	0.0650298	-0.361124	0.379458	0.287641	0.489684	-0.637025	0.0893713	0.807515	0.0153544	0.0373933	0.929953	-0.157312	0.70987	0.0235276	0.955902	0.727557	0.040788	0.51143	0.19516
PLEK2	blue	0.171908	0.683966	-0.184564	0.661722	-0.211417	0.615247	0.187857	0.655966	0.60289	0.113632	-0.573887	0.136878	0.246163	0.556751	-0.509348	0.197295	-0.21662	0.606365	0.610177	0.108173	-0.737868	0.036641	0.553397	0.154764	-0.724312	0.0421493	0.970767	6.10917e-05	-0.0978864	0.817632	-0.176948	0.675083	0.278514	0.504163	0.625489	0.0971979	0.526887	0.179696
PTPRZ1	blue	0.171631	0.684456	0.126251	0.765783	0.499151	0.207928	0.151844	0.719639	-0.144388	0.733011	0.0387349	0.927445	0.206435	0.62379	0.446448	0.267489	0.117031	0.782563	-0.317744	0.443115	0.54368	0.163668	-0.751869	0.0314379	0.623011	0.0989288	-0.534012	0.172797	0.0237042	0.955571	0.517891	0.188614	-0.247935	0.553823	-0.280608	0.500827	-0.441097	0.273959
AMACR	blue	-0.171279	0.685077	-0.0156103	0.970735	-0.587434	0.125718	-0.156544	0.711241	0.219783	0.600985	-0.0479108	0.910305	0.0864399	0.838731	-0.335112	0.417121	-0.134405	0.75101	0.501103	0.20587	-0.625909	0.0969062	0.632858	0.0921546	-0.793772	0.0186757	0.772976	0.0244976	0.124458	0.769039	-0.549708	0.158112	0.261377	0.531781	0.407196	0.316705	0.713634	0.0468219
CHRNA9	blue	0.1712	0.685218	-0.0404201	0.924295	-0.144056	0.733609	0.363244	0.376457	0.504942	0.201854	-0.697033	0.0546823	0.273823	0.511668	-0.547509	0.160127	0.115808	0.784794	0.745652	0.0336881	-0.495274	0.212047	0.464894	0.245775	-0.540477	0.166663	0.933522	0.000698326	-0.222001	0.597222	0.196189	0.641475	0.28696	0.490758	0.85667	0.00659265	0.336397	0.415224
GJA10	blue	0.170995	0.685579	-0.257378	0.538305	-0.217552	0.604778	0.144558	0.732706	0.64769	0.0824726	-0.590465	0.123294	0.181333	0.66738	-0.611845	0.106945	-0.246566	0.556084	0.573521	0.137187	-0.804724	0.015996	0.61156	0.107154	-0.762871	0.0276871	0.956217	0.000202992	-0.183951	0.662794	-0.247933	0.553825	0.202488	0.630586	0.591901	0.122155	0.4439	0.27056
RRAS	blue	0.170888	0.685768	-0.226437	0.58972	-0.231187	0.581722	0.235451	0.574574	0.584758	0.127881	-0.616131	0.103825	0.245552	0.557763	-0.728502	0.0403966	-0.0101576	0.980956	0.629709	0.0942907	-0.709709	0.0486144	0.572993	0.137633	-0.695262	0.0555644	0.96136	0.000140086	-0.238846	0.568904	-0.116893	0.782815	0.124116	0.769661	0.75147	0.0315795	0.342288	0.406577
LCP1	blue	-0.17036	0.686702	-0.0835099	0.844145	-0.382836	0.349236	-0.0203904	0.961779	0.315865	0.445966	-0.292953	0.481331	0.00366619	0.993126	-0.306678	0.460015	-0.183037	0.664394	0.504044	0.202789	-0.597739	0.117584	0.862662	0.00582729	-0.671598	0.0681673	0.780695	0.0222216	-0.0522558	0.902199	-0.317201	0.443939	0.483886	0.22439	0.508364	0.198308	0.528488	0.178133
CCDC89	blue	0.170039	0.687269	-0.0679256	0.873031	-0.216227	0.607033	0.298587	0.472536	0.496603	0.21063	-0.586041	0.126842	0.271219	0.515852	-0.475525	0.233682	-0.0371833	0.930346	0.699014	0.0537061	-0.587238	0.125876	0.50237	0.20454	-0.626351	0.0965998	0.969387	7.00872e-05	-0.0579575	0.891573	0.00928708	0.982588	0.364229	0.375067	0.754798	0.0304108	0.546863	0.160721
ST6GALNAC6	blue	0.169734	0.687808	-0.443097	0.271532	-0.054567	0.89789	0.304552	0.463292	0.262143	0.530535	-0.128418	0.76185	0.646309	0.0833476	-0.413684	0.308293	0.0375968	0.929572	0.024636	0.953826	-0.450916	0.262145	0.343342	0.405038	-0.257089	0.538778	0.595795	0.119095	0.245478	0.557885	-0.270252	0.51741	0.02035	0.961854	0.502112	0.20481	0.350174	0.395123
JKAMP	blue	0.16958	0.688081	-0.138184	0.744184	-0.262006	0.530758	0.144931	0.732036	0.599365	0.116328	-0.572522	0.138032	0.17957	0.670474	-0.561268	0.147749	-0.185817	0.65953	0.660412	0.0746619	-0.738115	0.036545	0.506916	0.199804	-0.76586	0.0267187	0.959574	0.0001602	-0.14958	0.723693	-0.183912	0.662861	0.211106	0.615779	0.610621	0.107845	0.504383	0.202436
MAP4K5	blue	-0.169084	0.688959	-0.0252895	0.952602	-0.400046	0.326099	0.00708891	0.986709	0.377756	0.356205	-0.379314	0.354061	0.291457	0.483678	-0.46758	0.24269	0.106213	0.802343	0.645888	0.0836156	-0.561542	0.147509	0.637408	0.0891183	-0.709217	0.0488419	0.87423	0.00451625	-0.21426	0.610388	-0.186904	0.657631	0.1365	0.747224	0.727939	0.0406295	0.338582	0.412008
HDAC5	blue	-0.168676	0.689679	0.0770364	0.856127	-0.537156	0.169799	0.1045	0.805484	0.0725093	0.864521	-0.0902435	0.83171	0.37006	0.366882	-0.356319	0.386297	0.286815	0.490987	0.595823	0.119073	-0.378059	0.355788	0.537797	0.169191	-0.58296	0.129346	0.818605	0.0129652	0.173334	0.681451	-0.211996	0.614257	0.278096	0.50483	0.754758	0.0304248	0.643814	0.0849427
TMEM135	blue	0.168263	0.690411	-0.0813178	0.8482	-0.194928	0.643662	0.496487	0.210753	0.111121	0.793357	-0.206309	0.624007	0.575527	0.135498	-0.229773	0.584099	0.18659	0.658179	0.420231	0.299915	-0.285738	0.492688	0.372114	0.364019	-0.276275	0.50774	0.803222	0.0163483	0.458563	0.253124	0.0327557	0.938627	0.513091	0.193466	0.773502	0.024338	0.774551	0.0240218
CHMP5	blue	0.166885	0.692852	0.0794064	0.851738	-0.179737	0.67018	0.496508	0.210731	0.214511	0.609961	-0.529546	0.177105	0.12568	0.76682	-0.382077	0.350273	0.21856	0.603063	0.700803	0.0528331	-0.259417	0.534976	0.496273	0.210982	-0.330406	0.424099	0.803775	0.016218	0.0496237	0.907108	0.311939	0.451949	0.615229	0.104478	0.845128	0.00824139	0.540191	0.166932
VRK1	blue	0.166699	0.693181	-0.342816	0.405805	-0.124685	0.768627	0.125725	0.766738	0.70525	0.0507003	-0.620248	0.100879	0.17641	0.67603	-0.56887	0.141145	-0.355263	0.387808	0.475588	0.233611	-0.837093	0.00953087	0.667995	0.0702217	-0.728468	0.0404108	0.912184	0.00158349	-0.228056	0.586991	-0.270474	0.517051	0.211012	0.61594	0.520552	0.185951	0.360325	0.380591
PSMD8	blue	-0.166575	0.6934	0.188085	0.65557	-0.575317	0.135675	-0.127463	0.763583	0.269128	0.519222	-0.160207	0.704712	0.328722	0.426608	-0.284205	0.495116	0.0649491	0.878563	0.724393	0.0421152	-0.520325	0.186178	0.331547	0.422403	-0.813306	0.0140751	0.862689	0.00582403	0.0306937	0.942486	-0.314914	0.447413	0.0819658	0.847001	0.576213	0.134924	0.644836	0.0842872
PIP4P2	blue	-0.166474	0.693579	0.157512	0.709513	0.296692	0.475486	-0.161639	0.702165	-0.540749	0.166407	0.44682	0.267042	-0.442735	0.271971	0.551756	0.156248	0.0684297	0.872094	-0.605637	0.111556	0.708785	0.0490422	-0.370462	0.366321	0.745089	0.0338968	-0.980881	1.7221e-05	0.0149745	0.971927	0.242607	0.562646	-0.0670346	0.874686	-0.663117	0.0730594	-0.557127	0.151417
XLOC_043998	blue	-0.166369	0.693766	-0.0105437	0.980232	-0.557376	0.151195	-0.0765938	0.856947	0.249807	0.550734	-0.1451	0.731732	0.320228	0.439358	-0.522888	0.183632	0.177575	0.67398	0.581054	0.130908	-0.554742	0.153552	0.488697	0.219132	-0.750647	0.0318728	0.816405	0.0134191	-0.0540793	0.898799	-0.380549	0.352366	-0.0311791	0.941577	0.636202	0.0899177	0.459247	0.252325
SHLD3	blue	0.165922	0.69456	-0.198675	0.637171	-0.286248	0.491882	0.207448	0.62205	0.53806	0.168942	-0.499905	0.207131	0.3075	0.458751	-0.600667	0.115328	-0.0953002	0.822391	0.606216	0.111122	-0.727516	0.0408052	0.541939	0.165292	-0.729843	0.0398453	0.988499	3.77056e-06	-0.0464239	0.91308	-0.221917	0.597364	0.209033	0.61933	0.689925	0.0582739	0.554382	0.153876
JADE3	blue	0.163959	0.698041	-0.271129	0.515997	-0.178527	0.672307	0.262657	0.5297	0.480207	0.228455	-0.37731	0.35682	0.609838	0.108424	-0.424843	0.29408	-0.0844544	0.842399	0.424133	0.294974	-0.648612	0.081891	0.432948	0.28396	-0.584335	0.128225	0.9345	0.000668482	0.139415	0.741965	-0.231312	0.581512	0.178044	0.673156	0.669622	0.0692896	0.576736	0.134487
ANKMY2	blue	0.163302	0.699209	-0.163287	0.699235	-0.184862	0.661199	0.261956	0.530839	0.575424	0.135585	-0.661824	0.0738228	0.302698	0.466157	-0.713264	0.0469891	0.10091	0.812074	0.669524	0.0693457	-0.617171	0.103077	0.467577	0.242694	-0.631576	0.0930209	0.928324	0.000871816	-0.316236	0.445403	0.0200411	0.962433	0.046414	0.913099	0.805089	0.0159111	0.222966	0.595588
SPN	blue	0.163211	0.69937	-0.20854	0.620177	-0.232365	0.579745	0.418766	0.301781	0.2934	0.480631	-0.39329	0.335094	0.37979	0.353407	-0.582164	0.129997	0.180158	0.669442	0.49168	0.215904	-0.480504	0.228126	0.567184	0.142596	-0.443562	0.27097	0.870121	0.00495756	0.105613	0.803442	-0.0412188	0.922802	0.332876	0.420431	0.825331	0.0116383	0.520787	0.185718
EDIL3	blue	-0.163048	0.69966	0.175086	0.678361	-0.463064	0.247888	-0.115608	0.785158	0.440601	0.274564	-0.505049	0.201742	-0.0628024	0.882555	-0.471423	0.238312	0.015452	0.971032	0.857107	0.00653473	-0.566054	0.143572	0.568906	0.141114	-0.830478	0.0106831	0.844824	0.00828796	-0.413616	0.308381	-0.104525	0.805439	0.157743	0.709102	0.619669	0.10129	0.307086	0.459388
NHSL1	blue	0.162235	0.701106	-0.0129241	0.97577	-0.173605	0.680972	0.256419	0.539873	0.520607	0.185897	-0.597518	0.117755	0.310016	0.454891	-0.385657	0.345393	-0.0611862	0.885562	0.705914	0.0503865	-0.549772	0.158053	0.384042	0.347591	-0.611526	0.10718	0.930617	0.000792182	-0.0917714	0.828892	0.0542438	0.898492	0.301555	0.467927	0.703222	0.0516662	0.495936	0.211341
ARL2	blue	-0.161883	0.70173	0.292089	0.482686	0.256489	0.539759	0.0120074	0.977488	-0.525921	0.180643	0.344362	0.40355	0.0557322	0.895718	0.483171	0.225177	0.461081	0.250188	-0.345543	0.401832	0.794473	0.0184964	-0.580389	0.131456	0.721287	0.0434429	-0.726392	0.0412737	0.027336	0.948771	0.484502	0.223714	-0.229959	0.583787	-0.234988	0.575349	-0.53479	0.172053
TUBB2B	blue	0.161575	0.702278	0.0638467	0.880612	-0.238378	0.569685	0.425766	0.292919	0.158237	0.708222	-0.258621	0.536274	0.61968	0.101282	-0.240915	0.565458	0.26987	0.518026	0.572874	0.137734	-0.258193	0.536974	0.161437	0.702525	-0.353607	0.390181	0.828598	0.0110261	0.341551	0.407654	0.109275	0.796734	0.32728	0.428761	0.799117	0.0173353	0.707835	0.0494847
C15H11orf1	blue	0.161434	0.702528	-0.0295278	0.944668	-0.17516	0.67823	0.123724	0.770374	0.641282	0.0865793	-0.705349	0.0506533	0.105314	0.803992	-0.559086	0.149676	-0.100125	0.813517	0.741497	0.0352456	-0.628115	0.0953828	0.364278	0.374997	-0.703128	0.0517114	0.868306	0.00516091	-0.387118	0.343411	0.0274762	0.948508	0.0816695	0.847549	0.611005	0.107562	0.24445	0.559589
ENOX1	blue	0.161353	0.702672	-0.119807	0.777502	-0.28361	0.496058	0.0746818	0.860491	0.508293	0.198382	-0.463183	0.247751	-0.0530703	0.90068	-0.484343	0.223888	-0.298352	0.4729	0.566083	0.143547	-0.69886	0.0537816	0.526982	0.179603	-0.721496	0.0433531	0.811941	0.0143703	-0.0870042	0.837689	-0.260008	0.534012	0.301996	0.467243	0.41524	0.306293	0.549947	0.157894
KCNMA1	blue	0.161336	0.702703	-0.4196	0.300717	-0.101304	0.81135	0.140725	0.739603	0.527387	0.179207	-0.358674	0.382938	0.544425	0.162976	-0.623517	0.098574	-0.034005	0.93629	0.230737	0.582478	-0.653219	0.0790222	0.331045	0.42315	-0.522118	0.184395	0.720776	0.0436637	-0.126284	0.765723	-0.304352	0.463601	-0.233759	0.577407	0.51855	0.187952	0.154968	0.714054
U2SURP	blue	-0.161114	0.703098	-0.270577	0.516886	-0.174365	0.679632	0.0301343	0.943532	0.296197	0.476259	-0.179886	0.669919	0.34773	0.398657	-0.163387	0.699057	-0.189671	0.652804	0.187307	0.656927	-0.5221	0.184413	0.746087	0.0335275	-0.45316	0.259481	0.644506	0.0844984	0.0590586	0.889522	-0.339008	0.411382	0.336888	0.414501	0.434975	0.281457	0.377742	0.356224
CITED4	blue	-0.160936	0.703415	0.121821	0.773836	-0.576833	0.134406	0.0903029	0.8316	0.0984659	0.816566	-0.19751	0.639187	0.0608849	0.886123	-0.448915	0.264532	0.235323	0.574788	0.701431	0.0525287	-0.411678	0.310883	0.678632	0.0642613	-0.64024	0.0872576	0.81962	0.0127593	0.0412399	0.922763	-0.170265	0.68687	0.404084	0.320778	0.739559	0.0359866	0.624614	0.097807
CAB39L	blue	0.160382	0.7044	-0.140964	0.739173	-0.309697	0.455379	0.0905311	0.831179	0.589707	0.123898	-0.4864	0.221634	0.374634	0.360518	-0.626285	0.0966456	-0.0606953	0.886476	0.638193	0.0886005	-0.731806	0.0390462	0.319647	0.440235	-0.792802	0.0189255	0.953101	0.000248895	-0.15136	0.720504	-0.248157	0.553456	-0.0685883	0.8718	0.627303	0.0959422	0.439103	0.27639
CTTNBP2	blue	-0.16036	0.70444	0.230957	0.582109	-0.348118	0.398095	0.09688	0.819483	0.306106	0.460896	-0.47338	0.236098	0.229365	0.584785	-0.267059	0.522563	0.193	0.647012	0.827473	0.0112346	-0.35214	0.392289	0.491057	0.216575	-0.601122	0.11498	0.848229	0.00777519	-0.210948	0.616049	0.130595	0.757904	0.319759	0.440066	0.792047	0.0191213	0.37683	0.357483
USPL1	blue	0.160311	0.704527	-0.159089	0.706702	-0.384972	0.346325	0.0266263	0.950099	0.567895	0.141983	-0.443282	0.271308	0.155368	0.713339	-0.689343	0.0585737	-0.147123	0.728099	0.621525	0.099975	-0.790356	0.019565	0.416782	0.304315	-0.851542	0.00729615	0.916889	0.00134725	-0.152431	0.718588	-0.362992	0.376812	-0.0145333	0.972754	0.526728	0.179852	0.491658	0.215927
ZNF330	blue	0.160076	0.704945	-0.276897	0.506746	-0.332686	0.420713	0.0187857	0.964785	0.433982	0.282681	-0.136573	0.747093	0.367692	0.370196	-0.368952	0.368431	-0.354256	0.389251	0.302311	0.466756	-0.767098	0.0263236	0.379902	0.353254	-0.725928	0.0414679	0.816119	0.0134788	0.283812	0.495738	-0.591942	0.122122	0.131318	0.756595	0.309542	0.455618	0.773442	0.0243561
FMR1NB	blue	0.15976	0.705507	-0.177957	0.673308	-0.367153	0.370952	0.119122	0.77875	0.503157	0.203716	-0.451124	0.261898	0.0970617	0.819149	-0.689523	0.0584811	-0.109426	0.796459	0.605067	0.111986	-0.742313	0.0349363	0.543295	0.164027	-0.774594	0.024009	0.911102	0.00164136	-0.10547	0.803706	-0.301184	0.468502	0.1492	0.724375	0.586352	0.12659	0.523216	0.183307
COG3	blue	-0.159709	0.705599	0.189875	0.652449	-0.325638	0.431219	0.0529979	0.900815	0.356977	0.385357	-0.474323	0.235034	0.258945	0.535745	-0.259496	0.534846	0.127977	0.762651	0.787994	0.0201952	-0.399386	0.326973	0.476098	0.233039	-0.627573	0.0957563	0.843387	0.00851067	-0.233849	0.577256	0.0755326	0.858914	0.259587	0.534698	0.741607	0.0352037	0.346849	0.399934
HMGB2	blue	0.159628	0.705743	0.0472965	0.911451	-0.236941	0.572083	0.444052	0.270378	0.28223	0.498248	-0.495754	0.211535	0.339544	0.410595	-0.423665	0.295565	0.229357	0.584799	0.72181	0.0432176	-0.357522	0.38458	0.419504	0.30084	-0.446428	0.267514	0.910416	0.00167873	0.0795292	0.85151	0.193766	0.645681	0.449047	0.264374	0.88866	0.00316887	0.590014	0.123653
GATA3	blue	0.159483	0.706002	-0.204235	0.627575	-0.107231	0.800478	0.187621	0.656379	0.592499	0.121682	-0.567145	0.14263	0.185622	0.659871	-0.338269	0.412468	-0.357777	0.384216	0.508469	0.1982	-0.697372	0.0545144	0.604303	0.112562	-0.631771	0.0928891	0.883387	0.00362578	-0.0558342	0.895528	-0.151827	0.71967	0.42662	0.291846	0.51211	0.194465	0.525585	0.180972
CLCN3	blue	0.158397	0.707936	-0.0400491	0.924988	-0.335523	0.416514	0.350968	0.393977	0.320099	0.439553	-0.481534	0.226985	0.194133	0.645043	-0.66858	0.0698854	0.239839	0.56725	0.707045	0.0498544	-0.475759	0.233419	0.491659	0.215926	-0.55919	0.149584	0.901046	0.00224615	-0.0511895	0.904187	0.03468	0.935027	0.275698	0.508664	0.848447	0.0077432	0.494153	0.213246
FAM57A	blue	-0.157632	0.7093	0.0114474	0.978538	0.327852	0.427906	-0.0374236	0.929896	-0.328588	0.426808	0.0864687	0.838678	-0.574849	0.136068	0.179916	0.669867	0.137512	0.745397	-0.428308	0.289733	0.527131	0.179458	0.0354685	0.933552	0.627526	0.095788	-0.760473	0.0284799	-0.342177	0.406738	0.360364	0.380536	0.0116216	0.978211	-0.359025	0.382438	-0.768701	0.0258175
CATSPER2	blue	0.15732	0.709855	-0.162283	0.70102	0.0816391	0.847606	0.43823	0.277458	0.497025	0.210182	-0.672693	0.0675504	0.415458	0.306013	-0.27345	0.512267	-0.0449101	0.915907	0.509748	0.196884	-0.428715	0.289224	0.541799	0.165423	-0.336684	0.414802	0.836891	0.00956471	-0.0941396	0.824528	0.241799	0.563989	0.474898	0.234387	0.768467	0.025891	0.313804	0.449103
HMGN4	blue	-0.156355	0.711577	0.206765	0.623223	0.0730771	0.863468	-0.236109	0.573474	-0.479598	0.229132	0.35432	0.389159	-0.691294	0.0575716	0.179855	0.669974	0.182226	0.665815	-0.369754	0.36731	0.565629	0.143941	-0.288349	0.488567	0.501705	0.205237	-0.856118	0.00666616	-0.199513	0.635721	0.165167	0.695898	-0.208611	0.620054	-0.559043	0.149714	-0.580983	0.130967
PLEKHG1	blue	0.156134	0.711973	-0.330713	0.423642	-0.136945	0.74642	0.0933942	0.825901	0.611664	0.107078	-0.373059	0.362704	0.575546	0.135483	-0.356957	0.385386	-0.326107	0.430516	0.338919	0.411513	-0.773032	0.0244804	0.386486	0.344268	-0.678059	0.0645744	0.888433	0.00318773	0.0682823	0.872368	-0.391061	0.338087	0.0586813	0.890225	0.457732	0.254097	0.523044	0.183477
GNG2	blue	-0.154809	0.714338	0.163619	0.698646	-0.444187	0.270214	0.0426568	0.920115	0.304386	0.463549	-0.352704	0.391478	0.312836	0.450579	-0.298141	0.473229	0.129304	0.760244	0.776973	0.023302	-0.462776	0.248222	0.501022	0.205955	-0.702927	0.0518076	0.909942	0.00170493	-0.0713269	0.866715	-0.0806108	0.849508	0.274439	0.51068	0.75074	0.0318396	0.538596	0.168436
ZNF830	blue	0.15455	0.7148	0.0802381	0.850198	-0.357416	0.384731	0.236797	0.572324	0.379766	0.35344	-0.48425	0.22399	0.190308	0.651695	-0.536616	0.170312	0.123644	0.770519	0.787716	0.02027	-0.497076	0.210127	0.329461	0.425507	-0.651941	0.0798122	0.909719	0.00171729	-0.0563941	0.894485	0.0140007	0.973752	0.226678	0.589313	0.740051	0.0357978	0.560034	0.148838
FKBP14	blue	-0.152889	0.717768	-0.0116583	0.978143	-0.632439	0.0924371	-0.155822	0.712529	0.200885	0.633352	0.00148393	0.997218	0.220701	0.599427	-0.418822	0.301709	-0.00663606	0.987558	0.510851	0.195753	-0.61304	0.10607	0.497441	0.209739	-0.807657	0.0153221	0.787513	0.0203249	0.136706	0.746852	-0.569774	0.140371	0.0776506	0.854989	0.458258	0.253481	0.688788	0.0588607
SMIM6	blue	0.151984	0.719388	-0.299664	0.470861	-0.11543	0.785483	0.171929	0.683929	0.620524	0.100683	-0.576768	0.13446	0.136794	0.746693	-0.452038	0.260812	-0.368628	0.368885	0.459253	0.252318	-0.763366	0.0275252	0.711964	0.0475797	-0.656339	0.0771127	0.882404	0.00371543	-0.118784	0.779366	-0.224635	0.592764	0.386559	0.344168	0.511197	0.195399	0.457394	0.254492
FAM222B	blue	-0.151711	0.719877	0.115888	0.784648	-0.430363	0.287169	0.121475	0.774465	0.247366	0.554762	-0.405894	0.318406	0.0171722	0.967809	-0.362271	0.377833	0.0931936	0.826271	0.75497	0.0303513	-0.447813	0.26585	0.772746	0.0245675	-0.635364	0.0904754	0.864454	0.00561013	-0.100851	0.812183	-0.0331506	0.937888	0.538499	0.168527	0.754913	0.0303708	0.536942	0.170002
RNASE4	blue	0.150972	0.721199	-0.14046	0.740081	-0.212853	0.612791	0.297034	0.474953	0.350995	0.393939	-0.409769	0.313356	0.116136	0.784195	-0.348317	0.397808	-0.171632	0.684453	0.49817	0.208966	-0.54807	0.159611	0.646591	0.0831684	-0.517006	0.189503	0.832121	0.0103892	0.146589	0.729057	-0.115495	0.785365	0.588378	0.12496	0.583868	0.128604	0.681749	0.0625738
DTL	blue	-0.150843	0.72143	0.177436	0.674224	-0.510142	0.196479	-0.0786595	0.853121	0.34748	0.39902	-0.313871	0.449	0.245626	0.55764	-0.328503	0.426935	0.0444304	0.916803	0.787069	0.0204451	-0.539906	0.1672	0.429897	0.287749	-0.811079	0.0145587	0.898446	0.00242303	-0.100905	0.812083	-0.206709	0.623319	0.157469	0.709589	0.637003	0.0893863	0.557331	0.151236
PARL	blue	0.150307	0.72239	0.0279312	0.947656	-0.364267	0.375013	0.232937	0.578786	0.339944	0.410009	-0.340318	0.40946	0.474992	0.234282	-0.475173	0.234078	0.166768	0.69306	0.680943	0.0630079	-0.491113	0.216515	0.200244	0.634459	-0.628826	0.0948948	0.9187	0.00126286	0.107557	0.79988	-0.0878094	0.836202	0.095681	0.82169	0.739963	0.0358315	0.628658	0.0950099
GPR176	blue	-0.148728	0.725219	0.284965	0.493912	0.245479	0.557884	0.0772686	0.855697	-0.504739	0.202065	0.146895	0.728508	-0.32623	0.430332	0.221148	0.598669	0.545436	0.162039	-0.227434	0.588039	0.790393	0.0195552	-0.335326	0.416806	0.722454	0.0429411	-0.738935	0.0362273	-0.246243	0.556618	0.627002	0.0961497	-0.125194	0.767702	-0.13731	0.745762	-0.723367	0.042551
GINS2	blue	0.148419	0.725774	-0.291188	0.484099	-0.102327	0.809472	0.291841	0.483075	0.571956	0.138512	-0.590353	0.123383	0.44006	0.275223	-0.574409	0.136438	-0.02912	0.945431	0.500079	0.206948	-0.649567	0.0812915	0.571107	0.139233	-0.567182	0.142597	0.924738	0.00100654	-0.160289	0.704567	-0.0708923	0.867522	0.167394	0.691951	0.75642	0.029851	0.306011	0.461043
TBCK	blue	0.148248	0.726081	-0.00162645	0.99695	-0.311833	0.452111	0.232757	0.579087	0.438325	0.277341	-0.539806	0.167294	0.0934477	0.825803	-0.533098	0.173674	-0.00972684	0.981763	0.742637	0.0348139	-0.571247	0.139115	0.499218	0.207857	-0.66621	0.0712521	0.919263	0.0012373	-0.0925011	0.827547	-0.0268222	0.949732	0.344976	0.402657	0.701237	0.0526225	0.552238	0.155811
TTC7B	blue	0.147559	0.727317	-0.302683	0.466181	-0.162566	0.700516	0.283232	0.496658	0.463339	0.24757	-0.400898	0.324973	0.579851	0.131899	-0.512236	0.194337	0.00440745	0.991736	0.404474	0.320267	-0.617613	0.10276	0.473419	0.236053	-0.539163	0.1679	0.896393	0.0025688	0.0505313	0.905415	-0.1883	0.655194	0.124456	0.769043	0.71245	0.0473584	0.447145	0.266652
ZNF784	blue	-0.14755	0.727332	0.0626642	0.882812	-0.437046	0.278908	0.115734	0.784929	-0.00539256	0.989889	0.0838742	0.843472	0.583162	0.129181	-0.0502403	0.905958	0.163764	0.698389	0.403281	0.321833	-0.292784	0.481596	0.371072	0.36547	-0.447089	0.26672	0.723418	0.0425293	0.456073	0.256044	-0.260404	0.533366	0.339872	0.410113	0.601284	0.114856	0.794085	0.0185954
UBE2D1	blue	0.147189	0.727981	0.0163213	0.969403	-0.225821	0.590761	0.303997	0.464149	0.447319	0.266443	-0.567149	0.142626	0.400506	0.32549	-0.493592	0.213847	0.159782	0.705468	0.745098	0.0338933	-0.476548	0.232535	0.322566	0.435833	-0.577218	0.134085	0.936737	0.000603312	-0.10955	0.796232	0.113677	0.788684	0.183109	0.664268	0.830732	0.0106373	0.432556	0.284446
NRIP3	blue	0.147072	0.728191	-0.0951752	0.822621	-0.343984	0.404102	0.241653	0.56423	0.409807	0.313308	-0.421909	0.297786	0.265803	0.524597	-0.526245	0.180325	-0.0199399	0.962623	0.643962	0.0848478	-0.623313	0.0987168	0.515994	0.190523	-0.678706	0.0642212	0.960872	0.000145401	0.0674373	0.873938	-0.169833	0.687634	0.321757	0.437051	0.70794	0.0494357	0.667295	0.0706248
CRYZ	blue	0.145711	0.730635	-0.124544	0.768884	-0.200283	0.63439	0.164371	0.69731	0.603235	0.11337	-0.590342	0.123392	0.41052	0.312382	-0.585679	0.127134	0.00698875	0.986897	0.652734	0.0793213	-0.645683	0.0837461	0.333835	0.41901	-0.689757	0.0583603	0.930132	0.000808616	-0.247099	0.555204	-0.0692945	0.870488	-0.0316005	0.940788	0.707039	0.0498571	0.297317	0.474512
PXN	blue	0.144791	0.732287	-0.176878	0.675206	-0.326338	0.430171	0.204121	0.627771	0.424023	0.295113	-0.324837	0.43242	0.44748	0.26625	-0.466667	0.243737	-0.0800133	0.850614	0.526222	0.180347	-0.669107	0.0695835	0.457143	0.254788	-0.683947	0.0614	0.960082	0.000154296	0.172403	0.683092	-0.297696	0.473922	0.231519	0.581164	0.648988	0.0816549	0.709803	0.0485709
GCLM	blue	0.144768	0.73233	-0.0968524	0.819534	-0.147987	0.726549	0.341841	0.40723	0.516495	0.190018	-0.687263	0.0596536	0.306072	0.460948	-0.611774	0.106997	0.147216	0.727933	0.706472	0.0501232	-0.520605	0.185899	0.501179	0.20579	-0.547805	0.159855	0.927727	0.000893362	-0.271126	0.516002	0.153732	0.716262	0.206182	0.624225	0.871577	0.00479816	0.25931	0.53515
MED31	blue	0.144631	0.732574	-0.0433977	0.918731	-0.313549	0.449492	0.125913	0.766396	0.435702	0.28056	-0.496185	0.211075	-0.147717	0.727034	-0.550789	0.157127	-0.145477	0.731055	0.645797	0.0836737	-0.604141	0.112685	0.54262	0.164656	-0.671677	0.0681231	0.787216	0.0204055	-0.153975	0.715827	-0.132992	0.753566	0.328679	0.426672	0.504047	0.202786	0.485453	0.222671
PDCD7	blue	0.143692	0.734263	0.117188	0.782275	-0.270786	0.516549	0.15894	0.706968	0.478137	0.230759	-0.649895	0.0810859	0.0054927	0.989701	-0.639431	0.0877871	0.156322	0.711637	0.834526	0.00996812	-0.460379	0.251004	0.260182	0.533728	-0.632815	0.0921837	0.792152	0.0190942	-0.409201	0.314094	0.156404	0.71149	0.0290809	0.945504	0.686861	0.059864	0.197701	0.638856
ST6GAL1	blue	0.142487	0.736432	-0.0161163	0.969787	-0.319378	0.440642	0.249354	0.55148	0.41342	0.308634	-0.454007	0.25848	0.308522	0.457181	-0.450501	0.26264	0.00429294	0.991951	0.700806	0.0528313	-0.569456	0.140643	0.431676	0.285537	-0.660552	0.0745781	0.964048	0.000113067	0.0551209	0.896858	-0.0796416	0.851302	0.324094	0.433535	0.728088	0.040568	0.65998	0.0749193
DMXL1	blue	0.141943	0.73741	-0.126654	0.765052	-0.284861	0.494076	0.0892429	0.833556	0.636043	0.0900234	-0.643786	0.0849606	0.0959628	0.821171	-0.737332	0.0368502	-0.0638989	0.880515	0.715766	0.0458653	-0.734581	0.0379336	0.480746	0.227857	-0.796238	0.0180494	0.921542	0.00113747	-0.383633	0.348148	-0.140147	0.740645	0.00520887	0.990234	0.645749	0.0837042	0.269992	0.517829
ETS2	blue	0.141936	0.737422	-0.213735	0.611285	-0.257017	0.538895	0.211021	0.615925	0.528952	0.177682	-0.466185	0.24429	0.43036	0.287173	-0.532645	0.174109	-0.0873535	0.837043	0.561713	0.147359	-0.707718	0.0495391	0.516547	0.189966	-0.698219	0.0540964	0.987154	5.24855e-06	-0.00135481	0.99746	-0.225638	0.591069	0.191826	0.649052	0.699129	0.0536496	0.554019	0.154202
CRTAC1	blue	-0.141674	0.737894	0.178564	0.672242	-0.51326	0.193294	0.0421029	0.92115	0.293749	0.480084	-0.399055	0.327411	0.187652	0.656324	-0.523754	0.182776	0.284248	0.495047	0.853576	0.00701168	-0.456335	0.255736	0.496833	0.210385	-0.733036	0.038551	0.896748	0.0025432	-0.227304	0.588257	-0.0443867	0.916884	0.135771	0.748541	0.818254	0.0130371	0.403007	0.322194
STX11	blue	-0.141273	0.738617	-0.0552111	0.896689	-0.493213	0.214254	0.00297637	0.994419	0.324725	0.432588	-0.323428	0.434535	0.121626	0.77419	-0.586771	0.126252	0.0993636	0.814916	0.637677	0.0889405	-0.604166	0.112666	0.72324	0.0426051	-0.749046	0.032448	0.86401	0.00566345	-0.172026	0.683759	-0.284664	0.494389	0.183021	0.664422	0.694167	0.0561141	0.419577	0.300747
CCL17	blue	0.140529	0.739956	-0.0701096	0.868975	-0.309835	0.455167	0.205893	0.624722	0.499157	0.207921	-0.507464	0.199237	0.325146	0.431956	-0.53667	0.170261	-0.013937	0.973871	0.702211	0.0521519	-0.643456	0.0851731	0.44366	0.270851	-0.719413	0.0442563	0.988557	3.71424e-06	-0.0557927	0.895605	-0.120115	0.776942	0.20692	0.622957	0.730577	0.0395454	0.561866	0.147225
POLR2J	blue	-0.139908	0.741075	0.379576	0.3537	-0.457382	0.254506	0.091991	0.828488	0.167228	0.692244	-0.350958	0.393993	0.18671	0.65797	-0.233476	0.577881	0.29955	0.471037	0.891556	0.00293462	-0.244373	0.559715	0.313599	0.449415	-0.5866	0.12639	0.801626	0.0167277	-0.0842652	0.842749	0.14951	0.723819	0.304385	0.46355	0.766085	0.0266465	0.5087	0.197962
CMAS	blue	0.139175	0.742397	-0.325368	0.431624	-0.0991089	0.815384	0.184915	0.661107	0.684767	0.0609654	-0.679323	0.0638848	0.221587	0.597925	-0.631732	0.0929152	-0.195964	0.641865	0.51578	0.19074	-0.76448	0.0271633	0.678265	0.0644618	-0.667737	0.0703696	0.91116	0.00163824	-0.325062	0.432082	-0.14236	0.736659	0.166609	0.693341	0.645372	0.0839445	0.225408	0.591457
SCML1	blue	0.138615	0.743406	-0.307323	0.459024	-0.20209	0.631272	0.104778	0.804975	0.52635	0.180221	-0.377627	0.356382	0.5165	0.190013	-0.658823	0.0756123	0.0290913	0.945485	0.379973	0.353156	-0.659358	0.0752915	0.289136	0.487326	-0.617871	0.102574	0.789873	0.0196929	-0.159448	0.706063	-0.286331	0.491751	-0.257965	0.537345	0.578024	0.133414	0.210546	0.616737
CGGBP1	blue	0.13823	0.744101	-0.151505	0.720244	-0.346374	0.400625	0.284843	0.494105	0.262721	0.529597	-0.208724	0.619861	0.525065	0.181484	-0.468587	0.24154	0.114156	0.78781	0.472335	0.237278	-0.523645	0.182884	0.385711	0.34532	-0.550392	0.157488	0.887181	0.00329299	0.281024	0.500165	-0.235928	0.573777	0.211223	0.615578	0.710329	0.0483284	0.709644	0.0486443
DLGAP1	blue	-0.137942	0.744621	0.21068	0.616509	-0.480208	0.228453	0.0581568	0.891202	0.281636	0.499192	-0.368986	0.368383	0.235011	0.57531	-0.342608	0.406109	0.172308	0.68326	0.836638	0.00960733	-0.44254	0.272207	0.490507	0.21717	-0.71243	0.0473673	0.912918	0.00154496	-0.0877283	0.836352	-0.043596	0.918361	0.291899	0.482984	0.772347	0.0246891	0.553777	0.15442
ILF3	blue	-0.137833	0.744818	-0.089388	0.833288	0.367092	0.371037	-0.183949	0.662796	-0.329405	0.42559	0.534926	0.171922	0.166899	0.692827	0.764242	0.0272401	-0.255264	0.541764	-0.777927	0.0230221	0.41574	0.305651	-0.360108	0.3809	0.584852	0.127804	-0.714435	0.0464612	0.349084	0.396698	-0.095033	0.822883	-0.0759536	0.858134	-0.677476	0.0648941	-0.226995	0.588779
RAC3	blue	0.137423	0.745557	-0.2967	0.475473	-0.253945	0.543928	-0.0125481	0.976475	0.618765	0.101935	-0.408006	0.315649	0.143861	0.733959	-0.47605	0.233094	-0.448718	0.264767	0.417158	0.303834	-0.860859	0.00605122	0.57447	0.136387	-0.80169	0.0167125	0.858875	0.00630402	-0.0528827	0.90103	-0.482661	0.225739	0.175875	0.676972	0.344586	0.403224	0.547678	0.159971
ZDHHC16	blue	0.13726	0.745852	-0.397037	0.330091	0.00644715	0.987912	0.388606	0.341397	0.417981	0.302782	-0.441429	0.273556	0.471649	0.238055	-0.396258	0.331128	-0.0770906	0.856027	0.24941	0.551388	-0.533967	0.17284	0.674696	0.0664304	-0.340598	0.409049	0.782691	0.0216556	0.0633999	0.881443	-0.0803692	0.849955	0.379637	0.353617	0.674419	0.0665845	0.365348	0.373489
FAM53B	blue	0.136575	0.747089	-0.140083	0.74076	-0.330632	0.423763	0.120384	0.776452	0.564087	0.145281	-0.503584	0.203269	0.27217	0.514322	-0.61254	0.106435	-0.0959141	0.821261	0.661478	0.0740278	-0.742278	0.0349496	0.477125	0.231889	-0.796781	0.0179135	0.981802	1.48624e-05	-0.124295	0.769337	-0.24314	0.56176	0.10963	0.796086	0.654522	0.0782215	0.512574	0.193993
SCPEP1	blue	0.135098	0.749756	-0.415723	0.305673	0.132681	0.754127	0.459391	0.252157	0.0811148	0.848575	-0.0894692	0.833138	0.609542	0.108643	-0.139677	0.741492	0.0702662	0.868684	-0.130819	0.757498	-0.187332	0.656884	0.410943	0.311834	0.0736152	0.862469	0.404936	0.319661	0.366546	0.371804	-0.0314696	0.941033	0.32685	0.429404	0.47931	0.229452	0.301594	0.467866
ATG14	blue	0.134433	0.750958	0.179939	0.669826	-0.1939	0.645448	0.232527	0.579472	0.302495	0.466471	-0.370255	0.36661	0.499843	0.207197	-0.187641	0.656344	0.15843	0.707877	0.65736	0.0764942	-0.275436	0.509084	-0.0308295	0.942231	-0.441941	0.272935	0.748399	0.0326822	0.0701671	0.868868	0.154255	0.715327	0.108804	0.797597	0.637206	0.0892518	0.490009	0.217709
FAM117A	blue	0.133907	0.75191	-0.152577	0.718326	0.621837	0.0997542	0.202202	0.631079	-0.29253	0.481995	0.11801	0.780776	-0.286781	0.49104	0.400226	0.325861	-0.0611033	0.885716	-0.693153	0.056626	0.574332	0.136503	-0.24445	0.559589	0.870658	0.00489838	-0.823939	0.0119054	0.0169256	0.96827	0.420392	0.29971	0.103668	0.80701	-0.496679	0.210549	-0.591393	0.122557
RIC1	blue	-0.133652	0.752371	0.0649548	0.878552	-0.332358	0.4212	0.0540134	0.898922	0.440336	0.274887	-0.56162	0.14744	0.0637695	0.880756	-0.413649	0.308338	0.0104858	0.980341	0.774246	0.0241135	-0.541308	0.165883	0.714127	0.0465995	-0.702405	0.0520584	0.887045	0.00330458	-0.324132	0.433478	-0.0122616	0.977012	0.351474	0.393248	0.72858	0.0403644	0.331121	0.423037
USP37	blue	0.133591	0.75248	-0.0669103	0.874917	-0.346346	0.400666	0.0575103	0.892406	0.363939	0.375475	-0.156007	0.712198	0.638373	0.088482	-0.396214	0.331187	0.0460793	0.913723	0.466272	0.244191	-0.545382	0.162089	8.53943e-05	0.99984	-0.646741	0.0830732	0.798912	0.0173855	0.168133	0.690642	-0.324204	0.43337	-0.199249	0.636179	0.506979	0.19974	0.57138	0.139001
DND1	blue	-0.133434	0.752765	0.180783	0.668345	-0.377053	0.357175	0.331368	0.42267	-0.0957302	0.821599	-0.11463	0.786944	0.297288	0.474557	-0.0804018	0.849895	0.314362	0.448253	0.566545	0.143147	-0.119204	0.7786	0.577843	0.133564	-0.290846	0.484638	0.715344	0.0460537	0.351962	0.392546	0.098475	0.81655	0.702666	0.0519331	0.792799	0.0189264	0.740743	0.0355327
DDX10	blue	0.133308	0.752993	-0.310941	0.453474	-0.170129	0.687111	0.0265844	0.950178	0.506201	0.200545	-0.176481	0.675905	0.620188	0.100921	-0.192705	0.647524	-0.397381	0.329633	0.218505	0.603157	-0.728115	0.0405567	0.289399	0.486913	-0.640079	0.0873627	0.797959	0.0176204	0.267235	0.522279	-0.514486	0.192049	0.0702729	0.868672	0.305933	0.461162	0.659756	0.0750531
RBM12	blue	0.132899	0.753733	-0.0264655	0.9504	-0.323816	0.433953	0.0746197	0.860607	0.579149	0.13248	-0.567883	0.141993	0.196667	0.640648	-0.63092	0.0934663	-0.0221026	0.958571	0.752666	0.0311566	-0.671412	0.0682729	0.332496	0.420994	-0.793148	0.0188361	0.923356	0.00106186	-0.279033	0.503336	-0.125255	0.767592	-0.0171265	0.967894	0.640421	0.0871398	0.367817	0.370021
NME7	blue	0.132279	0.754855	-0.111128	0.793344	-0.364392	0.374836	0.182087	0.666058	0.391318	0.33774	-0.301902	0.467389	0.401499	0.32418	-0.433043	0.283842	-0.0736691	0.862369	0.566786	0.142939	-0.642024	0.0860976	0.426169	0.292413	-0.696762	0.0548171	0.950263	0.000296232	0.19146	0.649689	-0.288434	0.488433	0.255795	0.540895	0.63132	0.0931946	0.753482	0.0308697
PDHA1	blue	0.13187	0.755595	-0.213236	0.612137	-0.069583	0.869952	0.459603	0.251909	0.249915	0.550556	-0.321672	0.437178	0.672964	0.0673986	-0.308951	0.456524	0.180612	0.668645	0.34148	0.407758	-0.343091	0.405404	0.41769	0.303154	-0.26196	0.530832	0.783407	0.0214545	0.228471	0.586291	0.0493909	0.907543	0.322731	0.435584	0.792621	0.0189724	0.476024	0.233122
OXGR1	blue	0.131771	0.755774	-0.110006	0.795398	-0.394812	0.333057	0.168294	0.690356	0.420304	0.299823	-0.359529	0.381722	0.325483	0.431451	-0.561539	0.147512	-0.0150186	0.971844	0.623175	0.0988133	-0.665243	0.0718146	0.450053	0.263173	-0.73755	0.0367649	0.961532	0.000138242	0.069108	0.870834	-0.271129	0.515997	0.181023	0.667923	0.671449	0.0682517	0.661799	0.0738377
CCDC71L	blue	0.131731	0.755846	-0.185056	0.66086	-0.242429	0.562941	0.13839	0.743813	0.640824	0.0868773	-0.652229	0.0796333	0.153488	0.716699	-0.693813	0.0562923	-0.099547	0.814579	0.67041	0.0688408	-0.749091	0.0324319	0.582358	0.129838	-0.764521	0.02715	0.952336	0.000261135	-0.331276	0.422805	-0.141881	0.737521	0.10919	0.79689	0.680448	0.0632752	0.305749	0.461446
POLR2K	blue	-0.130436	0.758192	-0.0909522	0.830403	-0.462638	0.248382	-0.0113665	0.97869	0.252892	0.545656	-0.0995118	0.814644	0.381189	0.351489	-0.28955	0.486675	-0.0633035	0.881623	0.45394	0.258558	-0.593076	0.121227	0.599406	0.116296	-0.694238	0.0560786	0.840975	0.00889288	0.191894	0.648933	-0.444502	0.269834	0.264785	0.526246	0.548469	0.159246	0.694231	0.0560819
HIGD2A	blue	-0.129572	0.759759	0.197088	0.639917	-0.263181	0.528848	0.176253	0.676306	0.320223	0.439364	-0.642957	0.0854943	-0.10338	0.807538	-0.396792	0.330417	0.197898	0.638516	0.843335	0.00851881	-0.313735	0.449208	0.686436	0.0600866	-0.511031	0.195568	0.765806	0.0267357	-0.419553	0.300777	0.291058	0.484305	0.462766	0.248234	0.806173	0.0156607	0.183537	0.663518
PRKAB1	blue	-0.128957	0.760873	-0.00962569	0.981953	0.334727	0.41769	-0.200788	0.633518	-0.45128	0.261713	0.616115	0.103837	-0.00161337	0.996975	0.771152	0.0250553	-0.193573	0.646015	-0.799347	0.0172792	0.532528	0.174222	-0.450102	0.263115	0.664236	0.0724024	-0.856185	0.00665728	0.36409	0.375262	-0.0561286	0.89498	-0.0857277	0.840046	-0.768217	0.0259696	-0.252663	0.546033
CD164	blue	0.127899	0.762792	-0.26247	0.530004	-0.347013	0.399697	0.0329577	0.938249	0.449458	0.263883	-0.166271	0.69394	0.526963	0.179622	-0.44128	0.273737	-0.19868	0.637162	0.358568	0.383089	-0.747898	0.0328645	0.324103	0.433522	-0.738248	0.0364936	0.868643	0.0051227	0.209386	0.618725	-0.538047	0.168954	-0.0152144	0.971477	0.440189	0.275066	0.676876	0.0652237
KCNS2	blue	0.127308	0.763864	0.126874	0.764651	-0.366346	0.372085	0.313469	0.449613	0.225332	0.591587	-0.37459	0.360581	0.211423	0.615236	-0.400401	0.325629	0.175746	0.677198	0.742368	0.0349156	-0.376213	0.358335	0.361489	0.378941	-0.535765	0.171122	0.867888	0.00520845	0.131942	0.755465	0.0594116	0.888865	0.414639	0.307065	0.759356	0.0288539	0.695369	0.0555109
GPR137B	blue	-0.12629	0.765713	0.286801	0.491008	0.31666	0.444759	0.000883807	0.998343	-0.63323	0.0919045	0.481021	0.227553	-0.116617	0.783317	0.702122	0.052195	0.257353	0.538346	-0.518742	0.18776	0.864446	0.00561111	-0.584322	0.128235	0.845856	0.00813043	-0.896859	0.00253524	0.227236	0.588372	0.427143	0.29119	-0.0170533	0.968031	-0.482078	0.226383	-0.39481	0.33306
FCHO2	blue	-0.126212	0.765853	-0.136812	0.746661	-0.44798	0.265651	0.00249516	0.995322	0.151261	0.720681	-0.0284425	0.946699	0.157177	0.710111	-0.279775	0.502153	-0.11755	0.781616	0.33339	0.419669	-0.542649	0.164629	0.715454	0.0460046	-0.593917	0.120565	0.705081	0.0507802	0.239657	0.567553	-0.472958	0.236573	0.404354	0.320424	0.433735	0.282986	0.694342	0.0560258
PTP4A3	blue	0.124116	0.769661	-0.0329714	0.938223	-0.286739	0.491107	0.450386	0.262776	0.191798	0.649102	-0.423977	0.295171	0.25718	0.538628	-0.583736	0.128712	0.35471	0.3886	0.638302	0.0885283	-0.333905	0.418907	0.526245	0.180325	-0.397147	0.329945	0.837126	0.00952528	0.0392616	0.92646	0.140342	0.740293	0.385175	0.346048	0.911995	0.00159346	0.482908	0.225468
ZNF71	blue	-0.123837	0.770168	-0.181475	0.667131	0.285776	0.492628	-0.183533	0.663525	-0.256811	0.539231	0.489872	0.217857	0.292163	0.482569	0.451248	0.261751	-0.0692597	0.870553	-0.722841	0.0427754	0.312739	0.450727	-0.366592	0.37174	0.476287	0.232827	-0.609621	0.108584	0.204239	0.627568	-0.16027	0.7046	-0.365981	0.372599	-0.516417	0.190096	-0.363866	0.375579
SWT1	blue	0.123612	0.770577	-0.0831514	0.844808	-0.174326	0.6797	0.148601	0.725447	0.537076	0.169875	-0.504343	0.202478	0.255988	0.540579	-0.266682	0.523173	-0.283784	0.495782	0.58054	0.131331	-0.636064	0.0900088	0.472507	0.237084	-0.653913	0.0785953	0.890331	0.00303224	-0.00580875	0.989109	-0.132059	0.755253	0.376377	0.358107	0.526265	0.180305	0.587121	0.12597
BAP1	blue	0.1234	0.770962	-0.0913121	0.829739	-0.347475	0.399028	0.180439	0.668949	0.448195	0.265393	-0.401752	0.323845	0.346801	0.400004	-0.475509	0.2337	-0.0664532	0.875767	0.637002	0.0893868	-0.657268	0.0765497	0.4652	0.245423	-0.724165	0.0422119	0.977283	2.88116e-05	0.0706308	0.868007	-0.223321	0.594987	0.255182	0.541899	0.673566	0.0670607	0.674699	0.0664289
FAM71F1	blue	0.122738	0.772167	0.0612904	0.885368	-0.209184	0.619072	0.172164	0.683514	0.534077	0.172734	-0.650649	0.0806154	0.125064	0.767939	-0.451662	0.261258	-0.0336348	0.936982	0.781331	0.0220402	-0.53269	0.174066	0.376377	0.358107	-0.650439	0.0807463	0.873927	0.0045479	-0.272234	0.51422	0.0947448	0.823414	0.226449	0.589701	0.665752	0.0715182	0.358374	0.383365
SERPINE2	blue	0.122403	0.772776	-0.232822	0.578978	-0.34349	0.404821	0.220729	0.599379	0.336679	0.414808	-0.254578	0.54289	0.356329	0.386283	-0.514715	0.191817	-0.0426394	0.920148	0.437733	0.278067	-0.636893	0.0894587	0.560254	0.148643	-0.619211	0.101617	0.88699	0.00330931	0.199383	0.635946	-0.335882	0.415984	0.276296	0.507706	0.628709	0.0949752	0.684591	0.0610586
N4BP2	blue	-0.122168	0.773203	0.115443	0.78546	-0.50512	0.201668	-0.0498258	0.906731	0.151724	0.719852	0.0206007	0.961385	0.457047	0.254899	-0.0645342	0.879334	-0.0436677	0.918227	0.51501	0.191518	-0.457945	0.253847	0.304222	0.463802	-0.666077	0.0713293	0.789482	0.0197966	0.360615	0.38018	-0.389474	0.340224	0.256371	0.539952	0.465444	0.245142	0.856405	0.0066278
VKORC1L1	blue	-0.121429	0.77455	-0.222016	0.597196	0.136599	0.747045	-0.338705	0.411828	-0.298909	0.472033	0.582537	0.129691	-0.107556	0.799883	0.236431	0.572936	-0.139543	0.741733	-0.770007	0.0254097	0.224583	0.592852	-0.282534	0.497765	0.374878	0.360181	-0.732815	0.0386394	0.109112	0.797033	-0.374308	0.36097	-0.457693	0.254142	-0.713835	0.0467312	-0.404859	0.319761
FANCI	blue	0.121318	0.774751	-0.127681	0.763188	-0.221068	0.598804	0.0730793	0.863463	0.639154	0.0879688	-0.593101	0.121207	0.337457	0.413662	-0.632684	0.0922722	-0.0221505	0.958481	0.648514	0.0819529	-0.681614	0.0626462	0.317683	0.443208	-0.73982	0.0358865	0.891841	0.00291218	-0.34953	0.396053	-0.123003	0.771686	-0.141228	0.738698	0.639584	0.0876868	0.207055	0.622726
DMC1	blue	0.120835	0.77563	0.0472072	0.911618	-0.211108	0.615776	0.358278	0.383503	0.34321	0.40523	-0.541509	0.165695	0.1696	0.688045	-0.340928	0.408566	0.0405231	0.924102	0.713441	0.0469089	-0.416483	0.304698	0.534907	0.171941	-0.493002	0.214481	0.884151	0.00355714	0.0131471	0.975352	0.150905	0.721319	0.562581	0.146597	0.770338	0.0253068	0.585186	0.127533
CORO7	blue	-0.120299	0.776605	0.0452113	0.915344	0.361772	0.37854	-0.0922988	0.82792	-0.541154	0.166027	0.58643	0.126527	-0.0427575	0.919927	0.752408	0.0312474	-0.0389261	0.927087	-0.765371	0.0268755	0.66528	0.0717928	-0.450456	0.262693	0.784174	0.0212407	-0.899279	0.0023654	0.350143	0.395168	0.113899	0.788279	-0.0167093	0.968676	-0.672801	0.0674898	-0.309635	0.455474
ALG14	blue	0.120279	0.776642	-0.165327	0.695614	-0.0655458	0.877453	0.436768	0.279251	0.436652	0.279393	-0.652384	0.0795377	0.268223	0.520683	-0.469133	0.240917	0.0664846	0.875708	0.583403	0.128983	-0.468009	0.242199	0.70352	0.0515238	-0.41275	0.309498	0.885347	0.00345134	-0.132961	0.75362	0.180327	0.669146	0.499857	0.207182	0.859533	0.00621944	0.342113	0.406832
DUSP6	blue	-0.120052	0.777056	-0.114928	0.7864	-0.43904	0.276467	0.0882896	0.835315	0.225676	0.591005	-0.200925	0.633282	0.249898	0.550583	-0.453273	0.259348	0.0810031	0.848782	0.490548	0.217126	-0.539176	0.167888	0.721721	0.0432558	-0.620845	0.100456	0.820376	0.012607	0.0545649	0.897894	-0.307789	0.458307	0.3021	0.467083	0.668353	0.0700157	0.543096	0.164212
CBX5	blue	-0.12004	0.777078	-0.00319339	0.994012	-0.212598	0.613227	0.324143	0.433461	0.147444	0.727523	-0.335754	0.416173	0.409277	0.313995	-0.229005	0.585391	0.261624	0.531379	0.522327	0.184187	-0.256101	0.540394	0.655789	0.0774476	-0.32411	0.433511	0.767042	0.0263415	0.0559124	0.895383	0.127111	0.764221	0.501669	0.205275	0.851605	0.00728725	0.417881	0.30291
TTC39A	blue	-0.119901	0.777332	0.187175	0.657158	-0.601554	0.11465	0.020168	0.962195	0.198183	0.638023	-0.212508	0.613381	0.249117	0.551871	-0.439657	0.275714	0.234325	0.576459	0.788786	0.0199824	-0.463708	0.247144	0.422312	0.297276	-0.752717	0.0311386	0.893652	0.00277223	0.0246335	0.953831	-0.197909	0.638497	0.174166	0.679983	0.733033	0.0385522	0.644522	0.084488
HGH1	blue	-0.119622	0.777839	-0.0801743	0.850316	-0.387537	0.342843	0.187889	0.655912	-0.063218	0.881782	0.0958253	0.821424	0.430657	0.286803	-0.181514	0.667062	0.189896	0.652412	0.2594	0.535003	-0.274875	0.509982	0.534254	0.172565	-0.331703	0.422171	0.620386	0.100781	0.426554	0.291929	-0.270935	0.51631	0.391752	0.337158	0.580796	0.13112	0.681463	0.0627274
C15H11orf58	blue	-0.119543	0.777982	0.0910084	0.830299	-0.532364	0.17438	-0.0900423	0.832081	0.411726	0.310821	-0.407943	0.315731	0.00374919	0.99297	-0.541733	0.165485	0.00449897	0.991565	0.801162	0.016839	-0.640123	0.0873341	0.598066	0.117331	-0.873213	0.00462304	0.899371	0.00235908	-0.260701	0.532883	-0.251676	0.547656	0.158602	0.707571	0.625656	0.0970821	0.459753	0.251734
CSTF1	blue	0.116528	0.78348	-0.183597	0.663414	-0.0891174	0.833787	0.0834995	0.844165	0.554825	0.153478	-0.365323	0.373525	0.559853	0.148997	-0.131902	0.755537	-0.345884	0.401337	0.375143	0.359815	-0.640568	0.087044	0.289744	0.48637	-0.598664	0.116869	0.82066	0.0125503	0.104887	0.804775	-0.258108	0.537112	0.166985	0.692676	0.407961	0.315707	0.547397	0.160229
GPAT4	blue	-0.11477	0.786689	0.157269	0.709948	-0.537119	0.169834	-0.0179552	0.966341	0.236721	0.572451	-0.171933	0.683923	0.298709	0.472346	-0.24287	0.562209	0.0227228	0.957409	0.700798	0.0528354	-0.50631	0.200432	0.420959	0.29899	-0.752223	0.0313126	0.884942	0.00348693	0.147433	0.727543	-0.276293	0.507712	0.283384	0.496417	0.602394	0.11401	0.764255	0.0272362
MARF1	blue	0.114726	0.786769	-0.0865643	0.838501	-0.263215	0.528793	0.4569	0.255073	0.0833479	0.844445	-0.204629	0.626896	0.516018	0.190499	-0.400886	0.324989	0.337465	0.413651	0.446473	0.267459	-0.275428	0.509096	0.407078	0.316859	-0.297486	0.474248	0.776209	0.0235276	0.314474	0.448083	0.026574	0.950197	0.363499	0.376096	0.832658	0.0102942	0.61762	0.102754
ALDH1A2	blue	0.114431	0.787308	-0.229465	0.584618	-0.323621	0.434246	0.0438785	0.917833	0.372596	0.363348	-0.164982	0.696226	0.185213	0.660586	-0.3143	0.448347	-0.36673	0.371546	0.323531	0.434381	-0.702935	0.051804	0.524228	0.182308	-0.668401	0.0699884	0.770535	0.0252459	0.260395	0.53338	-0.509836	0.196794	0.331082	0.423094	0.309085	0.456318	0.771839	0.0248442
SCARB1	blue	0.114335	0.787483	-0.106135	0.802487	-0.109914	0.795566	0.343276	0.405134	0.433269	0.283563	-0.510585	0.196025	0.579387	0.132284	-0.369485	0.367686	0.110467	0.794553	0.564651	0.14479	-0.455604	0.256596	0.385235	0.345967	-0.461834	0.249313	0.89523	0.0026539	-0.0177355	0.966753	0.0866732	0.8383	0.227429	0.588047	0.812532	0.0142421	0.401409	0.324299
COX8B	blue	0.113975	0.78814	-0.0145942	0.97264	-0.327621	0.428252	0.213984	0.61086	0.463513	0.247369	-0.551079	0.156863	0.159094	0.706695	-0.560078	0.148799	0.0195418	0.963368	0.760067	0.0286154	-0.598594	0.116923	0.522868	0.183652	-0.701445	0.0525219	0.959127	0.000165512	-0.12931	0.760233	-0.0448346	0.916048	0.295326	0.477618	0.748255	0.0327344	0.521863	0.184647
HMGCR	blue	0.113847	0.788374	-0.281905	0.498764	-0.250108	0.550237	0.158253	0.708193	0.52211	0.184403	-0.419876	0.300366	0.299705	0.470797	-0.48543	0.222695	-0.237784	0.570675	0.462564	0.248467	-0.757803	0.0293788	0.657284	0.0765401	-0.700405	0.0530266	0.934675	0.000663202	0.0300235	0.94374	-0.335615	0.416379	0.301822	0.467513	0.579212	0.132428	0.588177	0.125121
AASS	blue	0.112693	0.790482	-0.0705809	0.8681	-0.413954	0.307946	0.213546	0.611607	0.286941	0.490788	-0.234469	0.576218	0.39636	0.330993	-0.452157	0.260671	0.0480792	0.90999	0.571409	0.138977	-0.562866	0.146348	0.411739	0.310805	-0.646991	0.0829146	0.918956	0.00125119	0.241649	0.564238	-0.259388	0.535022	0.263303	0.528651	0.675133	0.0661872	0.771078	0.0250781
SFSWAP	blue	0.112459	0.79091	0.0323712	0.939346	-0.301012	0.468768	0.103089	0.808072	0.547598	0.160045	-0.661247	0.0741651	-0.0248236	0.953475	-0.680233	0.0633912	0.041667	0.921965	0.813351	0.0140655	-0.590675	0.123127	0.4159	0.305445	-0.731257	0.0392687	0.855102	0.00680289	-0.429536	0.288199	0.0227835	0.957296	0.0634727	0.881308	0.666316	0.0711905	0.232874	0.578891
CEP83	blue	0.112254	0.791286	-0.208982	0.619418	-0.110996	0.793585	0.283924	0.49556	0.529654	0.177	-0.544367	0.16303	0.470869	0.23894	-0.387615	0.342737	-0.0965618	0.820069	0.523446	0.18308	-0.611298	0.107347	0.566169	0.143473	-0.561132	0.147869	0.941548	0.000477647	-0.0355895	0.933326	-0.0592211	0.88922	0.320682	0.438672	0.730499	0.0395774	0.456764	0.255233
GNL2	blue	-0.112166	0.791446	0.0115199	0.978402	-0.477284	0.231711	-0.0359665	0.932621	0.358575	0.383078	-0.343158	0.405305	-0.0198069	0.962872	-0.42309	0.296291	-0.116891	0.782818	0.669899	0.0691315	-0.635026	0.0907009	0.728817	0.0402667	-0.789937	0.0196758	0.863759	0.00569375	-0.100374	0.813059	-0.300297	0.469878	0.372497	0.363486	0.560751	0.148205	0.578208	0.133261
PARP14	blue	-0.112049	0.791661	-0.0534926	0.899893	-0.206516	0.623651	0.240663	0.565878	0.196759	0.640488	-0.335339	0.416786	0.131323	0.756585	-0.138725	0.743208	-0.0538604	0.899207	0.459336	0.252221	-0.372895	0.362932	0.840971	0.00889363	-0.390178	0.339275	0.734365	0.0380199	0.0943463	0.824148	-0.0166901	0.968712	0.731166	0.0393057	0.644263	0.0846541	0.546623	0.160942
ACADVL	blue	-0.111974	0.791797	0.0773976	0.855458	0.442621	0.272109	-0.0940808	0.824637	-0.381372	0.351238	0.261807	0.531081	-0.309675	0.455414	0.491606	0.215983	0.0685982	0.871781	-0.592142	0.121964	0.664698	0.0721326	-0.391001	0.338167	0.762817	0.0277051	-0.92224	0.00110797	-0.143431	0.734733	0.35894	0.38256	-0.162597	0.700461	-0.573736	0.137005	-0.736027	0.0373619
MYPN	blue	-0.111929	0.791879	0.30105	0.468709	0.0539749	0.898993	-0.207823	0.621406	-0.625196	0.0974017	0.604147	0.11268	-0.289934	0.486071	0.398435	0.328233	0.296804	0.475312	-0.449715	0.263576	0.712002	0.0475623	-0.698735	0.0538431	0.597792	0.117542	-0.893542	0.00278057	0.143535	0.734546	0.141571	0.73808	-0.361073	0.379529	-0.591823	0.122216	-0.377995	0.355875
CHST7	blue	0.110005	0.795398	-0.242487	0.562845	-0.214592	0.609821	0.168135	0.690638	0.545896	0.161614	-0.438264	0.277416	0.454422	0.257989	-0.422076	0.297575	-0.195582	0.642528	0.490534	0.217141	-0.724364	0.0421273	0.545778	0.161723	-0.687149	0.0597136	0.959995	0.000155298	0.0308197	0.94225	-0.2741	0.511224	0.233991	0.577018	0.622179	0.0995135	0.566145	0.143494
ANGPTL2	blue	-0.110002	0.795404	0.161703	0.702051	0.324925	0.432288	0.00201061	0.99623	-0.563169	0.146083	0.358672	0.38294	-0.336702	0.414776	0.415147	0.306411	0.297167	0.474745	-0.530089	0.176578	0.785177	0.020963	-0.404863	0.319756	0.822146	0.0122553	-0.924717	0.00100735	-0.0247016	0.953703	0.420172	0.29999	-0.104197	0.80604	-0.451813	0.261079	-0.632405	0.0924602
MICU1	blue	0.109931	0.795534	-0.10496	0.80464	-0.303428	0.465028	0.132393	0.754649	0.583094	0.129236	-0.613971	0.105391	0.145855	0.730376	-0.674244	0.0666819	-0.0364395	0.931736	0.729031	0.0401786	-0.704359	0.0511234	0.543213	0.164103	-0.774565	0.0240176	0.959024	0.000166753	-0.294563	0.478811	-0.121558	0.774315	0.12351	0.770763	0.706373	0.05017	0.362376	0.377684
INTS8	blue	-0.109167	0.796932	0.269477	0.518659	-0.510609	0.196001	0.0472604	0.911519	0.182948	0.66455	-0.210493	0.616829	0.338588	0.411999	-0.217085	0.605572	0.180486	0.668866	0.780167	0.0223729	-0.369326	0.367907	0.294418	0.479038	-0.667451	0.0705345	0.856782	0.00657773	0.111209	0.793196	-0.0905943	0.831063	0.256865	0.539144	0.687786	0.0593811	0.695392	0.0554993
TRIP11	blue	-0.108887	0.797445	0.0174632	0.967263	-0.346227	0.400838	0.0162084	0.969615	0.483136	0.225216	-0.514096	0.192444	0.225025	0.592105	-0.451374	0.261601	0.0165756	0.968926	0.736392	0.0372181	-0.596666	0.118416	0.595558	0.11928	-0.750904	0.0317809	0.914246	0.00147686	-0.296069	0.476458	-0.105579	0.803505	0.1711	0.685395	0.713893	0.0467052	0.330577	0.423846
KLF4	blue	-0.108782	0.797638	0.0552215	0.89667	-0.211042	0.615888	0.158113	0.708443	0.422375	0.297196	-0.611248	0.107384	0.198586	0.637324	-0.396955	0.3302	0.142608	0.736212	0.734829	0.0378354	-0.422879	0.296558	0.621097	0.100277	-0.552532	0.155545	0.835135	0.00986315	-0.364622	0.374512	0.159816	0.705408	0.289605	0.486589	0.809362	0.0149387	0.178132	0.673001
DGKD	blue	0.108308	0.798506	0.0125381	0.976493	-0.123678	0.770458	0.460911	0.250385	0.348746	0.397186	-0.651675	0.0799771	0.23881	0.568965	-0.442492	0.272266	0.224798	0.592488	0.722516	0.0429148	-0.336708	0.414767	0.57128	0.139086	-0.385735	0.345288	0.87264	0.00468387	-0.138779	0.743112	0.327791	0.427998	0.498616	0.208494	0.92926	0.000838695	0.35839	0.383343
PRC1	blue	0.107841	0.799361	0.166066	0.694303	-0.471289	0.238463	0.159964	0.705144	0.136827	0.746634	-0.110321	0.794821	0.441921	0.272959	-0.365079	0.373868	0.263892	0.527694	0.639823	0.0875301	-0.337448	0.413677	0.00542518	0.989828	-0.563876	0.145465	0.772	0.0247949	0.263039	0.52908	-0.128778	0.761198	0.0355669	0.933368	0.623231	0.0987742	0.715648	0.0459177
XLOC_046011	blue	0.107817	0.799405	-0.205692	0.625067	-0.321087	0.438061	0.145158	0.731627	0.530653	0.176031	-0.51302	0.193538	0.142903	0.735683	-0.67021	0.0689548	-0.0958697	0.821343	0.608274	0.109584	-0.741983	0.0350611	0.655865	0.0774009	-0.753407	0.0308961	0.943405	0.000434166	-0.164245	0.697534	-0.248422	0.553018	0.206461	0.623745	0.661399	0.0740745	0.457669	0.25417
ESM1	blue	-0.107636	0.799737	0.00391821	0.992653	-0.400928	0.324933	0.168072	0.690749	0.264936	0.526001	-0.413724	0.308242	0.0392062	0.926564	-0.477948	0.230969	0.117758	0.781237	0.681926	0.0624787	-0.483816	0.224467	0.81341	0.0140529	-0.608593	0.109347	0.859127	0.00627151	-0.115781	0.784843	-0.0662418	0.876159	0.481478	0.227046	0.776043	0.0235766	0.476867	0.232177
TPD52L1	blue	-0.107279	0.800389	0.1773	0.674464	-0.442471	0.272291	0.30373	0.464561	-0.00287032	0.994618	-0.200333	0.634305	0.295685	0.477057	-0.272562	0.513692	0.377051	0.357177	0.680426	0.0632867	-0.212234	0.61385	0.55376	0.154436	-0.41803	0.302719	0.807881	0.0152714	0.21471	0.60962	0.0764697	0.857177	0.541806	0.165416	0.872195	0.00473146	0.678907	0.0641114
PEX1	blue	0.106711	0.80143	-0.221093	0.598762	-0.276542	0.507313	0.0875191	0.836738	0.621924	0.0996932	-0.547272	0.160345	0.206233	0.624138	-0.608983	0.109058	-0.200778	0.633536	0.597693	0.11762	-0.799103	0.0173388	0.610589	0.107869	-0.799635	0.0172087	0.961732	0.000136111	-0.199768	0.635281	-0.282343	0.498069	0.151429	0.720381	0.605883	0.111372	0.435509	0.280798
SON	blue	0.106241	0.802291	-0.0164514	0.969159	-0.284503	0.494643	0.357848	0.384115	0.360539	0.380287	-0.547928	0.159742	0.251397	0.548115	-0.567413	0.142398	0.205845	0.624804	0.741494	0.0352467	-0.469057	0.241003	0.555652	0.152736	-0.554239	0.154004	0.943623	0.000429246	-0.0842339	0.842807	0.102046	0.809988	0.36378	0.3757	0.895812	0.00261113	0.479197	0.229578
ASH1L	blue	-0.10611	0.802532	0.0090648	0.983004	-0.446519	0.267404	-0.0306312	0.942602	0.367466	0.370514	-0.255856	0.540794	0.449088	0.264325	-0.379659	0.353587	0.0508921	0.904742	0.625612	0.0971122	-0.584615	0.127997	0.412698	0.309566	-0.759356	0.0288536	0.896522	0.00255951	-0.0237721	0.955444	-0.297879	0.473637	0.0430567	0.919368	0.642909	0.0855251	0.524841	0.181704
IFRD1	blue	-0.106054	0.802634	-0.126893	0.764617	-0.310245	0.45454	0.0366626	0.931319	0.44714	0.266658	-0.394878	0.332969	0.288142	0.488893	-0.357924	0.384007	-0.126663	0.765035	0.547076	0.160525	-0.648412	0.0820169	0.720573	0.0437519	-0.702982	0.0517814	0.895125	0.00266169	-0.0988217	0.815912	-0.260423	0.533336	0.304833	0.462858	0.628458	0.0951471	0.465345	0.245256
REEP3	blue	0.106018	0.802702	-0.183382	0.66379	0.285619	0.492876	-0.45457	0.257815	0.144839	0.732202	0.187794	0.656077	-0.324279	0.433257	0.16801	0.690859	-0.528851	0.17778	-0.560928	0.148049	-0.0251526	0.952859	-0.52007	0.186433	0.128972	0.760845	-0.640413	0.0871447	-0.241035	0.565259	-0.311396	0.452778	-0.628096	0.0953958	-0.909948	0.00170455	-0.524397	0.182141
XLOC_112914	blue	-0.105548	0.803562	0.0861608	0.839246	-0.371585	0.364755	0.155217	0.713608	0.244273	0.559881	-0.498271	0.208859	-0.235349	0.574745	-0.509812	0.196818	0.138153	0.744241	0.734511	0.0379617	-0.399074	0.327386	0.817474	0.0131973	-0.552307	0.155749	0.744129	0.0342543	-0.283287	0.496571	0.0707696	0.867749	0.513795	0.192751	0.721502	0.0433502	0.325513	0.431406
EPM2AIP1	blue	0.105045	0.804484	-0.208632	0.620018	-0.409712	0.31343	0.0767431	0.856671	0.425495	0.293259	-0.251168	0.548491	0.392602	0.336016	-0.583389	0.128995	-0.0628072	0.882546	0.488476	0.219372	-0.724071	0.0422519	0.430649	0.286812	-0.760127	0.0285954	0.909998	0.00170181	0.0900029	0.832154	-0.44054	0.274637	0.0294961	0.944727	0.571971	0.138499	0.619976	0.101072
NADK2	blue	-0.104652	0.805205	0.0608279	0.886229	-0.00121217	0.997727	0.213612	0.611495	0.247071	0.555249	-0.397082	0.330031	0.521586	0.184923	-0.0633869	0.881468	0.226515	0.589588	0.438866	0.27668	-0.133025	0.753506	0.268086	0.520904	-0.204215	0.627609	0.562328	0.146819	-0.15096	0.721221	0.279276	0.502948	0.165361	0.695553	0.665999	0.0713746	0.0672511	0.874284
WDR76	blue	0.104338	0.805781	-0.103101	0.808051	-0.175835	0.677042	0.220355	0.600014	0.592952	0.121324	-0.702512	0.0520071	0.174919	0.678656	-0.56282	0.146388	-0.0475137	0.911046	0.714191	0.0465709	-0.630721	0.0936013	0.597825	0.117517	-0.661598	0.0739567	0.942655	0.000451389	-0.31532	0.446795	0.0348687	0.934674	0.263483	0.528358	0.753288	0.0309378	0.30295	0.465767
CNOT3	blue	0.103792	0.806783	-0.187129	0.657238	-0.192257	0.648303	0.138258	0.74405	0.605079	0.111977	-0.534744	0.172097	0.454318	0.258112	-0.492688	0.214818	-0.106771	0.801322	0.572527	0.138027	-0.697078	0.0546602	0.443226	0.271376	-0.701543	0.0524744	0.94719	0.000353779	-0.155664	0.712811	-0.171431	0.68481	0.0677857	0.873291	0.662163	0.0736224	0.38369	0.34807
RAB3GAP2	blue	-0.103407	0.80749	0.0775884	0.855104	-0.197851	0.638597	0.0682592	0.872411	0.379124	0.354321	-0.442477	0.272284	0.441877	0.273012	-0.300348	0.469799	0.194852	0.643795	0.617195	0.103059	-0.351313	0.393481	0.281656	0.49916	-0.504937	0.201858	0.725413	0.0416843	-0.27847	0.504234	0.0883061	0.835285	-0.0180039	0.96625	0.688775	0.0588676	0.127754	0.763055
TWIST1	blue	-0.103242	0.807791	0.175663	0.677345	-0.236141	0.57342	0.305342	0.462074	0.045252	0.915268	-0.26692	0.522788	0.526495	0.18008	-0.236497	0.572826	0.536108	0.170795	0.585973	0.126896	-0.0526986	0.901373	0.246852	0.555611	-0.235669	0.57421	0.646109	0.0834747	0.00547185	0.98974	0.283585	0.496098	0.180863	0.668204	0.866102	0.005415	0.266018	0.524248
SGK1	blue	-0.102833	0.808543	0.0591938	0.889271	-0.092648	0.827277	0.272991	0.513004	0.278901	0.503546	-0.615796	0.104068	-0.132668	0.75415	-0.242605	0.562649	0.0493712	0.907579	0.621982	0.0996524	-0.266811	0.522965	0.830977	0.0105934	-0.322723	0.435596	0.655988	0.0773263	-0.296326	0.476056	0.308956	0.456516	0.695701	0.0553452	0.708294	0.0492705	0.191263	0.650032
FZD6	blue	-0.102557	0.809049	0.154951	0.714084	-0.363127	0.376622	0.323499	0.434429	0.0780535	0.854243	-0.404195	0.320633	-0.00253275	0.995251	-0.392412	0.336271	0.341844	0.407226	0.733109	0.0385216	-0.223422	0.594816	0.734805	0.037845	-0.396121	0.331311	0.762544	0.0277946	-0.0558243	0.895547	0.211449	0.615192	0.625577	0.0971371	0.879916	0.00394859	0.459016	0.252595
CTPS2	blue	-0.101677	0.810665	0.232616	0.579323	-0.472878	0.236665	-0.0574481	0.892522	0.387475	0.342927	-0.461535	0.24966	0.000518774	0.999027	-0.429376	0.288399	0.0634233	0.8814	0.879264	0.0040112	-0.506359	0.200381	0.432071	0.285047	-0.79339	0.0187738	0.847056	0.00794952	-0.293813	0.479985	-0.06072	0.88643	0.167543	0.691687	0.630993	0.0934167	0.412124	0.310306
PPP1R10	blue	0.101417	0.811144	-0.187626	0.65637	0.196937	0.64018	0.441577	0.273376	0.336836	0.414577	-0.594568	0.120054	0.412152	0.310271	-0.377538	0.356506	0.283601	0.496073	0.314552	0.447964	-0.156567	0.711198	0.358927	0.382579	-0.0424772	0.920451	0.506518	0.200217	-0.310135	0.454708	0.416029	0.30528	0.121916	0.773663	0.737438	0.0368088	-0.193048	0.646928
RNASEK	blue	0.100941	0.812017	0.110117	0.795193	-0.435754	0.280497	0.166221	0.694028	0.226992	0.588783	-0.184466	0.661893	0.473385	0.236092	-0.343801	0.404368	0.159051	0.70677	0.649799	0.0811459	-0.426752	0.291681	0.123238	0.771257	-0.616556	0.103519	0.855578	0.00673861	0.245929	0.557138	-0.154741	0.714459	0.120157	0.776865	0.649502	0.0813323	0.747079	0.0331633
JMJD8	blue	0.100932	0.812033	0.0321514	0.939758	-0.453136	0.25951	0.0981898	0.817074	0.338144	0.412652	-0.247372	0.554752	0.427159	0.29117	-0.471566	0.23815	0.0927723	0.827047	0.658243	0.0759615	-0.556682	0.151814	0.193873	0.645494	-0.725372	0.0417019	0.900311	0.00229523	0.11811	0.780594	-0.24993	0.55053	0.019111	0.964176	0.632737	0.0922364	0.670104	0.0690146
SSNA1	blue	0.100362	0.81308	-0.0979389	0.817535	0.168539	0.689923	-0.302563	0.466367	-0.241441	0.564584	0.491333	0.216278	-0.214927	0.60925	0.139691	0.741467	-0.108188	0.798726	-0.652581	0.0794157	0.277757	0.505372	-0.688466	0.0590277	0.376594	0.357808	-0.792969	0.0188823	0.0457796	0.914283	-0.232926	0.578803	-0.66292	0.0731752	-0.801765	0.0166944	-0.439322	0.276123
PREB	blue	-0.100219	0.813343	0.114543	0.787102	-0.43583	0.280403	0.182706	0.664974	0.14975	0.723388	-0.225203	0.591804	0.483086	0.225271	-0.367567	0.370371	0.361886	0.378377	0.668122	0.0701487	-0.329491	0.425461	0.386338	0.344468	-0.537156	0.169799	0.845044	0.00825431	0.0784981	0.85342	-0.0330947	0.937993	0.186634	0.658103	0.839731	0.00909428	0.530119	0.176548
CEP68	blue	0.0997187	0.814263	-0.101635	0.810743	-0.296534	0.475732	0.0818806	0.847159	0.613889	0.105451	-0.616628	0.103467	0.113644	0.788745	-0.636345	0.0898225	-0.111199	0.793214	0.720454	0.0438034	-0.731481	0.039178	0.5397	0.167394	-0.802559	0.0165052	0.946237	0.000373004	-0.313766	0.449161	-0.155039	0.713926	0.119658	0.777774	0.644971	0.0842006	0.36013	0.380868
ULBP21	blue	0.0997043	0.81429	-0.237775	0.570691	0.471425	0.238309	-0.287823	0.489395	0.216858	0.605959	-0.090193	0.831803	-0.407013	0.316944	0.0659651	0.876674	-0.410616	0.312258	-0.514672	0.19186	0.0510796	0.904392	-0.312939	0.450423	0.276234	0.507805	-0.64386	0.0849128	-0.52216	0.184354	-0.00268896	0.994958	-0.51626	0.190255	-0.713688	0.0467976	-0.839705	0.00909854
ELMOD3	blue	0.0994549	0.814748	-0.252666	0.546029	-0.351616	0.393045	0.0240507	0.954922	0.413099	0.309048	-0.145354	0.731276	0.57495	0.135983	-0.501122	0.20585	-0.0645986	0.879214	0.346624	0.400261	-0.687232	0.0596701	0.257005	0.538915	-0.69648	0.0549568	0.818847	0.012916	0.139349	0.742084	-0.499208	0.207867	-0.158838	0.70715	0.476741	0.232319	0.545049	0.162397
C3H1orf109	blue	0.0993699	0.814904	-0.0854842	0.840496	-0.382117	0.350218	0.0251242	0.952912	0.364519	0.374657	-0.118606	0.77969	0.52829	0.178326	-0.264406	0.52686	-0.1714	0.684863	0.447581	0.266129	-0.633512	0.0917145	0.202915	0.629849	-0.713081	0.047072	0.851914	0.00724361	0.304264	0.463737	-0.446912	0.266932	0.0790271	0.85244	0.428317	0.289722	0.796717	0.0179294
ST8SIA5	blue	0.0993552	0.814931	-0.0224709	0.957881	-0.098317	0.81684	0.353761	0.38996	0.458843	0.252796	-0.659611	0.0751398	0.380069	0.353023	-0.452885	0.259807	0.181606	0.666902	0.694203	0.0560962	-0.407941	0.315733	0.43489	0.28156	-0.457636	0.254209	0.876005	0.00433375	-0.231397	0.581369	0.250798	0.5491	0.251041	0.5487	0.87075	0.00488822	0.244946	0.558766
DDX39B	blue	0.0981606	0.817128	-0.331265	0.422823	-0.00135082	0.997467	0.228092	0.58693	0.510924	0.195678	-0.440277	0.274958	0.618432	0.102173	-0.382022	0.350349	-0.0561371	0.894964	0.287359	0.490129	-0.552203	0.155843	0.418604	0.301987	-0.428479	0.289519	0.761424	0.0281639	-0.0805433	0.849633	-0.112477	0.790878	0.0378984	0.929009	0.610496	0.107937	0.207869	0.621327
TAF7L	blue	0.0980348	0.817359	0.050725	0.905054	-0.437317	0.278577	0.259006	0.535646	0.160736	0.703771	-0.276779	0.506935	0.0596413	0.888437	-0.499548	0.207509	0.161349	0.70268	0.648802	0.0817715	-0.411469	0.311153	0.481507	0.227014	-0.545783	0.161718	0.797332	0.017776	0.138849	0.742985	-0.0821556	0.84665	0.406739	0.317302	0.681771	0.0625622	0.684153	0.0612904
OSBPL8	blue	0.0975308	0.818286	-0.272829	0.513264	-0.311557	0.452533	0.0687891	0.871427	0.544229	0.163157	-0.366336	0.3721	0.380374	0.352606	-0.536577	0.170349	-0.204399	0.627292	0.470209	0.23969	-0.796174	0.0180656	0.540657	0.166494	-0.776651	0.0233968	0.940726	0.000497774	0.00110724	0.997924	-0.42527	0.293542	0.100315	0.813167	0.552646	0.155442	0.557072	0.151467
DYNLT3	blue	0.0956639	0.821722	-0.1376	0.745238	0.143078	0.735368	-0.192312	0.648206	-0.395814	0.33172	0.702018	0.0522449	0.0310417	0.941834	0.348312	0.397814	-0.128889	0.760996	-0.776133	0.0235501	0.321282	0.437766	-0.643014	0.0854578	0.461009	0.250272	-0.738579	0.0363651	0.461888	0.249251	-0.329668	0.425197	-0.422521	0.297011	-0.768164	0.0259864	-0.0911594	0.830021
SLC18A2	blue	0.0955971	0.821844	-0.0914362	0.82951	-0.24359	0.561014	0.145538	0.730945	0.607307	0.110305	-0.676841	0.0652432	0.129873	0.759213	-0.632429	0.0924442	-0.0467049	0.912556	0.738685	0.036324	-0.675182	0.06616	0.56308	0.14616	-0.737733	0.0366938	0.942404	0.000457257	-0.358888	0.382633	-0.0416539	0.921989	0.15837	0.707983	0.716301	0.0456271	0.290784	0.484735
PNO1	blue	0.095506	0.822012	0.0456527	0.91452	-0.330362	0.424165	0.119186	0.778633	0.478938	0.229866	-0.482157	0.226296	0.361589	0.378798	-0.500567	0.206433	0.0785755	0.853276	0.750799	0.0318186	-0.561334	0.147691	0.249754	0.55082	-0.71814	0.0448139	0.92124	0.00115039	-0.144125	0.733484	-0.0651963	0.878103	0.0196484	0.963169	0.699821	0.0533112	0.446165	0.26783
ICAM5	blue	-0.0949403	0.823054	0.0263245	0.950664	-0.342127	0.406812	0.169901	0.687514	-0.0977093	0.817958	0.169299	0.688579	0.712749	0.0472227	-0.0842486	0.84278	0.347318	0.399254	0.250793	0.549108	-0.131577	0.756126	0.126247	0.76579	-0.249975	0.550456	0.544632	0.162783	0.45385	0.258665	-0.172728	0.68252	0.0908905	0.830517	0.569241	0.140827	0.585597	0.1272
IPO8	blue	0.0947288	0.823443	-0.193105	0.646828	-0.254019	0.543807	0.214988	0.609146	0.495564	0.211738	-0.461146	0.250113	0.408201	0.315395	-0.47899	0.229808	-0.0818213	0.847268	0.562501	0.146667	-0.674501	0.0665387	0.584712	0.127918	-0.671144	0.0684242	0.977085	2.95663e-05	0.00387136	0.992741	-0.197256	0.639627	0.274958	0.509848	0.714794	0.0463	0.556852	0.151663
JADE1	blue	0.093556	0.825603	0.101576	0.81085	-0.198188	0.638013	0.354984	0.388208	0.369739	0.367331	-0.643235	0.0853152	0.121174	0.775014	-0.425243	0.293577	0.157362	0.709781	0.80144	0.0167724	-0.370496	0.366273	0.514792	0.191739	-0.486055	0.222011	0.870832	0.00487926	-0.175936	0.676864	0.276772	0.506946	0.468899	0.241184	0.845201	0.00823026	0.403541	0.321491
CCDC173	blue	0.0917822	0.828872	-0.281938	0.498711	-0.260394	0.533382	-0.00102821	0.998072	0.673845	0.0669052	-0.513669	0.192878	0.264294	0.527042	-0.624952	0.0975716	-0.249134	0.551843	0.51983	0.186672	-0.850603	0.00743003	0.552422	0.155645	-0.830354	0.0107057	0.923096	0.00107248	-0.251285	0.5483	-0.37973	0.35349	-0.0161434	0.969736	0.523536	0.18299	0.344584	0.403227
CALHM6	blue	0.091747	0.828937	0.0589588	0.889708	-0.412238	0.310159	0.169807	0.68768	0.384801	0.346556	-0.437575	0.27826	0.205429	0.62552	-0.524474	0.182066	0.0796085	0.851364	0.775296	0.0237991	-0.556372	0.152092	0.41062	0.312252	-0.719358	0.0442805	0.94191	0.000468959	-0.0399505	0.925172	-0.0923167	0.827887	0.233033	0.578623	0.725794	0.0415244	0.602934	0.113599
GPHA2	blue	0.0915268	0.829343	-0.119423	0.778201	0.323007	0.435168	-0.00602357	0.988706	-0.4961	0.211166	0.60639	0.110992	-0.055267	0.896585	0.454963	0.257351	-0.0303061	0.943211	-0.827102	0.0113037	0.535158	0.171701	-0.535801	0.171087	0.733644	0.0383075	-0.85922	0.0062596	0.426935	0.291452	-0.026818	0.94974	-0.176484	0.675899	-0.687331	0.0596181	-0.236833	0.572264
TCIM	blue	0.0910485	0.830225	0.0218921	0.958965	-0.277816	0.505278	0.249981	0.550447	0.439302	0.276148	-0.552359	0.155702	0.367473	0.370503	-0.54268	0.1646	0.195031	0.643484	0.762414	0.0278371	-0.492576	0.214939	0.370091	0.366839	-0.618164	0.102364	0.936525	0.00060932	-0.170595	0.686286	0.0748414	0.860195	0.134493	0.750849	0.842376	0.00866955	0.385863	0.345113
CDK6	blue	0.0908458	0.830599	-0.140034	0.740848	-0.200909	0.63331	0.239995	0.56699	0.559551	0.149265	-0.679109	0.0640015	0.169235	0.688692	-0.629405	0.0944983	0.00933016	0.982507	0.692128	0.0571459	-0.6304	0.0938197	0.659067	0.0754662	-0.649501	0.0813328	0.942076	0.000465012	-0.313617	0.449387	0.0139336	0.973878	0.258895	0.535826	0.791978	0.0191394	0.286363	0.4917
SOSTDC1	blue	0.0900848	0.832003	-0.286402	0.49164	-0.238725	0.569105	0.0455345	0.914741	0.65793	0.0761501	-0.551513	0.156469	0.173687	0.680826	-0.61018	0.108171	-0.273021	0.512955	0.526021	0.180544	-0.836458	0.00963782	0.662993	0.0731327	-0.79707	0.0178412	0.922787	0.00108522	-0.249474	0.551281	-0.33311	0.420084	0.127412	0.763676	0.542149	0.165096	0.363814	0.375651
PCSK6	blue	0.0891413	0.833743	-0.00496756	0.990686	0.104138	0.806148	0.310726	0.453803	0.0552901	0.896542	-0.143515	0.734581	0.15047	0.722099	0.365778	0.372885	-0.306319	0.460568	0.114625	0.786954	-0.0882195	0.835445	0.352896	0.391203	0.00121873	0.997715	0.345304	0.40218	0.445947	0.268092	0.111399	0.792849	0.82547	0.0116119	0.197235	0.639664	0.629334	0.0945475
TC2N	blue	-0.0889287	0.834136	0.198903	0.636777	-0.482912	0.225463	-0.0517643	0.903115	0.409562	0.313625	-0.475814	0.233358	0.0408015	0.923582	-0.520249	0.186254	0.117747	0.781256	0.882712	0.00368719	-0.530058	0.176608	0.41681	0.30428	-0.811452	0.0144771	0.865912	0.00543724	-0.337664	0.413358	-0.0728984	0.863799	0.0729816	0.863645	0.670721	0.0686645	0.358565	0.383093
MMP25	blue	0.0877049	0.836395	-0.102316	0.809493	0.376193	0.358362	0.082092	0.846768	-0.518609	0.187893	0.540228	0.166897	-0.0217525	0.959227	0.437666	0.278149	0.0873157	0.837113	-0.797868	0.0176431	0.615886	0.104003	-0.519863	0.186639	0.81818	0.0130521	-0.86222	0.00588177	0.373445	0.362168	0.119914	0.777308	-0.149053	0.724638	-0.578566	0.132964	-0.327018	0.429153
OTUD1	blue	0.0870439	0.837615	-0.0729241	0.863751	-0.383618	0.348168	0.052059	0.902566	0.468635	0.241485	-0.43801	0.277727	-0.0162887	0.969464	-0.541775	0.165446	-0.179755	0.670149	0.6459	0.0836076	-0.696401	0.0549962	0.574906	0.13602	-0.779134	0.0226707	0.871776	0.00477661	-0.108265	0.798584	-0.273893	0.511557	0.272303	0.514109	0.518822	0.18768	0.562216	0.146917
SUPT6H	blue	0.0860776	0.8394	-0.0064139	0.987974	-0.2478	0.554045	0.272388	0.513973	0.47271	0.236854	-0.642829	0.0855768	0.236013	0.573634	-0.598265	0.117177	0.17032	0.686773	0.781675	0.0219424	-0.51233	0.194242	0.504995	0.201798	-0.612826	0.106226	0.937018	0.00059546	-0.271838	0.514857	0.121566	0.774299	0.216644	0.606324	0.864309	0.00562746	0.315101	0.447129
SERPINB9	blue	-0.0849269	0.841526	0.092323	0.827875	-0.566474	0.143209	0.0998421	0.814037	0.185721	0.659698	-0.263166	0.528874	0.108685	0.797815	-0.562937	0.146285	0.249189	0.551752	0.73892	0.036233	-0.47178	0.237907	0.581713	0.130366	-0.693347	0.0565278	0.864829	0.00556533	-0.0238957	0.955213	-0.171799	0.684159	0.26033	0.533486	0.761766	0.0280506	0.578259	0.133219
RHOBTB3	blue	0.0848482	0.841671	0.123126	0.771461	0.549933	0.157907	0.0591514	0.889349	-0.211076	0.615831	0.0276961	0.948096	-0.267963	0.521102	0.500517	0.206486	-0.0301674	0.94347	-0.422565	0.296955	0.607057	0.110492	-0.513506	0.193044	0.721044	0.043548	-0.764545	0.0271419	-0.136241	0.747691	0.536455	0.170465	-0.0517921	0.903063	-0.492226	0.215315	-0.612909	0.106166
MYCL	blue	0.0847574	0.841839	0.141025	0.739063	-0.365424	0.373383	0.0980043	0.817415	0.374564	0.360616	-0.36705	0.371097	0.40031	0.325749	-0.401077	0.324736	0.138598	0.743437	0.739553	0.0359892	-0.457306	0.254595	0.0917809	0.828875	-0.666909	0.0708473	0.850254	0.00748013	-0.0406582	0.92385	-0.0508714	0.904781	-0.0158791	0.970232	0.649189	0.0815287	0.50379	0.203054
CD200	blue	-0.0846365	0.842063	0.0610274	0.885857	-0.180633	0.668608	0.19759	0.639048	0.312398	0.451248	-0.533083	0.173688	-0.0733566	0.862949	-0.196507	0.640924	-0.0800796	0.850492	0.634264	0.0912106	-0.379747	0.353467	0.786194	0.0206838	-0.457169	0.254757	0.737201	0.0369013	-0.157366	0.709775	0.131709	0.755886	0.691496	0.0574683	0.635587	0.0903267	0.402816	0.322444
HDDC2	blue	-0.0846185	0.842096	0.133937	0.751856	-0.201323	0.632596	0.0312805	0.941387	0.504716	0.202088	-0.661144	0.0742258	0.0346366	0.935108	-0.358317	0.383447	0.00609593	0.98857	0.783022	0.0215625	-0.452411	0.260369	0.4911	0.216529	-0.623609	0.0985095	0.770621	0.0252194	-0.485234	0.22291	0.150646	0.721783	0.20188	0.631634	0.642792	0.085601	0.118436	0.78
GATA2	blue	0.0840784	0.843094	-0.328726	0.426603	-0.0634309	0.881386	0.0269538	0.949486	0.60016	0.115717	-0.348146	0.398054	0.608239	0.10961	-0.260783	0.532748	-0.326238	0.43032	0.252039	0.547058	-0.703165	0.0516934	0.340893	0.408618	-0.600233	0.115661	0.774449	0.0240524	-0.0101503	0.98097	-0.360486	0.380362	-0.027934	0.947651	0.384835	0.346511	0.355791	0.387052
TGS1	blue	0.0836019	0.843975	-0.113415	0.789163	-0.278696	0.503874	0.0709432	0.867427	0.625449	0.0972258	-0.595921	0.118996	0.22144	0.598173	-0.589811	0.123814	-0.115033	0.786208	0.694732	0.05583	-0.733529	0.0383532	0.505246	0.201537	-0.79943	0.0172589	0.957049	0.000191761	-0.288209	0.488787	-0.171221	0.685179	0.0812993	0.848234	0.64836	0.0820494	0.359984	0.381076
LHFPL4	blue	0.0825061	0.846002	-0.156553	0.711224	-0.242988	0.562014	0.11251	0.790818	0.627374	0.0958929	-0.620932	0.100394	0.220364	0.599999	-0.595555	0.119282	-0.118129	0.780561	0.666578	0.0710391	-0.733128	0.0385141	0.582702	0.129557	-0.764496	0.0271581	0.960615	0.000148258	-0.291502	0.483607	-0.149326	0.724148	0.140675	0.739694	0.677068	0.0651182	0.340633	0.408999
SLC46A2	blue	-0.0819103	0.847104	-0.0830953	0.844912	-0.344493	0.40336	-0.00787583	0.985233	0.468423	0.241727	-0.36493	0.374078	0.331577	0.422358	-0.323507	0.434418	-0.165665	0.695015	0.579249	0.132397	-0.674134	0.0667433	0.604737	0.112234	-0.762067	0.0279513	0.918017	0.00129426	-0.0529119	0.900975	-0.306458	0.460354	0.245265	0.558238	0.583643	0.128788	0.541384	0.165812
ZSWIM5	blue	0.080582	0.849561	-0.233168	0.578397	-0.14208	0.737163	0.374054	0.361324	0.344001	0.404076	-0.46207	0.24904	0.416315	0.304914	-0.553682	0.154506	0.19881	0.636938	0.453475	0.259109	-0.450981	0.262068	0.605044	0.112003	-0.396079	0.331367	0.815675	0.0135719	-0.0692361	0.870597	0.0279163	0.947684	0.250102	0.550247	0.83319	0.0102006	0.289074	0.487424
POMC	blue	0.0802762	0.850128	0.0673117	0.874171	-0.451314	0.261672	0.0430343	0.91941	0.246554	0.556104	-0.0913292	0.829708	0.552734	0.155363	-0.368664	0.368834	0.148829	0.725039	0.555464	0.152904	-0.45761	0.25424	-0.0139641	0.973821	-0.64805	0.082245	0.782586	0.021685	0.209495	0.618539	-0.284359	0.494871	-0.136216	0.747738	0.537231	0.169728	0.646234	0.0833953
ACVR1	blue	-0.0801538	0.850354	-0.081634	0.847615	-0.423854	0.295327	-0.053668	0.899566	0.477961	0.230955	-0.357646	0.384403	0.306489	0.460306	-0.479734	0.22898	-0.0774651	0.855333	0.623809	0.0983696	-0.709119	0.0488873	0.560599	0.148339	-0.832264	0.0103639	0.929333	0.000836157	-0.136664	0.746927	-0.355038	0.38813	0.0787131	0.853021	0.608312	0.109556	0.477333	0.231657
TTI2	blue	0.0799608	0.850711	0.244545	0.559431	-0.283474	0.496273	-0.0671375	0.874495	0.152257	0.7189	-0.0960964	0.820925	0.345091	0.402489	-0.318319	0.442245	0.336735	0.414727	0.470073	0.239845	-0.119354	0.778328	-0.473722	0.235711	-0.373829	0.361635	0.339488	0.410677	-0.125496	0.767154	0.0127888	0.976024	-0.541825	0.165399	0.299831	0.470602	0.0871162	0.837482
SEC23B	blue	-0.079215	0.852092	0.249895	0.550588	-0.560849	0.148118	0.0947733	0.823361	0.0943812	0.824083	-0.156633	0.711081	0.368473	0.369102	-0.430587	0.28689	0.436121	0.280045	0.761883	0.0280122	-0.291963	0.482884	0.18832	0.655159	-0.60454	0.112383	0.795127	0.01833	0.0591746	0.889306	-0.0577639	0.891933	0.0331519	0.937886	0.770582	0.0252315	0.553827	0.154376
FAM174A	blue	0.0791452	0.852221	0.0837575	0.843688	-0.33378	0.419092	0.0861705	0.839228	0.51326	0.193294	-0.606159	0.111165	0.0912136	0.829921	-0.621824	0.099764	0.0960856	0.820945	0.833686	0.0101139	-0.556931	0.151592	0.339587	0.410533	-0.737459	0.0368003	0.872786	0.00466834	-0.373816	0.361654	0.0202499	0.962042	0.0212642	0.960142	0.693686	0.0563564	0.275122	0.509587
CDC42EP5	blue	-0.0791291	0.852251	-0.103349	0.807595	-0.260787	0.532742	0.249849	0.550665	0.200588	0.633865	-0.260207	0.533688	0.501886	0.205047	-0.346249	0.400807	0.231113	0.581846	0.447957	0.265678	-0.369094	0.368233	0.566613	0.143089	-0.412558	0.309746	0.77993	0.022441	0.0736511	0.862403	-0.0597134	0.888303	0.275735	0.508605	0.785101	0.0209839	0.416205	0.305054
MGAT4B	blue	-0.0785671	0.853292	-0.174293	0.679758	0.188628	0.654622	-0.374959	0.360069	-0.208913	0.619536	0.404038	0.320839	-0.528112	0.178499	0.219939	0.60072	-0.330888	0.423382	-0.687624	0.0594655	0.187058	0.657362	-0.160743	0.703759	0.342551	0.406192	-0.791357	0.0193016	-0.0844415	0.842423	-0.289081	0.487413	-0.283777	0.495794	-0.840449	0.0089777	-0.476317	0.232794
RIPK4	blue	-0.0780253	0.854295	0.0133957	0.974886	-0.42436	0.294689	-0.0512494	0.904076	0.20301	0.629685	-0.152426	0.718597	-0.16083	0.703603	-0.217517	0.604838	-0.250812	0.549077	0.462109	0.248995	-0.515525	0.190997	0.649643	0.0812437	-0.624251	0.0980605	0.641095	0.0867006	0.111239	0.793141	-0.354814	0.388451	0.502249	0.204667	0.302249	0.466852	0.676861	0.0652322
HMGB3	blue	-0.0777027	0.854893	0.020177	0.962178	-0.457235	0.254679	-0.0401252	0.924846	0.477735	0.231208	-0.458523	0.253171	0.122784	0.772083	-0.546027	0.161492	-0.0192968	0.963828	0.765673	0.0267786	-0.673311	0.0672038	0.586342	0.126598	-0.854738	0.00685241	0.936924	0.000598075	-0.259626	0.534633	-0.234962	0.575392	0.132847	0.753826	0.658685	0.0756956	0.433037	0.283849
SUB1	blue	0.0767148	0.856723	-0.0123329	0.976878	-0.370919	0.365684	0.101952	0.81016	0.500546	0.206456	-0.539597	0.167491	0.0698901	0.869382	-0.586505	0.126466	-0.046551	0.912843	0.762611	0.0277724	-0.657159	0.0766158	0.534836	0.172009	-0.78065	0.0222345	0.936763	0.000602606	-0.208562	0.620138	-0.134159	0.751453	0.220173	0.600324	0.665218	0.0718289	0.479077	0.229711
CCNA1	blue	0.0764122	0.857284	0.122965	0.771754	-0.276029	0.508134	0.0625433	0.883037	0.522961	0.18356	-0.605813	0.111425	0.101005	0.8119	-0.487325	0.220624	0.0200234	0.962466	0.811684	0.0144263	-0.52063	0.185874	0.27218	0.514306	-0.702291	0.0521133	0.828234	0.0110933	-0.355081	0.388068	0.0549071	0.897256	0.0518753	0.902908	0.618971	0.101788	0.277481	0.505812
PRXL2C	blue	0.0763968	0.857312	0.151352	0.720518	-0.302309	0.466758	0.312432	0.451195	0.212032	0.614194	-0.363327	0.37634	0.501102	0.205871	-0.405065	0.319491	0.409404	0.31383	0.716851	0.0453831	-0.254181	0.543541	0.141753	0.737752	-0.441458	0.273521	0.814556	0.0138081	0.0263566	0.950604	0.177836	0.673521	0.106852	0.801172	0.856136	0.00666374	0.445338	0.268825
NFU1	blue	-0.0759686	0.858106	0.328864	0.426396	-0.489021	0.21878	0.10598	0.80277	0.182827	0.664761	-0.32216	0.436444	0.240921	0.565449	-0.33657	0.41497	0.323963	0.433731	0.874861	0.00445083	-0.294174	0.47942	0.247305	0.554863	-0.621899	0.0997107	0.829418	0.0108757	-0.0459085	0.914042	0.080099	0.850455	0.198759	0.637025	0.771214	0.0250364	0.54099	0.166181
POLR2B	blue	0.0748629	0.860156	0.017988	0.96628	-0.396467	0.330849	0.209521	0.618493	0.308019	0.457954	-0.348366	0.397737	0.216562	0.606464	-0.405552	0.318854	0.0102958	0.980697	0.677088	0.0651072	-0.53415	0.172665	0.511291	0.195302	-0.652979	0.0791698	0.920194	0.00119588	0.128198	0.76225	-0.140248	0.740463	0.415587	0.305847	0.689381	0.058554	0.73491	0.0378031
ITPRIPL1	blue	-0.0747874	0.860296	0.169666	0.68793	-0.136144	0.747866	0.24588	0.557219	0.100481	0.812863	-0.280829	0.500476	0.125567	0.767024	0.172736	0.682505	-0.083748	0.843705	0.490544	0.21713	-0.165254	0.695743	0.532033	0.174699	-0.258327	0.536754	0.603045	0.113515	0.223931	0.593955	0.162598	0.70046	0.809776	0.0148466	0.510928	0.195674	0.635149	0.0906188
SSH1	blue	0.07411	0.861552	0.00748048	0.985975	0.357402	0.384751	-0.0984254	0.816641	-0.437853	0.277919	0.496939	0.210273	-0.269179	0.51914	0.510845	0.195759	-0.101848	0.810352	-0.73051	0.0395729	0.572822	0.137778	-0.604615	0.112327	0.712171	0.0474852	-0.93603	0.000623449	0.234266	0.576558	0.0826621	0.845713	-0.191226	0.650096	-0.788216	0.0201354	-0.36786	0.36996
KRT79	blue	0.0738182	0.862093	-0.0963991	0.820368	-0.224036	0.593777	0.342274	0.406597	0.380553	0.352359	-0.606125	0.11119	0.0474071	0.911245	-0.599077	0.11655	0.118822	0.779296	0.667611	0.0704421	-0.489334	0.218441	0.753827	0.0307489	-0.51221	0.194363	0.867466	0.00525678	-0.203658	0.628568	0.102551	0.809061	0.461703	0.249466	0.833628	0.010124	0.351241	0.393584
PSEN2	blue	-0.0735197	0.862647	0.0147883	0.972276	-0.389633	0.34001	0.206646	0.623428	0.276258	0.507767	-0.391165	0.337947	0.225889	0.590644	-0.417139	0.303858	0.130316	0.75841	0.691614	0.0574077	-0.483168	0.225181	0.706687	0.0500223	-0.611884	0.106916	0.920373	0.00118799	-0.00922635	0.982702	-0.0627813	0.882594	0.456918	0.255051	0.816848	0.0133268	0.570791	0.139503
DHTKD1	blue	0.0732601	0.863128	-0.0479407	0.910249	-0.295932	0.476672	0.275553	0.508896	0.374951	0.36008	-0.576965	0.134296	-0.0428245	0.919802	-0.626537	0.0964712	0.0979024	0.817603	0.710815	0.048105	-0.513141	0.193415	0.713439	0.0469099	-0.579838	0.13191	0.859755	0.00619104	-0.214952	0.609208	0.0469381	0.91212	0.421699	0.298051	0.778547	0.0228411	0.388513	0.341523
FAM189A2	blue	0.0732306	0.863183	0.150173	0.72263	-0.27009	0.51767	0.0859003	0.839728	0.480191	0.228472	-0.566879	0.142859	0.117616	0.781496	-0.3864	0.344384	-0.0121135	0.977289	0.798462	0.0174962	-0.487548	0.220381	0.275826	0.508459	-0.670274	0.0689179	0.825562	0.0115944	-0.253872	0.544047	0.0641482	0.880052	0.159337	0.70626	0.603978	0.112808	0.37458	0.360594
GALM	blue	0.0729614	0.863682	0.10435	0.805759	-0.419512	0.30083	0.288864	0.487755	0.183552	0.663492	-0.314032	0.448756	0.212237	0.613845	-0.411812	0.31071	0.191484	0.649648	0.717183	0.045236	-0.391861	0.337011	0.449533	0.263793	-0.554158	0.154078	0.876182	0.00431583	0.165153	0.695922	-0.0115539	0.978338	0.439301	0.276149	0.771902	0.0248252	0.727068	0.0409917
ZNF185	blue	0.0727957	0.86399	-0.229458	0.58463	-0.0987273	0.816086	0.159447	0.706065	0.611971	0.106852	-0.598194	0.117232	0.421826	0.297891	-0.516509	0.190004	-0.0561478	0.894944	0.517101	0.189407	-0.639462	0.0877669	0.495613	0.211685	-0.604702	0.112261	0.867656	0.00523506	-0.293367	0.480683	-0.0746073	0.86063	0.0356627	0.933189	0.678316	0.064434	0.17398	0.680311
LAMTOR4	blue	-0.0719436	0.86557	0.0894728	0.833132	0.406244	0.317948	0.00343505	0.993559	-0.546564	0.160997	0.428304	0.289738	-0.236464	0.57288	0.580757	0.131153	0.122543	0.772522	-0.668717	0.0698072	0.757175	0.0295926	-0.43773	0.27807	0.864669	0.0055844	-0.950923	0.000284743	0.139142	0.742456	0.335966	0.415861	-0.031348	0.941261	-0.574126	0.136676	-0.519058	0.187444
ARHGEF25	blue	0.0718078	0.865822	0.120813	0.775671	-0.33159	0.422339	0.190371	0.651584	0.420249	0.299892	-0.584961	0.127716	0.0736808	0.862348	-0.52045	0.186054	0.11022	0.795006	0.847227	0.00792402	-0.486647	0.221364	0.444207	0.27019	-0.663031	0.0731098	0.896404	0.00256803	-0.230437	0.582983	0.0930116	0.826607	0.274898	0.509944	0.757714	0.0294088	0.424852	0.294068
CARD6	blue	0.0716817	0.866057	0.0352474	0.933966	-0.279772	0.502157	0.259503	0.534835	0.436407	0.279694	-0.646955	0.0829375	0.0501418	0.906142	-0.582334	0.129858	0.122589	0.772438	0.811145	0.0145442	-0.501283	0.205681	0.594361	0.120217	-0.618226	0.10232	0.909576	0.0017253	-0.276002	0.508177	0.128287	0.762089	0.350053	0.395298	0.822577	0.0121708	0.360347	0.380559
BLOC1S6	blue	-0.0715743	0.866256	0.0269872	0.949424	-0.417697	0.303145	0.00415969	0.992201	0.482787	0.225601	-0.533787	0.173013	0.0355862	0.933332	-0.571207	0.139149	0.00127565	0.997608	0.79176	0.0191963	-0.642835	0.0855731	0.646564	0.0831854	-0.813741	0.0139819	0.921711	0.00113026	-0.33264	0.42078	-0.142953	0.735593	0.197176	0.639766	0.692337	0.05704	0.36612	0.372403
FAM91A1	blue	-0.071507	0.866381	0.0626514	0.882836	-0.439594	0.275791	0.0408815	0.923433	0.340091	0.409793	-0.337724	0.413269	0.395122	0.332644	-0.527887	0.178719	0.253059	0.545382	0.708747	0.0490598	-0.491167	0.216457	0.336696	0.414784	-0.698818	0.053802	0.864089	0.00565388	-0.163127	0.699519	-0.13066	0.757786	-0.0612474	0.885448	0.75043	0.0319503	0.362084	0.378098
IP6K2	blue	-0.0712825	0.866797	-0.313247	0.449953	0.00698825	0.986897	0.279329	0.502864	0.152995	0.71758	-0.210067	0.617559	0.278717	0.503839	-0.119552	0.777966	-0.0718899	0.86567	0.0604791	0.886878	-0.303158	0.465446	0.782404	0.0217363	-0.133617	0.752435	0.493169	0.214301	0.135054	0.749836	-0.0790499	0.852398	0.55042	0.157463	0.486153	0.221904	0.292748	0.481652
MISP3	blue	0.0712001	0.86695	-0.176321	0.676187	0.0548381	0.897385	0.461303	0.24993	0.368892	0.368514	-0.606307	0.111053	0.394171	0.333914	-0.344846	0.402846	0.145732	0.730597	0.454586	0.257796	-0.322257	0.436298	0.626833	0.0962662	-0.234415	0.576309	0.752546	0.0311988	-0.139062	0.742602	0.283708	0.495903	0.443018	0.271628	0.841671	0.00878153	0.177279	0.674501
MIEF2	blue	-0.0710523	0.867225	-0.0292784	0.945134	-0.356279	0.386355	0.172237	0.683385	0.31018	0.45464	-0.338721	0.411804	0.437649	0.278169	-0.382599	0.34956	0.13551	0.749012	0.619553	0.101373	-0.498148	0.20899	0.571205	0.13915	-0.610378	0.108025	0.916932	0.00134519	0.0219843	0.958793	-0.119832	0.777457	0.283276	0.496588	0.793534	0.0187367	0.532866	0.173897
LCMT2	blue	0.0709057	0.867497	0.0271924	0.949039	-0.273606	0.512017	0.249712	0.55089	0.438858	0.27669	-0.58568	0.127133	0.169632	0.687988	-0.458341	0.253384	0.0362952	0.932006	0.77181	0.0248532	-0.526042	0.180523	0.565847	0.143751	-0.6322	0.0925986	0.943619	0.000429334	-0.13944	0.74192	0.0619749	0.884094	0.401852	0.323714	0.785986	0.0207405	0.493575	0.213866
NCEH1	blue	0.069889	0.869384	-0.288739	0.487952	-0.157521	0.709497	0.199449	0.635833	0.567007	0.142748	-0.60468	0.112278	0.157341	0.709819	-0.595643	0.119213	-0.134527	0.750789	0.511083	0.195515	-0.699225	0.0536026	0.787614	0.0202976	-0.625799	0.0969829	0.885966	0.00339736	-0.257806	0.537605	-0.138669	0.743309	0.296722	0.475439	0.676064	0.0656717	0.284792	0.494186
PSPC1	blue	0.0696841	0.869765	0.115561	0.785245	-0.269795	0.518146	0.222826	0.595824	0.218516	0.603137	-0.282717	0.497475	0.203912	0.62813	-0.0746774	0.860499	-0.098365	0.816752	0.583857	0.128613	-0.36613	0.372389	0.389833	0.33974	-0.478217	0.230669	0.767208	0.0262887	0.265296	0.525417	-0.0236524	0.955668	0.586362	0.126582	0.534518	0.172312	0.786545	0.0205878
AIDA	blue	0.0696148	0.869893	-0.39938	0.32698	0.0491217	0.908045	0.276993	0.506592	0.314609	0.447877	-0.235318	0.574796	0.647223	0.0827678	-0.261132	0.532181	-0.0131401	0.975365	0.047345	0.911361	-0.404745	0.319911	0.430558	0.286926	-0.213282	0.612059	0.577987	0.133445	0.112448	0.79093	-0.14287	0.735742	0.11184	0.792041	0.517309	0.189198	0.215597	0.608107
FOSB	blue	-0.0690868	0.870874	-0.121692	0.77407	-0.293155	0.481014	0.275446	0.509068	0.0913876	0.8296	-0.132116	0.755149	0.396853	0.330336	-0.22981	0.584037	0.112119	0.791532	0.357465	0.384662	-0.358651	0.382971	0.672821	0.0674789	-0.369991	0.366979	0.742233	0.0349666	0.298983	0.471919	-0.154535	0.714827	0.520143	0.18636	0.687288	0.0596406	0.642242	0.0859567
IGSF3	blue	-0.068634	0.871715	-0.0129813	0.975663	-0.380629	0.352256	0.0249477	0.953243	0.296658	0.47554	-0.139334	0.742111	0.587644	0.125549	-0.187001	0.657462	-0.0213163	0.960044	0.496903	0.210311	-0.52384	0.182691	0.331494	0.422482	-0.651658	0.0799872	0.850669	0.00742053	0.211309	0.615432	-0.319105	0.441055	0.14457	0.732684	0.568571	0.141402	0.673847	0.0669039
KCTD8	blue	0.0682267	0.872471	0.0187819	0.964792	-0.242731	0.562441	0.339093	0.411258	0.382433	0.349786	-0.594254	0.120301	0.296894	0.475171	-0.544127	0.163252	0.258574	0.53635	0.76394	0.0273385	-0.423637	0.295601	0.507104	0.19961	-0.528175	0.178438	0.920128	0.00119877	-0.185648	0.659825	0.183121	0.664246	0.287708	0.489577	0.921883	0.00112301	0.351704	0.392917
DLG1	blue	0.0678276	0.873213	-0.0171866	0.967782	-0.402286	0.323142	0.249975	0.550456	0.298925	0.47201	-0.366798	0.371451	0.254574	0.542896	-0.498133	0.209005	0.108099	0.798887	0.680608	0.0631884	-0.528057	0.178553	0.551722	0.156279	-0.636944	0.0894252	0.93946	0.000529837	0.0871959	0.837335	-0.116002	0.78444	0.372647	0.363277	0.775069	0.0238668	0.671591	0.0681715
GPR37L1	blue	0.0672611	0.874265	-0.0980755	0.817284	-0.379963	0.35317	0.116632	0.78329	0.469914	0.240026	-0.41332	0.308763	0.297625	0.474032	-0.517942	0.188562	-0.0691986	0.870666	0.651452	0.0801153	-0.692764	0.0568229	0.532539	0.174212	-0.77402	0.0241814	0.979319	2.17706e-05	-0.0175418	0.967116	-0.263334	0.5286	0.215251	0.608697	0.670703	0.0686742	0.610113	0.10822
UACA	blue	-0.0671959	0.874386	0.101583	0.810839	-0.573321	0.137356	0.0445843	0.916515	0.241564	0.56438	-0.235699	0.57416	0.200215	0.634508	-0.48149	0.227034	0.142078	0.737166	0.739644	0.035954	-0.533394	0.173389	0.4928	0.214697	-0.763967	0.0273295	0.907	0.00187325	0.0443827	0.916892	-0.252395	0.546473	0.224188	0.59352	0.697464	0.0544692	0.676137	0.0656312
RGN	blue	0.066376	0.87591	0.00437994	0.991788	-0.380382	0.352595	0.1188	0.779337	0.478641	0.230196	-0.537891	0.169102	0.0814545	0.847947	-0.5914	0.122552	-0.00203868	0.996177	0.779327	0.0226151	-0.633352	0.0918224	0.538427	0.168595	-0.768033	0.0260276	0.941758	0.000472586	-0.206301	0.624021	-0.107726	0.799571	0.228457	0.586315	0.699668	0.0533857	0.47727	0.231727
INTS7	blue	0.0663392	0.875978	-0.119785	0.777542	-0.276396	0.507546	0.131302	0.756623	0.522326	0.184189	-0.454201	0.258251	0.432053	0.285069	-0.424991	0.293893	-0.0997514	0.814203	0.609231	0.108873	-0.67326	0.0672325	0.477278	0.231718	-0.723008	0.0427041	0.971356	5.74977e-05	-0.0360106	0.932538	-0.205931	0.624657	0.184416	0.66198	0.669918	0.0691208	0.540302	0.166827
SYN3	blue	0.0656984	0.877169	0.0143085	0.973175	-0.403379	0.321704	-0.0121765	0.977171	0.333219	0.419922	-0.211241	0.615549	0.072773	0.864032	-0.258587	0.536329	-0.265861	0.524501	0.536505	0.170418	-0.59723	0.117978	0.390282	0.339135	-0.712036	0.0475467	0.76603	0.0266641	0.163743	0.698425	-0.358644	0.382981	0.323006	0.435171	0.340334	0.409436	0.763537	0.0274697
ALDH3A2	blue	-0.0656499	0.87726	0.152218	0.718969	-0.187779	0.656103	0.306734	0.45993	0.0277239	0.948044	-0.297527	0.474185	-0.0686111	0.871757	0.00841477	0.984223	0.0214334	0.959825	0.512406	0.194164	-0.137425	0.745553	0.667814	0.0703254	-0.22596	0.590525	0.575487	0.135532	0.170952	0.685656	0.1985	0.637474	0.877107	0.00422289	0.571878	0.138578	0.593602	0.120813
HOPX	blue	-0.0654908	0.877555	0.186841	0.657742	-0.377018	0.357222	0.108168	0.798761	0.341925	0.407108	-0.43537	0.280969	0.315414	0.446652	-0.329699	0.425151	0.162703	0.700273	0.813483	0.0140371	-0.42452	0.294487	0.375955	0.358691	-0.658273	0.0759429	0.897088	0.00251883	-0.117241	0.78218	0.0366339	0.931373	0.224589	0.592842	0.76732	0.0262532	0.480643	0.227971
SMIM4	blue	0.0647854	0.878867	-0.111455	0.792745	-0.224745	0.592578	0.17691	0.67515	0.267898	0.521207	-0.30659	0.460151	-0.0810711	0.848656	-0.238454	0.569557	-0.262019	0.530737	0.400311	0.325748	-0.493782	0.213643	0.695863	0.0552645	-0.472052	0.237598	0.66974	0.069222	0.134243	0.751303	-0.180404	0.66901	0.63747	0.0890773	0.401023	0.324807	0.634841	0.090824
CXADR	blue	-0.0645703	0.879267	0.1952	0.643191	-0.229268	0.584949	0.0188357	0.964692	0.312976	0.450365	-0.288358	0.488552	0.492407	0.21512	-0.0281235	0.947296	0.0360397	0.932484	0.597741	0.117582	-0.313907	0.448946	0.0804857	0.84974	-0.513433	0.193118	0.698728	0.0538464	-0.00135304	0.997463	0.0126013	0.976375	0.0863805	0.83884	0.517552	0.188954	0.422871	0.296568
HNRNPH3	blue	0.061747	0.884518	-0.087542	0.836696	-0.395208	0.332528	0.0838376	0.84354	0.479187	0.229589	-0.396706	0.330532	0.339311	0.410937	-0.529889	0.176772	-0.0488738	0.908507	0.656055	0.0772857	-0.697148	0.0546254	0.469627	0.240353	-0.795307	0.0182842	0.976413	3.22282e-05	-0.0344929	0.935377	-0.283373	0.496435	0.127205	0.764052	0.661732	0.0738775	0.586033	0.126848
MAPRE3	blue	-0.061493	0.884991	0.0289548	0.94574	-0.477159	0.231851	0.141157	0.738825	0.275891	0.508354	-0.406911	0.317077	0.042244	0.920887	-0.639155	0.0879677	0.225326	0.591596	0.744938	0.0339527	-0.503447	0.203412	0.675218	0.0661401	-0.673845	0.0669051	0.871503	0.00480612	-0.176519	0.675838	-0.0913747	0.829624	0.274401	0.510741	0.798885	0.0173923	0.432634	0.284349
NLGN3	blue	-0.0612467	0.885449	-0.22452	0.592958	-0.138985	0.742739	-0.0748512	0.860177	0.336184	0.415539	-0.150666	0.721747	0.527703	0.178899	-0.385737	0.345285	0.0922141	0.828076	0.157055	0.710329	-0.41162	0.310958	0.140704	0.739641	-0.405795	0.318535	0.454339	0.258087	-0.193649	0.645884	-0.270059	0.517721	-0.41442	0.307347	0.356076	0.386645	-0.0515317	0.903549
RFX3	blue	0.0606803	0.886503	0.0718881	0.865674	-0.435526	0.280778	0.110861	0.793833	0.378893	0.35464	-0.409433	0.313793	0.127058	0.764317	-0.482822	0.225562	0.00862646	0.983826	0.763589	0.0274526	-0.574594	0.136282	0.448383	0.265169	-0.746992	0.0331952	0.917874	0.0013009	-0.0372689	0.930186	-0.145238	0.731484	0.271003	0.5162	0.656823	0.0768192	0.628941	0.0948162
RB1CC1	blue	0.0601493	0.887492	-0.113461	0.789079	-0.266811	0.522964	0.31351	0.44955	0.336485	0.415094	-0.462309	0.248763	0.173622	0.680941	-0.45858	0.253103	0.0193597	0.96371	0.594744	0.119916	-0.524227	0.182309	0.739688	0.0359369	-0.539514	0.167569	0.898537	0.00241663	0.0208986	0.960827	-0.0431679	0.919161	0.534477	0.172352	0.768672	0.0258267	0.568727	0.141268
MTMR8	blue	0.0590883	0.889467	-0.120267	0.776664	0.485363	0.222769	0.0745778	0.860684	-0.452555	0.260198	0.455622	0.256574	-0.0173092	0.967552	0.528314	0.178303	0.00898897	0.983147	-0.82561	0.0115852	0.623691	0.0984519	-0.47518	0.23407	0.86017	0.00613834	-0.887427	0.00327213	0.284972	0.4939	0.190219	0.651849	-0.106159	0.802442	-0.602044	0.114276	-0.433846	0.282849
TSEN34	blue	0.0590817	0.889479	0.147365	0.727666	-0.323992	0.433689	0.198324	0.637778	0.268067	0.520935	-0.323777	0.434012	0.53128	0.175426	-0.366446	0.371944	0.308843	0.45669	0.694002	0.0561973	-0.322754	0.435549	0.0713552	0.866662	-0.523243	0.18328	0.809847	0.0148307	0.0167543	0.968592	0.0631769	0.881858	-0.00126717	0.997624	0.753023	0.0310309	0.453596	0.258966
PAWR	blue	0.0588376	0.889934	-0.067362	0.874078	-0.276945	0.506669	0.139709	0.741435	0.564472	0.144946	-0.65072	0.0805708	0.085815	0.839885	-0.610412	0.107999	-0.0373963	0.929947	0.749993	0.032107	-0.658014	0.076099	0.623187	0.0988048	-0.736877	0.037028	0.940285	0.000508783	-0.335894	0.415966	-0.0470673	0.911879	0.228106	0.586906	0.724614	0.0420214	0.327367	0.428632
ADAMTS20	blue	-0.058521	0.890523	0.0546579	0.89772	-0.277172	0.506305	0.179526	0.670551	0.432911	0.284006	-0.626096	0.0967767	0.133305	0.752998	-0.49893	0.208161	0.14642	0.729362	0.796612	0.0179558	-0.47866	0.230175	0.642897	0.0855331	-0.620546	0.100668	0.89589	0.00260541	-0.344179	0.403817	0.122566	0.772479	0.30886	0.456663	0.838596	0.0092806	0.264289	0.52705
YEATS4	blue	0.0584437	0.890667	0.0682053	0.872511	-0.37977	0.353434	0.142573	0.736276	0.401025	0.324806	-0.556382	0.152082	-0.112213	0.79136	-0.615092	0.104577	0.0672082	0.874364	0.803606	0.0162577	-0.533229	0.173548	0.563834	0.145502	-0.69065	0.0579011	0.848016	0.00780666	-0.273466	0.51224	-0.000293322	0.99945	0.292163	0.482569	0.6892	0.0586479	0.39985	0.326359
THUMPD2	blue	-0.0583588	0.890825	0.154557	0.714787	-0.179192	0.671138	0.192747	0.647451	0.398242	0.328489	-0.718972	0.0444492	-0.122568	0.772476	-0.424657	0.294314	0.139917	0.74106	0.817858	0.0131181	-0.336388	0.415238	0.626487	0.0965059	-0.491708	0.215873	0.740394	0.0356664	-0.487448	0.22049	0.32714	0.428971	0.405712	0.318644	0.760783	0.0283767	0.101213	0.811518
TMEM240	blue	0.0575326	0.892364	-0.113959	0.788169	0.388366	0.341721	-0.0513555	0.903878	-0.366021	0.372543	0.426068	0.29254	-0.0356351	0.933241	0.301445	0.468097	0.0940142	0.824759	-0.744184	0.0342335	0.534736	0.172104	-0.593834	0.120631	0.711257	0.0479026	-0.867036	0.0053064	0.0815039	0.847856	0.106974	0.800949	-0.443964	0.270483	-0.601117	0.114984	-0.592984	0.121299
NR4A2	blue	-0.0565372	0.894218	0.106946	0.800999	-0.539698	0.167396	0.0709158	0.867478	0.212433	0.613509	-0.242134	0.563431	0.0763963	0.857313	-0.413532	0.30849	0.0653274	0.877859	0.71291	0.0471495	-0.506786	0.199939	0.565344	0.144188	-0.714279	0.0465314	0.864074	0.00565574	0.0816541	0.847578	-0.223692	0.594359	0.382204	0.350099	0.643786	0.0849608	0.72006	0.0439746
VGF	blue	-0.0565138	0.894262	0.0906077	0.831038	-0.218109	0.60383	0.156659	0.711034	0.427178	0.291147	-0.558485	0.15021	0.32368	0.434157	-0.319382	0.440636	0.10981	0.795756	0.739076	0.036173	-0.425276	0.293535	0.458157	0.253599	-0.572524	0.13803	0.861427	0.00598011	-0.242075	0.56353	0.128995	0.760804	0.245881	0.557219	0.773462	0.0243502	0.299488	0.471135
HARS	blue	-0.0557446	0.895695	0.0925294	0.827495	-0.5393	0.167771	0.00598449	0.988779	0.258414	0.536612	-0.179037	0.671411	0.420926	0.299033	-0.467225	0.243098	0.213159	0.612269	0.680751	0.0631115	-0.50269	0.204204	0.264643	0.526476	-0.739317	0.03608	0.867589	0.00524266	0.0414095	0.922446	-0.267266	0.522229	-0.0357039	0.933112	0.67471	0.0664228	0.57882	0.132753
MYEF2	blue	-0.0553679	0.896397	0.206511	0.62366	-0.372057	0.364098	0.0532443	0.900355	0.40521	0.319301	-0.518948	0.187554	0.150871	0.72138	-0.397061	0.330059	0.117578	0.781564	0.86218	0.00588668	-0.456224	0.255866	0.38237	0.349873	-0.703512	0.0515276	0.867944	0.00520205	-0.27033	0.517285	0.0569794	0.893395	0.179225	0.67108	0.71514	0.046145	0.377145	0.357048
PTGDR2	blue	-0.0550665	0.896959	-0.28664	0.491264	-0.0777912	0.854729	0.268561	0.520136	0.268252	0.520635	-0.340653	0.40897	0.33787	0.413055	-0.349269	0.39643	0.0596661	0.888391	0.249717	0.550881	-0.399364	0.327002	0.746704	0.0333007	-0.292833	0.481519	0.647295	0.0827222	-0.0425739	0.92027	-0.0569283	0.89349	0.356388	0.386199	0.654198	0.07842	0.217062	0.605612
PLEKHG2	blue	-0.0543926	0.898215	0.0394483	0.926111	0.370962	0.365623	-0.0911032	0.830124	-0.527613	0.178986	0.572679	0.137899	-0.105013	0.804543	0.675187	0.0661576	-0.027102	0.949209	-0.771334	0.0249994	0.667939	0.0702535	-0.543184	0.164129	0.791865	0.0191688	-0.943944	0.000422055	0.308866	0.456653	0.122882	0.771906	-0.110548	0.794404	-0.717927	0.0449077	-0.362196	0.377939
GNB5	blue	-0.0541669	0.898636	-0.0752603	0.859419	-0.44172	0.273203	0.0106279	0.980074	0.379481	0.353832	-0.322911	0.435313	0.0750225	0.85986	-0.441825	0.273075	-0.147773	0.726933	0.597508	0.117763	-0.673772	0.0669456	0.713003	0.0471073	-0.772302	0.0247028	0.883295	0.00363411	-0.0222885	0.958223	-0.34925	0.396458	0.355099	0.388042	0.557129	0.151415	0.619934	0.101102
RXFP3	blue	0.0539938	0.898958	0.0118067	0.977865	-0.33676	0.41469	0.147159	0.728034	0.476275	0.23284	-0.594837	0.119844	0.00129491	0.997572	-0.57961	0.132099	-0.00128009	0.9976	0.786824	0.0205117	-0.598419	0.117058	0.606524	0.11089	-0.721309	0.0434337	0.914674	0.00145533	-0.265922	0.524403	-0.0289816	0.94569	0.30573	0.461476	0.713525	0.046871	0.415758	0.305628
JAK3	blue	-0.0531397	0.90055	0.194155	0.645004	-0.330963	0.423271	0.435278	0.281083	-0.0361115	0.93235	-0.321541	0.437376	0.143406	0.734777	-0.313119	0.450148	0.463201	0.24773	0.692009	0.0572067	-0.0880897	0.835684	0.58562	0.127182	-0.26105	0.532313	0.722445	0.0429453	0.110568	0.794368	0.304197	0.463841	0.642212	0.0859761	0.923622	0.00105108	0.529741	0.176915
TAF9	blue	0.0522065	0.902291	0.0435753	0.9184	-0.408375	0.315169	0.0163506	0.969348	0.423951	0.295205	-0.319089	0.441079	0.442289	0.272512	-0.460447	0.250926	0.0694566	0.870187	0.676524	0.0654179	-0.574332	0.136503	0.162222	0.701128	-0.756195	0.0299283	0.882041	0.00374886	-0.0466639	0.912632	-0.223326	0.594978	-0.102344	0.809441	0.608842	0.109162	0.506173	0.200575
NEIL2	blue	0.0521442	0.902407	-0.204394	0.627301	-0.167973	0.690926	0.209855	0.617921	0.370644	0.366067	-0.405376	0.319085	0.037476	0.929798	-0.291182	0.484109	-0.271393	0.515573	0.400509	0.325487	-0.571922	0.138541	0.80093	0.0168949	-0.501132	0.205839	0.760577	0.0284452	0.0554531	0.896238	-0.173013	0.682017	0.621044	0.100315	0.49968	0.207369	0.561674	0.147393
ANKRD44	blue	-0.0516765	0.903279	0.0278447	0.947818	-0.196256	0.64136	0.276238	0.507799	0.346589	0.400312	-0.590222	0.123487	0.0687734	0.871456	-0.335254	0.416912	0.0567575	0.893808	0.696673	0.054861	-0.40562	0.318765	0.773143	0.0244467	-0.482512	0.225903	0.839213	0.00917906	-0.187365	0.656827	0.172335	0.683213	0.60146	0.114722	0.798055	0.0175968	0.376156	0.358413
SNX20	blue	0.0513464	0.903895	-0.180616	0.668639	-0.250985	0.548792	0.374391	0.360856	0.0907437	0.830787	-0.14054	0.739938	0.493603	0.213835	-0.368344	0.369282	0.23285	0.578931	0.319547	0.440386	-0.329734	0.425099	0.517253	0.189254	-0.303183	0.465407	0.723366	0.0425516	0.310086	0.454783	-0.105898	0.802921	0.358571	0.383084	0.734028	0.038154	0.576657	0.134553
IKBKE	blue	-0.0504848	0.905502	-0.0913859	0.829603	-0.487535	0.220396	-0.049571	0.907207	0.441179	0.273859	-0.345153	0.402399	0.11439	0.787383	-0.584772	0.12787	-0.084809	0.841744	0.636638	0.0896283	-0.732913	0.0386002	0.63925	0.0879055	-0.856353	0.00663474	0.910219	0.00168957	-0.138461	0.743684	-0.397919	0.328919	0.136656	0.746943	0.579805	0.131937	0.518015	0.188489
COPS5	blue	-0.0503346	0.905782	0.393863	0.334327	-0.370282	0.366572	0.215611	0.608085	0.01522	0.971467	-0.188501	0.654844	0.424438	0.294591	-0.0844891	0.842335	0.414712	0.306971	0.742369	0.0349153	-0.0553368	0.896455	0.027575	0.948323	-0.367187	0.370904	0.681186	0.062877	0.172186	0.683475	0.230833	0.582318	0.2519	0.547287	0.732828	0.0386342	0.575722	0.135336
TMED4	blue	-0.0495549	0.907237	0.0339818	0.936333	0.388358	0.341732	-0.0774654	0.855332	-0.503112	0.203763	0.494536	0.212836	-0.166676	0.693222	0.557279	0.151282	0.0581012	0.891305	-0.736945	0.0370012	0.68421	0.0612604	-0.535944	0.170951	0.805898	0.0157242	-0.964607	0.000107921	0.160911	0.703459	0.196982	0.640101	-0.194216	0.644898	-0.668912	0.0696952	-0.517063	0.189446
XLOC_045995	blue	0.0494199	0.907488	0.0417807	0.921752	-0.372616	0.363321	0.219897	0.600792	0.391504	0.337491	-0.509123	0.197527	0.238484	0.569509	-0.559168	0.149604	0.166138	0.694177	0.795133	0.0183283	-0.52527	0.181282	0.502423	0.204484	-0.676298	0.0655424	0.961184	0.000141988	-0.128973	0.760844	0.000988804	0.998146	0.254212	0.543489	0.83565	0.00977512	0.493387	0.214067
MYO3B	blue	0.0481045	0.909943	0.0384831	0.927915	-0.532976	0.173792	-0.0173611	0.967454	0.256236	0.540173	-0.0766858	0.856777	0.439531	0.275867	-0.458138	0.253621	0.113946	0.788193	0.570976	0.139345	-0.537868	0.169124	0.103811	0.806748	-0.736575	0.0371465	0.807717	0.0153086	0.172176	0.683493	-0.391307	0.337755	-0.128763	0.761225	0.519942	0.18656	0.667614	0.0704409
IBTK	blue	0.0476974	0.910703	-0.0924757	0.827594	-0.356694	0.385761	0.0838631	0.843492	0.524686	0.181857	-0.473114	0.236397	0.300636	0.469351	-0.541216	0.165969	-0.0626787	0.882785	0.678764	0.0641896	-0.705171	0.0507375	0.520091	0.186412	-0.794933	0.018379	0.980498	1.82726e-05	-0.128618	0.761488	-0.232968	0.578734	0.141251	0.738657	0.680284	0.063364	0.506228	0.200517
RSBN1	blue	0.0474552	0.911155	-0.0389547	0.927034	-0.373027	0.362749	0.0826671	0.845704	0.511942	0.194637	-0.511949	0.19463	0.155765	0.71263	-0.550208	0.157656	-0.069962	0.869249	0.735571	0.0375417	-0.684651	0.0610267	0.555988	0.152435	-0.799181	0.0173197	0.963733	0.000116034	-0.174449	0.679483	-0.183834	0.662998	0.213936	0.610941	0.670154	0.0689864	0.504757	0.202046
RHCG	blue	0.0455407	0.914729	-0.164717	0.696696	-0.328749	0.426567	-0.00147863	0.997228	0.512764	0.193799	-0.465979	0.244527	-0.12227	0.773018	-0.553809	0.154392	-0.279998	0.501798	0.553497	0.154673	-0.743157	0.0346181	0.714526	0.0464202	-0.767237	0.0262795	0.810573	0.0146702	-0.210716	0.616447	-0.325088	0.432043	0.287054	0.490609	0.440611	0.274552	0.438962	0.276562
MRPL28	blue	-0.0454566	0.914886	0.0436898	0.918186	-0.410051	0.31299	0.1005	0.812827	0.3501	0.39523	-0.512894	0.193667	-0.17822	0.672846	-0.596381	0.118638	0.0656324	0.877292	0.760139	0.0285914	-0.529138	0.177501	0.736853	0.0370375	-0.681615	0.0626457	0.82003	0.0126766	-0.293908	0.479835	-0.0480049	0.910129	0.371646	0.36467	0.688509	0.0590054	0.370141	0.366769
TMEM62	blue	0.0453963	0.914999	-0.00775713	0.985456	-0.323358	0.434641	0.228565	0.586132	0.420462	0.299622	-0.535978	0.170919	0.309537	0.455625	-0.599828	0.115972	0.209785	0.618041	0.755661	0.030112	-0.520403	0.1861	0.486719	0.221286	-0.64418	0.0847073	0.943989	0.000421046	-0.197245	0.639646	0.024132	0.95477	0.157803	0.708995	0.861509	0.00596986	0.373737	0.361763
PLS3	blue	0.0447153	0.916271	0.0292702	0.94515	-0.453746	0.258788	0.0154474	0.971041	0.366497	0.371873	-0.328511	0.426923	-0.00923084	0.982693	-0.446046	0.267973	-0.13535	0.749301	0.66515	0.0718686	-0.620299	0.100843	0.49457	0.2128	-0.767934	0.0260588	0.836169	0.00968682	-0.00890933	0.983296	-0.283941	0.495534	0.290855	0.484623	0.488602	0.219235	0.655312	0.0777383
FAM71F2	blue	-0.0444067	0.916847	0.181367	0.66732	-0.405667	0.318704	0.0728906	0.863814	0.285267	0.493433	-0.336253	0.415437	0.414184	0.30765	-0.442895	0.271777	0.334284	0.418346	0.751698	0.0314985	-0.359244	0.382127	0.151209	0.720776	-0.615061	0.104599	0.799755	0.0171796	-0.149653	0.723561	0.0123248	0.976893	-0.0886617	0.834629	0.744855	0.0339836	0.338199	0.412571
MRPL3	blue	0.0442185	0.917198	0.00956894	0.982059	-0.304588	0.463237	0.105968	0.802793	0.545909	0.161601	-0.616632	0.103464	0.149654	0.72356	-0.555327	0.153027	-0.00144887	0.997283	0.790582	0.0195053	-0.62093	0.100396	0.503819	0.203024	-0.751221	0.0316682	0.938491	0.000555265	-0.313986	0.448826	-0.0322397	0.939592	0.164664	0.69679	0.718547	0.0446352	0.350015	0.395352
ST5	blue	0.0442064	0.917221	-0.155583	0.712955	-0.35478	0.388499	0.0643223	0.879728	0.540906	0.16626	-0.488458	0.219391	0.163855	0.698227	-0.594238	0.120313	-0.134515	0.750809	0.636411	0.0897785	-0.755327	0.0302274	0.646354	0.0833187	-0.807485	0.0153612	0.955414	0.000214237	-0.172866	0.682275	-0.287289	0.490239	0.194052	0.645184	0.631327	0.0931896	0.478384	0.230484
NUDT6	blue	0.043896	0.917801	0.0764216	0.857266	-0.37555	0.359251	0.241805	0.563978	0.284523	0.494611	-0.348474	0.39758	0.387274	0.343199	-0.342035	0.406946	0.1226	0.772419	0.712953	0.04713	-0.457112	0.254824	0.418847	0.301677	-0.609314	0.108812	0.940524	0.000502781	0.139666	0.741513	-0.0462246	0.913452	0.366425	0.371974	0.778824	0.0227608	0.705836	0.050423
TMEM232	blue	0.0437172	0.918135	-0.0226327	0.957578	-0.28012	0.501603	0.175517	0.677602	0.490037	0.217679	-0.552026	0.156003	0.237262	0.571547	-0.43064	0.286824	-0.0513743	0.903843	0.724092	0.0422429	-0.602919	0.11361	0.574333	0.136502	-0.693517	0.0564419	0.963075	0.000122406	-0.129516	0.759859	-0.052382	0.901963	0.3427	0.405975	0.730529	0.0395652	0.50683	0.199893
UBXN10	blue	0.0436812	0.918202	0.0503357	0.90578	-0.178507	0.672342	0.301941	0.467329	0.106995	0.80091	-0.207446	0.622053	0.191301	0.649965	0.0561244	0.894988	-0.121581	0.774272	0.420196	0.29996	-0.266436	0.523571	0.506952	0.199768	-0.300532	0.469514	0.660674	0.0745057	0.386736	0.343928	0.0111034	0.979183	0.775656	0.0236918	0.496106	0.21116	0.795167	0.0183197
PRELID3A	blue	0.042437	0.920526	-0.0950797	0.822797	-0.357269	0.384941	0.117043	0.78254	0.463186	0.247748	-0.485661	0.222443	0.0545517	0.897918	-0.544624	0.162791	-0.110707	0.794114	0.662472	0.0734398	-0.676826	0.0652514	0.691596	0.0574173	-0.744162	0.0342418	0.922336	0.00110395	-0.129544	0.759809	-0.205108	0.626071	0.348065	0.398172	0.642165	0.0860061	0.529302	0.177341
VPS51	blue	-0.0420702	0.921211	-0.103613	0.807112	0.203976	0.628021	-0.18962	0.652892	-0.431199	0.286129	0.638705	0.0882636	0.072667	0.864228	0.359976	0.381086	0.0481409	0.909875	-0.765669	0.0267799	0.445688	0.268404	-0.567518	0.142307	0.564827	0.144637	-0.799313	0.0172876	0.26785	0.521284	-0.161861	0.70177	-0.470832	0.238982	-0.649993	0.0810245	-0.36342	0.376209
PYCR1	blue	-0.0412567	0.922731	0.035191	0.934071	-0.488406	0.219448	0.0456523	0.914521	0.302828	0.465956	-0.233956	0.577077	0.278745	0.503795	-0.344942	0.402706	-0.0345193	0.935328	0.653151	0.0790637	-0.587704	0.125502	0.509184	0.197464	-0.754513	0.0305097	0.920498	0.00118254	0.13647	0.747277	-0.306674	0.460022	0.310474	0.454189	0.616836	0.103318	0.75593	0.0300194
PAXBP1	blue	0.0410584	0.923102	0.0577921	0.891881	-0.408476	0.315037	0.00878382	0.983531	0.512424	0.194145	-0.527062	0.179525	0.119429	0.77819	-0.632936	0.0921021	0.0558745	0.895453	0.809572	0.014892	-0.625708	0.0970454	0.364617	0.37452	-0.817547	0.0131823	0.898093	0.00244765	-0.329789	0.425018	-0.122379	0.772819	-0.0259399	0.951384	0.655356	0.0777117	0.339371	0.410849
WDR35	blue	-0.0402077	0.924692	-0.0567732	0.893779	-0.417004	0.304031	0.159114	0.706658	0.309499	0.455683	-0.321853	0.436907	0.310917	0.453512	-0.456967	0.254994	0.0772074	0.85581	0.625722	0.0970362	-0.564705	0.144743	0.642041	0.0860864	-0.669906	0.0691273	0.934569	0.000666388	0.0499121	0.90657	-0.20659	0.623525	0.333823	0.419028	0.75516	0.0302854	0.615694	0.104141
BBX	blue	-0.04002	0.925043	0.117951	0.780884	-0.447294	0.266473	0.134089	0.75158	0.312093	0.451714	-0.392789	0.335766	0.330845	0.423446	-0.513437	0.193114	0.27345	0.512267	0.796125	0.0180778	-0.459431	0.25211	0.397262	0.329792	-0.681833	0.0625287	0.918635	0.00126582	-0.1139	0.788278	-0.0339052	0.936477	0.118837	0.77927	0.829199	0.0109156	0.466584	0.243832
ARHGAP44	blue	0.0397005	0.92564	-0.0838307	0.843552	0.128538	0.761632	-0.34525	0.402258	-0.312476	0.451129	0.682356	0.0622482	0.0147189	0.972406	0.395655	0.331933	-0.212188	0.613928	-0.737595	0.0367476	0.273163	0.512728	-0.722348	0.0429865	0.363866	0.375578	-0.753602	0.0308277	0.338931	0.411495	-0.380936	0.351834	-0.559318	0.149471	-0.862387	0.00586118	-0.172162	0.683517
TUBGCP5	blue	-0.0396817	0.925675	-0.097699	0.817977	-0.401956	0.323577	-0.00880218	0.983497	0.386994	0.343578	-0.264037	0.527458	0.161751	0.701965	-0.31767	0.443228	-0.251799	0.547454	0.520331	0.186172	-0.68464	0.0610325	0.653524	0.0788341	-0.756105	0.0299591	0.865856	0.00544379	0.0858592	0.839803	-0.407388	0.316454	0.372656	0.363264	0.47224	0.237386	0.696965	0.0547165
GNL3	blue	0.0396524	0.92573	0.0937961	0.825161	-0.372145	0.363975	0.0885644	0.834808	0.478966	0.229834	-0.598402	0.117071	0.036092	0.932386	-0.635468	0.0904058	0.118419	0.780032	0.854553	0.00687752	-0.553023	0.155101	0.435454	0.280866	-0.745497	0.0337457	0.885505	0.00343745	-0.374299	0.360984	0.0162607	0.969517	0.0935205	0.825669	0.726772	0.0411148	0.296596	0.475637
TOGARAM1	blue	-0.0385831	0.927728	0.027811	0.947881	-0.525519	0.181037	-0.00951846	0.982154	0.373867	0.361582	-0.312658	0.45085	0.174061	0.680167	-0.510623	0.195987	-0.0032668	0.993875	0.719411	0.044257	-0.649197	0.0815236	0.519928	0.186575	-0.837107	0.00952848	0.932306	0.000736676	-0.0439957	0.917614	-0.318357	0.442187	0.173887	0.680475	0.629135	0.0946833	0.625184	0.09741
TRIM24	blue	-0.038064	0.928699	0.0728488	0.863891	-0.459869	0.251599	0.133715	0.752258	0.299991	0.470353	-0.329746	0.425082	0.311091	0.453244	-0.408137	0.315479	0.11303	0.789867	0.736682	0.0371042	-0.522106	0.184406	0.511254	0.195341	-0.706361	0.0501756	0.952075	0.000265392	0.0492335	0.907836	-0.14693	0.728445	0.307808	0.458278	0.762074	0.0279491	0.662403	0.0734801
VPS35L	blue	0.0378031	0.929187	-0.172422	0.683059	0.262478	0.529991	-0.34218	0.406734	-0.230483	0.582905	0.59583	0.119068	-0.00539865	0.989878	0.435217	0.281158	-0.317259	0.443851	-0.824062	0.0118817	0.251795	0.54746	-0.644403	0.0845642	0.420378	0.299728	-0.799902	0.0171438	0.239682	0.56751	-0.345524	0.40186	-0.534327	0.172495	-0.911931	0.00159691	-0.312908	0.450469
GMEB1	blue	-0.0370933	0.930514	0.0290553	0.945552	-0.470237	0.239659	0.0185006	0.965319	0.386658	0.344034	-0.324887	0.432344	0.245883	0.557215	-0.406892	0.317102	-0.0516264	0.903372	0.70148	0.0525049	-0.634285	0.0911964	0.516087	0.190429	-0.803976	0.0161707	0.94526	0.000393405	0.00769229	0.985578	-0.284672	0.494376	0.24598	0.557053	0.629214	0.0946293	0.663686	0.0727247
ENDOD1	blue	-0.0365634	0.931505	-0.108922	0.79738	-0.355813	0.38702	0.0156172	0.970722	0.54407	0.163306	-0.516184	0.190332	0.18078	0.66835	-0.587064	0.126016	-0.0629291	0.882319	0.6745	0.0665393	-0.716459	0.0455569	0.647532	0.0825723	-0.807504	0.0153569	0.937799	0.000573906	-0.291243	0.484013	-0.233158	0.578414	0.122735	0.772173	0.669074	0.0696026	0.35019	0.3951
LBR	blue	-0.0363131	0.931973	0.0899704	0.832214	-0.495604	0.211695	0.105619	0.803431	0.225086	0.592002	-0.274709	0.510248	0.06138	0.885201	-0.392393	0.336297	0.0352432	0.933974	0.69896	0.0537326	-0.501264	0.2057	0.591096	0.122792	-0.683302	0.0617432	0.860029	0.00615618	0.0846124	0.842107	-0.188982	0.654004	0.439608	0.275773	0.642789	0.0856027	0.717518	0.0450879
ABHD13	blue	0.0360775	0.932413	-0.0425806	0.920258	-0.210171	0.61738	0.367593	0.370335	0.291832	0.483089	-0.425077	0.293785	0.491997	0.215562	-0.329993	0.424715	0.179114	0.671276	0.598431	0.117048	-0.393601	0.334677	0.532282	0.174458	-0.442879	0.271797	0.902874	0.00212697	0.0880046	0.835841	0.0838884	0.843446	0.422885	0.296551	0.869874	0.00498488	0.53371	0.173086
ENG	blue	0.0341035	0.936106	0.16123	0.702891	-0.203166	0.629417	0.356405	0.386174	0.165067	0.696075	-0.442086	0.272758	0.0310173	0.94188	-0.15347	0.716731	0.0774034	0.855447	0.66801	0.0702129	-0.229877	0.583924	0.562063	0.147052	-0.342546	0.406199	0.7295	0.039986	0.0829229	0.845231	0.248093	0.553561	0.741054	0.0354143	0.701224	0.052629	0.592392	0.121766
SRPRA	blue	0.0340746	0.93616	-0.0372876	0.930151	-0.343342	0.405038	0.0416391	0.922017	0.55919	0.149584	-0.564117	0.145255	0.0883192	0.835261	-0.550506	0.157385	-0.116025	0.784398	0.74219	0.034983	-0.699731	0.0533548	0.57054	0.139717	-0.812087	0.0143385	0.938629	0.000551595	-0.271567	0.515293	-0.16793	0.691001	0.192201	0.648401	0.631278	0.0932231	0.421307	0.298549
ZSCAN4	blue	0.0332056	0.937785	-0.0746369	0.860575	0.272408	0.51394	-0.0126041	0.97637	-0.530707	0.175979	0.55682	0.151691	-0.225619	0.591101	0.369855	0.367169	0.0488401	0.90857	-0.750619	0.0318829	0.562893	0.146324	-0.407448	0.316376	0.72445	0.0420912	-0.869588	0.00501671	0.305287	0.462158	0.0323765	0.939337	-0.12184	0.773801	-0.628131	0.0953718	-0.315202	0.446974
GOLGB1	blue	0.0326709	0.938786	-0.112473	0.790884	-0.406307	0.317866	0.0628166	0.882528	0.476003	0.233146	-0.446019	0.268005	0.0907338	0.830806	-0.601878	0.114403	-0.0956345	0.821776	0.656264	0.0771588	-0.719404	0.0442604	0.653982	0.0785525	-0.800487	0.0170019	0.932619	0.00072668	-0.142395	0.736596	-0.286786	0.491033	0.231525	0.581154	0.627547	0.0957742	0.518781	0.187721
CCDC146	blue	0.0326666	0.938794	-0.0597416	0.888251	-0.317384	0.443661	0.304311	0.463664	0.275299	0.509302	-0.374496	0.36071	0.447647	0.26605	-0.521066	0.18544	0.282789	0.497361	0.613671	0.10561	-0.432617	0.28437	0.492267	0.215271	-0.51515	0.191377	0.891416	0.00294562	0.0154655	0.971007	-0.0105634	0.980195	0.222625	0.596165	0.874395	0.00449912	0.466247	0.244219
RRAGA	blue	-0.0323653	0.939357	0.208101	0.62093	0.378196	0.355599	0.0572013	0.892981	-0.532709	0.174048	0.392465	0.3362	-0.00778297	0.985408	0.572897	0.137714	0.292197	0.482517	-0.519013	0.187489	0.811282	0.0145142	-0.672067	0.0679027	0.836662	0.0096033	-0.851403	0.00731591	0.157107	0.710235	0.455226	0.257042	-0.171642	0.684436	-0.427107	0.291236	-0.4858	0.22229
SLC6A8	blue	-0.0322405	0.939591	-0.149243	0.724297	-0.295814	0.476855	0.21397	0.610883	0.31695	0.44432	-0.321598	0.43729	0.424827	0.2941	-0.388079	0.342109	0.0519417	0.902784	0.497592	0.209579	-0.534385	0.17244	0.657962	0.0761304	-0.55948	0.149327	0.888498	0.0031823	0.0795152	0.851536	-0.176367	0.676106	0.348233	0.397929	0.74509	0.0338962	0.544878	0.162555
CLN5	blue	0.0317186	0.940568	-0.138409	0.743779	-0.507122	0.199591	-0.00327042	0.993868	0.325749	0.431053	-0.150968	0.721207	0.234929	0.575447	-0.542203	0.165045	-0.0711594	0.867026	0.493037	0.214444	-0.689528	0.0584782	0.485356	0.222777	-0.7783	0.0229132	0.848033	0.00780415	0.124358	0.769222	-0.503852	0.20299	0.0986047	0.816311	0.497966	0.209183	0.680164	0.0634289
GAB1	blue	0.0311806	0.941574	-0.0701156	0.868964	0.471485	0.238242	0.0232376	0.956445	-0.428113	0.289977	0.47464	0.234677	0.112873	0.790154	0.590138	0.123554	0.0209636	0.960705	-0.792215	0.0190778	0.624135	0.0981416	-0.586096	0.126797	0.819394	0.0128049	-0.859273	0.00625272	0.289475	0.486793	0.180281	0.669225	-0.202597	0.630398	-0.5985	0.116995	-0.427035	0.291326
ZKSCAN2	blue	0.0304804	0.942885	0.113131	0.789681	-0.322095	0.436542	0.297141	0.474786	0.305514	0.461809	-0.530334	0.17634	0.272969	0.513039	-0.554776	0.153521	0.365935	0.372663	0.814428	0.0138353	-0.356751	0.385681	0.420977	0.298967	-0.534206	0.172611	0.884164	0.00355597	-0.190263	0.651772	0.196237	0.641393	0.214202	0.610487	0.926956	0.000921721	0.345232	0.402284
SLC27A5	blue	0.0301317	0.943537	-0.0345192	0.935328	-0.534905	0.171943	0.0966266	0.81995	0.120243	0.776708	-0.0772604	0.855712	0.0922162	0.828072	-0.526091	0.180476	0.108078	0.798926	0.499801	0.207241	-0.487834	0.22007	0.470902	0.238902	-0.614823	0.104772	0.729507	0.0399833	0.199684	0.635426	-0.354236	0.389279	0.227598	0.587761	0.534126	0.172687	0.693994	0.0562012
MESP1	blue	0.0296849	0.944373	-0.00844808	0.984161	0.0581695	0.891178	0.375613	0.359164	0.110536	0.794427	-0.230739	0.582475	0.743893	0.0343422	-0.0123369	0.976871	0.317258	0.443852	0.267312	0.522155	-0.0207616	0.961083	0.0668706	0.874991	-0.0209172	0.960792	0.493998	0.213412	0.152586	0.718312	0.283006	0.497017	0.145652	0.73074	0.655964	0.077341	0.203514	0.628816
SENP7	blue	-0.0285327	0.94653	-0.0761687	0.857735	-0.374022	0.361368	-0.0150655	0.971757	0.562775	0.146427	-0.551107	0.156838	0.105594	0.803479	-0.652044	0.0797484	-0.0339884	0.936321	0.720856	0.0436293	-0.715006	0.046205	0.604468	0.112437	-0.833485	0.010149	0.918496	0.00127214	-0.383497	0.348334	-0.20996	0.617742	0.046286	0.913338	0.658561	0.0757697	0.279279	0.502944
IL33	blue	-0.0281857	0.94718	0.0733425	0.862975	-0.576556	0.134637	-0.0616189	0.884757	0.317909	0.442865	-0.203959	0.62805	0.189941	0.652334	-0.471224	0.238538	0.000834055	0.998436	0.694506	0.0559436	-0.62083	0.100466	0.382357	0.349891	-0.843333	0.00851911	0.882335	0.00372176	0.0404654	0.92421	-0.381862	0.350567	0.095295	0.822401	0.546462	0.161091	0.688388	0.0590683
SULT1E1	blue	0.0272708	0.948893	0.0539993	0.898948	-0.376447	0.35801	0.191218	0.65011	0.402312	0.323108	-0.518638	0.187864	0.19235	0.648141	-0.531685	0.175034	0.122842	0.771978	0.804753	0.0159892	-0.537939	0.169056	0.539026	0.168029	-0.695243	0.0555742	0.959425	0.000161959	-0.147679	0.727101	-0.00921001	0.982732	0.290375	0.485377	0.811371	0.0144949	0.497755	0.209407
PAG11	blue	0.026242	0.950819	-0.316599	0.444853	-0.0787617	0.852931	0.334633	0.417829	0.293731	0.480112	-0.345688	0.40162	0.396768	0.330449	-0.353507	0.390325	0.00975606	0.981709	0.260696	0.53289	-0.45083	0.262248	0.730179	0.039708	-0.319229	0.440868	0.72417	0.0422097	0.0742415	0.861308	-0.0857145	0.840071	0.421304	0.298553	0.675764	0.0658377	0.365324	0.373523
PPAN	blue	-0.0257871	0.951671	0.171179	0.685254	-0.267936	0.521146	0.235315	0.574802	0.311812	0.452143	-0.56233	0.146817	0.00847676	0.984107	-0.304628	0.463175	0.0848365	0.841693	0.801353	0.0167932	-0.358838	0.382705	0.602761	0.113731	-0.524635	0.181906	0.826527	0.0114118	-0.163298	0.699215	0.202921	0.629839	0.559517	0.149295	0.757221	0.0295766	0.451719	0.26119
ARMC9	blue	-0.025553	0.952109	-0.10634	0.802111	-0.159204	0.706498	0.388167	0.34199	0.209161	0.619111	-0.400087	0.326044	0.29907	0.471784	-0.281417	0.49954	0.124581	0.768816	0.477609	0.231348	-0.341371	0.407918	0.764802	0.0270591	-0.326787	0.429499	0.789878	0.0196915	0.0831555	0.844801	0.0937247	0.825293	0.62766	0.0956959	0.810909	0.0145962	0.477777	0.23116
HMGN1	blue	0.0252148	0.952742	0.0410171	0.923179	-0.425074	0.29379	0.056705	0.893906	0.415746	0.305643	-0.437016	0.278946	0.0227606	0.957339	-0.482128	0.226328	-0.0782137	0.853946	0.742063	0.0350309	-0.620098	0.100985	0.551686	0.156312	-0.774714	0.0239729	0.89794	0.00245841	-0.109088	0.797077	-0.185839	0.659491	0.307189	0.45923	0.601992	0.114316	0.581469	0.130567
PPM1M	blue	0.025183	0.952802	0.0777012	0.854896	-0.447246	0.266531	0.25341	0.544805	0.187566	0.656475	-0.372861	0.36298	0.0207969	0.961017	-0.569265	0.140806	0.249843	0.550675	0.735918	0.0374045	-0.404253	0.320556	0.587942	0.12531	-0.568169	0.141747	0.832667	0.0102926	-0.0251392	0.952884	0.000446674	0.999162	0.400371	0.32567	0.791138	0.0193592	0.55339	0.15477
SPARCL1	blue	-0.0248126	0.953495	-0.109128	0.797004	-0.4957	0.211592	-0.0494917	0.907354	0.243813	0.560644	0.0232547	0.956413	0.471009	0.238781	-0.316917	0.444369	-0.0848125	0.841738	0.383241	0.348682	-0.616489	0.103567	0.340774	0.408791	-0.717458	0.0451145	0.79788	0.01764	0.316258	0.44537	-0.568011	0.141883	0.0605569	0.886733	0.426038	0.292577	0.773811	0.0242445
NR6A1	blue	-0.0239715	0.955071	-0.195855	0.642055	-0.159644	0.705714	0.26522	0.52554	0.221432	0.598188	-0.312159	0.451612	0.0832371	0.84465	-0.23051	0.58286	-0.131926	0.755493	0.325102	0.432022	-0.434157	0.282465	0.857749	0.00645032	-0.359544	0.3817	0.68209	0.0623911	0.123221	0.771288	-0.109605	0.79613	0.689538	0.058473	0.555752	0.152646	0.525234	0.181317
MFSD14A	blue	-0.0234888	0.955975	-0.0702738	0.86867	-0.407727	0.316012	0.0883177	0.835263	0.409145	0.314167	-0.467376	0.242925	-0.0187659	0.964822	-0.604573	0.112358	-0.0165331	0.969006	0.680893	0.0630349	-0.639202	0.087937	0.751031	0.0317358	-0.737918	0.0366218	0.88766	0.00325245	-0.203763	0.628388	-0.19327	0.646542	0.320438	0.43904	0.674439	0.0665734	0.448229	0.265353
USP45	blue	0.0231329	0.956641	0.197982	0.63837	-0.366335	0.372101	0.153364	0.71692	0.374346	0.360918	-0.540975	0.166195	0.136016	0.748097	-0.486824	0.221172	0.203558	0.62874	0.880087	0.0039322	-0.421667	0.298092	0.34888	0.396992	-0.655454	0.0776515	0.873438	0.0045992	-0.242104	0.563481	0.12358	0.770635	0.188441	0.654949	0.776827	0.0233448	0.390816	0.338416
RAB7B	blue	-0.0231311	0.956645	-0.0076176	0.985718	-0.422252	0.297351	0.129285	0.760279	0.357742	0.384266	-0.39012	0.339353	0.348151	0.398047	-0.590379	0.123363	0.222653	0.596118	0.70615	0.0502748	-0.537833	0.169157	0.471155	0.238615	-0.693478	0.0564614	0.920152	0.00119771	-0.130059	0.758876	-0.125884	0.766449	0.0718347	0.865772	0.805577	0.0157981	0.423334	0.295983
KLHL9	blue	-0.0218827	0.958983	-0.19339	0.646334	-0.421229	0.298648	0.0114187	0.978592	0.4138	0.308144	-0.260649	0.532967	0.335689	0.41627	-0.534367	0.172457	-0.0694882	0.870129	0.493032	0.214449	-0.715352	0.0460501	0.585276	0.127461	-0.768696	0.0258192	0.89498	0.0026724	0.00046201	0.999134	-0.440095	0.275179	0.0922304	0.828046	0.58425	0.128294	0.542013	0.165223
NDUFA5	blue	-0.0214072	0.959874	0.136325	0.74754	-0.505323	0.201457	0.0480705	0.910007	0.219119	0.602113	-0.173121	0.681826	0.223866	0.594064	-0.258508	0.536458	-0.0135913	0.974519	0.668876	0.0697157	-0.492253	0.215286	0.386876	0.343738	-0.703049	0.0517492	0.851951	0.00723839	0.213772	0.611221	-0.256146	0.540321	0.344165	0.403837	0.557933	0.1507	0.820158	0.0126508
KATNAL1	blue	-0.0207708	0.961066	0.0400267	0.92503	-0.346431	0.400541	0.0389693	0.927007	0.336598	0.414929	-0.227849	0.587338	0.603604	0.113091	-0.292269	0.482404	0.112361	0.79109	0.568989	0.141043	-0.467406	0.24289	0.152968	0.717627	-0.629594	0.0943693	0.819088	0.0128669	0.0521378	0.902419	-0.187198	0.657117	-0.0601167	0.887552	0.614339	0.105123	0.490952	0.216689
UGP2	blue	0.0206696	0.961256	-0.0591799	0.889296	0.47759	0.23137	-0.0523898	0.901949	-0.365966	0.37262	0.328576	0.426826	-0.351562	0.393121	0.482419	0.226007	-0.110657	0.794206	-0.737199	0.0369018	0.575705	0.13535	-0.387904	0.342346	0.774942	0.0239046	-0.944016	0.000420441	0.0321851	0.939695	0.212637	0.61316	-0.0929648	0.826693	-0.712594	0.0472931	-0.579834	0.131913
MRPS35	blue	0.0204385	0.961689	-0.137809	0.74486	-0.177907	0.673397	0.245974	0.557064	0.36858	0.368951	-0.367679	0.370214	0.426997	0.291373	-0.184176	0.6624	-0.140562	0.739896	0.464245	0.246524	-0.529929	0.176732	0.631001	0.0934112	-0.512551	0.194016	0.879391	0.0039989	0.167053	0.692554	-0.12545	0.767238	0.520823	0.185682	0.650686	0.0805921	0.641874	0.086195
MYRIP	blue	0.0202488	0.962044	0.190068	0.652112	-0.391871	0.336997	0.177657	0.673836	0.09982	0.814077	-0.103758	0.806845	0.61424	0.105195	-0.240863	0.565545	0.359452	0.381832	0.599462	0.116253	-0.226582	0.589475	-0.0204055	0.96175	-0.4552	0.257072	0.731445	0.0391928	0.238244	0.569907	-0.0184561	0.965403	0.0108631	0.979633	0.687057	0.0597612	0.594004	0.120497
MTA3	blue	-0.0201164	0.962292	-0.0470953	0.911827	-0.0338221	0.936632	0.125711	0.766763	0.463733	0.247114	-0.463545	0.247332	0.525518	0.181039	-0.121977	0.773551	-0.0624235	0.88326	0.466645	0.243762	-0.413933	0.307973	0.313339	0.449811	-0.442676	0.272042	0.725839	0.0415053	-0.134555	0.750737	0.0481974	0.90977	0.145001	0.731911	0.573271	0.137398	0.233958	0.577073
GOLT1B	blue	0.0200851	0.962351	-0.0642057	0.879945	-0.392315	0.336402	0.0781275	0.854106	0.479837	0.228865	-0.467946	0.242272	0.151435	0.72037	-0.53831	0.168706	-0.0797726	0.85106	0.699339	0.0535468	-0.690918	0.0577637	0.622388	0.0993666	-0.794047	0.0186051	0.960074	0.000154387	-0.13125	0.756718	-0.229564	0.584451	0.259283	0.535194	0.665149	0.0718692	0.538744	0.168296
GPSM1	blue	-0.0196678	0.963132	-0.034906	0.934604	-0.356161	0.386524	0.0251364	0.952889	0.55049	0.157399	-0.591299	0.122631	0.0510831	0.904386	-0.615305	0.104423	-0.0373129	0.930103	0.761659	0.028086	-0.680677	0.0631514	0.629599	0.0943661	-0.807105	0.0154475	0.922769	0.00108597	-0.379614	0.353649	-0.135444	0.749132	0.148286	0.726012	0.679557	0.0637578	0.305177	0.462328
GPR158	blue	-0.0193819	0.963668	0.209509	0.618514	-0.324593	0.432787	0.145752	0.730561	0.375173	0.359772	-0.541574	0.165634	0.187659	0.656312	-0.3792	0.354218	0.16936	0.688469	0.859443	0.00623093	-0.397025	0.330107	0.369789	0.367261	-0.625697	0.0970534	0.866102	0.00541493	-0.228453	0.586322	0.149488	0.723857	0.24268	0.562525	0.770442	0.0252747	0.386483	0.344271
BCDIN3D	blue	-0.0186819	0.96498	0.00725417	0.986399	-0.342649	0.40605	0.250568	0.549479	0.337331	0.413848	-0.531534	0.17518	0.0968439	0.81955	-0.55555	0.152828	0.174554	0.679299	0.750853	0.0317992	-0.482262	0.22618	0.718159	0.0448056	-0.598841	0.116732	0.907748	0.00182949	-0.182482	0.665366	0.0494907	0.907356	0.415345	0.306158	0.857337	0.00650442	0.418766	0.30178
STMN4	blue	0.0185546	0.965218	-0.0815604	0.847751	0.449036	0.264388	-0.0372479	0.930225	-0.434709	0.281784	0.509755	0.196877	0.00951848	0.982154	0.588093	0.125189	-0.0440908	0.917437	-0.827587	0.0112132	0.599928	0.115895	-0.559142	0.149627	0.798012	0.0176074	-0.906001	0.00193278	0.278084	0.504849	0.110745	0.794044	-0.203796	0.628332	-0.68648	0.0600636	-0.429178	0.288646
EEF1AKMT3	blue	0.0158255	0.970332	-0.110643	0.794231	-0.321386	0.437609	-0.0340518	0.936202	0.435946	0.28026	-0.308088	0.457848	0.0242378	0.954572	-0.272002	0.514593	-0.390297	0.339115	0.471767	0.237921	-0.690877	0.057785	0.614895	0.10472	-0.726216	0.0413476	0.782248	0.0217804	0.0395661	0.925891	-0.392251	0.336488	0.393564	0.334727	0.332278	0.421318	0.647728	0.0824483
EPHA1	blue	-0.0153953	0.971138	0.120443	0.776343	-0.47862	0.23022	0.132692	0.754108	0.0789723	0.852541	-0.15258	0.718321	-0.046876	0.912236	-0.298229	0.473091	0.0405084	0.92413	0.59366	0.120767	-0.37359	0.361967	0.534435	0.172392	-0.54417	0.163213	0.706826	0.0499572	0.211244	0.615543	-0.167542	0.691689	0.525118	0.181432	0.528817	0.177813	0.760334	0.0285262
GTPBP6	blue	0.0152837	0.971348	0.0323013	0.939477	-0.377906	0.355998	0.130303	0.758433	0.437584	0.27825	-0.483072	0.225286	0.319008	0.441201	-0.540573	0.166573	0.135722	0.748628	0.771669	0.0248966	-0.563593	0.145712	0.434097	0.282539	-0.726246	0.0413348	0.954988	0.000220369	-0.169861	0.687583	-0.0694128	0.870269	0.114741	0.786742	0.78659	0.0205756	0.440381	0.274831
CDC42SE2	blue	0.0149674	0.97194	0.158633	0.707515	-0.385443	0.345684	0.151073	0.721018	0.335696	0.41626	-0.49658	0.210655	-0.0244179	0.954235	-0.432824	0.284113	0.0640955	0.88015	0.823642	0.0119629	-0.460023	0.25142	0.52252	0.183996	-0.656703	0.0768917	0.857046	0.00654279	-0.146036	0.730051	0.0391505	0.926668	0.404761	0.31989	0.696267	0.0550629	0.522669	0.183848
INSYN1	blue	-0.0147712	0.972308	0.109797	0.795779	-0.4172	0.30378	0.0826396	0.845755	0.41538	0.306113	-0.54071	0.166444	-0.0252967	0.952589	-0.55584	0.152567	0.0697706	0.869604	0.845787	0.00814089	-0.54976	0.158065	0.566633	0.143071	-0.748762	0.0325508	0.895642	0.00262356	-0.280576	0.500877	-0.0284467	0.946691	0.268475	0.520275	0.716151	0.0456939	0.418814	0.301719
SIX4	blue	0.0145656	0.972693	-0.00637213	0.988053	-0.410675	0.312181	0.154105	0.715594	0.36211	0.37806	-0.390185	0.339265	0.212305	0.613727	-0.448733	0.26475	0.00127366	0.997612	0.698292	0.0540609	-0.589782	0.123838	0.597937	0.117431	-0.71314	0.0470454	0.952778	0.000254025	0.0219231	0.958907	-0.172678	0.682607	0.373351	0.362299	0.715343	0.0460543	0.656689	0.0769004
HECA	blue	-0.0132806	0.975102	-0.0874066	0.836945	-0.237483	0.571179	0.155329	0.713409	0.526544	0.180032	-0.654726	0.0780962	0.129958	0.759058	-0.610318	0.108069	0.0616302	0.884736	0.708274	0.04928	-0.590645	0.12315	0.684466	0.0611247	-0.657319	0.076519	0.895009	0.00267029	-0.406819	0.317197	0.0177958	0.96664	0.205499	0.625399	0.784578	0.0211285	0.185389	0.660277
RAPGEF5	blue	0.0131941	0.975264	-0.0412782	0.922691	-0.361147	0.379425	0.109794	0.795784	0.49189	0.215677	-0.514406	0.19213	0.22351	0.594667	-0.539301	0.16777	-0.0078846	0.985217	0.734032	0.0381523	-0.653243	0.0790071	0.585989	0.126883	-0.767204	0.02629	0.975095	3.79002e-05	-0.178658	0.672076	-0.145178	0.731593	0.222639	0.596141	0.734057	0.0381423	0.474075	0.235313
HAPLN4	blue	-0.0129382	0.975744	0.229209	0.585048	-0.173204	0.681679	-6.5084e-05	0.999878	0.381806	0.350644	-0.420879	0.299092	0.335296	0.41685	-0.154666	0.714593	0.0841311	0.842997	0.654439	0.0782721	-0.283194	0.496719	-0.0234348	0.956076	-0.496775	0.210447	0.618641	0.102023	-0.241486	0.564509	0.13703	0.746267	-0.072715	0.864139	0.487607	0.220318	0.184155	0.662436
RABEPK	blue	0.0118984	0.977693	0.0626641	0.882812	-0.430361	0.287171	0.148748	0.725183	0.361315	0.379187	-0.405159	0.319369	0.289733	0.486387	-0.476323	0.232787	0.113234	0.789494	0.768986	0.0257282	-0.545833	0.161672	0.469585	0.2404	-0.721872	0.0431909	0.964118	0.000112413	-0.0284819	0.946625	-0.107975	0.799115	0.247289	0.554889	0.772034	0.0247846	0.600662	0.115333
DCN	blue	-0.0114092	0.97861	0.0563775	0.894516	-0.314984	0.447306	0.0580364	0.891426	0.511862	0.194719	-0.54781	0.15985	0.221726	0.597689	-0.423102	0.296276	-0.027398	0.948654	0.772845	0.0245373	-0.589546	0.124026	0.464955	0.245706	-0.746695	0.0333041	0.923649	0.00104996	-0.246224	0.55665	-0.056993	0.893369	0.181942	0.666312	0.681187	0.0628761	0.402382	0.323015
KIAA0753	blue	-0.0113243	0.978769	0.247421	0.55467	-0.396244	0.331147	0.140985	0.739136	0.299586	0.470981	-0.456003	0.256127	0.117464	0.781773	-0.34958	0.395981	0.149895	0.723128	0.862193	0.00588511	-0.385393	0.345752	0.373358	0.36229	-0.637744	0.0888965	0.857134	0.00653121	-0.108865	0.797485	0.0933361	0.826009	0.328418	0.427063	0.728692	0.0403181	0.531117	0.175583
YWHAZ	blue	0.0108402	0.979676	0.0562133	0.894822	-0.432574	0.284424	0.134721	0.750437	0.328364	0.427143	-0.315021	0.44725	0.427168	0.29116	-0.417893	0.302895	0.12974	0.759453	0.709344	0.0487832	-0.523977	0.182556	0.366326	0.372114	-0.699973	0.053237	0.945497	0.000388394	0.0658742	0.876843	-0.156044	0.712133	0.172186	0.683476	0.744537	0.0341019	0.638831	0.0881804
POLR2I	blue	0.0105173	0.980281	0.0222743	0.958249	0.381674	0.350825	-0.0478743	0.910373	-0.267547	0.521775	0.0785542	0.853316	-0.597446	0.117811	0.14591	0.730277	0.0719172	0.86562	-0.453165	0.259476	0.522742	0.183776	-0.270231	0.517443	0.633707	0.0915837	-0.835881	0.0097358	-0.336728	0.414736	0.361827	0.378462	-0.180388	0.669037	-0.509537	0.197101	-0.786666	0.0205549
MASTL	blue	0.0104718	0.980367	-0.0307125	0.94245	-0.379524	0.353773	0.103837	0.8067	0.482309	0.226128	-0.508786	0.197873	0.206641	0.623436	-0.559418	0.149382	0.0115952	0.978261	0.746205	0.0334843	-0.649693	0.0812125	0.581082	0.130885	-0.774606	0.0240053	0.972745	4.9584e-05	-0.187157	0.657188	-0.147153	0.728046	0.208599	0.620075	0.738168	0.0365245	0.470713	0.239117
KRT14	blue	0.00980209	0.981622	-0.0130453	0.975543	0.131613	0.756061	-0.267987	0.521064	-0.439727	0.275629	0.631101	0.0933433	-0.277329	0.506055	0.330105	0.424548	-0.0731892	0.86326	-0.695721	0.0553353	0.424361	0.294687	-0.588374	0.124964	0.495575	0.211726	-0.867785	0.00522021	0.22889	0.585585	-0.195936	0.641914	-0.402806	0.322458	-0.81236	0.0142792	-0.296554	0.475702
PCM1	blue	0.00934742	0.982475	-0.271455	0.515472	-0.0127099	0.976172	0.26766	0.521592	0.374811	0.360274	-0.436075	0.280102	0.48019	0.228473	-0.417487	0.303413	0.130602	0.757892	0.299633	0.470909	-0.398292	0.328423	0.522391	0.184124	-0.30528	0.46217	0.660221	0.0747753	-0.175101	0.678335	0.0297013	0.944343	0.101153	0.811628	0.687964	0.0592883	0.0584587	0.890639
DDR2	blue	0.00923353	0.982688	0.0312715	0.941404	-0.286941	0.490788	0.133009	0.753534	0.205178	0.625952	-0.143222	0.735108	0.692223	0.0570979	-0.295207	0.477804	0.294773	0.478483	0.461358	0.249866	-0.30057	0.469454	0.0184334	0.965445	-0.439063	0.276439	0.689245	0.0586243	0.111706	0.792286	-0.0833722	0.8444	-0.146489	0.729238	0.636459	0.0897465	0.389106	0.340722
EMCN	blue	0.00919869	0.982753	-0.0170929	0.967957	-0.448764	0.264713	-0.0141741	0.973427	0.496621	0.210611	-0.452538	0.260218	0.0916826	0.829056	-0.584726	0.127906	-0.0748363	0.860205	0.738736	0.0363045	-0.709595	0.0486669	0.53603	0.170869	-0.861446	0.0059778	0.934313	0.000674109	-0.205172	0.625962	-0.2738	0.511705	0.126401	0.76551	0.607445	0.110202	0.493146	0.214326
CLCA3	blue	0.0085875	0.983899	0.114488	0.787204	-0.345513	0.401876	0.171889	0.684001	0.412381	0.309975	-0.603068	0.113498	0.0204616	0.961645	-0.537595	0.169383	0.126405	0.765504	0.856353	0.00663473	-0.489275	0.218504	0.561457	0.147584	-0.669169	0.0695482	0.897386	0.00249763	-0.293316	0.480762	0.0967193	0.819779	0.316659	0.444761	0.788228	0.020132	0.37373	0.361773
TSEN2	blue	0.0080604	0.984887	-0.371629	0.364693	0.0292616	0.945166	0.239897	0.567153	0.197683	0.638888	-0.171784	0.684185	0.506467	0.200269	-0.32599	0.430691	0.129156	0.760513	-0.00722078	0.986461	-0.283438	0.496331	0.422458	0.29709	-0.11488	0.786488	0.415992	0.305328	0.0093793	0.982415	-0.0978928	0.81762	0.0174332	0.967319	0.480755	0.227847	0.0270549	0.949297
IRAK2	blue	0.00763808	0.985679	0.198574	0.637345	-0.346798	0.400009	0.0907193	0.830832	0.202859	0.629945	-0.193416	0.646289	0.566312	0.143349	-0.272085	0.514459	0.317968	0.442775	0.623795	0.0983788	-0.258171	0.537009	-0.0789378	0.852605	-0.496973	0.210236	0.697164	0.0546177	0.0462142	0.913472	0.00493288	0.990751	-0.137079	0.746178	0.63129	0.0932152	0.415155	0.306402
PGAM2	blue	0.0070516	0.986779	-0.0326528	0.93882	0.267741	0.521461	-0.108527	0.798104	-0.509638	0.196997	0.626306	0.0966308	-0.0366451	0.931352	0.439316	0.27613	0.0730039	0.863603	-0.769437	0.0255871	0.577783	0.133614	-0.628007	0.0954572	0.696929	0.0547342	-0.893908	0.00275283	0.305816	0.461344	-0.0120909	0.977332	-0.351528	0.393171	-0.681069	0.06294	-0.363308	0.376366
BASP1	blue	0.00696691	0.986937	-0.0931018	0.82644	-0.334291	0.418335	0.0976502	0.818066	0.525987	0.180578	-0.538746	0.168293	0.214254	0.610398	-0.574114	0.136686	-0.0289998	0.945656	0.699882	0.0532815	-0.682511	0.0621654	0.62894	0.0948166	-0.767834	0.0260904	0.965035	0.000104084	-0.23414	0.576769	-0.163362	0.699102	0.191586	0.64947	0.724246	0.0421775	0.405504	0.318916
STRA6	blue	-0.00653686	0.987744	-0.206971	0.622869	-0.0625107	0.883097	0.29903	0.471845	0.324974	0.432214	-0.398498	0.32815	0.537416	0.169552	-0.342926	0.405644	0.152891	0.717765	0.357282	0.384922	-0.37471	0.360413	0.527042	0.179545	-0.319537	0.440402	0.721978	0.0431453	-0.0583162	0.890905	0.0411992	0.922839	0.209361	0.618768	0.743559	0.0344672	0.20966	0.618255
COMMD6	blue	0.0051089	0.990421	0.220589	0.599617	-0.430131	0.287457	0.184947	0.661051	0.203534	0.628783	-0.468307	0.24186	-0.193273	0.646537	-0.551954	0.156069	0.261865	0.530988	0.84249	0.00865158	-0.324849	0.432403	0.503059	0.203818	-0.561251	0.147765	0.740489	0.0356299	-0.222859	0.595768	0.142992	0.735523	0.361573	0.37882	0.728342	0.0404627	0.396876	0.330306
HDAC3	blue	-0.00502259	0.990583	0.0236646	0.955645	-0.418525	0.302088	0.0494392	0.907452	0.392265	0.336468	-0.449887	0.263372	-0.106456	0.801898	-0.508094	0.198587	-0.0838384	0.843538	0.717939	0.0449026	-0.60538	0.11175	0.656476	0.0770298	-0.745434	0.0337688	0.847751	0.00784596	-0.168667	0.689695	-0.174419	0.679536	0.363261	0.376433	0.582392	0.12981	0.517011	0.189498
DDHD1	blue	-0.00460701	0.991362	-0.0701907	0.868824	-0.260346	0.53346	0.354116	0.389451	0.245227	0.558301	-0.422662	0.296833	0.352549	0.391702	-0.480946	0.227635	0.278964	0.503446	0.593002	0.121285	-0.381209	0.351461	0.639639	0.0876506	-0.434046	0.282602	0.854949	0.00682364	-0.0225484	0.957736	0.0766563	0.856831	0.379992	0.35313	0.900189	0.00230351	0.412227	0.310173
HEATR1	blue	0.0043173	0.991905	0.0165021	0.969064	-0.53727	0.169691	-0.068273	0.872385	0.302168	0.466977	-0.108018	0.799036	0.267755	0.521438	-0.357287	0.384914	-0.114661	0.786887	0.569763	0.14038	-0.63444	0.0910923	0.3327	0.420691	-0.807256	0.0154132	0.844739	0.00830111	0.195389	0.642863	-0.475088	0.234173	0.124059	0.769765	0.436921	0.279062	0.790533	0.0195182
BPTF	blue	0.00401969	0.992463	0.0838211	0.84357	0.467577	0.242694	0.0159826	0.970038	-0.422111	0.29753	0.278593	0.504037	-0.252775	0.545848	0.466785	0.243602	0.133247	0.753103	-0.598892	0.116693	0.720063	0.0439733	-0.532789	0.173971	0.832929	0.0102465	-0.92947	0.000831385	-0.0332625	0.937679	0.422305	0.297284	-0.172695	0.682577	-0.549991	0.157854	-0.665163	0.0718612
ZRANB1	blue	0.00302276	0.994332	0.101503	0.810985	-0.260476	0.533248	0.102607	0.808958	0.165661	0.695022	-0.138871	0.742946	0.16475	0.696637	0.0977551	0.817874	-0.245139	0.558446	0.436172	0.279983	-0.352572	0.391669	0.385562	0.345522	-0.448269	0.265305	0.644125	0.0847431	0.350477	0.394686	-0.154396	0.715075	0.608042	0.109757	0.33537	0.41674	0.815883	0.0135282
SLC25A25	blue	0.00274222	0.994858	0.0497813	0.906814	0.431818	0.28536	-0.0848261	0.841712	-0.404486	0.32025	0.398368	0.328323	-0.130486	0.758101	0.516762	0.18975	0.0506771	0.905143	-0.679007	0.0640568	0.656345	0.0771095	-0.651259	0.0802354	0.76968	0.0255116	-0.938803	0.000547004	0.0589721	0.889683	0.251598	0.547784	-0.313975	0.448842	-0.662709	0.0732995	-0.597165	0.118029
GPSM3	blue	0.00246181	0.995384	0.0470004	0.912004	-0.144086	0.733555	0.220208	0.600264	0.467039	0.243311	-0.71828	0.0447523	-0.049335	0.907647	-0.408207	0.315388	-0.000756199	0.998582	0.751126	0.0317018	-0.443454	0.271101	0.675257	0.0661186	-0.527735	0.178867	0.805444	0.0158288	-0.384712	0.346678	0.225019	0.592115	0.465039	0.245608	0.728144	0.0405446	0.217429	0.604988
RAB40B	blue	0.0020649	0.996128	-0.0440113	0.917585	-0.391001	0.338167	0.137625	0.745194	0.426726	0.291713	-0.511924	0.194656	0.0630767	0.882045	-0.614019	0.105356	0.0431803	0.919137	0.73361	0.038321	-0.619339	0.101525	0.693472	0.0564648	-0.730726	0.0394847	0.931558	0.000760918	-0.2089	0.619558	-0.121268	0.774843	0.298649	0.472439	0.748491	0.032649	0.446001	0.268027
ADAM22	blue	0.00205091	0.996155	-0.0570967	0.893176	-0.332772	0.420585	0.135376	0.749254	0.485657	0.222447	-0.530559	0.176123	0.218651	0.602909	-0.520967	0.185539	-0.00973197	0.981754	0.717335	0.0451688	-0.638875	0.0881517	0.638954	0.0881001	-0.734554	0.0379443	0.969685	6.80772e-05	-0.181702	0.666733	-0.117034	0.782557	0.276774	0.506942	0.751025	0.0317379	0.458101	0.253664
EIF3I	blue	-0.00137089	0.99743	0.154923	0.714134	0.404043	0.320831	0.159985	0.705108	-0.52716	0.179429	0.289822	0.486247	-0.0963767	0.82041	0.416137	0.305142	0.386227	0.344619	-0.490055	0.217659	0.817966	0.0130961	-0.543969	0.1634	0.879163	0.00402089	-0.832254	0.0103655	0.0587652	0.890069	0.549681	0.158137	-0.122907	0.77186	-0.311965	0.45191	-0.581834	0.130267
PDK4	blue	-0.000797717	0.998504	0.0103232	0.980645	-0.306406	0.460434	0.0382875	0.928281	0.570997	0.139327	-0.639235	0.0879152	0.0864059	0.838793	-0.590423	0.123328	0.000178546	0.999665	0.791025	0.0193886	-0.629808	0.0942236	0.52327	0.183254	-0.771546	0.0249343	0.899823	0.00232822	-0.434705	0.281789	-0.0402188	0.924671	0.0873883	0.836979	0.688926	0.0587892	0.229653	0.5843
GTF2E1	darkgrey	0.672944	0.0674094	-0.457186	0.254737	0.872643	0.00468356	0.827232	0.0112794	0.330067	0.424603	-0.648572	0.0819164	0.27957	0.502479	-0.144354	0.733073	-0.0327082	0.938716	-0.2713	0.515722	0.133684	0.752312	-0.17564	0.677386	0.636294	0.0898566	-0.0403088	0.924503	-0.075871	0.858287	0.751164	0.0316886	0.185102	0.66078	0.230635	0.58265	-0.403165	0.321986
CXXC5	darkgrey	0.632143	0.0926371	-0.217954	0.604094	0.664782	0.0720834	0.785734	0.0208098	0.210368	0.617043	-0.538062	0.168941	0.407513	0.316292	-0.160814	0.703632	0.224745	0.592577	-0.0587281	0.890138	0.231261	0.581598	-0.432889	0.284032	0.545106	0.162344	0.0310619	0.941796	0.00127172	0.997616	0.785996	0.020738	0.0263104	0.950691	0.351553	0.393134	-0.26972	0.518266
RAPGEF4	darkgrey	0.588962	0.124493	-0.0660306	0.876552	0.553933	0.154281	0.692336	0.0570405	0.209585	0.618385	-0.600104	0.11576	0.0526722	0.901422	-0.154868	0.714232	0.130592	0.75791	0.114101	0.787911	0.206505	0.62367	-0.323812	0.433959	0.42581	0.292863	0.0397267	0.925591	-0.0947822	0.823345	0.798096	0.0175866	0.196338	0.641217	0.28818	0.488834	-0.192634	0.647647
ATP8B2	darkgrey	-0.580279	0.131546	0.297131	0.474801	-0.771599	0.0249179	-0.794988	0.0183651	-0.189796	0.652587	0.553429	0.154734	-0.321583	0.437313	0.106738	0.801382	-0.17712	0.67478	0.188777	0.654362	-0.277857	0.505211	0.286803	0.491005	-0.66515	0.0718683	0.0799368	0.850756	0.0641581	0.880033	-0.824059	0.0118822	-0.114111	0.787891	-0.298187	0.473158	0.416437	0.304757
MMP11	darkgrey	-0.524171	0.182364	0.185362	0.660325	-0.499157	0.207921	-0.911931	0.00159689	-0.166036	0.694356	0.656664	0.0769158	-0.238012	0.570295	0.279205	0.503061	-0.303507	0.464907	-0.17724	0.674569	-0.15164	0.720004	-0.0846646	0.842011	-0.42258	0.296936	-0.291533	0.483558	-0.0144437	0.972922	-0.830232	0.0107276	-0.482499	0.225918	-0.668541	0.0699078	0.0437834	0.918011
HHATL	darkgrey	0.487968	0.219924	-0.60613	0.111186	0.128263	0.762132	-0.0402559	0.924602	0.334884	0.417459	0.223679	0.594382	0.447721	0.265961	-0.221669	0.597785	-0.546107	0.161419	-0.52951	0.177139	-0.518439	0.188064	-0.412909	0.309293	-0.175966	0.676812	0.0532579	0.90033	0.425941	0.292698	-0.71484	0.0462795	-0.540204	0.16692	-0.451404	0.261564	0.287994	0.489127
KRT1	darkgrey	0.484718	0.223476	-0.180772	0.668364	0.624303	0.0980238	0.691614	0.0574078	0.16607	0.694297	-0.480079	0.228598	0.461604	0.249581	-0.105294	0.804028	0.292858	0.48148	-0.0671636	0.874446	0.270837	0.516468	-0.384393	0.347112	0.539259	0.167809	0.00150899	0.997171	-0.0622072	0.883662	0.763792	0.0273866	-0.0334656	0.937299	0.370307	0.366536	-0.363041	0.376743
ADRA1B	darkgrey	0.473667	0.235773	-0.363506	0.376087	0.840908	0.00890365	0.68175	0.0625735	0.184172	0.662407	-0.510291	0.196327	0.212585	0.61325	-0.000728857	0.998633	0.047546	0.910986	-0.345314	0.402165	0.285029	0.493811	-0.159864	0.705323	0.722658	0.0428536	-0.222102	0.597052	-0.145464	0.731078	0.756063	0.0299737	0.137913	0.744673	0.14113	0.738874	-0.565266	0.144256
ERG28	darkgrey	0.462182	0.24891	-0.312956	0.450396	0.77651	0.0234384	0.58689	0.126157	0.161864	0.701764	-0.483036	0.225326	0.0905189	0.831202	-0.120422	0.776381	0.133782	0.752135	-0.320865	0.438396	0.312333	0.451347	-0.273567	0.512079	0.694357	0.0560186	-0.313339	0.449813	-0.280798	0.500525	0.739141	0.036148	-0.071441	0.866503	0.0788132	0.852836	-0.709088	0.0489016
PQBP1	darkgrey	-0.45818	0.253572	0.265933	0.524385	-0.783466	0.0214381	-0.793676	0.0187002	-0.106329	0.80213	0.509216	0.197431	-0.252543	0.54623	-0.107519	0.79995	-0.0847941	0.841772	0.224654	0.592732	-0.32885	0.426417	0.0599664	0.887832	-0.722151	0.0430711	0.0962375	0.820666	-0.0313032	0.941345	-0.835799	0.00974974	-0.42672	0.291721	-0.283812	0.495738	0.310914	0.453516
PNPLA2	darkgrey	-0.450711	0.262389	0.384835	0.346511	0.107178	0.800574	0.0365394	0.93155	-0.276173	0.507904	-0.0964976	0.820187	-0.041489	0.922297	0.454548	0.257841	0.371648	0.364667	0.17191	0.683963	0.508688	0.197975	0.250881	0.548963	0.334216	0.418446	-0.161195	0.702954	-0.251229	0.548391	0.593774	0.120677	0.388472	0.341578	0.278937	0.503489	-0.352125	0.392312
ARL6IP6	darkgrey	0.450627	0.262489	-0.172588	0.682766	0.513482	0.193068	0.780581	0.0222542	0.349295	0.396393	-0.815667	0.0135735	0.194588	0.644253	-0.297997	0.473452	0.19136	0.649864	0.281781	0.498961	0.027631	0.948218	0.159303	0.706322	0.270735	0.516632	0.366036	0.372521	-0.23413	0.576786	0.818211	0.0130459	0.404287	0.320512	0.664078	0.0724948	-0.185972	0.659259
FBXO28	darkgrey	0.448849	0.264611	0.0112959	0.978822	0.464295	0.246466	0.825001	0.0117012	0.0284342	0.946715	-0.497354	0.209832	0.238045	0.57024	0.0403032	0.924513	0.251535	0.547887	0.178965	0.671536	0.299114	0.471716	-0.0795828	0.851411	0.475744	0.233436	0.189701	0.652752	0.188494	0.654856	0.849402	0.00760345	0.586378	0.126569	0.526929	0.179655	0.113031	0.789864
CATSPER3	darkgrey	0.438889	0.276652	-0.0668175	0.87509	0.496504	0.210735	0.838638	0.00927355	0.127791	0.762988	-0.6557	0.0775014	0.148019	0.726492	-0.159477	0.706013	0.303243	0.465315	0.22179	0.59758	0.234875	0.575538	0.0653413	0.877833	0.443432	0.271127	0.221848	0.597482	-0.0541513	0.898665	0.902047	0.00218036	0.516859	0.189651	0.620225	0.100895	-0.102703	0.808782
MAP1LC3B	darkgrey	-0.436426	0.279671	0.0843231	0.842642	-0.566355	0.143312	-0.744462	0.0341299	-0.245634	0.557626	0.734984	0.0377739	-0.109586	0.796165	0.152797	0.717933	-0.20077	0.633551	-0.206897	0.622996	-0.185734	0.659675	-0.00873956	0.983614	-0.406775	0.317255	-0.178199	0.672882	0.217373	0.605082	-0.89689	0.00253301	-0.387296	0.34317	-0.522329	0.184185	0.261523	0.531543
ZNF432	darkgrey	-0.435571	0.280722	-0.179565	0.670482	-0.231538	0.581133	-0.443986	0.270457	0.0567751	0.893775	0.260213	0.533677	0.0629222	0.882332	0.165727	0.694904	-0.353477	0.390368	-0.17445	0.679482	-0.342572	0.406162	0.566592	0.143107	-0.341703	0.407432	0.112503	0.790829	0.0255229	0.952165	-0.628755	0.0949434	0.0682489	0.87243	-0.161789	0.701898	0.129659	0.759601
CMBL	darkgrey	0.435138	0.281255	-0.083616	0.843949	0.588419	0.124928	0.60041	0.115525	0.236613	0.572631	-0.67553	0.0659672	0.00358302	0.993282	-0.234871	0.575544	0.245361	0.558079	0.104013	0.806378	0.244236	0.559942	-0.208617	0.620044	0.451732	0.261175	-0.0387647	0.927389	-0.399416	0.326934	0.865057	0.00553816	0.0424053	0.920585	0.335912	0.41594	-0.549597	0.158213
CEACAM19	darkgrey	-0.43183	0.285345	7.97645e-05	0.99985	-0.514198	0.192341	-0.641375	0.0865186	-0.145853	0.730379	0.420107	0.300073	-0.437191	0.278731	-0.237009	0.571969	-0.0365875	0.93146	-0.0829142	0.845247	-0.214927	0.60925	0.302732	0.466104	-0.3927	0.335885	-0.161339	0.702699	-0.225671	0.591013	-0.68585	0.0603944	-0.380071	0.353022	-0.317388	0.443655	-0.122456	0.77268
SIRT3	darkgrey	-0.428275	0.289774	0.0939466	0.824884	-0.637609	0.0889853	-0.791509	0.0192619	-0.087143	0.837432	0.581173	0.13081	-0.103345	0.807604	-0.0480773	0.909994	-0.166124	0.694201	-0.0260758	0.95113	-0.328746	0.426572	0.00712188	0.986647	-0.599079	0.116549	-0.0196543	0.963158	0.0180903	0.966088	-0.910816	0.00165688	-0.539666	0.167425	-0.404489	0.320247	0.194668	0.644115
ZC3H6	darkgrey	-0.427527	0.29071	-0.00323732	0.99393	-0.474379	0.234971	-0.674924	0.0663035	-0.249876	0.550619	0.730128	0.0397289	-0.0420348	0.921277	0.197813	0.638662	-0.224922	0.592279	-0.308344	0.457455	-0.168125	0.690655	0.0612785	0.88539	-0.314497	0.448048	-0.199568	0.635626	0.261105	0.532224	-0.87275	0.00467217	-0.314808	0.447574	-0.510436	0.196178	0.235349	0.574745
TRPM7	darkgrey	0.427413	0.290852	-0.224401	0.593159	0.772692	0.024584	0.728973	0.0402027	0.0266884	0.949983	-0.450172	0.263031	0.128028	0.762557	0.0651209	0.878243	0.177696	0.673768	-0.272328	0.514069	0.429017	0.288847	-0.152287	0.718845	0.793023	0.0188685	-0.257813	0.537593	-0.067928	0.873026	0.86331	0.00574815	0.282902	0.497181	0.198687	0.63715	-0.483459	0.22486
STK38	darkgrey	0.422427	0.29713	0.00951101	0.982168	0.623693	0.0984501	0.627945	0.0954998	-0.0784986	0.853419	-0.260246	0.533623	0.315046	0.447212	0.211936	0.614359	0.282719	0.497472	-0.16461	0.696887	0.527114	0.179474	-0.56015	0.148735	0.726453	0.041248	-0.25935	0.535084	0.116025	0.784398	0.827024	0.0113183	0.0901793	0.831828	0.14588	0.730331	-0.289592	0.486609
MMP2	darkgrey	-0.421046	0.29888	0.074238	0.861314	-0.63783	0.0888398	-0.700525	0.0529682	-0.0741281	0.861518	0.582268	0.129911	0.0633032	0.881623	0.075161	0.859603	-0.244024	0.560294	0.00192829	0.996384	-0.383736	0.348008	0.116125	0.784215	-0.630274	0.0939057	0.139023	0.742672	0.22037	0.599988	-0.934305	0.000674358	-0.308168	0.457725	-0.306431	0.460396	0.450289	0.262892
B3GNT6	darkgrey	-0.412385	0.309969	-0.0033377	0.993742	-0.527261	0.17933	-0.46825	0.241925	-0.1149	0.786451	0.481463	0.227063	0.0293905	0.944925	0.175155	0.678239	-0.296167	0.476306	-0.0202984	0.961951	-0.351729	0.392881	0.466471	0.243962	-0.495504	0.211801	0.22438	0.593195	0.354147	0.389407	-0.790979	0.0194009	0.173829	0.680576	-0.150452	0.722131	0.595091	0.119645
GTF2F2	darkgrey	0.405488	0.318938	-0.272154	0.514349	0.723478	0.0425038	0.65964	0.0751229	0.103724	0.806908	-0.547666	0.159982	-0.126126	0.766009	-0.116029	0.784391	0.121896	0.773698	-0.221811	0.597545	0.317884	0.442904	0.0336115	0.937026	0.687254	0.0596586	-0.245377	0.558052	-0.268293	0.520569	0.804681	0.0160061	0.278195	0.504673	0.180485	0.668868	-0.591	0.122869
MGAT5B	darkgrey	0.403105	0.322064	-0.454692	0.257671	-0.0365769	0.93148	-0.0778832	0.854558	0.215625	0.60806	0.252081	0.54699	0.35116	0.393701	-0.391743	0.337169	-0.247867	0.553934	-0.370325	0.366513	-0.412826	0.309399	-0.459563	0.251956	-0.206323	0.623982	0.0335008	0.937233	0.289836	0.486224	-0.634772	0.0908703	-0.687271	0.0596496	-0.321957	0.43675	0.17705	0.674904
KRT81	darkgrey	-0.397709	0.329197	0.025038	0.953073	-0.565223	0.144293	-0.703083	0.0517332	-0.147458	0.727499	0.51708	0.189429	-0.360086	0.380931	-0.187172	0.657163	-0.0937281	0.825286	-0.0986102	0.816301	-0.24807	0.553598	0.14739	0.72762	-0.451966	0.260897	-0.155996	0.712218	-0.111288	0.793051	-0.796151	0.0180714	-0.469547	0.240444	-0.406141	0.318083	-0.000552398	0.998964
FBXO8	darkgrey	-0.388306	0.341802	-0.160898	0.703482	-0.376504	0.357932	-0.465503	0.245074	-0.0866785	0.83829	0.462871	0.248111	0.147795	0.726893	-0.0156311	0.970696	-0.11174	0.792226	-0.214372	0.610197	-0.276541	0.507315	0.309716	0.45535	-0.332482	0.421015	0.0375351	0.929688	0.116603	0.783343	-0.728897	0.0402339	-0.248593	0.552735	-0.16702	0.692612	0.129863	0.75923
HIGD1A	darkgrey	-0.386712	0.34396	0.226339	0.589886	-0.813139	0.0141111	-0.534319	0.172503	-0.0896455	0.832813	0.407819	0.315892	-0.070798	0.867697	-0.130567	0.757955	-0.0487564	0.908727	0.36907	0.368266	-0.408428	0.315099	0.294713	0.478577	-0.767291	0.0262624	0.40389	0.321032	0.199077	0.636476	-0.767603	0.0261634	-0.0580994	0.891309	0.0297363	0.944277	0.660116	0.0748385
BMPR2	darkgrey	0.384846	0.346495	-0.136131	0.74789	0.671097	0.0684511	0.772622	0.0246052	0.0554127	0.896314	-0.548433	0.159278	0.148591	0.725465	0.0112426	0.978922	0.256915	0.539062	-0.0563677	0.894534	0.382134	0.350195	-0.0273697	0.948707	0.670714	0.0686681	-0.0648667	0.878716	-0.0922983	0.827921	0.923404	0.00105991	0.407956	0.315715	0.4031	0.322071	-0.364709	0.374389
COL4A3BP	darkgrey	-0.376373	0.358113	-0.116592	0.783363	-0.533611	0.173181	-0.615831	0.104042	0.0513749	0.903841	0.406004	0.318262	-0.0606804	0.886503	-0.0914392	0.829505	-0.332336	0.421232	-0.0485818	0.909052	-0.504023	0.202811	0.396789	0.330421	-0.62414	0.0981378	0.184321	0.662146	0.0690714	0.870902	-0.921451	0.00114134	-0.203274	0.62923	-0.249835	0.550687	0.320162	0.439457
SPATS2L	darkgrey	0.373811	0.361661	-0.00648239	0.987846	0.51315	0.193406	0.621566	0.0999461	0.178595	0.672186	-0.632869	0.0921472	0.141285	0.738596	-0.187754	0.656146	0.354599	0.388759	0.187698	0.656245	0.280458	0.501066	-0.208141	0.62086	0.425488	0.293268	0.0476164	0.910854	-0.318072	0.442618	0.887567	0.00326033	0.0819018	0.84712	0.45994	0.251516	-0.445249	0.268932
SGO2	darkgrey	0.371529	0.364833	0.137829	0.744825	0.479235	0.229535	0.661612	0.0739483	-0.15911	0.706666	-0.24563	0.557634	0.299965	0.470393	0.194344	0.644676	0.407641	0.316125	0.00880668	0.983488	0.554569	0.153708	-0.494487	0.212888	0.655792	0.0774453	-0.143815	0.734041	0.181898	0.666389	0.865908	0.00543772	0.21769	0.604543	0.297333	0.474487	-0.123593	0.770613
C17orf58	darkgrey	0.370302	0.366544	0.195476	0.642712	0.179845	0.669991	0.631116	0.093333	0.0921777	0.828143	-0.512625	0.19394	0.167417	0.69191	-0.133684	0.752314	0.334675	0.417767	0.485805	0.222285	0.166579	0.693394	-0.146398	0.7294	0.146117	0.729905	0.362903	0.376939	0.0461708	0.913553	0.727408	0.04085	0.385679	0.345363	0.602468	0.113953	0.196806	0.640407
CXCL10	darkgrey	0.369192	0.368096	-0.576737	0.134486	0.128312	0.762043	-0.286148	0.492041	0.579215	0.132426	0.0364788	0.931663	0.275867	0.508393	-0.214268	0.610375	-0.781865	0.0218888	-0.407936	0.31574	-0.70421	0.0511943	-0.289586	0.486618	-0.406409	0.317732	0.108773	0.797654	0.0799233	0.850781	-0.787625	0.0202946	-0.621909	0.0997036	-0.554431	0.153832	0.107457	0.800064
PPARA	darkgrey	-0.366088	0.372448	0.199761	0.635293	-0.577553	0.133806	-0.677692	0.0647756	-0.259014	0.535632	0.671333	0.0683172	-0.276706	0.507051	0.238499	0.569483	-0.286955	0.490766	-0.0839218	0.843384	-0.161829	0.701826	-0.000237606	0.999554	-0.417925	0.302854	-0.136297	0.74759	0.300761	0.469158	-0.801143	0.0168436	-0.136879	0.746539	-0.532819	0.173942	0.453919	0.258584
RABL3	darkgrey	0.363148	0.376592	0.0163593	0.969332	0.63932	0.0878596	0.598742	0.116809	-0.109961	0.795479	-0.273747	0.511791	0.201202	0.632805	0.196766	0.640476	0.318017	0.442701	-0.186353	0.658593	0.576927	0.134328	-0.4901	0.21761	0.774189	0.0241308	-0.339657	0.410429	0.0077963	0.985383	0.870019	0.00496879	0.0908186	0.830649	0.128372	0.761934	-0.425708	0.292992
CLCA1	darkgrey	-0.358938	0.382562	0.523858	0.182673	-0.105424	0.80379	0.17393	0.680398	-0.309177	0.456177	-0.270101	0.517652	-0.26829	0.520574	-0.0224431	0.957933	0.760964	0.0283163	0.534897	0.171951	0.523371	0.183154	0.258991	0.53567	0.214767	0.609522	-0.00755509	0.985835	-0.458046	0.253729	0.779789	0.0224818	0.30053	0.469517	0.603333	0.113296	-0.391501	0.337495
KCTD18	darkgrey	0.355404	0.387605	0.0931039	0.826436	0.560093	0.148786	0.658615	0.0757372	-0.0777841	0.854742	-0.38225	0.350037	0.0385943	0.927707	0.25084	0.549032	0.188293	0.655206	0.00534379	0.989981	0.48694	0.221045	-0.228672	0.585952	0.648548	0.0819314	-0.149151	0.724461	0.0848672	0.841636	0.892503	0.00286047	0.488315	0.219547	0.227784	0.587449	-0.139081	0.742566
TOR1A	darkgrey	0.35096	0.393989	-0.0216846	0.959354	0.601254	0.114879	0.794185	0.0185698	-0.123861	0.770125	-0.377585	0.35644	0.180868	0.668196	0.185226	0.660563	0.307959	0.458047	-0.0685415	0.871887	0.510151	0.196471	-0.0947383	0.823426	0.742595	0.0348298	-0.109051	0.797145	0.143825	0.734023	0.926757	0.0009291	0.547633	0.160013	0.379951	0.353186	-0.159704	0.705608
MAP3K1	darkgrey	-0.350655	0.394429	0.443346	0.271231	0.169708	0.687854	0.0519772	0.902718	-0.329986	0.424725	-0.105132	0.804324	-0.422022	0.297642	0.557629	0.15097	0.18471	0.661466	0.12894	0.760904	0.57871	0.132844	0.237868	0.570536	0.429275	0.288525	-0.326802	0.429476	-0.206395	0.623859	0.655404	0.0776819	0.614141	0.105267	0.0531654	0.900503	-0.285042	0.493789
WDR43	darkgrey	-0.341571	0.407625	0.265893	0.524451	-0.631678	0.0929519	-0.693628	0.056386	-0.126355	0.765594	0.606714	0.110749	0.0929071	0.826799	0.181281	0.667471	-0.168014	0.690853	0.0916408	0.829133	-0.239066	0.568537	-0.242631	0.562606	-0.577685	0.133696	0.0689028	0.871216	0.271287	0.515742	-0.790836	0.0194384	-0.411774	0.310759	-0.361747	0.378574	0.484708	0.223487
CCNK	darkgrey	-0.341491	0.407743	0.413022	0.309147	0.144072	0.733579	0.0773833	0.855484	-0.270913	0.516346	-0.234183	0.576696	-0.54199	0.165245	0.338642	0.41192	0.272133	0.514382	0.21919	0.601992	0.528328	0.178289	0.348794	0.397116	0.376907	0.357376	-0.278198	0.504667	-0.3976	0.329343	0.705462	0.0506	0.563582	0.145721	0.160312	0.704525	-0.420583	0.299468
LIF	darkgrey	0.330052	0.424626	0.135579	0.748887	0.293345	0.480717	0.612544	0.106433	0.0344088	0.935534	-0.508449	0.198221	0.156474	0.711365	-0.270261	0.517395	0.56647	0.143213	0.334594	0.417888	0.330046	0.424635	-0.266654	0.523219	0.344621	0.403174	0.117778	0.781199	-0.212596	0.613231	0.853477	0.00702541	0.0503074	0.905833	0.578272	0.133208	-0.278347	0.504429
LGALS3	darkgrey	0.329172	0.425937	0.107593	0.799815	0.397026	0.330106	0.71089	0.0480706	-0.0835651	0.844043	-0.479632	0.229094	0.0199493	0.962605	-0.154966	0.714057	0.54205	0.165188	0.207269	0.622358	0.460121	0.251305	-0.146475	0.729263	0.543837	0.163523	-0.0194335	0.963571	-0.136569	0.7471	0.955075	0.0002191	0.288585	0.488195	0.525949	0.180615	-0.293859	0.479912
DIS3L2	darkgrey	-0.327262	0.428789	0.570182	0.140022	-0.216071	0.6073	0.267754	0.52144	-0.624678	0.0977625	0.0457288	0.914378	-0.245982	0.55705	0.0529479	0.900908	0.916167	0.0013819	0.40387	0.321059	0.706641	0.050044	0.150603	0.72186	0.379775	0.353427	-0.132118	0.755146	-0.0742219	0.861344	0.720434	0.043812	0.404561	0.320152	0.560517	0.148411	-0.133679	0.752321
MRPL47	darkgrey	-0.321711	0.43712	0.441171	0.273869	0.194472	0.644453	0.225675	0.591007	-0.454297	0.258137	-0.0703492	0.86853	-0.256566	0.539632	0.510693	0.195914	0.436047	0.280136	0.110846	0.79386	0.722263	0.0430233	0.187625	0.656371	0.584397	0.128174	-0.3317	0.422177	-0.114281	0.787581	0.799769	0.0171763	0.614548	0.104971	0.229355	0.584802	-0.303059	0.465599
HAGH	darkgrey	-0.320841	0.438432	0.0742585	0.861276	-0.306019	0.46103	-0.724967	0.0418726	0.052656	0.901452	0.485427	0.222698	0.189762	0.652645	0.316562	0.444908	-0.382102	0.35024	-0.164511	0.697061	-0.252001	0.547121	-0.277784	0.505329	-0.42206	0.297595	-0.0921187	0.828252	0.0877585	0.836296	-0.73667	0.037109	-0.53787	0.169122	-0.540093	0.167024	0.132379	0.754674
RBM26	darkgrey	0.317974	0.442767	0.0281547	0.947238	0.50786	0.198829	0.527479	0.179118	0.218994	0.602326	-0.694855	0.0557683	-0.0898665	0.832405	-0.169342	0.688502	0.241848	0.563907	0.223239	0.595125	0.249054	0.551975	-0.0937736	0.825202	0.376191	0.358365	0.00494832	0.990722	-0.456174	0.255925	0.881791	0.00377201	0.154127	0.715556	0.371718	0.36457	-0.513573	0.192976
RCN2	darkgrey	0.317103	0.444088	0.214508	0.609966	0.405522	0.318893	0.433231	0.28361	-0.272522	0.513758	-0.098553	0.816406	-0.0938911	0.824986	0.151377	0.720475	0.388241	0.34189	-0.090985	0.830342	0.644011	0.084816	-0.62275	0.0991118	0.685825	0.0604076	-0.454425	0.257986	0.025566	0.952085	0.770462	0.0252685	0.00740852	0.98611	-0.0169622	0.968202	-0.336655	0.414845
CITED1	darkgrey	-0.310697	0.453848	-0.109638	0.79607	-0.518372	0.188131	-0.726658	0.0411624	0.158893	0.707052	0.372803	0.36306	-0.101297	0.811364	-0.157944	0.708743	-0.401529	0.324141	-0.0439622	0.917677	-0.562207	0.146925	0.187568	0.656472	-0.697691	0.054357	0.130934	0.757291	-0.0599517	0.88786	-0.970976	5.98042e-05	-0.460101	0.251329	-0.386014	0.344909	0.20183	0.63172
SLC12A4	darkgrey	-0.309049	0.456373	0.0172707	0.967624	-0.451796	0.261099	-0.79301	0.0188718	-0.0856788	0.840137	0.605077	0.111978	-0.244368	0.559724	0.0398635	0.925335	-0.325418	0.431549	-0.245961	0.557085	-0.255511	0.541361	-0.153858	0.716036	-0.421524	0.298274	-0.264953	0.525973	0.0163134	0.969418	-0.883931	0.00357681	-0.590966	0.122896	-0.676091	0.065657	0.0542351	0.898508
ACLY	darkgrey	0.307822	0.458257	-0.476456	0.232638	-0.187654	0.656321	-0.138852	0.742979	0.605324	0.111792	-0.124305	0.769319	0.418925	0.301578	-0.587431	0.12572	-0.415746	0.305643	0.0527284	0.901317	-0.848057	0.00780064	-0.0112282	0.978949	-0.704572	0.0510217	0.585579	0.127215	0.0357044	0.933111	-0.735844	0.0374338	-0.524159	0.182376	0.0217849	0.959166	0.342065	0.406903
TMX1	darkgrey	0.306852	0.459748	0.0611308	0.885665	0.496821	0.210398	0.642855	0.0855603	0.0664235	0.875822	-0.579203	0.132436	0.0944503	0.823956	-0.0895587	0.832973	0.408104	0.315522	0.187452	0.656675	0.383416	0.348444	-0.146898	0.728503	0.500836	0.206151	0.00126503	0.997628	-0.260407	0.533361	0.949029	0.000318541	0.220386	0.599961	0.478853	0.229961	-0.409656	0.313503
TAF15	darkgrey	-0.304675	0.463102	0.522274	0.18424	-0.0741127	0.861547	0.355818	0.387013	-0.551811	0.156198	-0.0552041	0.896702	-0.141168	0.738805	0.176929	0.675117	0.823933	0.0119066	0.374837	0.360238	0.704382	0.0511121	0.212497	0.6134	0.445048	0.269175	-0.0877052	0.836394	-0.0521774	0.902345	0.816091	0.0134845	0.549074	0.158691	0.600144	0.115729	-0.128748	0.761252
PPM1K	darkgrey	0.301581	0.467886	0.110742	0.794051	0.499223	0.207852	0.620854	0.10045	-0.235539	0.574427	-0.291826	0.483098	-0.162126	0.701298	0.0769896	0.856214	0.414264	0.307546	-0.0564433	0.894393	0.625408	0.0972543	-0.246321	0.55649	0.756189	0.0299304	-0.348675	0.397289	-0.0540499	0.898854	0.925524	0.000975918	0.31774	0.443121	0.199381	0.63595	-0.382933	0.349104
VARS2	darkgrey	-0.295074	0.478012	0.00630145	0.988185	-0.43454	0.281992	-0.740956	0.0354516	-0.156356	0.711576	0.664953	0.0719836	-0.15782	0.708965	0.0384485	0.92798	-0.224657	0.592726	-0.301926	0.467352	-0.180029	0.669668	-0.224322	0.593292	-0.334771	0.417625	-0.310533	0.4541	0.0763635	0.857374	-0.850632	0.0074258	-0.639213	0.0879301	-0.649423	0.0813815	0.0319448	0.940144
HAPLN1	darkgrey	0.292902	0.481411	0.0527152	0.901342	0.514763	0.191769	0.691768	0.0573295	-0.0741518	0.861474	-0.496278	0.210976	-0.136423	0.747363	0.0279243	0.947669	0.3175	0.443484	0.0818838	0.847153	0.463549	0.247327	0.0287186	0.946182	0.625746	0.0970191	-0.113804	0.788453	-0.122799	0.772057	0.95103	0.000282902	0.52734	0.179253	0.377719	0.356256	-0.29988	0.470526
FNDC4	darkgrey	0.28095	0.500283	-0.102939	0.808348	0.612471	0.106486	0.659502	0.0752053	0.0787319	0.852987	-0.587606	0.12558	0.0187836	0.964789	-0.068843	0.871327	0.292475	0.482081	0.00301335	0.99435	0.359646	0.381556	0.0615864	0.884817	0.598717	0.116828	-0.0853329	0.840776	-0.291118	0.48421	0.907822	0.00182517	0.32524	0.431816	0.405125	0.319413	-0.520038	0.186464
DAB2	darkgrey	-0.279701	0.50227	0.421548	0.298243	0.222772	0.595917	0.266268	0.523843	-0.466029	0.24447	-0.029329	0.94504	-0.176254	0.676304	0.591289	0.122639	0.381119	0.351584	0.0646451	0.879128	0.723077	0.0426747	0.148905	0.724903	0.612822	0.106229	-0.319507	0.440447	0.0173011	0.967567	0.778605	0.0228243	0.676229	0.0655807	0.204585	0.626973	-0.191802	0.649094
LATS2	darkgrey	0.278027	0.50494	0.14015	0.74064	0.313956	0.448872	0.626245	0.0966737	0.158592	0.707588	-0.692714	0.0568482	0.0131086	0.975424	-0.193892	0.645461	0.364868	0.374165	0.463091	0.247857	0.206163	0.624258	0.0573416	0.89272	0.234524	0.576125	0.276217	0.507833	-0.277823	0.505267	0.885876	0.00340516	0.393943	0.33422	0.644235	0.0846723	-0.168461	0.690061
MTG2	darkgrey	-0.276027	0.508136	-0.0763656	0.85737	-0.372165	0.363947	-0.757031	0.0296418	-0.0489968	0.908278	0.603935	0.11284	-0.155151	0.713727	0.0767716	0.856618	-0.39636	0.330993	-0.341713	0.407417	-0.28505	0.493777	-0.137074	0.746187	-0.379922	0.353225	-0.26637	0.523678	0.0664167	0.875834	-0.911142	0.00163919	-0.574961	0.135974	-0.700178	0.0531372	0.0554569	0.896231
OLFM1	darkgrey	-0.273082	0.512858	-0.00342857	0.993571	-0.337214	0.414021	-0.799587	0.0172205	0.0293767	0.94495	0.400054	0.326089	-0.508786	0.197874	-0.0550762	0.896941	-0.395286	0.332425	-0.215887	0.607613	-0.267632	0.521637	-0.0821006	0.846752	-0.396218	0.331181	-0.340604	0.409041	-0.267127	0.522453	-0.751851	0.0314443	-0.593443	0.120938	-0.727558	0.0407876	-0.19939	0.635934
P4HA2	darkgrey	0.271755	0.514991	-0.479567	0.229166	0.146908	0.728485	-0.216487	0.606591	0.303085	0.465558	0.289245	0.487156	0.579847	0.131903	0.0246465	0.953807	-0.516437	0.190076	-0.541879	0.165349	-0.408198	0.315399	-0.487003	0.220976	-0.150488	0.722067	-0.0377578	0.929271	0.323962	0.433734	-0.67816	0.0645193	-0.650672	0.0806009	-0.503408	0.203453	0.121995	0.773518
LRPAP1	darkgrey	-0.269453	0.518697	-0.0219148	0.958923	-0.301778	0.467581	-0.62289	0.0990136	-0.00475829	0.991078	0.567254	0.142536	0.185386	0.660284	0.40826	0.315319	-0.527433	0.179162	-0.265189	0.525591	-0.301183	0.468503	-0.105127	0.804334	-0.38787	0.342393	-0.0420376	0.921272	0.361425	0.379031	-0.83833	0.00932453	-0.235688	0.574178	-0.564489	0.144931	0.415115	0.306453
S100A9	darkgrey	0.269312	0.518925	0.200339	0.634295	0.380669	0.352201	0.485405	0.222723	-0.0633958	0.881451	-0.450418	0.262738	-0.229834	0.583997	-0.102314	0.809495	0.42819	0.28988	0.190809	0.650823	0.47817	0.230721	-0.269327	0.518901	0.500418	0.206591	-0.200719	0.633639	-0.320601	0.438794	0.901734	0.00220083	0.124161	0.769579	0.272575	0.513673	-0.466614	0.243797
CARNS1	darkgrey	0.264577	0.526583	0.266374	0.523671	0.3249	0.432325	0.611942	0.106874	-0.194165	0.644987	-0.268787	0.519773	0.234436	0.576273	0.120443	0.776343	0.54287	0.164422	0.199769	0.635279	0.556477	0.151998	-0.407002	0.316958	0.540813	0.166347	-0.0508333	0.904852	0.0931469	0.826357	0.891227	0.0029606	0.234418	0.576303	0.433682	0.283052	-0.101539	0.810918
TXNDC16	darkgrey	0.261795	0.531101	0.099483	0.814696	0.485432	0.222694	0.593695	0.120739	-0.233461	0.577906	-0.275555	0.508893	-0.0438554	0.917877	0.0156615	0.97064	0.52707	0.179517	-0.0616096	0.884774	0.6385	0.0883981	-0.303001	0.465688	0.752426	0.0312411	-0.349904	0.395513	-0.121081	0.775183	0.922601	0.00109291	0.147226	0.727914	0.254066	0.54373	-0.495842	0.211441
LY75	darkgrey	0.249979	0.550449	0.172904	0.682209	0.384205	0.347368	0.698403	0.0540058	-0.254485	0.543041	-0.333046	0.420179	-0.0885859	0.834768	0.0536964	0.899513	0.501131	0.20584	0.120078	0.777009	0.585795	0.12704	-0.0747595	0.860347	0.657969	0.0761265	-0.140692	0.739664	0.0233006	0.956327	0.952841	0.000253021	0.511759	0.194824	0.42549	0.293266	-0.183013	0.664437
C3orf67	darkgrey	0.247974	0.553758	0.0620222	0.884006	0.393781	0.334436	0.801238	0.0168207	-0.189888	0.652425	-0.315251	0.446899	0.353879	0.389791	0.114816	0.786604	0.500359	0.206652	0.10687	0.801139	0.476365	0.23274	-0.00833006	0.984382	0.600062	0.115793	0.0957831	0.821502	0.234142	0.576766	0.870667	0.00489736	0.56874	0.141257	0.619847	0.101164	0.026963	0.949469
SLC40A1	darkgrey	-0.247366	0.554761	0.228354	0.586488	0.346115	0.401	0.197467	0.639261	-0.215693	0.607945	-0.214019	0.6108	-0.118074	0.78066	0.371741	0.364538	0.320304	0.439242	0.00465951	0.991264	0.555182	0.153157	0.162337	0.700923	0.537558	0.169418	-0.303873	0.46434	-0.309597	0.455533	0.733211	0.0384806	0.355413	0.387594	0.194535	0.644345	-0.543426	0.163905
TSPAN1	darkgrey	-0.246718	0.555833	0.380032	0.353075	0.247584	0.554402	0.210475	0.61686	-0.347963	0.398321	-0.187952	0.655801	-0.441537	0.273425	0.390276	0.339144	0.337133	0.414141	0.109672	0.796007	0.64622	0.0834044	0.217317	0.605178	0.553024	0.155101	-0.361645	0.378719	-0.267245	0.522263	0.802177	0.0165962	0.574534	0.136333	0.155346	0.713379	-0.417759	0.303066
C10H15orf41	darkgrey	0.246444	0.556286	-0.12156	0.77431	0.590763	0.123057	0.653173	0.0790505	0.0576246	0.892193	-0.552357	0.155703	0.0710126	0.867298	-0.073881	0.861976	0.323932	0.433779	-0.0158925	0.970207	0.356506	0.38603	0.0954693	0.82208	0.595866	0.11904	-0.073159	0.863316	-0.27115	0.515964	0.87545	0.00439035	0.313655	0.44933	0.432835	0.2841	-0.515873	0.190646
USP42	darkgrey	-0.232813	0.578993	-0.356359	0.38624	-0.205956	0.624614	-0.400862	0.325021	0.123767	0.770295	0.190387	0.651557	-0.218422	0.603298	-0.213263	0.61209	-0.362165	0.377983	-0.26427	0.527081	-0.437357	0.278527	0.539096	0.167963	-0.335786	0.416126	0.01139	0.978646	-0.126086	0.766082	-0.693488	0.0564565	-0.128732	0.761281	-0.265179	0.525607	-0.0451436	0.915471
UBA2	darkgrey	0.228476	0.586282	0.0826677	0.845703	0.577626	0.133745	0.365794	0.372862	0.0432194	0.919064	-0.421726	0.298018	-0.0630888	0.882022	0.113742	0.788566	0.215071	0.609005	-0.0442456	0.917148	0.458154	0.253602	-0.363213	0.376501	0.577228	0.134076	-0.33434	0.418263	-0.364481	0.374711	0.828117	0.011115	-0.0197539	0.962971	0.0590234	0.889588	-0.650384	0.0807804
FGFR3	darkgrey	0.228074	0.58696	-0.0288498	0.945937	0.536885	0.170057	0.683362	0.0617109	-0.0643781	0.879624	-0.401004	0.324833	0.29952	0.471084	0.0696907	0.869752	0.430703	0.286746	-0.0134273	0.974827	0.457919	0.253878	-0.0712672	0.866826	0.640078	0.0873636	-0.0561618	0.894918	-0.0488627	0.908528	0.879806	0.00395907	0.308225	0.457637	0.476453	0.232641	-0.345903	0.401309
CRIP1	darkgrey	0.224493	0.593004	0.148552	0.725535	0.409081	0.31425	0.664574	0.0722045	-0.152517	0.718434	-0.415045	0.306543	0.0592081	0.889244	-0.0309382	0.942028	0.574955	0.135979	0.161374	0.702636	0.544014	0.163358	-0.131705	0.755894	0.606569	0.110857	-0.088318	0.835263	-0.134528	0.750787	0.977371	2.84779e-05	0.303524	0.46488	0.506886	0.199835	-0.350054	0.395296
DCLRE1A	darkgrey	0.223479	0.594719	0.0485963	0.909025	0.617248	0.103021	0.6074	0.110236	-0.148634	0.725388	-0.349328	0.396344	0.0141823	0.973412	0.22996	0.583785	0.318658	0.44173	-0.1178	0.781161	0.59686	0.118266	-0.154836	0.71429	0.779518	0.0225599	-0.311731	0.452266	-0.0867787	0.838105	0.943564	0.000430559	0.36755	0.370395	0.221097	0.598754	-0.450835	0.262242
PPFIA3	darkgrey	0.223062	0.595425	0.0766081	0.856921	0.132185	0.755025	0.561364	0.147665	-0.22503	0.592096	-0.278945	0.503476	-0.363119	0.376634	-0.273124	0.51279	0.444561	0.269762	0.173027	0.681991	0.343641	0.404602	0.178294	0.672716	0.394135	0.333962	-0.0454257	0.914944	-0.0430655	0.919352	0.633972	0.0914057	0.462121	0.24898	0.397713	0.329192	-0.0866553	0.838333
SLC9A8	darkgrey	-0.222336	0.596655	0.35653	0.385996	-0.0107982	0.979755	0.412779	0.30946	-0.299385	0.471295	-0.323805	0.433969	-0.234466	0.576222	-0.0256575	0.951913	0.652784	0.0792906	0.454091	0.25838	0.459015	0.252596	0.477228	0.231774	0.295342	0.477594	0.102302	0.809518	-0.234006	0.576993	0.791365	0.0192995	0.641777	0.0862577	0.693192	0.0566063	-0.164024	0.697926
SNX3	darkgrey	0.215841	0.607692	0.166603	0.693352	0.466866	0.243509	0.646987	0.0829174	-0.25994	0.534122	-0.310413	0.454282	-0.100255	0.813278	0.163908	0.698133	0.443262	0.271332	0.0241036	0.954823	0.639992	0.0874198	-0.117521	0.781668	0.735433	0.0375962	-0.255584	0.54124	-0.0148384	0.972182	0.971054	5.93239e-05	0.479737	0.228976	0.316605	0.444842	-0.294376	0.479103
UPF1	darkgrey	0.21537	0.608495	-0.0870319	0.837637	0.607328	0.110289	0.591841	0.122202	-0.146904	0.728493	-0.321641	0.437226	-0.00740127	0.986123	0.0537572	0.899399	0.372321	0.363731	-0.219612	0.601276	0.547359	0.160264	-0.0705869	0.868089	0.786044	0.0207248	-0.352967	0.3911	-0.165639	0.695061	0.850441	0.00745331	0.233146	0.578434	0.222035	0.597165	-0.589138	0.124352
ITPKB	darkgrey	-0.215086	0.60898	0.131557	0.756161	-0.534047	0.172763	-0.717364	0.0451558	0.0665817	0.875528	0.415227	0.306309	-0.201512	0.63227	0.00215072	0.995967	-0.385829	0.345159	0.0652345	0.878032	-0.398205	0.328539	-0.150394	0.722235	-0.640552	0.0870546	0.0376552	0.929463	0.0494628	0.907408	-0.82297	0.0120938	-0.436057	0.280124	-0.497388	0.209796	0.332998	0.42025
AGBL3	darkgrey	-0.214493	0.60999	-0.236582	0.572684	-0.261453	0.531657	-0.526739	0.179841	0.29812	0.473262	0.251081	0.548635	0.311064	0.453287	0.0789371	0.852607	-0.548233	0.159461	-0.132905	0.753722	-0.5911	0.122789	0.179499	0.670599	-0.5866	0.12639	0.269993	0.517826	0.117925	0.780931	-0.853314	0.00704797	-0.27905	0.503308	-0.283829	0.495711	0.311769	0.452208
HSD11B2	darkgrey	0.212649	0.613141	0.231935	0.580466	0.239573	0.567692	0.59811	0.117296	-0.041464	0.922344	-0.460405	0.250975	0.215606	0.608093	-0.127017	0.764392	0.608326	0.109545	0.394063	0.334059	0.389163	0.340644	-0.188595	0.654679	0.34273	0.405931	0.159891	0.705275	-0.143117	0.735298	0.883609	0.00360576	0.189984	0.652259	0.648757	0.0817998	-0.184105	0.662524
H2AFY2	darkgrey	0.209063	0.61928	0.176907	0.675155	0.4049	0.319708	0.649806	0.0811419	-0.192529	0.647829	-0.390948	0.338239	-0.165732	0.694896	0.12543	0.767274	0.370385	0.366428	0.141941	0.737413	0.532024	0.174707	0.0345443	0.935281	0.6093	0.108822	-0.116189	0.784098	-0.025573	0.952071	0.937668	0.000577485	0.61847	0.102145	0.385329	0.345839	-0.171192	0.685231
TMEM132A	darkgrey	0.204426	0.627247	0.244847	0.558929	0.201938	0.631534	0.690569	0.0579427	-0.474888	0.234398	-0.018156	0.965965	0.109254	0.796772	0.190936	0.650601	0.586397	0.126553	0.0737967	0.862133	0.648622	0.0818849	-0.170679	0.686138	0.652218	0.0796404	-0.113973	0.788143	0.417231	0.303741	0.780208	0.0223613	0.568863	0.141151	0.424766	0.294177	0.174992	0.678527
DEPTOR	darkgrey	0.203999	0.627981	0.0137039	0.974308	0.453553	0.259016	0.590495	0.12327	0.0950613	0.822831	-0.533529	0.173261	0.30316	0.465443	-0.0554053	0.896327	0.412949	0.309242	0.174417	0.679541	0.310261	0.454515	-0.0580736	0.891357	0.423781	0.295419	0.101729	0.810569	-0.228598	0.586078	0.840773	0.00892545	0.184233	0.6623	0.554859	0.153448	-0.374189	0.361136
IFITM3	darkgrey	-0.203326	0.629141	-0.048681	0.908867	-0.625101	0.097468	-0.452564	0.260187	0.00169797	0.996816	0.431599	0.285633	0.0529326	0.900937	-0.178047	0.673151	-0.215772	0.60781	0.0823717	0.84625	-0.496734	0.210491	0.215045	0.609049	-0.658255	0.075954	0.323981	0.433705	0.3006	0.469407	-0.883671	0.00360015	-0.169022	0.689068	-0.120505	0.776231	0.611693	0.107056
CDHR2	darkgrey	-0.201057	0.633054	0.0931348	0.826379	-0.224546	0.592915	-0.654085	0.0784894	0.082947	0.845186	0.433749	0.282969	0.178349	0.67262	0.355721	0.387153	-0.433313	0.283508	-0.161862	0.701767	-0.221445	0.598164	-0.416915	0.304146	-0.367964	0.369815	-0.115508	0.785341	0.129872	0.759214	-0.650457	0.0807348	-0.515887	0.190632	-0.586435	0.126523	0.165684	0.69498
NT5C2	darkgrey	0.198924	0.63674	-0.101083	0.811757	0.604345	0.11253	0.549004	0.158755	-0.10702	0.800864	-0.363648	0.375887	-0.105535	0.803586	0.0112214	0.978962	0.329486	0.425469	-0.20833	0.620536	0.507663	0.199032	-0.00913333	0.982876	0.749207	0.0323898	-0.36177	0.378542	-0.256614	0.539554	0.8316	0.0104819	0.225553	0.591212	0.193574	0.646013	-0.649009	0.0816413
ASL	darkgrey	0.19858	0.637335	-0.566476	0.143207	0.0311433	0.941644	-0.341914	0.407124	0.495844	0.211439	0.0966683	0.819873	0.340102	0.409777	-0.300082	0.470212	-0.570315	0.139909	-0.390758	0.338495	-0.660383	0.0746791	-0.166677	0.69322	-0.415767	0.305616	0.111147	0.793309	-0.0224847	0.957855	-0.804701	0.0160013	-0.723339	0.0425628	-0.420393	0.299709	-0.0323962	0.9393
ATG101	darkgrey	-0.198133	0.638109	-0.289561	0.486658	-0.375661	0.359097	-0.461084	0.250185	0.15057	0.721919	0.201452	0.632373	-0.243847	0.560589	-0.392233	0.336511	-0.286937	0.490794	-0.110942	0.793685	-0.524607	0.181935	0.441221	0.273809	-0.513246	0.193309	0.113614	0.7888	-0.152264	0.718887	-0.783908	0.0213147	-0.287452	0.489981	-0.218888	0.602506	0.0409001	0.923398
LRP4	darkgrey	0.197901	0.63851	0.0963724	0.820418	0.407392	0.31645	0.554643	0.153641	-0.170477	0.686496	-0.372009	0.364164	-0.132825	0.753867	-0.137028	0.74627	0.570231	0.13998	0.0558699	0.895462	0.550728	0.157182	-0.133164	0.753253	0.631435	0.0931168	-0.254064	0.543732	-0.286881	0.490882	0.906348	0.00191195	0.137301	0.745777	0.360838	0.379863	-0.562558	0.146617
STYX	darkgrey	-0.197726	0.638813	0.337496	0.413605	0.348468	0.397589	0.276165	0.507916	-0.422547	0.296978	-0.0720415	0.865389	-0.183067	0.664341	0.48165	0.226856	0.43026	0.287297	-0.0515939	0.903433	0.768157	0.0259886	-0.0128203	0.975965	0.721626	0.0432967	-0.464837	0.245841	-0.131902	0.755538	0.840378	0.00898915	0.427055	0.291301	0.126912	0.764582	-0.46694	0.243424
ZFP36	darkgrey	-0.195608	0.642483	-0.323438	0.434521	-0.279429	0.502705	-0.385951	0.344994	0.201771	0.631821	0.0488538	0.908545	-0.311082	0.453258	-0.457073	0.254869	-0.244717	0.559145	-0.0866976	0.838255	-0.499809	0.207232	0.551309	0.156654	-0.449103	0.264307	0.109178	0.796913	-0.314203	0.448495	-0.634833	0.0908294	-0.237472	0.571196	-0.133197	0.753194	-0.130121	0.758764
AP3S1	darkgrey	-0.193873	0.645494	0.47131	0.23844	-0.107898	0.799256	0.237979	0.57035	-0.345781	0.401486	-0.243789	0.560684	-0.42237	0.297202	-0.206011	0.62452	0.797641	0.0176992	0.477767	0.231171	0.536304	0.170609	0.129772	0.759396	0.267232	0.522284	-0.101384	0.811204	-0.434853	0.281607	0.766516	0.0265089	0.199167	0.63632	0.52191	0.184601	-0.40776	0.31597
CNIH4	darkgrey	0.193573	0.646016	-0.157371	0.709766	0.622494	0.0992917	0.575435	0.135576	-0.00315525	0.994084	-0.473727	0.235705	-0.169906	0.687504	0.0516054	0.903412	0.140818	0.739436	-0.159859	0.705331	0.372317	0.363736	0.240795	0.565658	0.658428	0.0758501	-0.224623	0.592785	-0.241492	0.564499	0.792395	0.0190309	0.481785	0.226707	0.227972	0.587132	-0.513295	0.193258
GALK1	darkgrey	0.192329	0.648177	-0.458916	0.252711	-0.101914	0.810231	-0.279971	0.501841	0.267254	0.522248	0.311351	0.452847	0.431837	0.285337	-0.25121	0.548423	-0.375496	0.359325	-0.385193	0.346023	-0.516265	0.19025	-0.290352	0.485413	-0.345424	0.402005	0.0874489	0.836867	0.241525	0.564443	-0.811976	0.0143627	-0.686081	0.0602729	-0.365607	0.373125	0.178327	0.672657
C17H4orf46	darkgrey	-0.190719	0.650978	-0.0111664	0.979065	-0.270703	0.516683	-0.576804	0.13443	0.074205	0.861375	0.461861	0.249282	0.133528	0.752595	0.390673	0.338609	-0.600207	0.115681	-0.191706	0.64926	-0.349107	0.396664	-0.111268	0.793088	-0.426593	0.29188	0.0204967	0.96158	0.343503	0.404802	-0.788338	0.0201026	-0.166847	0.69292	-0.552113	0.155924	0.467936	0.242283
CHI3L1	darkgrey	-0.188016	0.655689	0.565944	0.143667	-0.0872711	0.837196	0.38082	0.351993	-0.611771	0.106999	0.00854553	0.983978	-0.275994	0.50819	0.195756	0.642226	0.768341	0.0259306	0.352974	0.391091	0.74446	0.0341307	0.0693309	0.870421	0.481975	0.226497	-0.165621	0.695092	0.0704392	0.868363	0.806554	0.0155735	0.586227	0.126691	0.47227	0.237352	-0.00555462	0.989585
GLRX	darkgrey	-0.187213	0.657091	0.475959	0.233195	0.0977055	0.817965	0.361507	0.378915	-0.551903	0.156115	-0.0655897	0.877372	-0.33114	0.423008	0.225434	0.591414	0.705803	0.0504388	0.203578	0.628706	0.791946	0.0191477	0.0573898	0.89263	0.616361	0.10366	-0.328791	0.426505	-0.105142	0.804307	0.886172	0.00337948	0.495526	0.211778	0.359362	0.381959	-0.299953	0.470412
GLA	darkgrey	0.18465	0.661571	0.151301	0.720611	0.460838	0.25047	0.521604	0.184905	-0.191966	0.648808	-0.34959	0.395967	-0.168453	0.690075	0.014461	0.972889	0.497034	0.210172	0.0206484	0.961295	0.614648	0.104899	-0.200178	0.634572	0.688464	0.059029	-0.335866	0.416009	-0.263924	0.527641	0.94602	0.000377483	0.183929	0.662831	0.259359	0.53507	-0.566699	0.143014
PAMR1	darkgrey	-0.183452	0.663667	-0.370461	0.366323	-0.0882521	0.835385	-0.464994	0.24566	0.0760579	0.85794	0.272028	0.514551	-0.287464	0.489962	-0.164722	0.696687	-0.371362	0.365066	-0.450364	0.262802	-0.310555	0.454066	0.284158	0.49519	-0.172414	0.683073	-0.258522	0.536436	-0.186627	0.658115	-0.664841	0.072049	-0.354807	0.388461	-0.496575	0.21066	-0.275454	0.509054
DCTN3	darkgrey	0.183107	0.66427	0.0927962	0.827003	0.573653	0.137076	0.621497	0.0999943	-0.247501	0.554539	-0.258686	0.536167	0.0418913	0.921546	0.30885	0.456678	0.360702	0.380056	-0.128563	0.761588	0.657732	0.0762694	-0.141349	0.73848	0.815491	0.0136104	-0.322849	0.435407	0.0301046	0.943588	0.937386	0.000585236	0.453123	0.259526	0.235095	0.57517	-0.352209	0.39219
TRPM3	darkgrey	0.182948	0.66455	0.194494	0.644416	0.465871	0.244651	0.650034	0.0809992	-0.267989	0.52106	-0.272232	0.514224	0.0872573	0.837221	0.259249	0.535249	0.471085	0.238696	0.0325611	0.938991	0.658012	0.0761002	-0.176357	0.676123	0.733242	0.0384682	-0.206379	0.623887	0.0636978	0.880889	0.972674	4.997e-05	0.465307	0.2453	0.364874	0.374157	-0.234108	0.576823
ITGB6	darkgrey	-0.18055	0.668754	0.527151	0.179438	-0.0491877	0.907922	0.356293	0.386335	-0.226502	0.589611	-0.383678	0.348086	-0.211194	0.615628	0.0555798	0.896002	0.609712	0.108517	0.63263	0.0923087	0.450207	0.26299	0.256555	0.53965	0.184378	0.662047	0.172392	0.683112	-0.247523	0.554503	0.848552	0.00772768	0.585315	0.127429	0.671544	0.0681981	-0.0689588	0.871112
ARMC2	darkgrey	0.178036	0.673169	0.104285	0.805879	0.587011	0.126059	0.533993	0.172815	-0.152371	0.718695	-0.351843	0.392718	-0.0925654	0.827429	0.24485	0.558925	0.300183	0.470055	-0.083877	0.843467	0.606129	0.111187	-0.1491	0.724554	0.749556	0.0322641	-0.348937	0.39691	-0.159556	0.705872	0.941212	0.000485798	0.355664	0.387234	0.171829	0.684107	-0.493629	0.213807
IGIP	darkgrey	-0.176681	0.675552	-0.185372	0.660308	-0.337133	0.414139	-0.537113	0.16984	-0.0981164	0.817209	0.506292	0.200451	-0.227362	0.588159	-0.205904	0.624703	-0.175731	0.677225	-0.343456	0.404871	-0.23756	0.57105	-0.00940928	0.982359	-0.25982	0.534319	-0.256268	0.54012	0.00388584	0.992714	-0.76856	0.0258617	-0.540155	0.166966	-0.502989	0.203891	-0.0594862	0.888726
MARK2	darkgrey	-0.174687	0.679064	-0.253826	0.544122	-0.278181	0.504694	-0.451713	0.261197	-0.0695997	0.869921	0.582687	0.129569	0.0798815	0.850858	0.15099	0.721168	-0.455807	0.256356	-0.422529	0.297001	-0.335887	0.415977	0.127884	0.76282	-0.280047	0.50172	-0.0689763	0.871079	0.414237	0.307581	-0.88958	0.00309322	-0.149021	0.724695	-0.495385	0.211929	0.388439	0.341623
PTAFR	darkgrey	0.172334	0.683214	0.0371898	0.930333	0.553986	0.154233	0.447932	0.265708	-0.00704832	0.986785	-0.334479	0.418057	0.283199	0.49671	0.192165	0.648463	0.309061	0.456355	-0.072504	0.864531	0.458739	0.252918	-0.309419	0.455805	0.590979	0.122885	-0.202102	0.631252	-0.166421	0.693675	0.788767	0.0199875	0.0375263	0.929704	0.229257	0.584968	-0.498101	0.20904
STX19	darkgrey	-0.171863	0.684046	-0.227441	0.588027	-0.35736	0.38481	-0.566603	0.143098	0.00519583	0.990258	0.513392	0.19316	-0.123211	0.771307	-0.0433926	0.918741	-0.447558	0.266157	-0.329923	0.424818	-0.412727	0.309528	0.107306	0.80034	-0.407354	0.316499	-0.0831574	0.844797	0.192877	0.647225	-0.935058	0.000651815	-0.329387	0.425617	-0.54176	0.16546	0.249338	0.551506
CAPZB	darkgrey	0.170637	0.686212	0.0942505	0.824324	0.370583	0.366152	0.541097	0.166081	-0.0772491	0.855733	-0.296993	0.475017	0.432956	0.28395	0.0423024	0.920778	0.533384	0.173399	0.0988494	0.815861	0.436072	0.280106	-0.278855	0.50362	0.488084	0.219798	-0.00132258	0.99752	-0.0441564	0.917314	0.774715	0.0239728	0.0544265	0.898152	0.485608	0.222501	-0.293309	0.480774
ZFAND4	darkgrey	-0.167759	0.691303	0.337695	0.413312	0.25433	0.543295	0.359819	0.381309	-0.432757	0.284197	-0.11262	0.790617	-0.330009	0.42469	0.435798	0.280443	0.356488	0.386055	0.0562196	0.89481	0.676759	0.0652884	0.228347	0.5865	0.630323	0.0938725	-0.315081	0.447158	-0.0150266	0.971829	0.8009	0.0169023	0.738734	0.0363049	0.21446	0.610047	-0.201581	0.632149
ANKRD28	darkgrey	-0.164393	0.697272	-0.390027	0.339479	-0.057407	0.892598	-0.426414	0.292105	0.207573	0.621835	0.304928	0.462712	0.328029	0.427642	0.0793227	0.851893	-0.473202	0.236298	-0.418802	0.301735	-0.431865	0.285303	0.125079	0.767911	-0.289022	0.487506	0.0189332	0.964509	0.102479	0.809193	-0.757344	0.0295348	-0.366453	0.371936	-0.372775	0.363099	0.0389845	0.926978
KSR2	darkgrey	-0.163838	0.698256	0.443289	0.2713	0.136291	0.747602	0.0785379	0.853346	-0.255397	0.541548	-0.253182	0.545181	-0.573113	0.137532	0.0420074	0.921329	0.49387	0.213549	0.247632	0.554322	0.593078	0.121225	-0.0767352	0.856685	0.403822	0.321123	-0.402966	0.322248	-0.566509	0.143178	0.780082	0.0223973	0.079641	0.851303	0.117976	0.78084	-0.667854	0.0703028
CLIP1	darkgrey	0.162793	0.700114	0.405145	0.319387	0.245769	0.557403	0.495072	0.212263	-0.329498	0.425452	-0.131209	0.756793	0.0634927	0.881271	0.292654	0.4818	0.500067	0.20696	0.193026	0.646965	0.653619	0.078776	-0.417397	0.303529	0.559468	0.149338	-0.172185	0.683477	0.157754	0.709081	0.856923	0.00655908	0.334533	0.417977	0.290266	0.485548	-0.028522	0.94655
HOOK3	darkgrey	0.16206	0.701415	0.0764303	0.85725	0.234058	0.576907	0.678928	0.0641001	-0.368827	0.368606	-0.173308	0.681496	-0.113481	0.789043	-0.044548	0.916583	0.546127	0.1614	0.0449596	0.915814	0.521715	0.184795	0.169348	0.688491	0.609494	0.108678	-0.103617	0.807105	0.148326	0.72594	0.747407	0.0330435	0.593701	0.120735	0.469164	0.240881	-0.0561072	0.895019
LRRC14B	darkgrey	0.159806	0.705425	-0.108122	0.798846	0.530087	0.17658	0.596328	0.11868	-0.027874	0.947763	-0.457217	0.254701	0.0416295	0.922035	-0.0666741	0.875356	0.381349	0.351269	-0.0545396	0.897941	0.395675	0.331905	0.144491	0.732826	0.609682	0.108539	-0.128346	0.76198	-0.264905	0.526051	0.82282	0.012123	0.295337	0.4776	0.415988	0.305333	-0.541921	0.165309
U2AF1	darkgrey	-0.159238	0.706438	-0.0990518	0.815489	-0.342457	0.40633	-0.483146	0.225204	0.0646111	0.879191	0.356281	0.386351	0.260468	0.533263	-0.255117	0.542005	0.0257631	0.951716	-0.106853	0.80117	-0.281174	0.499926	-0.255057	0.542104	-0.390958	0.338225	0.00939898	0.982378	-0.070333	0.86856	-0.63641	0.0897792	-0.807024	0.015466	-0.204612	0.626925	-0.0792314	0.852062
TAP	darkgrey	0.159001	0.70686	-0.391667	0.337272	0.0731024	0.863421	-0.429204	0.288613	0.492906	0.214584	0.095986	0.821129	0.162912	0.699902	0.0744914	0.860844	-0.856467	0.00661963	-0.342361	0.40647	-0.614461	0.105035	-0.177719	0.673727	-0.420768	0.299233	0.0607464	0.88638	0.0771736	0.855873	-0.761259	0.0282184	-0.413124	0.309015	-0.621749	0.0998163	0.161594	0.702245
PNP	darkgrey	0.156086	0.712057	0.0630233	0.882144	0.57764	0.133733	0.402973	0.322237	-0.187723	0.656201	-0.205571	0.625277	-0.0101802	0.980913	0.196333	0.641226	0.367502	0.370462	-0.231056	0.581943	0.640405	0.0871499	-0.366635	0.37168	0.78084	0.0221802	-0.506984	0.199734	-0.210055	0.617579	0.825687	0.0115705	-0.00212742	0.996011	0.0310281	0.94186	-0.679339	0.0638761
VEZT	darkgrey	0.150273	0.722451	-0.0792797	0.851972	0.561423	0.147613	0.620305	0.100839	-0.115361	0.78561	-0.365067	0.373885	0.0961886	0.820756	0.0865802	0.838471	0.369141	0.368166	-0.127037	0.764356	0.483714	0.224579	0.0919193	0.82862	0.704081	0.0512557	-0.191623	0.649406	-0.12516	0.767765	0.841321	0.00883752	0.377527	0.356521	0.366023	0.372539	-0.466575	0.243843
TWISTNB	darkgrey	0.149406	0.724004	0.379043	0.354434	0.189985	0.652258	0.479026	0.229767	-0.303529	0.464872	-0.253942	0.543933	-0.245492	0.557862	0.0113864	0.978652	0.587815	0.125412	0.273299	0.51251	0.614301	0.105151	-0.23961	0.567632	0.511321	0.195272	-0.195902	0.641974	-0.111156	0.793294	0.892715	0.00284405	0.291812	0.48312	0.342541	0.406207	-0.232972	0.578726
NRBF2	darkgrey	0.14008	0.740766	0.31505	0.447205	0.0916183	0.829175	0.462236	0.248848	0.0652594	0.877986	-0.548108	0.159577	0.0915816	0.829242	-0.220917	0.599061	0.555633	0.152753	0.599164	0.116483	0.243704	0.560825	-0.087807	0.836206	0.0998996	0.813931	0.301879	0.467424	-0.296154	0.476326	0.80131	0.0168036	0.169295	0.688585	0.688707	0.0589026	-0.143495	0.734617
BTBD7	darkgrey	-0.139414	0.741967	0.0768365	0.856498	-0.596195	0.118783	-0.251977	0.54716	-0.0486078	0.909004	0.296042	0.476501	-0.070377	0.868478	-0.0994559	0.814746	-0.18589	0.659403	0.253584	0.544521	-0.402454	0.322921	0.319876	0.43989	-0.588016	0.125251	0.413956	0.307943	0.386416	0.344362	-0.636743	0.0895586	0.216064	0.607312	0.0311185	0.941691	0.793687	0.0186975
PPP1CC	darkgrey	0.137813	0.744854	0.419045	0.301425	-0.00474926	0.991095	0.220606	0.599589	-0.287639	0.489686	-0.0660832	0.876454	-0.192107	0.648564	-0.124055	0.769773	0.614801	0.104788	0.272401	0.513952	0.516494	0.190019	-0.549052	0.158712	0.310914	0.453516	-0.239037	0.568586	-0.143999	0.733711	0.611492	0.107204	-0.18539	0.660276	0.173016	0.68201	-0.253212	0.545131
CLUH	darkgrey	-0.135356	0.749291	0.584437	0.128142	0.0485516	0.909109	0.231993	0.580368	-0.401568	0.324088	-0.14304	0.735436	-0.265124	0.525695	0.154773	0.714401	0.701876	0.0523136	0.362542	0.377449	0.715795	0.0458522	-0.242998	0.561996	0.443256	0.27134	-0.269534	0.518566	-0.25833	0.53675	0.87389	0.00455175	0.174415	0.679544	0.320632	0.438747	-0.365685	0.373016
ZNF470	darkgrey	-0.133949	0.751833	-0.267234	0.52228	-0.126987	0.764446	-0.593155	0.121164	0.506878	0.199844	0.00657545	0.987671	0.149636	0.723593	-0.122663	0.772303	-0.563595	0.14571	-0.0891139	0.833794	-0.633952	0.0914192	0.04054	0.924071	-0.607392	0.110241	0.181228	0.667565	-0.301146	0.46856	-0.725996	0.0414396	-0.593189	0.121138	-0.353774	0.389942	-0.106098	0.802554
MGST2	darkgrey	0.132539	0.754384	0.315421	0.446642	0.249497	0.551245	0.577459	0.133884	-0.143513	0.734585	-0.32481	0.432461	0.207384	0.62216	0.287334	0.490168	0.364491	0.374697	0.332787	0.420563	0.436685	0.279352	-0.0776194	0.855047	0.386295	0.344527	0.150843	0.72143	0.165153	0.695923	0.829175	0.0109201	0.604692	0.112268	0.517552	0.188954	0.153459	0.71675
CXCL2	darkgrey	-0.132394	0.754646	0.549295	0.158489	-0.025502	0.952205	0.394979	0.332834	-0.334761	0.417641	-0.149737	0.723411	0.177651	0.673846	0.315155	0.447047	0.609047	0.10901	0.495915	0.211363	0.540515	0.166627	-0.0440406	0.917531	0.279509	0.502577	0.152742	0.718031	0.12922	0.760396	0.778262	0.0229242	0.536942	0.170003	0.606905	0.110606	0.175306	0.677973
NEIL3	darkgrey	-0.132035	0.755296	0.618228	0.102319	-0.115765	0.784872	0.356015	0.386732	-0.385343	0.345819	-0.119973	0.7772	0.0865154	0.838591	0.195838	0.642085	0.732561	0.0387419	0.560176	0.148712	0.577342	0.133981	-0.132357	0.754713	0.250968	0.54882	0.114341	0.787473	0.0619205	0.884195	0.784165	0.0212431	0.404558	0.320157	0.612283	0.106624	0.120595	0.776067
ACOT4	darkgrey	0.131506	0.756254	0.388592	0.341416	0.148485	0.725656	0.463663	0.247196	-0.400546	0.325438	-0.105668	0.803342	-0.0764481	0.857217	0.0175723	0.967059	0.723294	0.0425823	0.20379	0.628341	0.688171	0.0591811	-0.399183	0.327242	0.56133	0.147695	-0.250314	0.549898	-0.0168076	0.968492	0.848101	0.00779415	0.121612	0.774216	0.342743	0.405911	-0.239525	0.567772
CREM	darkgrey	-0.130947	0.757266	0.550115	0.157741	-0.166819	0.692968	0.278022	0.504949	-0.244868	0.558895	-0.0912707	0.829815	0.34613	0.400979	0.244472	0.559552	0.570797	0.139498	0.573177	0.137477	0.375176	0.359768	-0.149074	0.724599	0.0564185	0.89444	0.302563	0.466366	0.177699	0.673763	0.57013	0.140067	0.340954	0.408528	0.611727	0.107032	0.316829	0.444503
RBM34	darkgrey	0.130881	0.757385	-0.438324	0.277343	-0.107796	0.799443	-0.402139	0.323336	0.402461	0.322911	0.205848	0.624799	0.369838	0.367193	-0.25148	0.547977	-0.487199	0.220762	-0.303685	0.464631	-0.619214	0.101614	-0.2312	0.5817	-0.477627	0.231328	0.139374	0.742038	0.0637203	0.880847	-0.845449	0.00819234	-0.733372	0.0384162	-0.396396	0.330944	0.0953154	0.822363
SIRT1	darkgrey	-0.13027	0.758492	0.32182	0.436956	0.0679071	0.873065	0.423361	0.295949	-0.165131	0.695963	-0.468917	0.241163	-0.288306	0.488635	-0.120972	0.77538	0.596694	0.118395	0.488712	0.219115	0.3999	0.326292	0.411128	0.311595	0.266923	0.522783	0.111159	0.793287	-0.382533	0.34965	0.847709	0.00785221	0.543713	0.163637	0.671663	0.0681306	-0.284312	0.494946
UBE2V2	darkgrey	-0.12964	0.759635	0.601784	0.114475	-0.066453	0.875767	0.369295	0.367952	-0.404092	0.320768	-0.0996851	0.814325	0.11497	0.786324	0.247954	0.55379	0.724593	0.0420305	0.500153	0.20687	0.616029	0.1039	-0.158018	0.708612	0.313509	0.449552	0.0652377	0.878026	0.0843855	0.842527	0.804433	0.0160639	0.40691	0.317078	0.581496	0.130545	0.0908501	0.830591
SLC27A2	darkgrey	0.125498	0.76715	0.301272	0.468365	0.219164	0.602037	0.365405	0.373409	-0.213503	0.611681	-0.320671	0.438689	-0.51395	0.192593	-0.0477903	0.91053	0.40592	0.318372	0.217222	0.60534	0.513599	0.192949	-0.0831081	0.844888	0.456622	0.255399	-0.270305	0.517325	-0.290124	0.485772	0.804975	0.0159377	0.300997	0.468792	0.189612	0.652906	-0.368848	0.368576
PWWP2B	darkgrey	0.121551	0.774327	-0.416674	0.304453	-0.169291	0.688592	-0.408663	0.314794	0.31512	0.4471	0.316304	0.4453	0.327359	0.428643	-0.180615	0.66864	-0.527637	0.178963	-0.334747	0.417661	-0.605475	0.111679	-0.202671	0.63027	-0.474755	0.234548	0.12485	0.768327	0.217855	0.604262	-0.920697	0.00117385	-0.61804	0.102453	-0.448804	0.264665	0.258081	0.537155
RHBDF2	darkgrey	0.119871	0.777385	-0.362708	0.377215	-0.246118	0.556826	-0.420505	0.299567	0.280619	0.500809	0.22682	0.589075	0.0280445	0.947444	-0.469305	0.24072	-0.326572	0.429821	-0.222556	0.596282	-0.554769	0.153528	-0.171252	0.685125	-0.481648	0.226858	0.0489904	0.90829	-0.0554391	0.896264	-0.817441	0.0132042	-0.752935	0.0310617	-0.390118	0.339357	0.0163528	0.969344
KIAA1958	darkgrey	0.114851	0.786541	0.283264	0.496607	0.396071	0.331377	0.5111	0.195498	-0.276528	0.507336	-0.242196	0.563329	0.036583	0.931468	0.208332	0.620533	0.555963	0.152457	0.0825566	0.845908	0.689731	0.0583734	-0.30456	0.46328	0.680131	0.0634468	-0.277252	0.506179	-0.0880968	0.835671	0.958442	0.000173889	0.236256	0.573228	0.314718	0.447711	-0.38666	0.344031
CSTB	darkgrey	0.113785	0.788488	0.297111	0.474832	0.322457	0.435996	0.442942	0.27172	-0.357399	0.384755	-0.194575	0.644275	-0.352679	0.391515	0.115578	0.785213	0.505274	0.201508	0.0538487	0.899229	0.700694	0.052886	-0.203219	0.629325	0.681761	0.0625674	-0.414712	0.306971	-0.148273	0.726036	0.896105	0.00258972	0.303189	0.465398	0.165194	0.69585	-0.414473	0.307278
RPS20	darkgrey	0.110054	0.795309	0.373491	0.362104	0.116456	0.783611	0.436438	0.279656	-0.305803	0.461363	-0.262361	0.530181	-0.386037	0.344876	-0.0741343	0.861507	0.57888	0.132703	0.311258	0.452989	0.562925	0.146296	-0.108049	0.79898	0.443384	0.271185	-0.177258	0.674537	-0.17122	0.685181	0.835507	0.00979957	0.329393	0.425608	0.347935	0.39836	-0.23207	0.580239
RHBDL1	darkgrey	0.104965	0.804632	0.283145	0.496796	0.242063	0.563549	0.559365	0.149429	-0.478598	0.230244	-0.0776758	0.854943	-0.243134	0.561772	0.194798	0.643888	0.523901	0.182631	0.0460619	0.913756	0.703027	0.0517596	-0.0566791	0.893954	0.694743	0.0558244	-0.301088	0.46865	0.151109	0.720954	0.834146	0.0100339	0.574818	0.136094	0.274592	0.510436	-0.0947824	0.823345
ACADL	darkgrey	-0.103186	0.807896	-0.278935	0.503492	-0.334314	0.418302	-0.55931	0.149478	0.267609	0.521674	0.345226	0.402294	0.233445	0.577932	-0.115793	0.78482	-0.496445	0.210798	-0.187922	0.655854	-0.617299	0.102985	-4.02523e-05	0.999925	-0.611551	0.107161	0.1913	0.649967	0.133505	0.752637	-0.969735	6.77387e-05	-0.516321	0.190193	-0.385699	0.345336	0.29319	0.480959
NR1H2	darkgrey	0.0954192	0.822172	-0.502422	0.204485	0.00145723	0.997268	-0.321295	0.437747	0.110406	0.794664	0.343322	0.405067	-0.0482459	0.909679	-0.230458	0.582947	-0.401598	0.324048	-0.592925	0.121346	-0.343327	0.40506	-0.0574474	0.892523	-0.102387	0.809361	-0.261746	0.531182	0.0601991	0.887399	-0.726895	0.0410636	-0.536156	0.17075	-0.569124	0.140927	-0.136233	0.747705
HNRNPF	darkgrey	-0.0948612	0.823199	0.403101	0.322069	0.283419	0.496361	0.430038	0.287573	-0.468608	0.241515	-0.101264	0.811424	-0.172989	0.682059	0.426306	0.29224	0.515376	0.191148	0.0848544	0.84166	0.783732	0.0213638	-0.0301622	0.94348	0.705832	0.0504249	-0.338921	0.411509	0.0170498	0.968038	0.920697	0.00117386	0.581763	0.130326	0.270094	0.517665	-0.239923	0.56711
SELPLG	darkgrey	-0.0947912	0.823328	0.415401	0.306086	0.0282155	0.947124	0.444376	0.269985	-0.42591	0.292737	-0.213958	0.610904	-0.355183	0.387922	-0.00575668	0.989206	0.701907	0.0522985	0.357699	0.384327	0.618354	0.102228	0.187627	0.656369	0.453669	0.258879	-0.112042	0.791673	-0.146547	0.729134	0.85545	0.00675583	0.542523	0.164747	0.521201	0.185306	-0.190039	0.652163
TXN2	darkgrey	0.0844399	0.842426	0.367757	0.370104	0.134284	0.751227	0.296547	0.475713	-0.253774	0.544209	-0.193748	0.645711	-0.141311	0.738548	-0.113575	0.788871	0.684924	0.0608823	0.243233	0.561606	0.580354	0.131485	-0.427928	0.290208	0.428216	0.289848	-0.260798	0.532724	-0.295789	0.476895	0.779498	0.0225655	-0.145673	0.730702	0.282094	0.498464	-0.474892	0.234394
CCN3	darkgrey	0.0797305	0.851138	0.176579	0.675733	0.518195	0.188309	0.495693	0.2116	-0.274369	0.510792	-0.250085	0.550276	-0.139949	0.741002	0.324256	0.433292	0.3577	0.384326	-0.0873666	0.837019	0.686507	0.0600493	-0.0966446	0.819917	0.780511	0.0222744	-0.399008	0.327474	-0.10527	0.804073	0.932497	0.00073056	0.432225	0.284856	0.165633	0.695072	-0.453845	0.258671
USP53	darkgrey	0.0778876	0.85455	0.16998	0.687374	0.401393	0.32432	0.346792	0.400018	-0.123067	0.77157	-0.410382	0.312561	-0.485318	0.222819	-0.0087404	0.983613	0.331151	0.422992	0.0688281	0.871354	0.512797	0.193765	0.0106907	0.979956	0.557224	0.151331	-0.363753	0.375738	-0.464467	0.246268	0.852202	0.00720309	0.248798	0.552398	0.139874	0.741137	-0.647368	0.0826759
CABIN1	darkgrey	-0.076509	0.857104	-0.31078	0.453721	-0.316878	0.444429	-0.601404	0.114764	0.266169	0.524003	0.308525	0.457178	-0.0748369	0.860204	-0.226434	0.589725	-0.547582	0.160059	-0.233654	0.577582	-0.616224	0.103758	0.0624629	0.883186	-0.582938	0.129363	0.0584157	0.890719	-0.0125869	0.976402	-0.971257	5.80933e-05	-0.527884	0.178722	-0.510452	0.196161	0.146429	0.729344
SLC4A11	darkgrey	0.0738681	0.862	0.273467	0.512239	0.26217	0.530491	0.518343	0.18816	-0.319705	0.440147	-0.284009	0.495425	-0.21809	0.603863	-0.0382608	0.928331	0.666784	0.0709196	0.178506	0.672343	0.646409	0.0832839	-0.066265	0.876116	0.607793	0.109943	-0.239269	0.568199	-0.213147	0.612289	0.93707	0.000594006	0.29776	0.473823	0.418295	0.302382	-0.423643	0.295593
CDC20	darkgrey	-0.0608323	0.886221	-0.192106	0.648566	-0.425718	0.292979	-0.467379	0.24292	0.189917	0.652375	0.311355	0.452842	0.246908	0.555519	-0.370076	0.36686	-0.147864	0.726769	-0.0411189	0.922989	-0.514072	0.192469	-0.137012	0.7463	-0.589919	0.123729	0.209996	0.61768	0.0308981	0.942103	-0.819363	0.0128111	-0.711411	0.0478324	-0.185387	0.660281	0.177772	0.673633
HBA	darkgrey	0.0581837	0.891151	-0.157122	0.710209	-0.436017	0.280173	-0.413321	0.308761	0.223689	0.594364	0.226684	0.589304	0.114228	0.787679	-0.496375	0.210873	-0.12818	0.762283	0.049544	0.907257	-0.524403	0.182135	-0.221341	0.598341	-0.614063	0.105324	0.223328	0.594975	-0.0175162	0.967164	-0.75204	0.0313776	-0.733902	0.0382042	-0.178729	0.671952	0.186864	0.657701
DHRS1	darkgrey	0.0557662	0.895655	0.252948	0.545564	0.158307	0.708097	0.500716	0.206276	-0.475362	0.233866	-0.0723762	0.864768	-0.202493	0.630576	-0.0510239	0.904496	0.73533	0.0376368	0.0745948	0.860653	0.686671	0.0599634	-0.0897016	0.83271	0.64088	0.0868403	-0.305135	0.462393	-0.0328631	0.938426	0.798575	0.0174685	0.271435	0.515505	0.366889	0.371323	-0.30989	0.455084
TNRC18	darkgrey	0.0542573	0.898467	-0.339806	0.41021	-0.255156	0.541942	-0.43088	0.286526	0.372593	0.363351	0.232632	0.579297	0.239217	0.568287	-0.103368	0.807562	-0.656443	0.07705	-0.161617	0.702203	-0.710148	0.0484118	0.0217649	0.959204	-0.63224	0.0925715	0.303034	0.465638	0.241049	0.565236	-0.944096	0.000418686	-0.338618	0.411955	-0.373646	0.361889	0.471374	0.238367
ABL2	darkgrey	0.0539485	0.899043	0.325214	0.431854	-0.0263108	0.95069	0.599575	0.116167	-0.367127	0.370988	-0.208575	0.620117	0.000527932	0.99901	-0.159081	0.706717	0.802783	0.016452	0.414281	0.307525	0.502022	0.204904	0.0771817	0.855858	0.364287	0.374985	0.124283	0.769357	0.0564098	0.894456	0.785798	0.0207922	0.448805	0.264663	0.724281	0.0421625	0.0381198	0.928595
SLC39A9	darkgrey	0.0521249	0.902443	0.11392	0.788241	0.490175	0.217529	0.441108	0.273946	-0.294729	0.478551	-0.12382	0.7702	0.121707	0.774044	0.267459	0.521916	0.482209	0.226239	-0.184767	0.661365	0.687219	0.0596768	-0.256204	0.540225	0.781288	0.0220524	-0.421742	0.297998	-0.0796598	0.851269	0.825531	0.0116003	0.130254	0.758523	0.176154	0.676481	-0.540561	0.166584
SERP1	darkgrey	0.0482717	0.909631	0.189281	0.653484	0.473733	0.235698	0.495252	0.212071	-0.144087	0.733552	-0.329041	0.426133	0.0388766	0.92718	0.422046	0.297613	0.219622	0.601259	0.0515806	0.903458	0.525813	0.180749	0.0286061	0.946393	0.59842	0.117057	-0.140764	0.739532	-0.0162873	0.969467	0.865279	0.0055119	0.598735	0.116814	0.28386	0.495662	-0.208733	0.619844
FRAT1	darkgrey	-0.0451688	0.915424	0.400418	0.325607	-0.0383645	0.928137	0.445035	0.26919	-0.43618	0.279972	-0.170243	0.686908	-0.364693	0.374412	-0.0915934	0.82922	0.714612	0.0463816	0.368008	0.369753	0.574706	0.136189	0.147579	0.72728	0.4025	0.32286	-0.0843699	0.842555	-0.0899295	0.832289	0.779066	0.0226906	0.493295	0.214167	0.514491	0.192044	-0.109942	0.795514
MYH7B	darkgrey	-0.0449892	0.915759	0.52976	0.176897	-0.040959	0.923288	0.296221	0.476221	-0.436149	0.280011	-0.0898294	0.832474	-0.457891	0.25391	0.140743	0.739572	0.515701	0.19082	0.359452	0.381832	0.598119	0.117289	-0.0482351	0.909699	0.368474	0.3691	-0.183636	0.663344	-0.0216326	0.959452	0.722053	0.0431132	0.495031	0.212307	0.266538	0.523406	-0.0107141	0.979913
GID8	darkgrey	-0.0408757	0.923443	-0.251603	0.547775	-0.13499	0.749952	-0.637301	0.0891893	0.205704	0.625048	0.422749	0.296723	0.0730482	0.863521	0.0686768	0.871635	-0.596022	0.118918	-0.421225	0.298653	-0.421	0.298938	-0.312722	0.450753	-0.367242	0.370827	-0.184054	0.662613	0.0746817	0.860492	-0.876619	0.00427175	-0.675645	0.0659033	-0.736525	0.0371659	0.0329222	0.938315
NSL1	darkgrey	0.0399201	0.925229	0.301846	0.467476	0.345108	0.402465	0.188292	0.655209	-0.201975	0.631469	-0.12167	0.77411	0.0119542	0.977588	0.223909	0.593991	0.440098	0.275176	-0.00661625	0.987595	0.620663	0.100585	-0.552167	0.155875	0.554806	0.153494	-0.431433	0.285838	-0.251151	0.548519	0.735579	0.0375384	-0.191834	0.649039	0.0252044	0.952762	-0.583116	0.129218
PIGS	darkgrey	-0.0395201	0.925977	0.219326	0.601762	0.404343	0.320438	0.114235	0.787665	-0.0803143	0.850057	-0.218588	0.603016	-0.0236385	0.955694	0.242246	0.563245	0.301003	0.468783	-0.0338791	0.936525	0.516724	0.189788	-0.360027	0.381014	0.496613	0.210619	-0.401996	0.323524	-0.400174	0.32593	0.689544	0.0584701	-0.155042	0.713921	0.00366581	0.993127	-0.697489	0.0544569
SUPV3L1	darkgrey	0.0390192	0.926913	0.289867	0.486177	0.164192	0.697628	0.599424	0.116283	-0.155805	0.712559	-0.362883	0.376967	0.298196	0.473144	0.0873823	0.83699	0.598903	0.116684	0.415117	0.306451	0.422991	0.296417	0.0559071	0.895392	0.339211	0.411085	0.2454	0.558015	0.0322908	0.939497	0.850772	0.0074058	0.498035	0.209109	0.744001	0.0343019	0.0270838	0.949243
GUF1	darkgrey	0.0356304	0.93325	-0.244848	0.558928	-0.142359	0.736661	-0.442808	0.271883	0.503822	0.203021	0.0531929	0.900451	0.35897	0.382517	-0.0207736	0.961061	-0.634119	0.0913074	-0.0411434	0.922943	-0.671191	0.0683977	-0.112008	0.791735	-0.634339	0.0911599	0.339025	0.411357	0.0473109	0.911424	-0.747579	0.0329805	-0.439105	0.276388	-0.306848	0.459755	0.294179	0.479412
TEP1	darkgrey	0.0342282	0.935872	-0.270681	0.516719	-0.398237	0.328496	-0.449827	0.263442	0.210937	0.616069	0.336824	0.414595	0.0922415	0.828026	-0.315485	0.446545	-0.387835	0.342439	-0.129034	0.760734	-0.600121	0.115747	-0.0556542	0.895864	-0.600169	0.11571	0.195292	0.643031	0.174662	0.679108	-0.932129	0.000742362	-0.517241	0.189267	-0.339741	0.410306	0.361904	0.378353
GCC2	darkgrey	0.0311536	0.941625	-0.0399237	0.925223	-0.457627	0.254219	-0.394834	0.333028	0.127432	0.763639	0.256475	0.539781	-0.191722	0.649233	-0.213652	0.611426	-0.379593	0.353678	0.0876177	0.836556	-0.489188	0.218598	-0.00294843	0.994472	-0.594576	0.120048	0.211536	0.615043	0.188719	0.654464	-0.737041	0.0369638	-0.199351	0.636001	-0.300874	0.468982	0.515439	0.191084
TENM3	darkgrey	-0.0300672	0.943658	0.337404	0.413741	0.113001	0.789919	0.50934	0.197304	-0.201105	0.632971	-0.412505	0.309814	-0.0475057	0.911061	-0.10674	0.801377	0.722409	0.0429606	0.455432	0.256799	0.486233	0.221817	0.127385	0.763724	0.354141	0.389415	0.0936773	0.82538	-0.265169	0.525623	0.913853	0.00149683	0.378102	0.355728	0.705505	0.0505795	-0.268076	0.52092
SYNE1	darkgrey	0.0292347	0.945216	0.424252	0.294825	0.119789	0.777536	0.332499	0.420991	-0.369938	0.367053	-0.178442	0.672455	-0.383553	0.348257	-0.0269522	0.949489	0.656179	0.0772101	0.24773	0.55416	0.66334	0.0729283	-0.230825	0.58233	0.504933	0.201862	-0.323561	0.434337	-0.253018	0.54545	0.844167	0.00838937	0.150758	0.721582	0.262352	0.530196	-0.406359	0.317798
RAB17	darkgrey	0.0275719	0.948329	0.306895	0.459682	0.241794	0.563996	0.608373	0.109511	-0.373607	0.361944	-0.164248	0.697529	0.231324	0.581493	0.234566	0.576055	0.668596	0.0698765	0.188132	0.655488	0.657845	0.0762014	-0.0875749	0.836635	0.604176	0.112658	-0.050444	0.905578	0.14605	0.730026	0.902931	0.00212329	0.479798	0.22891	0.565897	0.143708	-0.0727565	0.864062
COL16A1	darkgrey	-0.0261901	0.950916	-0.413188	0.308933	-0.211723	0.614724	-0.480469	0.228165	0.279403	0.502746	0.228029	0.587035	-0.164893	0.696384	-0.232548	0.579438	-0.618469	0.102146	-0.302481	0.466493	-0.621696	0.0998542	0.242853	0.562237	-0.490049	0.217666	0.0510186	0.904506	0.00151046	0.997168	-0.908032	0.00181303	-0.322004	0.436679	-0.48967	0.218076	0.142025	0.737262
ANKRD50	darkgrey	0.0237146	0.955552	-0.31636	0.445215	-0.230132	0.583496	-0.53698	0.169966	0.242106	0.563478	0.386927	0.343669	0.0940847	0.824629	-0.0584139	0.890723	-0.621233	0.100181	-0.331069	0.423113	-0.56435	0.145052	-0.138831	0.743018	-0.490647	0.217019	0.0229899	0.956909	0.201981	0.631459	-0.963774	0.000115648	-0.508716	0.197945	-0.594524	0.120089	0.282908	0.497172
B3GNT3	darkgrey	-0.0236768	0.955623	0.540347	0.166785	-0.0384458	0.927985	0.265889	0.524457	-0.413553	0.308463	-0.0860561	0.83944	-0.252043	0.547052	-0.0242228	0.9546	0.759273	0.0288817	0.369209	0.368072	0.655179	0.0778196	-0.342281	0.406587	0.384487	0.346985	-0.229274	0.584939	-0.175648	0.677371	0.775229	0.0238189	0.0528067	0.901171	0.330795	0.42352	-0.268551	0.520153
ARID4A	darkgrey	0.0134297	0.974822	0.488361	0.219497	0.14341	0.734771	0.372702	0.3632	-0.583298	0.129069	0.101483	0.811022	-0.134237	0.751313	0.316124	0.445573	0.662413	0.0734747	0.0767472	0.856663	0.845678	0.00815751	-0.431217	0.286107	0.684805	0.0609452	-0.432847	0.284085	0.144497	0.732816	0.818327	0.0130221	0.25376	0.544231	0.161765	0.701941	-0.166425	0.693666
CSMD2	darkgrey	-0.0118517	0.97778	-0.377609	0.356407	-0.231719	0.580829	-0.450338	0.262834	0.113256	0.789453	0.408635	0.31483	0.0281333	0.947278	-0.256066	0.540451	-0.355504	0.387463	-0.397864	0.328992	-0.44415	0.270258	-0.0438815	0.917828	-0.344204	0.403781	-0.0825347	0.845949	0.0968955	0.819455	-0.871597	0.00479594	-0.584179	0.128352	-0.477915	0.231006	0.0575826	0.892271
GPR153	darkgrey	-0.00981246	0.981603	0.546787	0.160791	0.0204734	0.961623	0.279	0.503388	-0.436966	0.279007	-0.0691709	0.870718	-0.291408	0.483754	0.0864219	0.838764	0.68364	0.0615633	0.313032	0.450281	0.697974	0.0542175	-0.352959	0.391112	0.451851	0.261034	-0.290404	0.485331	-0.120768	0.775753	0.802179	0.0165957	0.144474	0.732857	0.254809	0.542511	-0.242824	0.562286
REP15	darkgrey	-0.00895207	0.983216	-0.351188	0.39366	-0.121427	0.774553	-0.303731	0.464559	0.0517181	0.903201	0.367809	0.370031	-0.131842	0.755646	0.078754	0.852946	-0.614894	0.10472	-0.423998	0.295145	-0.394404	0.333603	0.247788	0.554065	-0.224967	0.592203	-0.0571647	0.89305	0.34219	0.40672	-0.766784	0.0264234	0.0534458	0.89998	-0.513049	0.193509	0.364647	0.374477
AGPAT1	darkgrey	-0.00834141	0.984361	0.387227	0.343263	0.210077	0.617541	0.348895	0.396972	-0.124606	0.768771	-0.375654	0.359107	0.00263422	0.995061	0.0589462	0.889732	0.578898	0.132688	0.369451	0.367733	0.512818	0.193744	-0.193063	0.646901	0.367081	0.371054	-0.0567003	0.893915	-0.327764	0.428038	0.886691	0.00333482	0.128478	0.761742	0.454988	0.257322	-0.399034	0.327439
BICDL1	darkgrey	0.00735363	0.986212	-0.377889	0.356021	-0.22897	0.585451	-0.534452	0.172376	0.361717	0.378616	0.265643	0.524855	0.139399	0.741992	-0.168055	0.69078	-0.628442	0.0951582	-0.26328	0.528687	-0.676425	0.0654723	-0.0165834	0.968912	-0.586551	0.126429	0.144569	0.732685	0.0787087	0.85303	-0.974414	4.10732e-05	-0.53537	0.171499	-0.486837	0.221157	0.224531	0.592939
TTF2	darkgrey	0.00545418	0.989774	0.2321	0.580188	0.324384	0.4331	0.534447	0.17238	-0.278989	0.503406	-0.336881	0.414512	-0.169518	0.68819	0.0713616	0.866651	0.579838	0.13191	0.157967	0.708701	0.617677	0.102713	0.111098	0.7934	0.618224	0.102322	-0.187681	0.656275	-0.213268	0.612081	0.953424	0.000243856	0.462297	0.248776	0.458949	0.252673	-0.411426	0.311209
ZNF774	darkgrey	-0.0049156	0.990783	0.395133	0.332629	0.245585	0.557707	0.330954	0.423285	-0.271197	0.515888	-0.221054	0.598829	-0.0508554	0.90481	0.126945	0.764522	0.631758	0.0928981	0.20694	0.622923	0.662569	0.0733822	-0.332732	0.420644	0.53178	0.174943	-0.27333	0.51246	-0.259556	0.534748	0.891658	0.00292654	0.0515236	0.903564	0.307563	0.458655	-0.480568	0.228055
ARNTL	darkmagenta	-0.817023	0.0132905	0.861228	0.00600495	-0.420663	0.299367	-0.358884	0.38264	-0.685905	0.060365	0.338941	0.411481	-0.355659	0.387241	0.578212	0.133258	0.634114	0.0913107	0.398622	0.327986	0.712757	0.0472191	0.15093	0.721275	0.151227	0.720744	-0.306026	0.46102	-0.178383	0.672559	0.403534	0.321501	0.309918	0.45504	0.159449	0.706061	-0.159283	0.706357
COMT	darkmagenta	-0.763987	0.0273229	0.888179	0.00320893	-0.434219	0.282389	-0.306407	0.460433	-0.878466	0.00408863	0.522067	0.184445	-0.401506	0.32417	0.62825	0.0952901	0.716106	0.0457137	0.275135	0.509565	0.865048	0.00553931	0.0106688	0.979998	0.308754	0.456826	-0.467792	0.242448	0.0119628	0.977572	0.406459	0.317667	0.322052	0.436607	0.0619748	0.884094	-0.0882135	0.835456
FBXO42	darkmagenta	0.711053	0.0479959	-0.78574	0.020808	0.382608	0.349548	0.278444	0.504275	0.789191	0.0198743	-0.459613	0.251897	0.242299	0.563158	-0.45772	0.254111	-0.815829	0.0135395	-0.245079	0.558546	-0.820564	0.0125694	0.0798947	0.850834	-0.306391	0.460458	0.443659	0.270852	0.105338	0.803947	-0.41406	0.30781	-0.0667207	0.875269	-0.135544	0.74895	0.266605	0.523298
CD247	darkmagenta	-0.700438	0.0530102	0.843676	0.00846558	-0.378792	0.354779	-0.191043	0.650414	-0.64733	0.0827	0.233803	0.577334	-0.216832	0.606004	0.463869	0.246958	0.762614	0.0277714	0.477883	0.231042	0.722749	0.0428151	0.0783288	0.853733	0.180657	0.668565	-0.200724	0.633629	-0.161273	0.702816	0.535581	0.171298	0.289714	0.486416	0.334682	0.417757	-0.141768	0.737725
SLC16A5	darkmagenta	0.67445	0.0665674	-0.787497	0.0203293	0.294532	0.47886	0.146506	0.729206	0.80636	0.0156179	-0.361087	0.379509	0.351501	0.39321	-0.511421	0.19517	-0.786408	0.0206253	-0.261078	0.532268	-0.876665	0.00426716	-0.0535578	0.899771	-0.406502	0.317611	0.442792	0.271901	0.0874399	0.836884	-0.564235	0.145152	-0.324739	0.432567	-0.187729	0.65619	0.237297	0.571489
SDHAF1	darkmagenta	-0.64634	0.0833279	0.647149	0.0828144	-0.0908136	0.830658	-0.317622	0.443301	-0.600401	0.115532	0.296593	0.475641	-0.534583	0.17225	0.730361	0.0396337	0.27634	0.507636	0.0504692	0.905531	0.722249	0.0430289	0.111848	0.792028	0.385162	0.346066	-0.575342	0.135654	-0.168773	0.689509	0.412299	0.31008	0.392371	0.336326	-0.197728	0.63881	-0.315589	0.446386
GLE1	darkmagenta	0.637443	0.0890949	-0.853556	0.00701439	0.402037	0.32347	0.0948028	0.823307	0.737108	0.0369376	-0.219459	0.601536	0.444766	0.269515	-0.352139	0.392292	-0.831831	0.0104407	-0.495362	0.211953	-0.78392	0.0213115	-0.15282	0.717892	-0.25177	0.547501	0.254492	0.54303	0.153412	0.716833	-0.609701	0.108525	-0.415355	0.306145	-0.353944	0.389698	0.125599	0.766966
TNXB	darkmagenta	0.621871	0.0997305	-0.580266	0.131557	0.411348	0.311309	0.34058	0.409076	0.66782	0.070322	-0.438424	0.277221	0.31187	0.452054	-0.122346	0.77288	-0.788595	0.0200337	-0.153821	0.716102	-0.635307	0.0905134	0.0661544	0.876322	-0.199232	0.636208	0.449938	0.26331	0.256906	0.539077	-0.215508	0.60826	0.230147	0.58347	-0.0721409	0.865204	0.425791	0.292888
ITFG2	darkmagenta	-0.619789	0.101205	0.742344	0.0349245	-0.151158	0.720866	-0.199892	0.635066	-0.533178	0.173597	0.136267	0.747645	-0.301966	0.467289	0.554445	0.153819	0.556282	0.152172	0.315752	0.446138	0.72454	0.0420528	0.0189936	0.964396	0.29801	0.473433	-0.353192	0.390777	-0.271563	0.515299	0.592975	0.121306	0.263475	0.52837	0.137261	0.74585	-0.338902	0.411538
CENPU	darkmagenta	0.616049	0.103885	-0.49733	0.209857	0.120844	0.775614	0.134234	0.751319	0.771782	0.0248618	-0.506419	0.200319	0.285347	0.493308	-0.771484	0.0249534	-0.343221	0.405214	0.126091	0.766074	-0.741735	0.0351551	-0.242447	0.562912	-0.499748	0.207297	0.512132	0.194444	-0.235677	0.574195	-0.291882	0.483011	-0.595835	0.119064	0.0907343	0.830805	0.0195147	0.963419
YIF1A	darkmagenta	-0.614758	0.104819	0.809228	0.0149687	-0.290728	0.484822	-0.129245	0.760351	-0.793385	0.0187749	0.328851	0.426415	-0.391891	0.336971	0.444821	0.269449	0.822874	0.0121125	0.293801	0.480003	0.890785	0.00299582	-0.040306	0.924508	0.40967	0.313484	-0.460426	0.25095	-0.12836	0.761956	0.607	0.110534	0.25189	0.547304	0.182296	0.665693	-0.274739	0.510199
HMGXB4	darkmagenta	0.60672	0.110744	-0.69633	0.0550318	0.181953	0.666293	0.031335	0.941285	0.79599	0.0181118	-0.34571	0.401589	0.340931	0.408562	-0.652756	0.0793075	-0.609417	0.108735	-0.16	0.705081	-0.854637	0.00686607	-0.177871	0.67346	-0.488562	0.219278	0.422354	0.297222	-0.0880106	0.83583	-0.568509	0.141455	-0.604307	0.112559	-0.150738	0.721618	0.0757636	0.858486
TMEM189	darkmagenta	-0.606313	0.111049	0.715442	0.0460099	-0.131328	0.756577	-0.298451	0.472746	-0.757116	0.0296126	0.479749	0.228964	-0.468249	0.241925	0.811895	0.0143803	0.363731	0.375768	-0.0175425	0.967115	0.850176	0.00749144	-0.105459	0.803725	0.480469	0.228164	-0.676588	0.0653823	0.0317822	0.940448	0.39963	0.32665	0.339482	0.410686	-0.26897	0.519477	-0.205816	0.624855
PARD6B	darkmagenta	0.60251	0.113921	-0.555107	0.153225	0.165001	0.696192	0.320512	0.438928	0.739242	0.036109	-0.523772	0.182758	0.284387	0.494826	-0.472491	0.237102	-0.623654	0.0984777	0.113548	0.788921	-0.813438	0.0140468	0.201297	0.63264	-0.47698	0.232051	0.708182	0.0493229	0.134422	0.750979	-0.309817	0.455196	0.128207	0.762234	0.173856	0.680529	0.504985	0.201809
ERN2	darkmagenta	-0.602452	0.113965	0.707905	0.0494519	-0.305191	0.462306	-0.205643	0.625152	-0.890073	0.00305309	0.549034	0.158728	-0.368907	0.368494	0.444905	0.269347	0.797494	0.0177358	0.0629661	0.88225	0.908277	0.00179893	-0.148446	0.725725	0.477707	0.231239	-0.62496	0.0975656	-0.00582677	0.989075	0.41713	0.30387	0.0852985	0.840839	-0.00736535	0.98619	-0.291691	0.483311
UBE2K	darkmagenta	0.602078	0.11425	-0.668882	0.0697122	0.226436	0.589722	0.276951	0.506659	0.810582	0.0146682	-0.518831	0.187671	0.349215	0.396509	-0.47087	0.238939	-0.720794	0.0436563	0.0020163	0.996219	-0.885717	0.00341902	0.223275	0.595064	-0.483376	0.224951	0.68833	0.0590983	0.107976	0.799113	-0.401298	0.324445	0.0488373	0.908576	0.104267	0.805912	0.434543	0.281989
SLC7A8	darkmagenta	0.600135	0.115736	-0.696049	0.0551716	0.116351	0.783802	0.286352	0.491718	0.672254	0.0677973	-0.307576	0.458635	0.641913	0.0861694	-0.620317	0.10083	-0.413588	0.308418	-0.0740282	0.861703	-0.810173	0.0147586	-0.00867687	0.983732	-0.443509	0.271034	0.657741	0.0762637	0.218148	0.603764	-0.489237	0.218545	-0.302441	0.466554	0.193717	0.645765	0.39784	0.329024
PXYLP1	darkmagenta	0.594412	0.120177	-0.603824	0.112925	0.207428	0.622085	0.221231	0.598528	0.747874	0.0328732	-0.431798	0.285385	0.296127	0.476367	-0.377146	0.357045	-0.751799	0.0314629	-0.0283971	0.946784	-0.828453	0.0110528	0.121713	0.774032	-0.457292	0.254612	0.602247	0.114122	0.167412	0.691918	-0.423235	0.296108	0.0395589	0.925904	-0.00746501	0.986004	0.472438	0.237162
HYOU1	darkmagenta	-0.593379	0.120988	0.533677	0.173118	-0.0729207	0.863758	-0.150691	0.721703	-0.657863	0.0761901	0.356539	0.385983	-0.395714	0.331853	0.781711	0.0219322	0.239464	0.567875	-0.0323035	0.939473	0.692623	0.0568946	0.270647	0.516774	0.443444	0.271112	-0.473687	0.235751	0.106821	0.801229	0.363734	0.375764	0.650935	0.0804367	-0.104725	0.805071	-0.0609463	0.886008
TRIB2	darkmagenta	0.588589	0.124791	-0.640422	0.0871392	0.225064	0.59204	0.334788	0.4176	0.780852	0.0221769	-0.554383	0.153875	0.317681	0.443211	-0.464549	0.246173	-0.677344	0.0649666	0.049018	0.908238	-0.85091	0.00738614	0.300296	0.469879	-0.456861	0.255118	0.71551	0.0459797	0.112837	0.790219	-0.32748	0.428463	0.162847	0.700017	0.178407	0.672517	0.45896	0.25266
GPR83	darkmagenta	-0.587619	0.12557	0.635154	0.0906151	-0.452146	0.260683	-0.334263	0.418377	-0.332319	0.421257	0.0340556	0.936195	-0.323759	0.434038	-0.104616	0.805271	0.750296	0.0319985	0.549674	0.158143	0.386304	0.344515	0.0628837	0.882404	-0.119087	0.778813	-0.0924518	0.827638	-0.589798	0.123825	0.323814	0.433956	-0.243871	0.560547	0.337704	0.413299	-0.457902	0.253897
RIMS3	darkmagenta	0.587437	0.125716	-0.607672	0.110033	0.314518	0.448015	0.378465	0.355229	0.395376	0.332305	-0.218859	0.602556	0.0890776	0.833861	-0.202726	0.630175	-0.639647	0.0876455	-0.303739	0.464548	-0.494064	0.213342	0.177884	0.673436	-0.0441667	0.917295	0.261606	0.531409	0.387389	0.343043	-0.27424	0.510999	0.31991	0.439838	-0.128503	0.761696	0.444663	0.269639
PDLIM1	darkmagenta	-0.58742	0.12573	0.85318	0.00706651	-0.310068	0.454811	-0.0880404	0.835775	-0.645314	0.0839815	0.128802	0.761154	-0.431451	0.285816	0.407149	0.316766	0.73977	0.0359054	0.503981	0.202855	0.766213	0.0266055	0.0874846	0.836801	0.257272	0.538477	-0.252615	0.546111	-0.203665	0.628556	0.668724	0.0698027	0.410008	0.313046	0.313444	0.449652	-0.166048	0.694335
[truncated: 9,230 more rows]
