# Supplementary material for: Identifying key genes in milk fat metabolism by weighted gene co-expression network analysis
Source: Sci Rep. 2022 Apr 27;12:6836. doi: 10.1038/s41598-022-10435-1 (PMC9046402; doi:10.1038/s41598-022-10435-1)
Supplement: Supplementary file 3 — Supplementary Table 2. [file 41598_2022_10435_MOESM3_ESM.xlsx]

## Sheet: violet
Details of the hub genes within the violet module significantly associated with MFP
gene_id	moduleColor	GS.InterestedModule	p.GS.InterestedModule	MM.violet	p.MM.violet
XLOC_012946	violet	0.894156	0.00273405	0.914388	0.00146973
LRRC8E	violet	-0.87169	0.0047859	-0.923432	0.00105877
TFPI	violet	0.852485	0.00716335	0.922655	0.0010907
TESC	violet	0.838866	0.00923607	0.908969	0.00175943
DCAF13	violet	-0.836273	0.00966918	-0.916371	0.00137203
STX16	violet	-0.836127	0.00969385	-0.910604	0.00166844
ID1	violet	0.798411	0.0175087	0.95386	0.000237155
CALM2	violet	0.770855	0.0251471	0.901881	0.0021912
CACNB1	violet	-0.770609	0.0252231	-0.909884	0.00170815
VEGFD	violet	0.757046	0.0296366	0.934251	0.000675988
ATXN7L1	violet	0.756467	0.0298347	0.902897	0.0021255
MOXD1	violet	0.755314	0.0302319	0.952801	0.000253656
GXYLT2	violet	0.754255	0.0305996	0.956326	0.000201499
LTF	violet	0.738272	0.0364841	0.914674	0.00145534
RPL21	violet	0.731742	0.0390723	0.945997	0.00037795
UGGT2	violet	-0.731487	0.0391755	-0.922709	0.00108845
CAMK2G	violet	0.729492	0.0399892	0.978838	2.33186e-05
GRPR	violet	0.724546	0.0420503	0.954459	0.000228131
TRIM65	violet	-0.721782	0.0432298	-0.956734	0.000195965
KRT9	violet	0.715365	0.0460443	0.946926	0.00035903
EVI5	violet	0.712581	0.0472986	0.922752	0.00108667
GPR27	violet	0.710927	0.0480538	0.918957	0.00125115
RNF157	violet	0.703965	0.0513111	0.948917	0.00032061
XPC	violet	-0.689231	0.0586316	-0.922135	0.0011124
OSBPL9	violet	0.687248	0.0596617	0.941211	0.000485822
CAMKV	violet	-0.667124	0.0707235	-0.917027	0.00134066
PCDHGA5	violet	0.658597	0.0757485	0.903301	0.00209974
CHRND	violet	0.656717	0.0768836	0.948201	0.0003341
NAV2	violet	0.651736	0.0799387	0.914972	0.00144051
TGFB3	violet	-0.647642	0.0825026	-0.906416	0.00190788
PLEKHM2	violet	-0.6422	0.0859835	-0.914275	0.00147539
ABHD2	violet	0.637602	0.0889898	0.959339	0.000162982
PHLDB2	violet	-0.628283	0.0952674	-0.906136	0.00192464
ZNF385A	violet	0.620684	0.10057	0.920336	0.00118962
MSX2	violet	-0.618178	0.102354	-0.904248	0.00204016
C16H1orf21	violet	0.600763	0.115255	0.929295	0.000837484
ZNF365	violet	0.595402	0.119402	0.943251	0.000437675
GRAMD1A	violet	0.515608	0.190913	0.914316	0.00147334
RGS14	violet	0.481575	0.22694	0.903356	0.00209624

## Sheet: yellow
Details of the hub genes within the yellow module significantly associated with MFP
gene_id	moduleColor	GS.InterestedModule	p.GS.InterestedModule	MM.yellow	p.MM.yellow
PAN2	yellow	0.908	0.00181485	0.910038	0.00169957
AMMECR1L	yellow	-0.902199	0.00217052	-0.900983	0.00225036
RAD21	yellow	0.89706	0.00252087	0.934624	0.000664744
NAT10	yellow	0.883246	0.00363853	0.944495	0.000409894
RNF219	yellow	0.877761	0.00415791	0.91798	0.00129599
C3H1orf146	yellow	0.87732	0.00420168	0.900997	0.00224938
ASIC1	yellow	-0.877156	0.00421797	-0.914041	0.00148726
NGFR	yellow	-0.87464	0.00447364	-0.913283	0.00152604
MYO10	yellow	0.871255	0.00483304	0.916883	0.00134751
GNAT2	yellow	-0.86752	0.00525065	-0.929381	0.000834492
DACH1	yellow	0.864068	0.00565641	0.957996	0.000179484
C19H17orf78	yellow	-0.861867	0.00592543	-0.929261	0.000838651
SH3RF3	yellow	0.861639	0.00595372	0.901748	0.00219985
SPON1	yellow	0.861542	0.00596583	0.93049	0.000796468
C15H11orf91	yellow	0.858292	0.00637952	0.93835	0.00055903
SDCBP	yellow	0.854079	0.00694245	0.915577	0.00141061
POLQ	yellow	0.837154	0.00952056	0.907707	0.00183182
TNFRSF12A	yellow	-0.837027	0.00954185	-0.960297	0.000151841
EFR3B	yellow	-0.831634	0.0104759	-0.966209	9.40283e-05
KIAA0319L	yellow	0.826501	0.0114166	0.951553	0.000274041
ITPR1	yellow	0.818437	0.0129996	0.976138	3.33626e-05
CPSF2	yellow	0.816209	0.0134599	0.947708	0.000343597
NAPB	yellow	0.815518	0.0136048	0.916939	0.00134486
LLPH	yellow	-0.814225	0.0138784	-0.940414	0.000505538
LRFN3	yellow	-0.811727	0.014417	-0.912302	0.00157722
TLR7	yellow	0.809846	0.014831	0.953006	0.000250404
DCAF17	yellow	0.809365	0.0149382	0.939081	0.000539698
BTG4	yellow	0.808772	0.0150707	0.957032	0.000191991
DNMBP	yellow	0.808023	0.0152392	0.943009	0.0004432
PI4K2A	yellow	0.804136	0.0161333	0.951474	0.000275372
ND3	yellow	0.802031	0.016631	0.945875	0.000380475
INSIG1	yellow	-0.802003	0.0166376	-0.944913	0.000400828
ZNF84	yellow	0.799393	0.0172678	0.983173	1.17613e-05
GRAMD1B	yellow	0.798148	0.0175737	0.910918	0.00165131
SLC2A4	yellow	-0.797461	0.017744	-0.964814	0.000106053
CCDC9B	yellow	0.793414	0.0187676	0.903469	0.00208906
DCP1B	yellow	0.79174	0.0192015	0.92967	0.000824439
JCHAIN	yellow	-0.788998	0.0199256	-0.970935	6.00515e-05
STAT2	yellow	0.788955	0.0199372	0.978688	2.38135e-05
SLC43A1	yellow	0.785756	0.0208036	0.974754	3.94685e-05
SCAND1	yellow	-0.782993	0.0215705	-0.932409	0.000733388
SLC41A2	yellow	0.782777	0.0216314	0.980581	1.80428e-05
DGCR6L	yellow	-0.781725	0.0219284	-0.959546	0.000160534
FRYL	yellow	0.780245	0.0223505	0.916138	0.00138329
PPP1R12A	yellow	0.779095	0.0226822	0.909943	0.00170484
ACYP2	yellow	-0.774773	0.0239554	-0.928853	0.000852984
RPL26L1	yellow	-0.771631	0.0249081	-0.959699	0.000158731
HDAC6	yellow	0.771048	0.0250875	0.907219	0.00186033
UBXN8	yellow	0.769992	0.0254143	0.960761	0.000146633
TMEM199	yellow	0.768503	0.0258796	0.903259	0.00210238
CDS1	yellow	-0.768415	0.0259073	-0.928285	0.000873204
PGM1	yellow	-0.76597	0.0266833	-0.909797	0.00171295
SINHCAF	yellow	0.762797	0.0277115	0.921179	0.001153
IKBKG	yellow	-0.761494	0.0281406	-0.933571	0.000696813
UNK	yellow	-0.760932	0.0283269	-0.950014	0.000300643
PLAG1	yellow	0.759496	0.0288068	0.949275	0.000314
DMKN	yellow	0.758955	0.0289886	0.916202	0.00138017
SBSN	yellow	-0.75862	0.0291018	-0.913693	0.00150497
RIPK2	yellow	0.757561	0.029461	0.948145	0.000335178
IPO4	yellow	-0.752093	0.0313587	-0.902752	0.00213481
SCAF8	yellow	0.75138	0.0316114	0.938658	0.00055083
ZNF668	yellow	-0.75114	0.0316971	-0.901935	0.00218769
HSPB9	yellow	0.749047	0.0324477	0.983102	1.19108e-05
SLC38A6	yellow	0.748949	0.032483	0.971946	5.40452e-05
PSMD13	yellow	0.748175	0.0327634	0.93118	0.000773382
TAOK2	yellow	0.747547	0.0329922	0.951429	0.000276139
SPATA46	yellow	0.744236	0.034214	0.948632	0.000325935
UQCRH	yellow	-0.743719	0.0344073	-0.921641	0.00113327
GHSR	yellow	0.74295	0.0346959	0.970616	6.20384e-05
SOX17	yellow	0.742629	0.0348169	0.938427	0.000556983
NBEA	yellow	0.742219	0.034972	0.960543	0.000149065
CHRNA5	yellow	-0.741171	0.0353696	-0.901933	0.00218779
ADAMTSL1	yellow	-0.741171	0.0353697	-0.945301	0.00039255
C8H9orf152	yellow	0.740943	0.0354566	0.965857	9.69763e-05
NDUFA9	yellow	0.740692	0.0355523	0.931765	0.000754168
TAF4	yellow	-0.739673	0.0359427	-0.943976	0.000421344
SLC45A2	yellow	0.739079	0.0361718	0.953286	0.000246001
DTNBP1	yellow	0.735944	0.0373945	0.954554	0.000226732
MSRB2	yellow	0.735626	0.0375198	0.978288	2.51727e-05
GUK1	yellow	-0.735273	0.0376593	-0.964146	0.000112151
AKTIP	yellow	0.732138	0.0389121	0.919611	0.00122174
FBXW8	yellow	-0.731702	0.0390883	-0.941825	0.000470976
PLEKHA8	yellow	0.729922	0.0398132	0.969159	7.16498e-05
PRKCI	yellow	0.72984	0.0398466	0.926416	0.000941925
ZNF512	yellow	0.729394	0.0400296	0.931772	0.000753941
ZSCAN26	yellow	0.727421	0.0408444	0.947577	0.000346164
SFXN1	yellow	-0.727051	0.0409986	-0.906062	0.00192911
TMEM215	yellow	-0.726648	0.0411666	-0.931769	0.00075405
NFYB	yellow	0.726355	0.0412891	0.985962	6.84311e-06
KBTBD2	yellow	0.71928	0.0443144	0.980102	1.94018e-05
SUCLG2	yellow	0.717815	0.0449572	0.955148	0.000218057
NCL	yellow	-0.71708	0.0452817	-0.912817	0.00155026
SCHIP1	yellow	0.715608	0.0459357	0.972726	4.96904e-05
ZDHHC12	yellow	0.714826	0.0462855	0.934567	0.000666467
PHOX2A	yellow	-0.714625	0.0463759	-0.938059	0.000566849
UBE2T	yellow	0.711751	0.0476768	0.9449	0.000401126
TOR1AIP2	yellow	0.711155	0.0479496	0.943339	0.000435669
HSPH1	yellow	0.709291	0.0488077	0.936187	0.00061894
FAM221B	yellow	0.707631	0.0495801	0.929468	0.000831446
ZHX3	yellow	0.705876	0.0504043	0.979809	2.02672e-05
ATP6V0A2	yellow	0.70492	0.0508565	0.917619	0.00131277
ZW10	yellow	-0.704377	0.0511146	-0.937206	0.000590212
RBM25	yellow	-0.70216	0.0521767	-0.969778	6.74571e-05
GFOD1	yellow	0.702133	0.0521898	0.910355	0.00168209
CHML	yellow	0.701575	0.052459	0.967065	8.71218e-05
PLCXD2	yellow	-0.701431	0.0525286	-0.956147	0.000203961
SNRPB	yellow	-0.700151	0.05315	-0.922874	0.00108162
ANKRD63	yellow	0.698466	0.0539748	0.965259	0.000102114
UBE2J1	yellow	0.698276	0.0540687	0.943336	0.000435729
TRMT11	yellow	0.697445	0.0544783	0.949999	0.000300913
ITGB5	yellow	-0.69711	0.0546443	-0.976276	3.27914e-05
ZBTB49	yellow	-0.695873	0.0552594	-0.972239	5.23805e-05
IL23R	yellow	0.695039	0.0556763	0.965648	9.87533e-05
PTER	yellow	0.694441	0.0559761	0.945413	0.000390175
STX12	yellow	-0.692189	0.057115	-0.978461	2.45808e-05
DEPP1	yellow	0.691296	0.0575704	0.952641	0.000256205
MCUR1	yellow	0.689746	0.058366	0.914113	0.00148363
SPRY1	yellow	-0.689471	0.0585078	-0.927948	0.000885332
RNF224	yellow	-0.68833	0.0590981	-0.908863	0.00176545
SYNCRIP	yellow	-0.687613	0.0594714	-0.941534	0.000477979
INTS9	yellow	0.686735	0.0599299	0.949206	0.000315269
ANAPC7	yellow	0.686471	0.0600681	0.975194	3.74523e-05
RRM2B	yellow	0.685301	0.0606831	0.940409	0.000505679
RAB3IL1	yellow	0.684851	0.0609209	0.950879	0.000285498
KIF26B	yellow	0.683633	0.0615668	0.950355	0.000294618
FAAH	yellow	0.683495	0.0616402	0.936318	0.000615209
SLC34A2	yellow	0.679412	0.0638364	0.966188	9.42064e-05
CBR1	yellow	-0.677941	0.0646391	-0.932085	0.000743774
NDFIP2	yellow	0.675836	0.0657978	0.955319	0.000215591
PPWD1	yellow	-0.675666	0.0658921	-0.904296	0.00203716
BAZ2A	yellow	0.671482	0.068233	0.941189	0.000486356
C13H20orf194	yellow	0.671115	0.0684407	0.969742	6.76959e-05
COLEC10	yellow	0.670345	0.0688779	0.964358	0.000110193
RPL23A	yellow	-0.669044	0.0696196	-0.936419	0.000612315
DACT1	yellow	0.66637	0.0711593	0.937438	0.000583811
RALB	yellow	-0.664152	0.0724518	-0.955158	0.000217908
TMOD3	yellow	-0.661432	0.074055	-0.950675	0.000289028
EIF4A2	yellow	0.660595	0.0745527	0.940567	0.000501711
LRP1B	yellow	-0.655762	0.0774637	-0.934013	0.000683223
TYRO3	yellow	0.653736	0.0787037	0.947259	0.000352398
EXOC8	yellow	-0.652482	0.0794768	-0.905272	0.00197694
GNPTAB	yellow	0.651721	0.0799484	0.94994	0.000301976
SOCS4	yellow	0.650993	0.0804008	0.941563	0.000477271
CARNMT1	yellow	-0.650381	0.0807823	-0.906934	0.00187714
FBXO38	yellow	-0.648179	0.0821636	-0.908873	0.00176486
LOXL4	yellow	-0.647581	0.082541	-0.954801	0.000223094
PSTPIP2	yellow	0.645359	0.0839529	0.944255	0.000415159
ZNF197	yellow	-0.644392	0.0845714	-0.93226	0.000738161
JUN	yellow	0.643155	0.0853668	0.903247	0.0021032
FAM120B	yellow	-0.641784	0.086253	-0.94516	0.000395548
LAMTOR3	yellow	-0.636791	0.0895269	-0.961703	0.000136422
BCO1	yellow	0.631693	0.0929419	0.912816	0.00155028
MORN4	yellow	0.625879	0.0969268	0.928202	0.000876186
SSLP1	yellow	0.622688	0.0991557	0.944495	0.000409892
IL4I1	yellow	-0.615411	0.104346	-0.930098	0.000809764
STK17A	yellow	0.613328	0.10586	0.962979	0.000123351
SYNJ2	yellow	0.613302	0.105879	0.955884	0.000207613
CIP2A	yellow	0.61273	0.106296	0.959067	0.000166243
PHACTR2	yellow	-0.60698	0.11055	-0.903585	0.00208178
GJC1	yellow	0.60497	0.112059	0.951424	0.000276222
SYTL5	yellow	0.60277	0.113724	0.902112	0.00217615
TADA2A	yellow	-0.602083	0.114247	-0.94636	0.000370486
CYBRD1	yellow	0.593787	0.120667	0.913354	0.00152238
TBC1D10A	yellow	0.589175	0.124322	0.935747	0.000631622
NKAP	yellow	-0.589147	0.124344	-0.935564	0.000636949
GRID1	yellow	0.588498	0.124864	0.942366	0.000458153
PELO	yellow	0.579943	0.131824	0.93333	0.000704309
RBM4B	yellow	0.578882	0.132702	0.929409	0.000833513
TBC1D9B	yellow	-0.569868	0.14029	-0.960916	0.000144917
OSBPL5	yellow	-0.56252	0.14665	-0.940315	0.000508026
MAGEE2	yellow	0.562158	0.146968	0.922012	0.00111757
TTBK2	yellow	0.561163	0.147842	0.926444	0.000940862
ATP8A2	yellow	0.545956	0.161558	0.915559	0.00141152
FAM104A	yellow	0.545183	0.162273	0.909552	0.00172662
YAE1	yellow	0.536786	0.17015	0.901098	0.00224272
RSRC1	yellow	0.535871	0.171021	0.925323	0.000983691
SUSD3	yellow	0.535633	0.171248	0.929484	0.0008309
ELOVL7	yellow	0.530705	0.175981	0.901391	0.00222336
USP27X	yellow	-0.525816	0.180746	-0.903635	0.00207858
WDR13	yellow	0.506391	0.200348	0.920134	0.00119852
ATL2	yellow	-0.490711	0.216949	-0.907179	0.00186269

## Sheet: darkolivegreen
Details of the hub genes within the darkolivegreen module significantly associated with MFP
gene_id	moduleColor	GS.InterestedModule	p.GS.InterestedModule	MM.darkolivegreen	p.MM.darkolivegreen
M-SAA3.2	darkolivegreen	0.917797	0.00130447	-0.929531	0.000829252
SRGN	darkolivegreen	-0.883558	0.00361034	0.942686	0.000450664
HIST1H2AC	darkolivegreen	-0.882039	0.00374899	0.90218	0.00217172
EGLN1	darkolivegreen	-0.879106	0.00402641	0.912689	0.00155693
NIPAL2	darkolivegreen	-0.877551	0.0041787	0.922254	0.0011074
MRPL1	darkolivegreen	-0.875411	0.00439428	0.900092	0.00231003
NDUFS6	darkolivegreen	-0.873768	0.00456458	0.941842	0.000470586
BAX	darkolivegreen	-0.858076	0.00640765	0.950054	0.000299941
MAGEF1	darkolivegreen	-0.840353	0.00899331	0.900399	0.00228937
PARN	darkolivegreen	-0.838552	0.0092878	0.939376	0.00053201
CHKA	darkolivegreen	-0.83606	0.00970537	0.944213	0.000416082
CUL1	darkolivegreen	0.835922	0.0097287	-0.930224	0.000805454
YIF1B	darkolivegreen	-0.833686	0.010114	0.911844	0.0016015
C23H6orf89	darkolivegreen	-0.833551	0.0101375	0.953424	0.000243856
SCCPDH	darkolivegreen	-0.82858	0.0110294	0.900612	0.00227507
TENT5C	darkolivegreen	-0.825119	0.0116787	0.916955	0.00134409
WDR91	darkolivegreen	-0.821481	0.0123867	0.908008	0.00181439
PCYT1A	darkolivegreen	-0.815819	0.0135417	0.92767	0.000895437
ZNF711	darkolivegreen	-0.808772	0.0150707	0.980012	1.9665e-05
MRPS24	darkolivegreen	0.808353	0.0151649	-0.909824	0.00171148
PPRC1	darkolivegreen	-0.80494	0.0159458	0.930761	0.000787335
TTC28	darkolivegreen	-0.804214	0.0161151	0.929682	0.000824055
XLOC_081705	darkolivegreen	-0.798763	0.0174223	0.939406	0.000531226
SLC16A7	darkolivegreen	-0.796598	0.0179591	0.938453	0.000556276
VAV2	darkolivegreen	-0.795764	0.0181688	0.923983	0.00103652
GAPVD1	darkolivegreen	0.78969	0.0197414	-0.938108	0.000565543
KLHL42	darkolivegreen	0.781431	0.0220117	-0.939034	0.000540923
C5H12orf66	darkolivegreen	-0.780991	0.0221373	0.977929	2.64366e-05
GIT1	darkolivegreen	-0.780223	0.0223569	0.914226	0.00147789
RABGAP1	darkolivegreen	-0.77387	0.0242269	0.939678	0.000524222
GRIK2	darkolivegreen	-0.762237	0.0278953	0.934102	0.000680527
MTM1	darkolivegreen	0.759352	0.0288551	-0.951456	0.000275677
BOLA-DQB	darkolivegreen	-0.755781	0.0300709	0.938389	0.000557997
C6orf132	darkolivegreen	-0.752452	0.0312319	0.944785	0.000403599
DNAJC10	darkolivegreen	-0.748188	0.0327589	0.926062	0.000955292
PDZRN4	darkolivegreen	-0.746454	0.0333925	0.992865	9.03269e-07
TNS1	darkolivegreen	0.739203	0.036124	-0.920406	0.00118656
GBP2	darkolivegreen	0.736422	0.0372065	-0.912232	0.00158095
WDR34	darkolivegreen	-0.731446	0.0391921	0.911451	0.00162252
FAM171B	darkolivegreen	-0.728905	0.0402307	0.93144	0.000764807
TMEM151B	darkolivegreen	-0.726697	0.0411462	0.947471	0.000348225
PIK3R3	darkolivegreen	-0.724363	0.0421277	0.943636	0.000428956
USP15	darkolivegreen	-0.722406	0.042962	0.952224	0.000262949
DDHD2	darkolivegreen	-0.720667	0.043711	0.907092	0.0018678
DYDC1	darkolivegreen	0.71974	0.0441135	-0.923506	0.00105577
XYLB	darkolivegreen	-0.718335	0.0447283	0.935929	0.000626348
ERH	darkolivegreen	-0.716705	0.0454477	0.964156	0.000112054
SLC30A6	darkolivegreen	-0.71616	0.0456896	0.934578	0.00066612
TBC1D15	darkolivegreen	-0.712108	0.047514	0.910329	0.00168354
ALYREF	darkolivegreen	0.706885	0.0499291	-0.908048	0.00181212
GINS3	darkolivegreen	-0.699832	0.0533057	0.915809	0.00139929
GCN1	darkolivegreen	-0.685568	0.0605428	0.917804	0.00130415
SSRP1	darkolivegreen	-0.678713	0.0642174	0.930077	0.00081047
PPIL6	darkolivegreen	-0.676156	0.065621	0.90342	0.00209222
LCN2	darkolivegreen	-0.674171	0.0667227	0.909429	0.00173351
STXBP4	darkolivegreen	-0.669589	0.0693081	0.931831	0.000752025
ZBED3	darkolivegreen	-0.66569	0.071554	0.950452	0.000292911
RTCB	darkolivegreen	-0.664644	0.072164	0.963786	0.000115528
COMMD2	darkolivegreen	-0.660136	0.0748263	0.936607	0.000606986
XLOC_090262	darkolivegreen	-0.644318	0.0846186	0.927172	0.000913705
ELK3	darkolivegreen	-0.64266	0.0856863	0.902195	0.00217076
COTL1	darkolivegreen	-0.640176	0.0872995	0.964142	0.000112191
CPNE2	darkolivegreen	-0.640015	0.0874048	0.907503	0.00184375
ELMSAN1	darkolivegreen	-0.639719	0.0875982	0.961292	0.000140816
SLC16A1	darkolivegreen	0.634124	0.0913041	-0.918389	0.00127708
CDC25A	darkolivegreen	0.624855	0.0976388	-0.93279	0.000721267
CD9	darkolivegreen	-0.615647	0.104175	0.908179	0.00180453
DMAC2	darkolivegreen	-0.614897	0.104718	0.92705	0.000918219
UBE2B	darkolivegreen	-0.614021	0.105354	0.901022	0.00224772
NKD2	darkolivegreen	-0.610606	0.107856	0.943719	0.000427085
GFOD2	darkolivegreen	-0.598642	0.116885	0.918373	0.00127783
SLC25A26	darkolivegreen	-0.592007	0.12207	0.934519	0.000667905
UNC5D	darkolivegreen	-0.579717	0.13201	0.92571	0.000968767
CAPN15	darkolivegreen	-0.574014	0.136771	0.924831	0.00100287
ZNF25	darkolivegreen	-0.524447	0.182092	0.909493	0.00172995
