# Supplementary material for: Identifying key genes in milk fat metabolism by weighted gene co-expression network analysis
Source: Sci Rep. 2022 Apr 27;12:6836. doi: 10.1038/s41598-022-10435-1 (PMC9046402; doi:10.1038/s41598-022-10435-1)
Supplement: Supplementary file 4 — Supplementary Table 3. [file 41598_2022_10435_MOESM4_ESM.xlsx]

## Sheet: DEs
Details of differential genes
mRNA_Gene_ID	mRNA_ID	mRNA_Gene_Name	Gene_description	Gene_Type	Status	Chromosome	Start	End	gene_locus	Strand	Exon_number	Length	ORF	H_2046	H_2098	H_2190	H_2226	L_2034	L_2037	L_2137	L_2170	HMF_FPKM	LMF_FPKM	log2FoldChange	pvalue	padj
ENSBTAG00000034776	ENSBTAT00000049235	DDAH1	Dimethylarginine dimethylaminohydrolase||N(G),N(G)-dimethylarginine dimethylaminohydrolase 1	protein_coding	Annotated_mRNA	3	58618306	58775117	3:58618306-58775117	+	6	3884	285	9.25319	2.02643	10.4411	0.915405	58.6943	5.40863	5.63448	48.7594	5.65903	29.6242	-2.38382	0.00234595	0.206773
ENSBTAG00000012784	ENSBTAT00000016988	RACGAP1	Rho GTPase-activating protein domain||Protein kinase C-like, phorbol ester/diacylglycerol-binding domain||Rho GTPase activation protein	protein_coding	Annotated_mRNA	5	29866411	29890966	5:29866411-29890966	+	17	5080	657	13.0297	22.1745	39.2657	19.3706	23.3831	8.10706	8.17372	10.0862	23.4601	12.4375	0.937729	0.0472705	0.761671
ENSBTAG00000001405	ENSBTAT00000001844	GLCE	D-glucuronyl C5-epimerase||D-glucuronyl C5-epimerase, C-terminal	protein_coding	Annotated_mRNA	10	16029521	16138025	10:16029521-16138025	+	4	4085	617	41.5854	32.0054	17.439	39.5945	28.7791	105.756	45.8561	71.4553	32.6561	62.9617	-0.97262	0.0185807	0.515205
ENSBTAG00000001401	ENSBTAT00000001840	SLC45A1	Major facilitator superfamily||MFS transporter superfamily	protein_coding	Annotated_mRNA	16	45035427	45057579	16:45035427-45057579	-	9	2532	754	0	0.116335	0.0136	0	0	0	0	0	0.0324837	0	8.43495	0.0141867	0.472723
ENSBTAG00000047416	ENSBTAT00000064640	HEPH	Multicopper oxidase, type 2||Hephaestin||Cupredoxin||Multicopper oxidase, type 3||Multicopper oxidases, conserved site||Multicopper oxidase, copper-binding site	protein_coding	Annotated_mRNA	X	94232113	94368280	X:94232113-94368280	-	21	4288	1182	0	0.008153	0.015378	0	0	0	0	0	0.00588275	0	8.53367	0.0110687	0.417293
ENSBTAG00000015172	ENSBTAT00000084968	MCM6	DNA replication licensing factor Mcm6||P-loop containing nucleoside triphosphate hydrolase||MCM, AAA-lid domain||Mini-chromosome maintenance protein||MCM domain||MCM OB domain||Mini-chromosome maintenance, conserved site||Nucleic acid-binding, OB-fold||MCM N-terminal domain||Mcm6, C-terminal winged-helix domain	protein_coding	Annotated_mRNA	2	61489617	61520848	2:61489617-61520848	+	15	3145	775	25.1385	36.7891	79.542	46.9824	43.8738	17.2256	21.2485	21.89	47.113	26.0595	0.888043	0.0393597	0.711104
ENSBTAG00000013990	ENSBTAT00000018592	WNT6	Wnt-6 protein||Wnt||Wnt protein, conserved site	protein_coding	Annotated_mRNA	2	106822087	106835094	2:106822087-106835094	+	4	1578	365	0	0.245684	0	0	0	0	0	0	0.061421	0	8.58338	0.0352505	0.67093
ENSBTAG00000009438	ENSBTAT00000069741	EPHA5	Ephrin type-A receptor 5, ligand binding domain||Protein kinase, ATP binding site||Sterile alpha motif/pointed domain superfamily||Immunoglobulin-like fold||Tyrosine-protein kinase, receptor class V, conserved site||Serine-threonine/tyrosine-protein kinase, catalytic domain||Fibronectin type III||Protein kinase domain||Tyrosine-protein kinase, active site||Sterile alpha motif domain||Fibronectin …	protein_coding	Annotated_mRNA	6	80837085	81239941	6:80837085-81239941	-	15	2616	871	0.025405	0	0.045063	0.021419	0.247797	0.506278	0.030755	0.023656	0.0229717	0.202122	-3.13986	0.045174	0.745767
ENSBTAG00000009382	ENSBTAT00000074977	KLK13	Serine proteases, trypsin domain||Serine proteases, trypsin family, serine active site||Serine proteases, trypsin family, histidine active site||Peptidase S1, PA clan||Peptidase S1A, chymotrypsin family	protein_coding	Annotated_mRNA	18	57016373	57023008	18:57016373-57023008	-	5	2508	276	0.015045	0.097863	0.019821	0.162863	0	0	0	0	0.073898	0	8.35468	0.000597253	0.0903255
ENSBTAG00000009383	ENSBTAT00000012347	KIF11	Kinesin motor domain superfamily||Kinesin motor domain||P-loop containing nucleoside triphosphate hydrolase||Kinesin motor domain, conserved site||Kinesin-associated microtubule-binding domain||Kinesin-like protein	protein_coding	Annotated_mRNA	26	14004835	14050631	26:14004835-14050631	+	22	4242	1056	5.43124	7.64904	8.98092	6.40647	6.60916	1.01674	1.96618	1.81486	7.11692	2.85173	1.34324	0.00957972	0.391255
ENSBTAG00000002298	ENSBTAT00000070078	CKAP2L	Cytoskeleton-associated protein 2, C-terminal	protein_coding	Annotated_mRNA	11	46452678	46473934	11:46452678-46473934	-	9	2154	717	5.22004	7.76965	16.8289	6.44777	7.98276	1.07789	2.49059	2.67302	9.0666	3.55607	1.38113	0.0180064	0.507866
ENSBTAG00000002292	ENSBTAT00000002973	SMARCA1	ISWI family, metazoa||SNF2-like, N-terminal domain superfamily||P-loop containing nucleoside triphosphate hydrolase||DBINO domain||Homeobox-like domain superfamily||SANT/Myb domain||ISWI, HAND domain superfamily||Helicase superfamily 1/2, ATP-binding domain||SANT domain||ISWI, HAND domain||Helicase, C-terminal||SLIDE domain||SNF2-related, N-terminal domain	protein_coding	Annotated_mRNA	X	13493299	13564338	X:13493299-13564338	-	24	3153	1051	2.82468	0.340961	2.02066	1.28199	13.3124	7.90252	4.49745	11.7418	1.61707	9.36355	-2.53606	3.5e-06	0.00381721
ENSBTAG00000008170	ENSBTAT00000010742	POLA1	DNA-directed DNA polymerase, family B, conserved site||DNA polymerase alpha catalytic subunit, N-terminal domain||DNA-directed DNA polymerase, family B||Ribonuclease H superfamily||DNA-directed DNA polymerase, family B, multifunctional domain||Zinc finger, DNA-directed DNA polymerase, family B, alpha||DNA polymerase family B, C-terminal domain||DNA polymerase alpha, zinc finger domain superfamily…	protein_coding	Annotated_mRNA	X	118341050	118636885	X:118341050-118636885	-	37	5682	1468	3.14526	4.10235	4.77872	4.64338	3.10028	1.5146	2.45804	1.77184	4.16743	2.21119	0.916233	0.0287104	0.610013
ENSBTAG00000000575	ENSBTAT00000066849	TNC	EGF-like domain, extracellular||Fibrinogen, alpha/beta/gamma chain, C-terminal globular domain||Fibronectin type III superfamily||EGF-like, conserved site||EGF-like domain||Immunoglobulin-like fold||Tenascin-C||Fibronectin type III||Fibrinogen-like, C-terminal||Tenascin, EGF-like domain	protein_coding	Annotated_mRNA	8	104208978	104311676	8:104208978-104311676	-	22	6191	1655	3.06383	0.867552	2.65945	2.21202	17.8813	0.471395	4.09434	4.48405	2.20071	6.73276	-1.66786	0.0158826	0.487141
ENSBTAG00000046350	ENSBTAT00000063780	PKP1	Plakophilin/Delta catenin||Armadillo-like helical||Plakophilin-1||Armadillo||Armadillo-type fold	protein_coding	Annotated_mRNA	16	79787223	79824967	16:79787223-79824967	+	14	2606	727	17.8262	18.271	12.8773	18.194	5.1332	10.626	11.6121	1.96505	16.7921	7.33408	1.17966	0.0140903	0.470846
ENSBTAG00000013240	ENSBTAT00000030071	SLC3A2	Solute carrier family 3 member 2, N-terminal domain||Glycoside hydrolase superfamily||Glycosyl hydrolase, all-beta||Glycosyl hydrolase, family 13, catalytic domain	protein_coding	Annotated_mRNA	29	41158413	41199503	29:41158413-41199503	+	11	2031	537	65.6104	58.9925	34.9872	83.0223	27.9169	17.2305	27.1565	58.4343	60.6531	32.6845	0.872713	0.0342888	0.661852
ENSBTAG00000006769	ENSBTAT00000010992	HSD3B1	3-beta hydroxysteroid dehydrogenase/isomerase||NAD(P)-binding domain superfamily	protein_coding	Annotated_mRNA	3	23706733	23716459	3:23706733-23716459	-	6	1860	382	8.51423	2.26655	7.69229	6.58559	85.8131	11.9615	5.43903	3.3228	6.26466	26.6341	-2.11331	0.00900722	0.381835
ENSBTAG00000001235	ENSBTAT00000001635	CD200R1L	Immunoglobulin-like domain superfamily||Immunoglobulin-like domain||Immunoglobulin subtype||Immunoglobulin V-set domain||Immunoglobulin-like fold||Cell surface glycoprotein CD200 receptor||CD80-like, immunoglobulin C2-set	protein_coding	Annotated_mRNA	1	57639751	57681112	1:57639751-57681112	-	8	2261	355	0	0	0	0	0	0	0	0.048776	0	0.012194	-7.80139	0.0492139	0.773345
ENSBTAG00000014140	ENSBTAT00000018795	ATP1B3	Sodium/potassium-transporting ATPase subunit beta superfamily||Sodium/potassium-transporting ATPase subunit beta	protein_coding	Annotated_mRNA	1	127050091	127086255	1:127050091-127086255	-	7	1506	279	108.599	116.727	39.6032	87.5302	47.3042	41.4568	64.7143	42.2636	88.1147	48.9347	0.84062	0.025981	0.584243
ENSBTAG00000014149	ENSBTAT00000018806	LCN2	Calycin||Lipocalin/cytosolic fatty-acid binding domain||Neutrophil gelatinase-associated lipocalin/epididymal-specific lipocalin-12||Lipocalin family conserved site||Lipocalin	protein_coding	Annotated_mRNA	11	98781893	98785927	11:98781893-98785927	+	7	797	200	0.097252	0.185721	0.043644	0.401335	0	0	0	0	0.181988	0	8.32842	0.000446652	0.0800864
ENSBTAG00000033803	ENSBTAT00000017593	FABP7	Calycin||Lipocalin/cytosolic fatty-acid binding domain||Cytosolic fatty-acid binding||Intracellular lipid binding protein	protein_coding	Annotated_mRNA	9	28476062	28479847	9:28476062-28479847	-	4	814	132	0	0	0	0	3.78067	0	0	0	0	0.945167	-10.5857	0.00527369	0.29967
ENSBTAG00000015177	ENSBTAT00000020194	PRSS23	Serine proteases, trypsin domain||Serine proteases, trypsin family, histidine active site||Peptidase S1, PA clan	protein_coding	Annotated_mRNA	29	8736369	8744974	29:8736369-8744974	-	2	1614	375	409.676	143.023	265.807	167.601	752.156	830.916	541.361	1359.49	246.527	870.981	-1.84427	4.44e-06	0.00429307
ENSBTAG00000016732	ENSBTAT00000022242	DNAI2	WD40 repeat||WD40-repeat-containing domain superfamily||WD40/YVTN repeat-like-containing domain superfamily||WD40-repeat-containing domain	protein_coding	Annotated_mRNA	19	57115962	57146541	19:57115962-57146541	-	13	3084	616	0.054216	0.077515	0.067375	0.032487	0.011016	0	0	0	0.0578982	0.002754	4.39582	0.0238627	0.569342
ENSBTAG00000020645	ENSBTAT00000027511	GNAI2	P-loop containing nucleoside triphosphate hydrolase||G protein alpha subunit, helical insertion||G-protein alpha subunit, group I||Guanine nucleotide binding protein (G-protein), alpha subunit	protein_coding	Annotated_mRNA	22	50099960	50120260	22:50099960-50120260	-	9	2294	355	67.2435	33.1581	63.5585	46.7001	95.1262	90.4407	65.3045	98.3062	52.665	87.2944	-0.743956	0.0298437	0.61831
ENSBTAG00000020647	ENSBTAT00000027515	RASL11B	Small GTP-binding protein domain||Small GTPase||P-loop containing nucleoside triphosphate hydrolase||Small GTPase superfamily, Ras-type	protein_coding	Annotated_mRNA	6	68530371	68534898	6:68530371-68534898	+	4	1987	248	0.512366	0.055871	1.32723	0.241689	10.9257	3.26302	0.410373	1.31454	0.534289	3.97839	-2.87135	0.0134088	0.459828
ENSBTAG00000004617	ENSBTAT00000071896	KIF19	Kinesin motor domain superfamily||Kinesin motor domain||Kinesin-like protein||Kinesin motor domain, conserved site||P-loop containing nucleoside triphosphate hydrolase	protein_coding	Annotated_mRNA	19	57052694	57110943	19:57052694-57110943	-	20	3854	1014	0.041819	0	0	0.11194	0	0	0	0	0.0384398	0	8.06261	0.0155948	0.486226
ENSBTAG00000003043	ENSBTAT00000003959	GNG2	G-protein, gamma subunit||G-protein gamma-like domain||G-protein gamma-like domain superfamily	protein_coding	Annotated_mRNA	10	44659979	44794168	10:44659979-44794168	+	4	805	71	13.0289	12.7455	14.9569	11.3542	16.8051	20.2023	14.9543	22.9717	13.0214	18.7334	-0.680087	0.0408853	0.717246
ENSBTAG00000003049	ENSBTAT00000074453	MICALL2	bMERB domain||Zinc finger, LIM-type||Calponin homology domain||CH domain superfamily||MICAL-like protein	protein_coding	Annotated_mRNA	25	41461453	41480169	25:41461453-41480169	+	16	2655	884	11.5313	4.2472	6.06916	8.75258	13.2979	12.5611	9.7312	28.7917	7.65006	16.0955	-1.0912	0.0180239	0.507866
ENSBTAG00000002319	ENSBTAT00000007111	HMCN2	Immunoglobulin-like fold||EGF-like, conserved site||EGF-like domain||Complement Clr-like EGF domain||Immunoglobulin subtype||Immunoglobulin V-set domain||Hemicentin-2||EGF-like calcium-binding, conserved site||Green fluorescent protein||EGF-like calcium-binding domain||Growth factor receptor cysteine-rich domain superfamily||Immunoglobulin-like domain||Immunoglobulin-like domain superfamily||Immu…	protein_coding	Annotated_mRNA	11	100580768	100757175	11:100580768-100757175	+	98	15261	5086	0	0.002425	0.002287	0	0	0	0	0	0.001178	0	6.66352	0.0432355	0.73126
ENSBTAG00000006561	ENSBTAT00000045329	RASGEF1B	Ras-like guanine nucleotide exchange factor, N-terminal||Ras guanine-nucleotide exchange factors catalytic domain||Ras-like guanine nucleotide exchange factor||Ras guanine nucleotide exchange factor domain superfamily||Ras guanine-nucleotide exchange factor, conserved site||Ras guanine-nucleotide exchange factor catalytic domain superfamily	protein_coding	Annotated_mRNA	6	96214372	96252603	6:96214372-96252603	-	14	2925	472	3.87522	1.56939	0.998616	3.23341	4.8488	3.41801	2.40559	8.70429	2.41916	4.84417	-1.04038	0.0441406	0.737684
ENSBTAG00000000925	ENSBTAT00000069803	GLT8D2	Nucleotide-diphospho-sugar transferases||Glycosyl transferase, family 8	protein_coding	Annotated_mRNA	5	67654166	67677897	5:67654166-67677897	-	9	1939	350	0.028819	0	0.033916	0	0	0	0	0	0.0156837	0	7.60478	0.0208346	0.541677
ENSBTAG00000044155	ENSBTAT00000061293	BSPRY	Concanavalin A-like lectin/glucanase domain superfamily||Butyrophylin-like, SPRY domain||SPRY domain||SPRY-associated||B30.2/SPRY domain||B-box-type zinc finger	protein_coding	Annotated_mRNA	8	102605161	102628860	8:102605161-102628860	+	6	1273	402	23.2038	14.2615	20.2707	16.9785	49.7739	25.2498	20.4925	60.2809	18.6786	38.9493	-1.0676	0.00761365	0.351732
ENSBTAG00000005205	ENSBTAT00000006855	DSE	Chondroitin AC/alginate lyase||Heparinase II, N-terminal	protein_coding	Annotated_mRNA	9	34277087	34326115	9:34277087-34326115	-	6	3608	959	27.183	22.195	13.7508	13.2318	4.99872	18.4179	12.2771	4.27325	19.0901	9.99173	0.941177	0.0478291	0.764835
ENSBTAG00000000073	ENSBTAT00000000081	LRPAP1	RAP domain superfamily||Alpha-2-macroglobulin RAP, C-terminal||Alpha-2-macroglobulin receptor-associated protein, domain 1||Alpha-2-macroglobulin RAP, domain 2||Alpha-2-macroglobulin RAP, domain 3||Alpha-2-macroglobulin receptor-associated protein	protein_coding	Annotated_mRNA	6	115369803	115384234	6:115369803-115384234	+	8	2156	362	23.7147	13.9958	26.5841	18.1082	41.5661	28.9948	19.9109	53.087	20.6007	35.8897	-0.806881	0.0494643	0.774217
ENSBTAG00000004557	ENSBTAT00000005986	DHRS9	Short-chain dehydrogenase/reductase SDR||NAD(P)-binding domain superfamily	protein_coding	Annotated_mRNA	2	27067552	27092118	2:27067552-27092118	-	5	2206	319	0.480486	9.8448	0.88339	1.24782	0.248627	0.34264	0.330194	0.016009	3.11412	0.234368	3.39122	0.00468485	0.284783
ENSBTAG00000017627	ENSBTAT00000082339	STMN4	Stathmin superfamily||Stathmin, conserved site||Stathmin family||Stathmin-4	protein_coding	Annotated_mRNA	8	74339655	74362832	8:74339655-74362832	-	8	2273	203	1.07784	0.178021	0.13819	0.992495	1.26414	2.14137	4.26403	0.57521	0.596636	2.06119	-1.85985	0.0240203	0.571113
ENSBTAG00000009017	ENSBTAT00000011869	NR5A1	Nuclear hormone receptor-like domain superfamily||Nuclear hormone receptor, ligand-binding domain||Zinc finger, nuclear hormone receptor-type||Nuclear hormone receptor||Zinc finger, NHR/GATA-type||Nuclear hormone receptor family 5	protein_coding	Annotated_mRNA	11	95513842	95538735	11:95513842-95538735	-	7	3112	461	0	0	0	0	0	0.050011	0.035589	0.011813	0	0.0243532	-8.08046	0.00404638	0.261514
ENSBTAG00000002104	ENSBTAT00000002715	RHPN1	BRO1 domain||BRO1 domain superfamily||HR1 rho-binding domain||HR1 repeat superfamily	protein_coding	Annotated_mRNA	14	1262194	1269340	14:1262194-1269340	-	10	1483	454	0.153202	0	0.070837	0	0.631705	0.487016	0.066789	1.94459	0.0560097	0.782526	-3.43615	0.0465876	0.756525
ENSBTAG00000006683	ENSBTAT00000034512	ZFYVE28	FYVE zinc finger||Zinc finger, FYVE-related||Zinc finger, RING/FYVE/PHD-type||Zinc finger, FYVE/PHD-type	protein_coding	Annotated_mRNA	6	116265797	116364222	6:116265797-116364222	+	13	3881	845	0	0	0	0	0.025823	0.061265	0.046457	0	0	0.0333862	-10.5077	6.21e-05	0.025177
ENSBTAG00000018864	ENSBTAT00000025113	CENPU	Centromere protein U	protein_coding	Annotated_mRNA	27	15119556	15165355	27:15119556-15165355	-	13	1640	409	2.27051	5.36429	5.71622	3.80204	3.12768	0.493068	0.809409	0.658842	4.28827	1.27225	1.79041	0.00239033	0.206773
ENSBTAG00000007882	ENSBTAT00000048983	CACNA1B	Voltage-dependent channel domain superfamily||EF-hand domain||Voltage-dependent L-type calcium channel, IQ-associated domain||Voltage-dependent calcium channel, alpha-1 subunit, IQ domain||Ion transport domain||Voltage-dependent calcium channel, N-type, alpha-1 subunit||Voltage-dependent calcium channel, alpha-1 subunit	protein_coding	Annotated_mRNA	11	106722392	106933168	11:106722392-106933168	+	46	7121	2331	0	0	0	0	0	0.011104	0	0.018672	0	0.007444	-9.34935	0.00459407	0.283663
ENSBTAG00000001489	ENSBTAT00000001948	TUBA1A	Tubulin/FtsZ, GTPase domain||Tubulin, C-terminal||Tubulin/FtsZ, C-terminal domain superfamily||Tubulin/FtsZ, C-terminal||Tubulin||Tubulin/FtsZ, GTPase domain superfamily||Tubulin/FtsZ, 2-layer sandwich domain||Tubulin, conserved site||Alpha tubulin	protein_coding	Annotated_mRNA	5	30656035	30660484	5:30656035-30660484	+	4	1904	451	227.946	133.649	514.689	118.22	995.228	304.105	318.171	448.228	248.626	516.433	-1.03668	0.038285	0.703333
ENSBTAG00000046725	ENSBTAT00000065038	TNNC2	EF-hand domain||EF-hand domain pair||EF-Hand 1, calcium-binding site	protein_coding	Annotated_mRNA	13	74597080	74598273	13:74597080-74598273	-	6	489	162	0	0	0	0	0	0.178737	0.141963	0.053392	0	0.093523	-6.97208	0.0113883	0.422804
ENSBTAG00000011150	ENSBTAT00000014805	PFN2	Profilin conserved site||Profilin||Profilin1/2/3, vertebrate||Profilin superfamily||Profilin-2	protein_coding	Annotated_mRNA	1	118213388	118220074	1:118213388-118220074	+	3	2029	140	12.929	4.68492	6.53136	5.15641	23.2278	18.336	8.21877	16.4041	7.32543	16.5466	-1.19648	0.0205543	0.539665
ENSBTAG00000020992	ENSBTAT00000027954	RHBDL3	EF-hand domain pair||EF-hand domain||Peptidase S54, rhomboid, metazoan||Rhomboid-like superfamily||Peptidase S54, rhomboid domain	protein_coding	Annotated_mRNA	19	17824308	17875792	19:17824308-17875792	-	9	1209	402	0	0.332842	0.014682	0.155595	0	0	0.015894	0	0.12578	0.0039735	4.97349	0.0374018	0.695006
ENSBTAG00000019712	ENSBTAT00000026272	ST14	Serine proteases, trypsin family, serine active site||LDL receptor-like superfamily||Serine proteases, trypsin family, histidine active site||Peptidase S1, PA clan||Low-density lipoprotein (LDL) receptor class A repeat||Spermadhesin, CUB domain superfamily||Serine proteases, trypsin domain||Low-density lipoprotein (LDL) receptor class A, conserved site||Peptidase S1A, matripase||SEA domain||SEA d…	protein_coding	Annotated_mRNA	29	36351311	36389968	29:36351311-36389968	+	19	3722	855	41.4089	18.766	40.8473	26.8256	74.1042	44.9232	34.1628	72.8387	31.962	56.5072	-0.833957	0.0260895	0.58453
ENSBTAG00000012444	ENSBTAT00000016524	ADAM12	Disintegrin domain superfamily||ADAM, cysteine-rich domain||Disintegrin domain||EGF-like domain||Peptidase M12B, ADAM/reprolysin||Disintegrin, conserved site||Peptidase M12B, propeptide||Metallopeptidase, catalytic domain superfamily||Reprolysin domain, adamalysin-type	protein_coding	Annotated_mRNA	26	45513531	45903613	26:45513531-45903613	-	23	3288	917	0.059154	0.010712	0.042059	0.009341	0	0	0	0	0.0303165	0	12.2025	1.22e-10	1.44e-06
ENSBTAG00000003172	ENSBTAT00000072586	MEIS2	Homeobox-like domain superfamily||Homeobox protein PKNOX/Meis, N-terminal||Homeobox domain||Homeobox KN domain	protein_coding	Annotated_mRNA	10	32547550	32770601	10:32547550-32770601	-	13	2687	401	0.058574	0.096265	0	0	0	0	0	0	0.0387098	0	11.8913	0.000143327	0.0432277
ENSBTAG00000003176	ENSBTAT00000004124	JAM3	Immunoglobulin V-set domain||Immunoglobulin-like fold||Immunoglobulin-like domain||Immunoglobulin subtype 2||Immunoglobulin subtype||Immunoglobulin-like domain superfamily	protein_coding	Annotated_mRNA	29	32993975	33024632	29:32993975-33024632	-	10	3428	302	39.656	9.94384	28.0406	17.1858	98.5301	32.8757	28.7699	77.9602	23.7065	59.534	-1.34756	0.00464657	0.284663
ENSBTAG00000017329	ENSBTAT00000023040	GMNN	Geminin||Geminin/Multicilin	protein_coding	Annotated_mRNA	23	33008576	33019344	23:33008576-33019344	-	7	1068	186	23.6682	37.4327	75.7314	52.5157	31.532	7.81289	14.9814	10.5928	47.337	16.2298	1.55906	0.00154713	0.16486
ENSBTAG00000034633	ENSBTAT00000001099	ERO1B	Endoplasmic reticulum oxidoreductin 1||ERO1-like superfamily	protein_coding	Annotated_mRNA	28	8905885	8977775	28:8905885-8977775	-	18	1681	484	1.63846	1.17251	1.4299	0.91739	2.44824	3.2898	2.38935	2.48037	1.28956	2.65194	-1.00813	0.0263974	0.588624
ENSBTAG00000006494	ENSBTAT00000008509	CLDN16	Claudin, conserved site||PMP-22/EMP/MP20/Claudin superfamily||Claudin-16||Claudin	protein_coding	Annotated_mRNA	1	76847361	76869738	1:76847361-76869738	-	5	2881	254	0	0	0	0	0	0.081933	0.025628	0	0	0.0268903	-7.87475	0.0185327	0.515205
ENSBTAG00000006497	ENSBTAT00000008514	ASPRV1	Retroviral-like aspartic protease 1||Aspartic peptidase domain superfamily||Aspartic peptidase, active site	protein_coding	Annotated_mRNA	11	68302507	68304476	11:68302507-68304476	-	3	1068	355	0.188014	0.229954	0.19897	0.336882	0	0	0	0.05163	0.238455	0.0129075	3.99314	0.0389684	0.706265
ENSBTAG00000015232	ENSBTAT00000020265	RAPGEFL1	Ras guanine-nucleotide exchange factors catalytic domain||Ras-like guanine nucleotide exchange factor||Ubiquitin-like domain superfamily||Ras guanine nucleotide exchange factor domain superfamily||Ras guanine-nucleotide exchange factor catalytic domain superfamily	protein_coding	Annotated_mRNA	19	40458896	40472295	19:40458896-40472295	+	15	3248	663	1.95777	6.76962	0.549582	2.8055	0.254526	0.236681	0.615547	0.456092	3.02062	0.390711	2.99825	0.00156582	0.16486
ENSBTAG00000017867	ENSBTAT00000023746	YPEL1	Yippee family||Yippee/Mis18/Cereblon||Yippee domain	protein_coding	Annotated_mRNA	17	72078583	72082958	17:72078583-72082958	+	4	2774	148	2.54209	1.26981	0.68806	0.82118	3.33228	2.51165	3.15285	5.00588	1.33029	3.50066	-1.36091	0.0331485	0.652568
ENSBTAG00000014889	ENSBTAT00000019822	DCBLD2	CUB domain||LCCL domain||Spermadhesin, CUB domain superfamily||LCCL domain superfamily||Coagulation factor 5/8 C-terminal domain||Galactose-binding-like domain superfamily	protein_coding	Annotated_mRNA	1	43112237	43195312	1:43112237-43195312	-	16	3941	779	105.966	42.4514	75.6599	58.504	145.182	164.581	121.06	125.885	70.6453	139.177	-1.00139	0.00299086	0.231447
ENSBTAG00000021969	ENSBTAT00000043605	KLHL29	BTB/Kelch-associated||Kelch-type beta propeller||Kelch repeat type 1||BTB/POZ domain||SKP1/BTB/POZ domain superfamily	protein_coding	Annotated_mRNA	11	75240502	75572709	11:75240502-75572709	-	14	5153	875	3.04117	2.59175	1.01588	2.08499	1.00061	0.951662	1.96492	0.883398	2.18345	1.20015	1.03638	0.0202486	0.535826
ENSBTAG00000004885	ENSBTAT00000069445	DDR2	Tyrosine-protein kinase, catalytic domain||Protein kinase domain||Coagulation factor 5/8 C-terminal domain||Protein kinase-like domain superfamily||Galactose-binding-like domain superfamily||Tyrosine-protein kinase, active site||Tyrosine-protein kinase, receptor class II, conserved site||Discoidin domain-containing receptor 2||Serine-threonine/tyrosine-protein kinase, catalytic domain	protein_coding	Annotated_mRNA	3	6677618	6731814	3:6677618-6731814	-	16	2541	846	0.680136	0.303109	0.073404	1.97214	0.009802	0.029313	0.268718	0.027873	0.757197	0.0839265	3.10406	0.00200965	0.189108
ENSBTAG00000031261	ENSBTAT00000016315	REPS2	EF-Hand 1, calcium-binding site||EF-hand domain pair||EF-hand domain||EH domain	protein_coding	Annotated_mRNA	X	126295546	126474884	X:126295546-126474884	-	14	1496	461	1.33051	2.63743	1.64137	0.9908	0.522823	0.739455	1.55815	0.579158	1.65003	0.849897	1.31806	0.022822	0.55966
ENSBTAG00000031265	ENSBTAT00000044282	SVOPL	MFS transporter superfamily||Major facilitator superfamily||Major facilitator superfamily domain||Major facilitator, sugar transporter-like	protein_coding	Annotated_mRNA	4	102292874	102379468	4:102292874-102379468	-	15	2065	492	0.188293	2.28496	0.049914	0.969221	0	0.159045	0.200911	0.014776	0.873097	0.093683	3.25186	0.016426	0.491547
ENSBTAG00000001969	ENSBTAT00000002557	CCDC39	Coiled-coil domain-containing protein 39	protein_coding	Annotated_mRNA	1	86318896	86371093	1:86318896-86371093	+	20	3586	941	0.159515	0	0.061143	0.971711	0.009474	0.00752	0.03697	0.045857	0.298092	0.0249552	3.46891	0.0216871	0.548367
ENSBTAG00000002613	ENSBTAT00000003380	MIS18BP1	SANT/Myb domain||KNL2-like||SANT associated||Homeobox-like domain superfamily	protein_coding	Annotated_mRNA	21	54868741	54965815	21:54868741-54965815	-	16	4578	1043	3.7709	6.41548	5.45592	5.86619	4.016	1.30911	2.46616	0.950632	5.37712	2.18548	1.31283	0.00428549	0.272476
ENSBTAG00000007068	ENSBTAT00000036848	SH3BGR	SH3-binding, glutamic acid-rich protein||Thioredoxin-like superfamily	protein_coding	Annotated_mRNA	1	139528818	139600025	1:139528818-139600025	+	8	1227	208	28.0428	4.69971	0.409629	9.97634	0.192893	0.745206	3.01167	0.3741	10.7821	1.08097	3.22547	0.000535851	0.0873884
ENSBTAG00000019448	ENSBTAT00000025906	CLDN7	Claudin, conserved site||Claudin-7||PMP-22/EMP/MP20/Claudin superfamily||Claudin	protein_coding	Annotated_mRNA	19	26970222	26972580	19:26970222-26972580	-	4	1350	211	56.1155	26.4344	35.3628	32.987	93.8372	80.2076	41.6966	98.9205	37.7249	78.6655	-1.05778	0.0237961	0.568921
ENSBTAG00000007394	ENSBTAT00000018153	RPL22L1	Ribosomal protein L22e superfamily||Ribosomal protein L22e||60S ribosomal protein L22-like 1	protein_coding	Annotated_mRNA	1	96572443	96576821	1:96572443-96576821	+	4	1165	122	91.129	142.076	275.483	162.983	116.927	40.4836	88.0078	86.3235	167.918	82.9356	1.02477	0.0185694	0.515205
ENSBTAG00000007397	ENSBTAT00000009723	FOLH1B	Peptidase M28||Glutamate carboxypeptidase 2-like||PA domain||Transferrin receptor-like, dimerisation domain superfamily||Transferrin receptor-like, dimerisation domain	protein_coding	Annotated_mRNA	29	5885258	5958145	29:5885258-5958145	-	19	3824	750	0	0	0	0	0	0.010715	0.019308	0	0	0.00750575	-7.95987	0.0176265	0.503185
ENSBTAG00000015915	ENSBTAT00000076897	SBSN	-	protein_coding	Annotated_mRNA	18	46186110	46190724	18:46186110-46190724	-	5	869	233	4.04434	22.8503	0.632089	6.7013	0.234144	2.48513	1.48191	0.100564	8.55701	1.07544	2.9498	0.0127992	0.451891
ENSBTAG00000015912	ENSBTAT00000081775	DMKN	Dermokine||Keratinocyte differentiation-associated protein	protein_coding	Annotated_mRNA	18	46167026	46178470	18:46167026-46178470	-	15	2059	523	1.07412	5.77547	0.299434	2.95933	0	0	0.059163	0	2.52709	0.0147908	7.07791	0.000224344	0.0568925
ENSBTAG00000011321	ENSBTAT00000015047	NUGGC	Dynamin superfamily||P-loop containing nucleoside triphosphate hydrolase	protein_coding	Annotated_mRNA	8	10720463	10767022	8:10720463-10767022	+	19	2569	796	0.036951	0	0.010813	0	0	0	0	0	0.011941	0	7.82282	0.0182389	0.511686
ENSBTAG00000010981	ENSBTAT00000014575	CIB2	EF-hand domain||EF-Hand 1, calcium-binding site||EF-hand domain pair	protein_coding	Annotated_mRNA	21	30485336	30504296	21:30485336-30504296	-	6	1531	176	25.6326	18.0275	17.647	12.9695	35.7722	21.5252	24.9314	48.4133	18.5692	32.6605	-0.820058	0.0316296	0.634344
ENSBTAG00000052713	ENSBTAT00000075319	H2B	Histone-fold||Histone H2B||Histone H2A/H2B/H3	protein_coding	Annotated_mRNA	23	31002490	31002870	23:31002490-31002870	+	1	381	126	346.78	535.841	1905.49	687.171	846.078	62.078	145.317	358.296	868.82	352.942	1.33325	0.0479975	0.766559
ENSBTAG00000012805	ENSBTAT00000017010	TSPAN13	Tetraspanin/Peripherin||Tetraspanin	protein_coding	Annotated_mRNA	4	25245149	25283286	4:25245149-25283286	+	6	1771	204	57.6636	33.1735	62.3888	36.8702	115.138	81.1873	61.7211	96.8645	47.524	88.7277	-0.905945	0.00915181	0.384458
ENSBTAG00000021416	ENSBTAT00000028551	PRXL2A	Thioredoxin-like superfamily||Peroxiredoxin-like 2A/B/C	protein_coding	Annotated_mRNA	28	35805434	35823873	28:35805434-35823873	+	6	1534	218	47.9369	77.1729	50.5973	50.1279	16.8556	47.1715	31.8097	19.094	56.4588	28.7327	0.983947	0.016514	0.491762
ENSBTAG00000002181	ENSBTAT00000070325	KHDRBS3	KHDRBS, Qua1 domain||K Homology domain, type 1 superfamily||Sam68, tyrosine-rich domain||K Homology domain||K Homology domain, type 1	protein_coding	Annotated_mRNA	14	6401246	6544106	14:6401246-6544106	-	9	1551	319	1.3627	0.457203	1.07238	0.730988	1.37306	3.90903	1.75869	1.27095	0.905818	2.07793	-1.22654	0.012601	0.448428
ENSBTAG00000034193	ENSBTAT00000048395	BCO2	Carotenoid oxygenase	protein_coding	Annotated_mRNA	15	22513156	22581009	15:22513156-22581009	+	12	2472	575	34.4326	124.25	9.08657	32.0841	2.44004	5.75689	27.1482	3.6947	49.9634	9.75997	2.38326	0.00198585	0.187619
ENSBTAG00000047648	ENSBTAT00000065643	SYT2	C2 domain superfamily||C2 domain||Synaptotagmin 1||Synaptotagmin	protein_coding	Annotated_mRNA	16	80036572	80130016	16:80036572-80130016	+	8	2074	422	0	0	0	0	0.028922	0	0	0	0	0.0072305	-8.19282	0.0401519	0.71413
ENSBTAG00000012755	ENSBTAT00000016955	KLC4	Tetratricopeptide repeat||Kinesin light chain||Tetratricopeptide repeat-containing domain||Kinesin light chain repeat||Tetratricopeptide-like helical domain superfamily	protein_coding	Annotated_mRNA	23	16689176	16702483	23:16689176-16702483	+	16	2346	616	15.7411	11.7923	12.2731	14.2739	23.9327	20.47	21.176	36.6725	13.5201	25.5628	-0.93183	0.0125604	0.448428
ENSBTAG00000007214	ENSBTAT00000009487	ELL2	RNA polymerase II elongation factor ELL2||ELL/occludin family||RNA polymerase II elongation factor ELL, N-terminal||Winged helix DNA-binding domain superfamily||E3 ubiquitin-protein ligase ELL-like||Occludin homology domain	protein_coding	Annotated_mRNA	7	95212712	95286507	7:95212712-95286507	-	12	5851	642	20.1612	16.6776	21.6565	15.0759	35.8791	23.5962	23.9027	39.2761	18.3928	30.6635	-0.737141	0.0275411	0.602141
ENSBTAG00000053750	ENSBTAT00000072839	PXT1	Peroxisomal testis-specific protein 1	protein_coding	Annotated_mRNA	23	10341272	10360192	23:10341272-10360192	-	3	408	135	0.071185	0.402916	0.055908	0.147255	0	0	0	0	0.169316	0	10.5145	1.28e-06	0.00177761
ENSBTAG00000017709	ENSBTAT00000023559	ATRNL1	C-type lectin-like||EGF-like domain, extracellular||Laminin EGF domain||Spermadhesin, CUB domain superfamily||Attractin-like, C-type lectin-like domain||C-type lectin-like/link domain superfamily||PSI domain||EGF-like domain||EGF-like, conserved site||Kelch-type beta propeller||CUB domain||Galactose oxidase/kelch, beta-propeller||Plexin repeat||C-type lectin fold	protein_coding	Annotated_mRNA	26	35537259	36348728	26:35537259-36348728	+	30	4095	1364	2.57096	0.349146	0.445486	1.3827	2.32901	6.11525	5.75753	3.09674	1.18707	4.32463	-1.9346	0.000380137	0.075149
ENSBTAG00000023976	ENSBTAT00000033004	ARHGAP25	PH-like domain superfamily||Pleckstrin homology domain||Rho GTPase-activating protein domain||Rho GTPase activation protein	protein_coding	Annotated_mRNA	11	67091343	67183466	11:67091343-67183466	+	11	2711	640	0	0.068932	0	0	0	0	0	0	0.017233	0	9.57341	0.0157648	0.486613
ENSBTAG00000025718	ENSBTAT00000019954	HMGCLL1	Pyruvate carboxyltransferase||HMG-CoA lyase-like1||Aldolase-type TIM barrel	protein_coding	Annotated_mRNA	23	4789382	4986934	23:4789382-4986934	+	9	1397	340	0	0.177099	0	0	0	0	0	0	0.0442748	0	12.0308	0.00153441	0.16486
ENSBTAG00000024449	ENSBTAT00000079772	CENPF	Centromere protein Cenp-F, N-terminal||Centromere protein Cenp-F, leucine-rich repeat-containing domain||Kinetochore protein Cenp-F/LEK1, Rb protein-binding domain	protein_coding	Annotated_mRNA	16	68929292	68991907	16:68929292-68991907	-	21	10458	3171	3.72502	5.52102	2.75623	3.87609	3.33819	0.213373	1.31517	1.36497	3.96959	1.55793	1.37396	0.0202061	0.535826
ENSBTAG00000031794	ENSBTAT00000027984	PSPN	Cystine-knot cytokine||Transforming growth factor-beta, C-terminal	protein_coding	Annotated_mRNA	7	18073040	18073585	7:18073040-18073585	+	2	462	153	0	0	0	0	0.138385	0.350302	0	0.163116	0	0.162951	-5.41673	0.0442228	0.737684
ENSBTAG00000005337	ENSBTAT00000007019	RAB3B	Small GTP-binding protein domain||Rab3||P-loop containing nucleoside triphosphate hydrolase||Small GTPase	protein_coding	Annotated_mRNA	3	94334017	94401951	3:94334017-94401951	+	5	1137	219	0	0	0	0	0.029083	0.072071	0	0	0	0.0252885	-9.5586	0.00361651	0.248043
ENSBTAG00000047380	ENSBTAT00000066189	CALCB	Calcitonin||Calcitonin, conserved site||Calcitonin gene-related peptide||Calcitonin-like||Calcitonin/adrenomedullin||Calcitonin peptide-like	protein_coding	Annotated_mRNA	15	37510705	37513889	15:37510705-37513889	-	4	933	143	286.205	44.5242	169.663	210.12	704.447	479.597	247.443	84.895	177.628	379.095	-1.1761	0.0403224	0.71413
ENSBTAG00000011743	ENSBTAT00000015593	TLL2	Peptidase, metallopeptidase||Peptidase M12A||Tolloid/BMP1 peptidase domain||Metallopeptidase, catalytic domain superfamily||EGF-like, conserved site||EGF-like domain||CUB domain||EGF-like calcium-binding domain||Bone morphogenetic protein 1/tolloid-like protein||EGF-type aspartate/asparagine hydroxylation site||Spermadhesin, CUB domain superfamily||EGF-like calcium-binding, conserved site	protein_coding	Annotated_mRNA	26	17703169	17846407	26:17703169-17846407	-	21	4805	1020	0.643374	0.884667	1.7458	1.17681	0.397108	0.406681	0.452011	0.253302	1.11266	0.377275	1.5631	0.00101893	0.12768
ENSBTAG00000009831	ENSBTAT00000012974	OCA2	Citrate transporter-like domain	protein_coding	Annotated_mRNA	2	442135	705205	2:442135-705205	-	22	2881	801	0	0	0	0	0.011792	0	0.025628	0	0	0.009355	-10.0962	0.00169481	0.1726
ENSBTAG00000002928	ENSBTAT00000087300	AMTN	Amelotin	protein_coding	Annotated_mRNA	6	85903762	85917242	6:85903762-85917242	+	7	885	202	1.77115	1.90456	0.176209	0.509412	0	55.6063	41.9705	0	1.09033	24.3942	-4.48132	0.0191066	0.520705
ENSBTAG00000032538	ENSBTAT00000077615	TPRG1	hSac2 domain||Inositol phosphatase||Tumor protein p63-regulated gene 1-like	protein_coding	Annotated_mRNA	1	78015202	78184743	1:78015202-78184743	-	6	1294	280	0	0.425139	0.118998	0.049808	0	0	0	0	0.148486	0	12.6831	4.05e-07	0.000885589
ENSBTAG00000008493	ENSBTAT00000084214	AQP3	Major intrinsic protein||Major intrinsic protein, conserved site||Aquaporin 3||Aquaporin-like	protein_coding	Annotated_mRNA	8	75195536	75200615	8:75195536-75200615	-	5	843	280	0.442458	1.02354	1.15215	1.10028	0.055531	0.045099	0.040636	0.147211	0.929607	0.0721192	3.69708	0.00125047	0.144913
ENSBTAG00000002691	ENSBTAT00000070105	ELMOD1	ELMO domain-containing protein 1||ELMO domain	protein_coding	Annotated_mRNA	15	17111122	17196356	15:17111122-17196356	+	12	1946	326	1.22264	5.72742	1.70763	2.05016	0.061065	0.844969	1.54539	0.071102	2.67696	0.630631	2.16931	0.0101774	0.403487
ENSBTAG00000003345	ENSBTAT00000013316	FAT4	EGF-like calcium-binding, conserved site||Cadherin conserved site||EGF-type aspartate/asparagine hydroxylation site||Laminin G domain||EGF-like calcium-binding domain||Cadherin-like superfamily||EGF-like domain||EGF-like, conserved site||Concanavalin A-like lectin/glucanase domain superfamily||Growth factor receptor cysteine-rich domain superfamily||Cadherin-like	protein_coding	Annotated_mRNA	17	32347951	32529264	17:32347951-32529264	-	17	14949	4982	0.258854	0.030918	0.216894	0.049249	0.802541	0.069697	0.167494	1.72648	0.138979	0.691554	-2.33494	0.00724164	0.343275
ENSBTAG00000013675	ENSBTAT00000029311	IL37	Cytokine IL1/FGF||Interleukin-1 family	protein_coding	Annotated_mRNA	11	46612787	46619812	11:46612787-46619812	+	5	668	205	0.055401	0	0	0.066137	0.050689	2.95578	0.532939	0	0.0303845	0.884852	-4.93447	0.0222637	0.553065
ENSBTAG00000049285	ENSBTAT00000085489	TNFRSF17	Tumour necrosis factor receptor 17||BCMA, TALL-1 binding	protein_coding	Annotated_mRNA	25	10675178	10679143	25:10675178-10679143	+	3	1537	178	0.051371	0.119578	0.06797	0.043456	0	0	0	0	0.0705937	0	7.03601	0.00195075	0.18655
ENSBTAG00000012888	ENSBTAT00000035293	C2H2orf80	Uncharacterized protein C2orf80	protein_coding	Annotated_mRNA	2	96437069	96460429	2:96437069-96460429	-	8	1110	194	0	0	0	0	0.120794	0.036912	0	0.084901	0	0.0606517	-9.06281	0.00102578	0.12768
ENSBTAG00000045578	ENSBTAT00000064963	AGR3	Thioredoxin-like superfamily	protein_coding	Annotated_mRNA	4	25349573	25366158	4:25349573-25366158	-	8	739	166	0	0	0	0	0.045972	0.156113	0	0	0	0.0505212	-8.53075	0.0113627	0.422804
XLOC_051885	TCONS_00078464	XLOC_051885	-	novel	Novel_mRNA	2	33528963	33552249	2:33528963-33552249	+	3	14247	210	1.15948	0.089198	1.329	0.208408	6.90549	2.20567	2.2904	6.05153	0.69652	4.36327	-2.89446	0.000207466	0.0560992
ENSBTAG00000034269	ENSBTAT00000073112	RCBTB1	SKP1/BTB/POZ domain superfamily||Regulator of chromosome condensation, RCC1||BTB/POZ domain||Regulator of chromosome condensation 1/beta-lactamase-inhibitor protein II	protein_coding	Annotated_mRNA	12	19099147	19155765	12:19099147-19155765	-	14	2112	531	12.0375	7.06865	8.17101	4.58755	29.4544	9.0178	8.03923	26.4303	7.96618	18.2354	-1.20798	0.009511	0.389802
ENSBTAG00000024091	ENSBTAT00000015763	MALL	Marvel domain||Myelin and lymphocyte (MAL) protein	protein_coding	Annotated_mRNA	11	1773930	1807073	11:1773930-1807073	+	5	2322	152	90.0866	153.406	165.413	167.713	108.873	86.7565	76.4296	75.885	144.155	86.986	0.751846	0.0260805	0.58453
ENSBTAG00000031347	ENSBTAT00000044419	SPDYA	Cell cycle regulatory protein Speedy	protein_coding	Annotated_mRNA	11	70928399	70967857	11:70928399-70967857	-	7	1262	312	1.77387	2.77978	0.681744	4.81424	0.530991	0.546843	1.5671	0.453973	2.51241	0.774728	2.31063	0.00717593	0.342421
ENSBTAG00000001842	ENSBTAT00000016865	GSTM3	Glutathione S-transferase, C-terminal||Glutathione S-transferase, Mu class||Thioredoxin-like superfamily||Glutathione S-transferase, C-terminal domain superfamily||Glutathione S-transferase, C-terminal-like||Glutathione Transferase family||Glutathione S-transferase, N-terminal	protein_coding	Annotated_mRNA	3	33652466	33655778	3:33652466-33655778	+	8	880	225	6.76507	26.9623	3.03557	12.1802	2.27518	2.18698	4.70167	2.83441	12.2358	2.99956	2.04375	0.0131853	0.456941
ENSBTAG00000003994	ENSBTAT00000053426	IGFBP3	Insulin-like growth factor binding protein, N-terminal, Cys-rich conserved site||Insulin-like growth factor-binding protein, IGFBP||Insulin-like growth factor-binding protein family 1-6, chordata||Growth factor receptor cysteine-rich domain superfamily||Insulin-like growth factor binding protein||Thyroglobulin type-1 superfamily||Thyroglobulin type-1||Insulin-like growth factor binding protein 3	protein_coding	Annotated_mRNA	4	76116349	76124835	4:76116349-76124835	+	5	2466	291	8.92569	12.0657	18.4022	25.2928	2.57573	5.872	6.67964	12.8906	16.1716	7.00449	1.19015	0.0280719	0.607388
ENSBTAG00000012068	ENSBTAT00000061499	BRIP1	ATP-dependent helicase Rad3/Chl1-like||ATP-dependent helicase, C-terminal||DEAD2||Helicase superfamily 1/2, ATP-binding domain||P-loop containing nucleoside triphosphate hydrolase||Helicase-like, DEXD box c2 type||Helicase superfamily 1/2, ATP-binding domain, DinG/Rad3-type	protein_coding	Annotated_mRNA	19	11232242	11410164	19:11232242-11410164	+	19	3617	1172	1.59629	2.93571	2.35471	3.37147	1.7548	0.614244	1.13886	1.35571	2.56454	1.2159	1.08364	0.00927484	0.384816
ENSBTAG00000032709	ENSBTAT00000012794	CMTM5	-||Marvel domain	protein_coding	Annotated_mRNA	10	21543326	21546661	10:21543326-21546661	-	5	480	159	0.102365	0.195326	0.144666	0.040175	0	0	0	0	0.120633	0	7.02745	0.00238047	0.206773
ENSBTAG00000019569	ENSBTAT00000053083	CD151	Tetraspanin||Tetraspanin/Peripherin||Tetraspanin, EC2 domain superfamily	protein_coding	Annotated_mRNA	29	50536649	50540974	29:50536649-50540974	-	9	1693	315	203.735	110.5	148.039	182.141	209.923	293.013	213.08	394.235	161.104	277.563	-0.818928	0.0234766	0.567613
ENSBTAG00000013004	ENSBTAT00000048699	ITIH5	VIT domain||von Willebrand factor A-like domain superfamily||von Willebrand factor, type A||Inter-alpha-trypsin inhibitor heavy chain, C-terminal	protein_coding	Annotated_mRNA	13	16200781	16281657	13:16200781-16281657	+	14	3518	940	0.022444	0.220778	0	0.150557	0	0.011647	0.010494	0	0.0984447	0.00553525	4.16129	0.0411616	0.719992
ENSBTAG00000017785	ENSBTAT00000023650	FRMPD4	Ubiquitin-like domain superfamily||FERM domain||FERM central domain||FERM/acyl-CoA-binding protein superfamily||PDZ superfamily||FERM superfamily, second domain||Band 4.1 domain||PH-like domain superfamily||FERM and PDZ domain-containing protein 1/3/4, FERM domain C-lobe||PDZ domain	protein_coding	Annotated_mRNA	X	130878346	131069048	X:130878346-131069048	-	15	3883	1249	0	0.015132	0	0	0	0	0	0	0.003783	0	9.05474	0.0245834	0.571928
ENSBTAG00000030286	ENSBTAT00000009483	GABRA1	Neurotransmitter-gated ion-channel ligand-binding domain||Neurotransmitter-gated ion-channel||Neurotransmitter-gated ion-channel ligand-binding domain superfamily||Gamma-aminobutyric-acid A receptor, alpha 1 subunit||Neurotransmitter-gated ion-channel transmembrane domain superfamily||Neurotransmitter-gated ion-channel transmembrane domain||Gamma-aminobutyric acid A receptor/Glycine receptor alph…	protein_coding	Annotated_mRNA	7	73580713	73638540	7:73580713-73638540	+	10	4061	456	0	0	0	0	0	0	0.036363	0	0	0.00909075	-7.89345	0.0474469	0.761903
ENSBTAG00000031669	ENSBTAT00000044898	CTNNA2	Alpha-catenin||Vinculin, conserved site||Vinculin/alpha-catenin||Alpha-catenin/vinculin-like superfamily	protein_coding	Annotated_mRNA	11	54800006	55985486	11:54800006-55985486	-	7	1344	447	1.88847	0.269044	1.81711	0.084584	20.7175	0.559353	0.081632	6.03945	1.0148	6.84949	-2.61924	0.0213333	0.546539
ENSBTAG00000021681	ENSBTAT00000028890	PRR11	-	protein_coding	Annotated_mRNA	19	10125434	10153162	19:10125434-10153162	+	10	1286	364	0.343386	0.761632	5.83282	0.92854	1.06118	0.050251	0.147129	0.581271	1.9666	0.459958	2.61206	0.0175302	0.503185
ENSBTAG00000021685	ENSBTAT00000028899	EEF1A2	P-loop containing nucleoside triphosphate hydrolase||Translation protein, beta-barrel domain superfamily||Translation elongation factor EFTu/EF1A, C-terminal||Tr-type G domain, conserved site||Translation elongation factor EF1A/initiation factor IF2gamma, C-terminal||Translation elongation factor EF1A, eukaryotic/archaeal||Translation elongation factor EFTu-like, domain 2||Transcription factor, G…	protein_coding	Annotated_mRNA	13	54151514	54159711	13:54151514-54159711	+	8	2295	463	0.515052	0.032248	0.113091	0.072661	1.31873	2.33004	0.253731	0.198375	0.183263	1.02522	-2.53326	0.0351542	0.670262
ENSBTAG00000003602	ENSBTAT00000004696	RBPJ	RBP-J/Cbf11/Cbf12, DNA binding||Suppressor of hairless-like||Immunoglobulin E-set||RBP-J/Cbf11/Cbf12, DNA binding domain superfamily||RBP-Jkappa, IPT domain||Immunoglobulin-like fold||p53-like transcription factor, DNA-binding||Beta-trefoil DNA-binding domain||Beta-trefoil domain superfamily	protein_coding	Annotated_mRNA	6	45773063	45883952	6:45773063-45883952	+	11	1530	487	10.2186	12.8734	6.98545	12.5471	3.83031	7.13386	6.90048	5.48086	10.6561	5.83638	0.859723	0.0188549	0.517574
ENSBTAG00000003600	ENSBTAT00000016982	CAPN8	Calpain large subunit, domain III superfamily||EF-hand domain pair||Calpain-8||Cysteine peptidase, cysteine active site||Peptidase C2, calpain, domain III||Peptidase C2, calpain, large subunit, domain III||Papain-like cysteine peptidase superfamily||Calpain subdomain III||Peptidase C2, calpain family||Peptidase C2, calpain, catalytic domain||EF-Hand 1, calcium-binding site||EF-hand domain	protein_coding	Annotated_mRNA	16	27001167	27046178	16:27001167-27046178	-	10	1973	381	0	0.163753	0	0	0	0	0	0	0.0409383	0	9.50917	0.0165918	0.492788
ENSBTAG00000011802	ENSBTAT00000015668	COL6A1	von Willebrand factor, type A||Collagen triple helix repeat||von Willebrand factor A-like domain superfamily	protein_coding	Annotated_mRNA	1	145668949	145687210	1:145668949-145687210	+	35	3084	1027	0.946501	0.147426	0.5018	0.263848	0.138137	0	0.023024	0.035005	0.464894	0.0490415	3.21592	0.0176178	0.503185
ENSBTAG00000025462	ENSBTAT00000035803	GADD45B	50S ribosomal protein L30e-like||Growth arrest and DNA damage-inducible protein GADD45||Ribosomal protein L7Ae/L30e/S12e/Gadd45	protein_coding	Annotated_mRNA	7	21118031	21120298	7:21118031-21120298	-	4	1489	160	15.7867	4.94891	14.5052	8.66274	32.7365	23.1548	12.9419	31.1417	10.9759	24.9937	-1.20362	0.0419081	0.723269
ENSBTAG00000025792	ENSBTAT00000036468	ARID3C	REKLES domain||ARID DNA-binding domain superfamily||ARID DNA-binding domain	protein_coding	Annotated_mRNA	8	75991936	75998591	8:75991936-75998591	-	7	1248	415	0	0.058117	0.055159	0	0	0	0	0	0.028319	0	6.50445	0.0476534	0.763655
ENSBTAG00000038325	ENSBTAT00000077292	CES4A	Carboxylesterase type B, active site||Carboxylesterase, type B||Alpha/Beta hydrolase fold	protein_coding	Annotated_mRNA	18	34675658	34690343	18:34675658-34690343	+	15	2143	570	3.03909	1.04693	2.21369	1.66203	4.63505	18.1892	3.51747	30.1267	1.99043	14.1171	-2.80263	2.84e-05	0.0133515
ENSBTAG00000017421	ENSBTAT00000023161	SLC3A1	Glycosyl hydrolase, family 13, catalytic domain||Glycosyl hydrolase, all-beta||Glycoside hydrolase superfamily	protein_coding	Annotated_mRNA	11	26701406	26735016	11:26701406-26735016	+	10	2407	685	0.082008	0.1158	0.138006	0.212871	0.046527	3.46183	0.2865	0.553229	0.137171	1.08702	-2.99964	0.00373697	0.251906
ENSBTAG00000013215	ENSBTAT00000017586	MREG	Melanoregulin	protein_coding	Annotated_mRNA	2	103970393	104038722	2:103970393-104038722	-	5	1249	214	28.4823	48.7198	40.0891	51.7296	19.6895	30.4614	30.8649	8.90973	42.2552	22.4814	0.908715	0.0267025	0.592061
ENSBTAG00000021526	ENSBTAT00000028688	RPRM	Protein reprimo	protein_coding	Annotated_mRNA	2	42650738	42652184	2:42650738-42652184	+	1	1447	109	0.473818	0.633713	0.28702	0.276724	1.69357	9.69539	4.17312	0.330264	0.417819	3.97309	-3.23039	0.00895335	0.380882
ENSBTAG00000003036	ENSBTAT00000073740	PPFIA2	Liprin-alpha, SAM domain repeat 3||Liprin-alpha, SAM domain repeat 1||Liprin-alpha-2||Sterile alpha motif domain||Sterile alpha motif/pointed domain superfamily||LAR-interacting protein, Liprin||Liprin-alpha, SAM domain repeat 2	protein_coding	Annotated_mRNA	5	10849058	11184028	5:10849058-11184028	-	29	4366	1173	0.018006	0	0	0	0	0	0	0	0.0045015	0	9.38247	0.0173367	0.503185
ENSBTAG00000003033	ENSBTAT00000003943	GADD45G	50S ribosomal protein L30e-like||Growth arrest and DNA damage-inducible protein GADD45||Ribosomal protein L7Ae/L30e/S12e/Gadd45	protein_coding	Annotated_mRNA	8	88508004	88509798	8:88508004-88509798	-	4	1330	271	2.25	0.471883	1.7896	1.37979	18.1519	4.78186	3.74565	11.873	1.47282	9.63811	-2.72733	0.00318592	0.236194
ENSBTAG00000008419	ENSBTAT00000011077	PDE2A	HD/PDEase domain||3'5'-cyclic nucleotide phosphodiesterase, conserved site||3'5'-cyclic nucleotide phosphodiesterase, catalytic domain||GAF domain||3'5'-cyclic nucleotide phosphodiesterase||3'5'-cyclic nucleotide phosphodiesterase, catalytic domain superfamily||GAF-like domain superfamily	protein_coding	Annotated_mRNA	15	52131845	52200678	15:52131845-52200678	-	30	4071	891	0.018006	0.025317	0.009417	0	0	0	0	0	0.013185	0	8.32666	0.00290713	0.22721
ENSBTAG00000002075	ENSBTAT00000002681	MME	Metallopeptidase, catalytic domain superfamily||Peptidase M13, C-terminal domain||Peptidase M13, domain 2||Peptidase M13, N-terminal domain||Neprilysin||Peptidase M13	protein_coding	Annotated_mRNA	1	112478989	112595507	1:112478989-112595507	-	23	3722	750	22.9145	1.68804	4.71094	11.2895	16.0828	88.6462	32.7133	3.28394	10.1507	35.1816	-1.86985	0.014431	0.474146
ENSBTAG00000007644	ENSBTAT00000010058	GNG7	G-protein, gamma subunit||G-protein gamma-like domain||G-protein gamma-like domain superfamily	protein_coding	Annotated_mRNA	7	20959393	21097631	7:20959393-21097631	+	5	3600	68	0.473965	0.169229	0.215802	0.244781	0.668989	0.776503	0.527169	0.850538	0.275944	0.7058	-1.38654	0.0060777	0.319302
ENSBTAG00000031454	ENSBTAT00000010816	PRSS42P	Serine proteases, trypsin domain||Serine proteases, trypsin family, histidine active site||Serine proteases, trypsin family, serine active site||Peptidase S1, PA clan||Peptidase S1A, chymotrypsin family	protein_coding	Annotated_mRNA	22	52671297	52675596	22:52671297-52675596	+	5	1249	337	0	0	0	0	0.025115	0.031365	0.047707	0	0	0.0260468	-5.76713	0.031565	0.634344
ENSBTAG00000019278	ENSBTAT00000025676	KNTC1	RZZ complex, subunit KNTC1/ROD, C-terminal	protein_coding	Annotated_mRNA	17	52854278	52922614	17:52854278-52922614	-	63	8088	2204	1.76731	3.25718	4.95766	3.35076	3.07922	0.281001	0.789983	0.75019	3.33323	1.2251	1.47258	0.0152927	0.482341
ENSBTAG00000008352	ENSBTAT00000065211	ART4	NAD:arginine ADP-ribosyltransferase, ART	protein_coding	Annotated_mRNA	5	95068426	95082135	5:95068426-95082135	+	3	1328	323	0.108744	0.860126	0.064367	0.126701	0	0.030853	0.054812	0	0.289984	0.0214163	3.61097	0.0426959	0.728079
ENSBTAG00000008353	ENSBTAT00000011001	CDKN1A	Cyclin-dependent kinase inhibitor||Cyclin-dependent kinase inhibitor 1	protein_coding	Annotated_mRNA	23	10582308	10590589	23:10582308-10590589	+	3	2352	161	174.662	110.552	144.445	119.222	199.047	325.261	189.438	231.974	137.22	236.43	-0.798476	0.0172988	0.503185
ENSBTAG00000013530	ENSBTAT00000017991	DDAH2	Dimethylarginine dimethylaminohydrolase||N(G),N(G)-dimethylarginine dimethylaminohydrolase 2	protein_coding	Annotated_mRNA	23	27581609	27585128	23:27581609-27585128	+	7	1293	285	30.7444	23.6964	22.6712	23.9594	60.0793	50.648	35.7086	78.56	25.2678	56.249	-1.16181	0.00779072	0.357962
ENSBTAG00000013535	ENSBTAT00000017999	DFFA	CIDE-N domain||DNA fragmentation factor 45kDa, middle domain||DNA fragmentation factor 45||DNA fragmentation factor 45kDa, C-terminal	protein_coding	Annotated_mRNA	16	43110546	43120943	16:43110546-43120943	+	6	1931	329	51.5841	26.097	41.231	41.2937	60.8527	77.246	49.2468	76.2385	40.0515	65.896	-0.739478	0.0349451	0.669449
ENSBTAG00000054812	ENSBTAT00000045056	HIST1H2BJ	Histone H2A/H2B/H3||Histone H2B||Histone-fold	protein_coding	Annotated_mRNA	23	31363373	31363753	23:31363373-31363753	+	1	381	126	54.3308	149.293	429.024	182.605	157.85	5.6942	27.1878	50.6026	203.813	60.3336	1.79448	0.0312224	0.63166
ENSBTAG00000015638	ENSBTAT00000083302	IL20RA	Fibronectin type III||Interferon/interleukin receptor domain||Immunoglobulin-like fold||Fibronectin type III superfamily||Interleukin-20 receptor alpha	protein_coding	Annotated_mRNA	9	74969097	75000389	9:74969097-75000389	-	7	1847	533	5.4858	12.234	20.7859	13.0362	4.9891	9.26901	4.22671	0.675357	12.8855	4.79004	1.44091	0.0159271	0.487872
ENSBTAG00000010047	ENSBTAT00000013256	TIAM2	TIAM1, CC-Ex domain||Dbl homology (DH) domain||Dbl homology (DH) domain superfamily||PDZ domain||Pleckstrin homology domain||PH-like domain superfamily||PDZ superfamily||Raf-like Ras-binding||Guanine-nucleotide dissociation stimulator, CDC24, conserved site	protein_coding	Annotated_mRNA	9	91752760	91866359	9:91752760-91866359	+	24	4920	1639	1.48454	0.111069	0.742687	0.880899	2.47334	1.46842	0.580819	3.24701	0.804798	1.9424	-1.28841	0.0349739	0.669455
ENSBTAG00000011398	ENSBTAT00000015147	PRR7	-	protein_coding	Annotated_mRNA	7	38952342	38953698	7:38952342-38953698	+	2	1139	269	2.08002	0.951558	1.69459	1.40151	4.32139	2.08203	1.97643	4.92459	1.53192	3.32611	-1.26188	0.0212636	0.546539
ENSBTAG00000011027	ENSBTAT00000014649	PTGR1	NAD(P)-binding domain superfamily||Oxidoreductase, N-terminal domain||GroES-like superfamily||Alcohol dehydrogenase, C-terminal||Leukotriene B4 12-hydroxydehydrogenase/15-oxo-prostaglandin 13-reductase||Polyketide synthase, enoylreductase domain	protein_coding	Annotated_mRNA	8	100963670	100994111	8:100963670-100994111	-	10	1260	329	30.0733	39.5461	27.6297	55.0639	2.96798	11.4345	20.3536	3.26316	38.0782	9.50481	1.97568	0.000343097	0.0708013
ENSBTAG00000000246	ENSBTAT00000049300	ME3	Malic enzyme, NAD-binding||Malic enzyme, conserved site||Malic enzyme, N-terminal domain superfamily||Malic enzyme, N-terminal domain||Malic oxidoreductase||NAD(P)-binding domain superfamily	protein_coding	Annotated_mRNA	29	8891884	9112244	29:8891884-9112244	+	13	1806	601	5.15849	1.93505	2.36405	4.48878	6.76737	4.97537	4.05663	14.3142	3.48659	7.52838	-1.14651	0.00965252	0.392864
ENSBTAG00000003910	ENSBTAT00000005112	SH2D4B	SH2 domain superfamily||SH2 domain	protein_coding	Annotated_mRNA	28	35923918	36007613	28:35923918-36007613	+	8	1212	403	0	0	0	0	0	0	0.02914	0	0	0.007285	-8.115	0.0432174	0.73126
ENSBTAG00000013735	ENSBTAT00000018249	TBCE	Leucine-rich repeat domain superfamily||Leucine-rich repeat||Ubiquitin domain||CAP Gly-rich domain||CAP Gly-rich domain superfamily||Ubiquitin-like domain superfamily	protein_coding	Annotated_mRNA	28	8099451	8188434	28:8099451-8188434	+	17	1891	528	15.6473	14.971	11.7477	14.8772	19.7313	35.5654	20.2794	18.7011	14.3108	23.5693	-0.726464	0.0400396	0.71413
ENSBTAG00000002138	ENSBTAT00000015977	PADI1	Protein-arginine deiminase, C-terminal||PAD, N-terminal domain superfamily||Protein-arginine deiminase (PAD) N-terminal||Protein-arginine deiminase (PAD), central domain||Protein-arginine deiminase, central domain superfamily||Protein-arginine deiminase||Cupredoxin	protein_coding	Annotated_mRNA	2	135349139	135393383	2:135349139-135393383	-	16	3191	663	1.04885	1.37625	0.363887	0.627177	0.16023	0.02568	0.451417	0.321223	0.854042	0.239638	1.83169	0.0269525	0.594802
ENSBTAG00000025005	ENSBTAT00000034879	METTL7A	S-adenosyl-L-methionine-dependent methyltransferase||Methyltransferase type 11	protein_coding	Annotated_mRNA	5	28996023	29007097	5:28996023-29007097	-	2	1858	244	0.148736	0.168627	0.328344	0.636488	0	0	0	0	0.320549	0	10.5863	3.76e-07	0.000885589
ENSBTAG00000000629	ENSBTAT00000087328	MMS22L	MMS22-like, C-terminal||Protein MMS22-like, N-terminal	protein_coding	Annotated_mRNA	9	52495548	52617676	9:52495548-52617676	+	25	3851	1243	6.72287	10.3648	17.2149	13.183	9.70014	3.52452	3.40462	5.19938	11.8714	5.45717	1.12799	0.00814165	0.361804
ENSBTAG00000048567	ENSBTAT00000073117	HIST1H2BB	Histone H2B||Histone-fold||Histone H2A/H2B/H3	protein_coding	Annotated_mRNA	23	31884845	31885225	23:31884845-31885225	+	1	381	126	17.0764	27.9069	89.1863	36.5871	24.8073	1.01374	6.39968	10.5902	42.6891	10.7027	2.02499	0.0436341	0.734396
ENSBTAG00000004955	ENSBTAT00000070420	SYTL5	Zinc finger, FYVE/PHD-type||Rab-binding domain||Synaptotagmin-like protein 4/5, C2A domain||C2 domain||Zinc finger, RING/FYVE/PHD-type||Synaptotagmin-like protein 5||C2 domain superfamily||FYVE-type zinc finger	protein_coding	Annotated_mRNA	X	105235090	105341728	X:105235090-105341728	-	16	2202	733	0	0	0	0.027754	0	0	0	0	0.0069385	0	8.26829	0.0402352	0.71413
ENSBTAG00000053871	ENSBTAT00000069677	APELA	-	protein_coding	Annotated_mRNA	6	122360	147131	6:122360-147131	-	3	1044	54	0	0	0	0	0	0.117606	0.070723	0	0	0.0470822	-9.02603	0.00669631	0.331644
ENSBTAG00000039556	ENSBTAT00000066992	WIPI1	WD repeat domain phosphoinositide-interacting protein 1||WD40 repeat||WD40/YVTN repeat-like-containing domain superfamily||WD40-repeat-containing domain superfamily	protein_coding	Annotated_mRNA	19	61752509	61782544	19:61752509-61782544	+	12	1572	504	10.1881	7.58182	6.52402	7.49228	10.1528	16.979	12.7639	13.1378	7.94656	13.2584	-0.753513	0.0366398	0.687105
ENSBTAG00000008125	ENSBTAT00000070526	KCNAB2	NADP-dependent oxidoreductase domain||Potassium channel, voltage-dependent, beta subunit, KCNAB1||Potassium channel, voltage-dependent, beta subunit, KCNAB||NADP-dependent oxidoreductase domain superfamily||Potassium channel, voltage-dependent, beta subunit, KCNAB-related||Potassium channel, voltage-dependent, beta subunit, KCNAB2	protein_coding	Annotated_mRNA	16	47231521	47298388	16:47231521-47298388	-	15	1692	353	1.95604	0.764678	1.37375	0.180077	5.7271	0.999148	1.11196	3.48846	1.06864	2.83167	-1.39648	0.0397795	0.711104
ENSBTAG00000008124	ENSBTAT00000070380	GK	Glycerol kinase||Carbohydrate kinase, FGGY||Carbohydrate kinase, FGGY, C-terminal||Glycerol kinase, metazoa||Carbohydrate kinase, FGGY, N-terminal||Carbohydrate kinase, FGGY, conserved site	protein_coding	Annotated_mRNA	X	112861218	112935556	X:112861218-112935556	-	21	2115	581	3.34338	2.60866	3.72678	6.48629	2.12944	1.83586	1.77056	1.26725	4.04128	1.75078	1.20703	0.00555197	0.305879
ENSBTAG00000015248	ENSBTAT00000030056	PLA2G16	LRAT domain	protein_coding	Annotated_mRNA	29	41963966	41994238	29:41963966-41994238	-	5	740	159	96.9244	76.1218	110.849	94.9879	229.311	182.454	133.712	340.615	94.7207	221.523	-1.23072	0.00042685	0.079068
ENSBTAG00000010742	ENSBTAT00000014222	PKD2L1	EF-hand domain pair||Polycystin cation channel, PKD1/PKD2||EF-hand domain||Voltage-dependent channel domain superfamily||Polycystic kidney disease type 2 protein	protein_coding	Annotated_mRNA	26	21186852	21261965	26:21186852-21261965	-	17	2906	773	0.835433	2.88738	0.835102	1.05597	0.46715	0.34169	1.12653	0.388055	1.40347	0.580855	1.26988	0.043238	0.73126
ENSBTAG00000016746	ENSBTAT00000022264	UBE2C	Ubiquitin-conjugating enzyme E2||Ubiquitin-conjugating enzyme/RWD-like||Ubiquitin-conjugating enzyme, active site	protein_coding	Annotated_mRNA	13	74588172	74591354	13:74588172-74591354	+	5	531	176	3.8872	4.64181	26.8315	5.91408	6.51322	0.479422	1.61586	2.31471	10.3187	2.7308	1.82225	0.0403288	0.71413
ENSBTAG00000012419	ENSBTAT00000016482	BCL2L15	Blc2-like superfamily||Bcl-2-like protein 15	protein_coding	Annotated_mRNA	3	29498121	29502961	3:29498121-29502961	+	4	817	162	0.04501	0.045294	0	0.094743	0	0	0	0	0.0462617	0	6.64741	0.0147555	0.477812
ENSBTAG00000017839	ENSBTAT00000064124	TIAM1	PDZ superfamily||T-lymphoma invasion and metastasis-inducing protein 1||PH-like domain superfamily||Pleckstrin homology domain||PDZ domain	protein_coding	Annotated_mRNA	1	4192104	4358253	1:4192104-4358253	+	8	2579	778	1.45809	1.54408	0.580414	1.725	0.143268	0.1827	0.263776	0.542129	1.3269	0.282968	2.21231	2.89e-05	0.0133515
ENSBTAG00000014872	ENSBTAT00000019803	CAPNS1	EF-Hand 1, calcium-binding site||EF-hand domain pair||Calpain small subunit 1||EF-hand domain	protein_coding	Annotated_mRNA	18	46798921	46805843	18:46798921-46805843	+	11	1314	263	163.892	85.0063	142.348	113.962	187.339	215.065	134.929	231.569	126.302	192.225	-0.709499	0.042762	0.728439
ENSBTAG00000047531	ENSBTAT00000070236	ARHGAP4	F-BAR domain||AH/BAR domain superfamily||SH3 domain||Rho GTPase activation protein||SH3-like domain superfamily||srGAP4, SH3 domain||FCH domain||Rho GTPase-activating protein domain	protein_coding	Annotated_mRNA	X	37125130	37141024	X:37125130-37141024	-	21	3548	891	0.266876	0.134997	0.332495	1.76592	0	0	0.009329	0.009676	0.625073	0.00475125	6.76852	2.84e-05	0.0133515
ENSBTAG00000001061	ENSBTAT00000001407	PRKCA	Protein kinase C, alpha/beta/gamma types||Protein kinase C-like, phorbol ester/diacylglycerol-binding domain||Protein kinase domain||AGC-kinase, C-terminal||Protein kinase-like domain superfamily||Classical Protein Kinase C alpha, catalytic domain||Serine/threonine-protein kinase, active site||Protein kinase, ATP binding site||C2 domain superfamily||Protein kinase, C-terminal||C2 domain||Diacylgl…	protein_coding	Annotated_mRNA	19	62777031	62969050	19:62777031-62969050	+	16	2052	683	21.042	8.19244	17.8792	8.36102	37.5086	16.6477	11.6636	40.7076	13.8687	26.6319	-0.949823	0.0393614	0.711104
ENSBTAG00000002624	ENSBTAT00000054061	PSTPIP2	F-BAR domain||AH/BAR domain superfamily||FCH domain||Proline-serine-threonine phosphatase-interacting protein 2	protein_coding	Annotated_mRNA	24	45737786	45832060	24:45737786-45832060	-	15	2706	334	4.19122	13.0922	4.57367	4.86116	0.663415	4.09213	3.89391	0.533209	6.67955	2.29567	1.56394	0.0132854	0.458269
ENSBTAG00000018767	ENSBTAT00000024988	RTP3	Zinc-binding domain||Receptor-transporting protein||Receptor-transporting protein 3	protein_coding	Annotated_mRNA	22	52927961	52930665	22:52927961-52930665	-	2	984	326	7.76931	11.8297	7.19963	17.3126	2.55889	5.96368	7.48103	1.31335	11.0278	4.32924	1.38259	0.0408339	0.717246
ENSBTAG00000013825	ENSBTAT00000072488	BCAT1	Branched-chain aminotransferase||Aminotransferase class IV||Aminotransferase, class IV, conserved site||Aminotransferase-like, PLP-dependent enzymes||Branched-chain amino acid aminotransferase II	protein_coding	Annotated_mRNA	5	85098595	85173569	5:85098595-85173569	+	11	1772	385	0.112189	0	0.099368	0.177235	0	0	0	0	0.097198	0	11.5675	3.79e-06	0.00388142
ENSBTAG00000017679	ENSBTAT00000023513	PAK5	Protein kinase domain||CRIB domain superfamily||Protein kinase, ATP binding site||Serine/threonine-protein kinase PAK5||CRIB domain||p21 activated kinase binding domain||Protein kinase-like domain superfamily	protein_coding	Annotated_mRNA	13	2564282	2782083	13:2564282-2782083	-	9	4507	719	0.043797	0	0.096675	0	0.320259	0.181665	0.068833	0.651615	0.035118	0.305593	-3.11383	0.0412741	0.719992
ENSBTAG00000001545	ENSBTAT00000073125	SLC34A2	Sodium-dependent phosphate transport protein 2B||Sodium-dependent phosphate transport protein	protein_coding	Annotated_mRNA	6	45185925	45205946	6:45185925-45205946	+	13	3949	711	0.017589	0	0.085778	0.285696	0	0	0	0	0.0972657	0	8.64626	0.00222538	0.199817
ENSBTAG00000044004	ENSBTAT00000061241	SHOC1	Protein shortage in chiasmata 1 ortholog	protein_coding	Annotated_mRNA	8	101093499	101158253	8:101093499-101158253	-	23	3948	1315	0	0	0	0	0.041102	0	0	0	0	0.0102755	-8.19282	0.0401506	0.71413
ENSBTAG00000044000	ENSBTAT00000075883	PRIM1	DNA primase, small subunit, eukaryotic/archaeal||DNA primase, small subunit	protein_coding	Annotated_mRNA	5	56711750	56727852	5:56711750-56727852	+	12	1378	427	6.07888	13.397	14.6181	13.4204	8.41494	2.28261	4.09453	4.1582	11.8786	4.73757	1.3487	0.00608065	0.319302
ENSBTAG00000010955	ENSBTAT00000014548	NUP54	Nup54, C-terminal interacting domain||Nucleoporin Nup54/Nup57/Nup44||Nucleoporin Nup54, alpha-helical domain	protein_coding	Annotated_mRNA	6	91010248	91043062	6:91010248-91043062	-	12	2297	510	10.1989	17.3431	24.0766	17.7536	11.8525	10.9412	10.0619	7.34793	17.343	10.0509	0.797742	0.0385609	0.704692
ENSBTAG00000010954	ENSBTAT00000054479	ART3	NAD:arginine ADP-ribosyltransferase, ART	protein_coding	Annotated_mRNA	6	90865633	91007790	6:90865633-91007790	+	12	1321	390	0.059871	0.015783	0.119782	0	0.250663	7.37463	0.227353	1.44663	0.048859	2.32482	-5.3786	0.000128658	0.0403557
ENSBTAG00000055278	ENSBTAT00000070784	NEGR1	Immunoglobulin V-set domain||Immunoglobulin-like fold||Immunoglobulin-like domain||Immunoglobulin subtype||Immunoglobulin subtype 2||Immunoglobulin-like domain superfamily	protein_coding	Annotated_mRNA	3	72812247	73845504	3:72812247-73845504	+	7	1065	354	0	0	0	0.010756	0	0	0	0	0.002689	0	10.1679	0.00837674	0.367654
ENSBTAG00000019980	ENSBTAT00000080144	DGKI	Diacylglycerol kinase, catalytic domain||Ankyrin repeat-containing domain superfamily||Diacylglycerol kinase, accessory domain||Protein kinase C-like, phorbol ester/diacylglycerol-binding domain||NAD kinase/diacylglycerol kinase-like domain superfamily||Ankyrin repeat||Diacylglycerol kinase||Inorganic polyphosphate/ATP-NAD kinase, N-terminal||Ankyrin repeat-containing domain	protein_coding	Annotated_mRNA	4	101062654	101568352	4:101062654-101568352	-	34	3365	1044	0.385992	0.039282	0.20931	0.255198	0.454907	0.60562	0.514948	0.281171	0.222445	0.464162	-1.11513	0.0366159	0.687105
ENSBTAG00000012838	ENSBTAT00000017058	RDH12	NAD(P)-binding domain superfamily||Short-chain dehydrogenase/reductase SDR	protein_coding	Annotated_mRNA	10	79579851	79589018	10:79579851-79589018	+	7	2195	316	13.9047	213.7	31.4445	50.3334	1.26627	39.3761	40.5127	2.6182	77.3458	20.9433	1.93815	0.03654	0.686585
ENSBTAG00000020420	ENSBTAT00000027212	AP1S2	Clathrin adaptor complex, small chain||Adaptor protein complex, sigma subunit||AP complex, mu/sigma subunit||Longin-like domain superfamily	protein_coding	Annotated_mRNA	X	127670367	127693758	X:127670367-127693758	+	5	483	160	50.8758	23.4618	24.1254	33.2536	51.4872	88.9726	56.9301	38.6646	32.9292	59.0136	-0.881554	0.0206856	0.541139
ENSBTAG00000014623	ENSBTAT00000019471	MCM8	P-loop containing nucleoside triphosphate hydrolase||Nucleic acid-binding, OB-fold||MCM, AAA-lid domain||Mini-chromosome maintenance protein||MCM domain||AAA+ ATPase domain||MCM OB domain	protein_coding	Annotated_mRNA	13	48123958	48166976	13:48123958-48166976	+	18	2764	816	2.27897	4.3118	5.38005	3.58917	3.39411	1.68848	2.01896	1.14302	3.89	2.06114	0.937044	0.0486576	0.770498
ENSBTAG00000030425	ENSBTAT00000019148	ID3	Helix-loop-helix DNA-binding domain superfamily||DNA-binding protein inhibitor||Myc-type, basic helix-loop-helix (bHLH) domain	protein_coding	Annotated_mRNA	2	129296772	129298371	2:129296772-129298371	+	3	928	119	30.986	293.887	95.0531	102.204	77.7977	22.6598	78.543	11.2232	130.532	47.5559	1.51157	0.0286892	0.610013
ENSBTAG00000008091	ENSBTAT00000066622	SELENBP1	Selenium-binding protein||WD40/YVTN repeat-like-containing domain superfamily	protein_coding	Annotated_mRNA	3	19445304	19451250	3:19445304-19451250	+	12	1434	477	4.80351	2.11462	2.68325	9.20992	1.61222	1.4533	0.765053	2.16935	4.70282	1.49998	1.6056	0.0242481	0.571928
ENSBTAG00000008096	ENSBTAT00000010649	EDN1	Endothelin-like toxin||Endothelin||Endothelin-like toxin, conserved site	protein_coding	Annotated_mRNA	23	44156426	44163955	23:44156426-44163955	-	5	2568	202	37.6131	12.2915	18.3874	6.27509	83.3002	24.1904	23.1187	77.8506	18.6418	52.115	-1.49741	0.00723426	0.343275
ENSBTAG00000007247	ENSBTAT00000082841	NUF2	Kinetochore protein Nuf2||Nuf2, N-terminal domain superfamily	protein_coding	Annotated_mRNA	3	5960632	5994655	3:5960632-5994655	-	12	1377	458	6.53453	13.6313	16.2021	8.59773	8.47948	0.694141	2.07796	2.8538	11.2414	3.52635	1.7117	0.00392744	0.260262
ENSBTAG00000008541	ENSBTAT00000011257	MGST1	Membrane associated eicosanoid/glutathione metabolism-like domain superfamily||Membrane-associated, eicosanoid/glutathione metabolism (MAPEG) protein||Microsomal glutathione S-transferase 1-like	protein_coding	Annotated_mRNA	5	93497064	93521047	5:93497064-93521047	-	4	1525	155	124.893	261.77	96.6605	212.959	88.1086	51.3233	118.528	57.6112	174.071	78.8928	1.14792	0.00502303	0.296315
ENSBTAG00000015773	ENSBTAT00000020944	LRGUK	P-loop containing nucleoside triphosphate hydrolase||Guanylate kinase/L-type calcium channel beta subunit||Guanylate kinase-like domain||Leucine-rich repeat domain superfamily||Leucine-rich repeat	protein_coding	Annotated_mRNA	4	97789937	97890975	4:97789937-97890975	+	20	2490	829	0.007585	0	0.014016	0	0	0	0	0	0.00540025	0	7.91822	0.0166532	0.492788
ENSBTAG00000004283	ENSBTAT00000077783	PPFIBP1	Liprin-beta-1||Liprin-beta, SAM domain repeat 3||Liprin-beta, SAM domain repeat 1||LAR-interacting protein, Liprin||Liprin-beta, SAM domain repeat 2||Sterile alpha motif domain||Sterile alpha motif/pointed domain superfamily	protein_coding	Annotated_mRNA	5	82135506	82342805	5:82135506-82342805	-	30	5087	1002	21.9907	7.8825	11.3993	11.9842	18.9734	35.6851	22.3193	14.9468	13.3142	22.9811	-0.853823	0.0328395	0.6492
ENSBTAG00000019132	ENSBTAT00000025468	DMP1	Dentin matrix 1	protein_coding	Annotated_mRNA	6	102526308	102543087	6:102526308-102543087	+	6	3037	512	0.037395	0	0.011492	0.010996	0.044746	2.57122	0.024312	0	0.0149707	0.66007	-5.47062	0.0075035	0.348854
ENSBTAG00000008708	ENSBTAT00000011475	GPC5	Glypican-5||Glypican, conserved site||Glypican	protein_coding	Annotated_mRNA	12	65755349	66788079	12:65755349-66788079	+	8	1788	595	0	0	0	0	0	0.091432	0.020647	0	0	0.0280197	-13.646	1.25e-05	0.00897023
ENSBTAG00000013165	ENSBTAT00000078741	ENPP2	Ectonucleotide pyrophosphatase/phosphodiesterase family member 2||DNA/RNA non-specific endonuclease||Somatomedin B domain||Extracellular Endonuclease, subunit A||Somatomedin B, chordata||Type I phosphodiesterase/nucleotide pyrophosphatase/phosphate transferase||Somatomedin B-like domain superfamily||Alkaline-phosphatase-like, core domain superfamily	protein_coding	Annotated_mRNA	14	80982673	81078169	14:80982673-81078169	-	24	2910	821	0	0	0	0	0.022569	0.013065	0	0.046889	0	0.0206307	-10.2256	0.000126075	0.0403557
ENSBTAG00000015575	ENSBTAT00000020684	TACR1	Neurokinin NK1 receptor||Neurokinin receptor||G protein-coupled receptor, rhodopsin-like||GPCR, rhodopsin-like, 7TM	protein_coding	Annotated_mRNA	11	9482775	9669064	11:9482775-9669064	+	5	2442	407	0	0	0	0	0.027824	0.125527	0	0	0	0.0383377	-11.616	0.0002373	0.0581508
ENSBTAG00000005979	ENSBTAT00000007848	HELLS	SNF2-related, N-terminal domain||P-loop containing nucleoside triphosphate hydrolase||SNF2-like, N-terminal domain superfamily||Helicase superfamily 1/2, ATP-binding domain||Helicase, C-terminal	protein_coding	Annotated_mRNA	26	16021677	16041531	26:16021677-16041531	+	15	3295	671	3.23584	7.01981	7.52119	7.8419	4.03815	0.474069	1.48189	1.0899	6.40469	1.771	1.87555	0.00242615	0.206773
ENSBTAG00000046003	ENSBTAT00000055068	HIST2H2AC	Histone H2A||Histone H2A/H2B/H3||Histone-fold||Histone H2A, C-terminal domain||Histone H2A conserved site	protein_coding	Annotated_mRNA	3	20746488	20747479	3:20746488-20747479	-	2	432	143	16.9882	33.4259	78.1062	18.4311	15.5199	8.15053	6.20306	31.9029	36.7378	15.4441	1.28455	0.0257222	0.581503
ENSBTAG00000016121	ENSBTAT00000072211	KRT75	Intermediate filament, rod domain||Intermediate filament protein, conserved site||Keratin type II head||Keratin, type II	protein_coding	Annotated_mRNA	5	27456322	27466048	5:27456322-27466048	+	8	1593	530	0	0.010814	0.064899	0.009759	0	0	0	0	0.021368	0	6.82612	0.0161204	0.491235
XLOC_122269	TCONS_00183149	XLOC_122269	-	novel	Novel_mRNA	NKLS02001064.1	174411	219557	NKLS02001064.1:174411-219557	+	8	965	321	0	0.455436	0.462887	0	0	0	0	0	0.229581	0	12.2367	8.3e-05	0.030498
ENSBTAG00000011734	ENSBTAT00000015584	ANKRD1	Ankyrin repeat||Ankyrin repeat-containing domain superfamily||Ankyrin repeat-containing domain	protein_coding	Annotated_mRNA	26	12533095	12542796	26:12533095-12542796	-	9	2081	319	716.31	318.154	324.089	179.139	585.991	912.431	708.852	1216.21	384.423	855.871	-1.17638	0.00433398	0.274397
ENSBTAG00000011733	ENSBTAT00000015583	GIPC2	PDZ domain||PDZ domain-containing protein GIPC1/2/3||PDZ superfamily	protein_coding	Annotated_mRNA	3	66535129	66637864	3:66535129-66637864	-	6	4679	313	1.85027	0.368868	1.59347	2.23942	12.5281	3.40208	0.611899	2.72167	1.51301	4.81593	-1.68204	0.0130095	0.456063
ENSBTAG00000005186	ENSBTAT00000006835	DBNDD2	Dysbindin	protein_coding	Annotated_mRNA	13	73736862	73741808	13:73736862-73741808	+	4	1698	347	74.3273	45.5635	67.1345	60.4572	91.618	81.3948	110.329	146.731	61.8706	107.518	-0.814239	0.0246446	0.571928
ENSBTAG00000005456	ENSBTAT00000048817	TTK	Tetratricopeptide-like helical domain superfamily||Protein kinase domain||Protein kinase-like domain superfamily||Protein kinase Mps1 family||Serine/threonine-protein kinase, active site	protein_coding	Annotated_mRNA	9	19702310	19748999	9:19702310-19748999	+	23	3383	916	2.53138	4.15732	4.99858	2.93834	3.37444	0.293274	0.878943	0.774943	3.65641	1.3304	1.49136	0.015824	0.486613
ENSBTAG00000004322	ENSBTAT00000005660	FOS	c-Fos/v-Fos||Basic-leucine zipper domain||AP-1 transcription factor	protein_coding	Annotated_mRNA	10	86488645	86492108	10:86488645-86492108	+	4	2130	380	45.8433	8.74348	30.3256	20.7577	54.8016	41.9255	29.8213	96.865	26.4175	55.8533	-1.11281	0.0328975	0.649764
ENSBTAG00000012111	ENSBTAT00000049757	PRDM5	SET domain||Zinc finger C2H2-type||PR-domain zinc finger protein PRDM5-like||Zinc finger C2H2 superfamily	protein_coding	Annotated_mRNA	6	4526911	4777589	6:4526911-4777589	+	16	1893	630	0.037028	0.028954	0.174105	0.158276	0.553396	0.570625	0.32539	0.040031	0.0995908	0.37236	-1.91357	0.0132755	0.458269
ENSBTAG00000003313	ENSBTAT00000004288	TNFRSF9	Tumour necrosis factor receptor 9, N-terminal||Tumour necrosis factor receptor 9||TNFR/NGFR cysteine-rich region	protein_coding	Annotated_mRNA	16	45439406	45457866	16:45439406-45457866	+	8	1587	254	0	0	0	0	0.25378	0.051463	0	0	0	0.0763107	-9.03135	0.00712219	0.341293
ENSBTAG00000003319	ENSBTAT00000004298	FLRT3	Fibronectin type III||Leucine-rich repeat N-terminal domain||Leucine-rich repeat, typical subtype||Immunoglobulin-like fold||Leucine-rich repeat domain superfamily||Fibronectin type III superfamily||Cysteine-rich flanking region, C-terminal||Leucine-rich repeat	protein_coding	Annotated_mRNA	13	7894630	7899756	13:7894630-7899756	-	2	4117	649	1.0819	20.3928	2.67207	11.983	0.433804	2.4944	1.93863	0.026787	9.03246	1.22341	2.91125	0.00833731	0.367294
ENSBTAG00000017540	ENSBTAT00000080641	FAM13C	Protein FAM13	protein_coding	Annotated_mRNA	28	14884139	15019591	28:14884139-15019591	-	14	1695	564	1.15734	0.453859	0.879358	2.895	0.985588	0.430858	0.600666	0.204559	1.34639	0.555418	1.23411	0.0326492	0.646579
ENSBTAG00000019029	ENSBTAT00000025327	DPH5	Tetrapyrrole methylase superfamily||Diphthine synthase||Tetrapyrrole methylase||Tetrapyrrole methylase, subdomain 1||Tetrapyrrole methylase, subdomain 2	protein_coding	Annotated_mRNA	3	42259115	42299418	3:42259115-42299418	+	7	2507	285	9.00325	7.78194	15.7184	10.9758	7.56464	5.82695	8.35139	4.88791	10.8698	6.65772	0.765818	0.0430547	0.73126
ENSBTAG00000006367	ENSBTAT00000008357	CCN2	Thrombospondin type-1 (TSP1) repeat||Insulin-like growth factor binding protein, N-terminal, Cys-rich conserved site||IGFBP-related, CNN||Insulin-like growth factor-binding protein, IGFBP||Cystine knot, C-terminal||Thrombospondin type-1 (TSP1) repeat superfamily||Glycoprotein hormone subunit beta||Growth factor receptor cysteine-rich domain superfamily||VWFC domain	protein_coding	Annotated_mRNA	9	69887189	69890613	9:69887189-69890613	-	5	2494	349	303.274	53.4317	132.91	83.2157	265.813	295.564	217.069	511.133	143.208	322.395	-1.21179	0.0115353	0.426008
ENSBTAG00000007948	ENSBTAT00000010453	SORCS1	Sortilin, N-terminal||Sortilin, C-terminal||VPS10||PKD domain superfamily||Immunoglobulin-like fold||WD40/YVTN repeat-like-containing domain superfamily||PKD domain	protein_coding	Annotated_mRNA	26	27558059	27908462	26:27558059-27908462	-	28	3066	1021	0.04416	0.076517	0.280151	0.080843	1.43513	0.713913	2.00843	0	0.120418	1.03937	-3.08931	0.0148034	0.477812
ENSBTAG00000014011	ENSBTAT00000018618	TMOD2	Tropomodulin-2||Tropomodulin||Leucine-rich repeat domain superfamily	protein_coding	Annotated_mRNA	10	58560371	58609729	10:58560371-58609729	-	10	2858	351	0	0	0	0	0.115344	0.057344	0	0	0	0.043172	-9.68274	0.00304855	0.235138
ENSBTAG00000031178	ENSBTAT00000072060	SLC9A9	Cation/H+ exchanger||Na+/H+ exchanger||Na+/H+ exchanger, isoform 6 (NHE6)||Cation/H+ exchanger, CPA1 family||Na+/H+ exchanger 9	protein_coding	Annotated_mRNA	1	125043719	125706599	1:125043719-125706599	+	16	3435	579	0.328581	0.518604	0.009091	0.389549	0.035354	0	0.043018	0.031361	0.311456	0.0274332	3.26278	0.0135794	0.462981
ENSBTAG00000017026	ENSBTAT00000022639	DEPDC1B	DEP domain||Winged helix-like DNA-binding domain superfamily||Rho GTPase activation protein||Winged helix DNA-binding domain superfamily||Rho GTPase-activating protein domain	protein_coding	Annotated_mRNA	20	18560198	18649542	20:18560198-18649542	+	10	1404	467	5.88927	7.8123	21.9912	6.56649	10.8432	1.932	2.17744	3.32604	10.5648	4.56967	1.24418	0.0278245	0.603849
ENSBTAG00000020715	ENSBTAT00000043102	PIK3C2G	Phosphatidylinositol 3-/4-kinase, catalytic domain||Ubiquitin-like domain superfamily||Protein kinase-like domain superfamily||Phosphatidylinositol 3-/4-kinase, catalytic domain superfamily||Phosphatidylinositol kinase||Phox homologous domain||PX domain superfamily||Phosphatidylinositol 3/4-kinase, conserved site||Phosphatidylinositol 3-kinase, C2 domain||Armadillo-type fold||Phosphoinositide 3-k…	protein_coding	Annotated_mRNA	5	91399521	91842738	5:91399521-91842738	-	31	4706	1446	0.824378	2.26682	0.03676	0.430947	0.007219	0.034071	0.111868	0	0.889726	0.0382895	4.56065	0.00110035	0.13403
ENSBTAG00000009513	ENSBTAT00000076090	TGFBI	Transforming growth factor-beta-induced protein ig-h3||FAS1 domain superfamily||TGF beta-induced protein/periostin||FAS1 domain||EMI domain	protein_coding	Annotated_mRNA	7	47467952	47501496	7:47467952-47501496	+	17	2759	683	29.3256	19.6251	71.2771	23.6216	3.32835	13.8114	18.5741	5.3359	35.9624	10.2624	1.79939	0.00115313	0.137702
ENSBTAG00000022520	ENSBTAT00000067174	BRCA1	BRCT domain||Zinc finger, RING/FYVE/PHD-type||Zinc finger, C3HC4 RING-type||BRCT domain superfamily||Breast cancer type 1 susceptibility protein (BRCA1)||Zinc finger, RING-type||BRCA1, serine-rich domain||Zinc finger, RING-type, conserved site||BRCA1-associated	protein_coding	Annotated_mRNA	19	43069372	43114982	19:43069372-43114982	-	14	6059	1682	4.179	6.82413	11.1142	8.11087	7.72521	1.77099	2.6177	2.57152	7.55706	3.67135	1.08755	0.0245776	0.571928
ENSBTAG00000010345	ENSBTAT00000077798	XPNPEP2	Peptidase M24||Creatinase/aminopeptidase-like||Aminopeptidase P||Peptidase M24, C-terminal domain||Creatinase/Aminopeptidase P/Spt16, N-terminal||Creatinase, N-terminal||Peptidase M24B, X-Pro dipeptidase/aminopeptidase P, conserved site	protein_coding	Annotated_mRNA	X	13775714	13805036	X:13775714-13805036	+	20	5696	638	0	0	0.030062	0.031241	0	0	0	0	0.0153258	0	7.62002	0.0204856	0.538581
ENSBTAG00000021876	ENSBTAT00000061231	WDR72	WD40 repeat||WD40 repeat, conserved site||WD40/YVTN repeat-like-containing domain superfamily||Anaphase-promoting complex subunit 4, WD40 domain||Quinoprotein alcohol dehydrogenase-like superfamily||WD40-repeat-containing domain	protein_coding	Annotated_mRNA	10	56554672	56779698	10:56554672-56779698	+	20	4968	1104	1.50808	1.16	0.522683	2.40178	2.65599	4.2188	3.82385	5.46858	1.39814	4.04181	-1.55979	0.00184844	0.181185
ENSBTAG00000020839	ENSBTAT00000080929	MEGF6	Growth factor receptor cysteine-rich domain superfamily||EMI domain||EGF-like calcium-binding domain||EGF-like, conserved site||EGF-like domain||EGF-type aspartate/asparagine hydroxylation site||EGF-like calcium-binding, conserved site||Laminin EGF domain	protein_coding	Annotated_mRNA	16	49436521	49534521	16:49436521-49534521	+	37	5352	1760	0.051316	0.209768	0.23719	0.219419	0.005342	0.006524	0.020694	0	0.179423	0.00814	4.44103	0.000522835	0.0873884
ENSBTAG00000009650	ENSBTAT00000015350	OTOF	Ferlin, fourth C2 domain||FerIin domain||Ferlin, third C2 domain||Otoferlin||Ferlin B-domain||Ferlin family||Ferlin, fifth C2 domain||Ferlin, sixth C2 domain||C2 domain||C2 domain superfamily||Ferlin, first C2 domain||Ferlin, C-terminal domain||Ferlin, second C2 domain	protein_coding	Annotated_mRNA	11	73006439	73094548	11:73006439-73094548	+	46	7009	1998	0.026213	0.088525	0.002205	0.015894	0	0	0.010458	0	0.0332093	0.0026145	4.21874	0.0382986	0.703333
ENSBTAG00000003432	ENSBTAT00000044014	ZAN	MAM domain||VWFC domain||Concanavalin A-like lectin/glucanase domain superfamily||Uncharacterised domain, cysteine-rich||TILa domain||Trypsin Inhibitor-like, cysteine rich domain||Serine protease inhibitor-like superfamily||EGF-like, conserved site||EGF-like domain||von Willebrand factor, type D domain	protein_coding	Annotated_mRNA	25	35829891	35861931	25:35829891-35861931	-	44	7380	2459	0.004274	0	0	0.022414	0	0	0	0	0.006672	0	6.5125	0.0491417	0.773345
ENSBTAG00000019517	ENSBTAT00000074048	ELN	Tropoelastin	protein_coding	Annotated_mRNA	25	33277644	33310763	25:33277644-33310763	-	35	3572	740	0.03429	0	0.09094	0	0	0	0	0	0.0313075	0	8.66669	0.00925747	0.384816
ENSBTAG00000013054	ENSBTAT00000017353	MFSD2A	MFS transporter superfamily||Lactose permease-like	protein_coding	Annotated_mRNA	3	106122567	106136408	3:106122567-106136408	-	14	3105	454	4.94747	6.68928	19.5545	6.54656	3.18096	2.23028	6.42511	1.02385	9.43446	3.21505	1.56212	0.0212651	0.546539
ENSBTAG00000017271	ENSBTAT00000022950	MASTL	Serine/threonine-protein kinase, active site||Serine/threonine-protein kinase greatwall, catalytic domain||Protein kinase-like domain superfamily||AGC-kinase, C-terminal||Protein kinase domain	protein_coding	Annotated_mRNA	13	17750047	17773222	13:17750047-17773222	+	12	3309	880	2.12021	4.28008	7.10005	5.10803	3.33119	0.626988	1.31381	1.23714	4.65209	1.62728	1.53658	0.00939086	0.386289
ENSBTAG00000033886	ENSBTAT00000063901	CIST1	-	protein_coding	Annotated_mRNA	7	4979531	4984507	7:4979531-4984507	+	3	1010	227	10.9112	7.00442	7.04012	5.82499	25.7978	20.6172	12.567	21.343	7.69517	20.0812	-1.33398	0.0142624	0.473181
ENSBTAG00000010581	ENSBTAT00000070813	MAGI1	PDZ superfamily||WW domain||Guanylate kinase, conserved site||PDZ domain||PDZ domain 6||P-loop containing nucleoside triphosphate hydrolase||Guanylate kinase/L-type calcium channel beta subunit||WW domain superfamily||Guanylate kinase-like domain||Membrane-associated guanylate kinase, WW and PDZ domain-containing protein 1	protein_coding	Annotated_mRNA	22	35758131	36020214	22:35758131-36020214	+	24	4206	1401	2.31397	5.94938	1.944	3.30954	0.829369	2.38435	2.53602	0.64472	3.37922	1.59862	1.06874	0.0361665	0.683251
ENSBTAG00000010584	ENSBTAT00000086384	AP2S1	AP-2 complex subunit sigma||AP complex, mu/sigma subunit||Longin-like domain superfamily||Adaptor protein complex, sigma subunit||Clathrin adaptor complex, small chain	protein_coding	Annotated_mRNA	18	53925930	53933174	18:53925930-53933174	-	5	450	149	146.821	141.451	178.175	132.097	263.921	218.476	179.251	353.52	149.636	253.792	-0.759797	0.0240341	0.571113
ENSBTAG00000011182	ENSBTAT00000014850	PDLIM1	PDZ superfamily||Zasp-like motif||Zinc finger, LIM-type||PDZ domain||Domain of unknown function DUF4749||PDZ and LIM domain protein 1	protein_coding	Annotated_mRNA	26	16743883	16784813	26:16743883-16784813	-	7	1742	328	49.5654	113.819	49.3062	75.1772	34.2329	47.9536	46.9938	30.7371	71.967	39.9793	0.862419	0.0233448	0.565669
ENSBTAG00000025822	ENSBTAT00000036523	CALML4	EF-hand domain||EF-hand domain pair	protein_coding	Annotated_mRNA	10	15035521	15044913	10:15035521-15044913	-	5	793	196	4.13872	1.29085	5.91374	3.156	16.6666	2.40713	6.31586	29.694	3.62483	13.7709	-1.91707	0.00584523	0.313233
ENSBTAG00000024888	ENSBTAT00000014479	PDE5A	3'5'-cyclic nucleotide phosphodiesterase, catalytic domain superfamily||GAF-like domain superfamily||GAF domain||3'5'-cyclic nucleotide phosphodiesterase, catalytic domain||3'5'-cyclic nucleotide phosphodiesterase, conserved site||HD/PDEase domain||3'5'-cyclic nucleotide phosphodiesterase	protein_coding	Annotated_mRNA	6	5745779	5894011	6:5745779-5894011	+	21	6446	865	12.9993	10.3101	9.42928	8.63517	12.4931	24.3071	20.694	16.5881	10.3435	18.5206	-0.853855	0.0190136	0.519871
ENSBTAG00000009495	ENSBTAT00000012495	BCAM	Immunoglobulin subtype 2||Immunoglobulin subtype||Immunoglobulin-like domain||Immunoglobulin-like domain superfamily||CD80-like, immunoglobulin C2-set||Immunoglobulin-like fold	protein_coding	Annotated_mRNA	18	52562406	52574348	18:52562406-52574348	+	15	2992	628	30.7785	38.4935	13.6127	31.0355	7.47322	16.037	18.7783	7.27985	28.4801	12.3921	1.18984	0.010092	0.402309
ENSBTAG00000001116	ENSBTAT00000001477	P4HA2	Oxoglutarate/iron-dependent dioxygenase||Tetratricopeptide repeat||Prolyl 4-hydroxylase, alpha subunit||Tetratricopeptide-like helical domain superfamily||Prolyl 4-hydroxylase alpha-subunit, N-terminal||Tetratricopeptide repeat-containing domain	protein_coding	Annotated_mRNA	7	22185731	22218084	7:22185731-22218084	+	14	2020	487	8.27016	6.976	6.48882	5.60987	7.28998	16.8977	14.2994	10.8773	6.83621	12.3411	-0.86212	0.0414397	0.720818
ENSBTAG00000030749	ENSBTAT00000078297	DNAJC6	Tensin phosphatase, C2 domain||DnaJ domain||Chaperone J-domain superfamily||Protein-tyrosine phosphatase-like||Tensin-type phosphatase domain	protein_coding	Annotated_mRNA	3	79928534	79990793	3:79928534-79990793	-	18	4950	900	5.06123	1.94118	2.06036	2.46291	4.63777	5.34288	5.11554	6.1991	2.88142	5.32382	-0.907445	0.0176772	0.503185
ENSBTAG00000004432	ENSBTAT00000085030	CHRDL1	VWFC domain	protein_coding	Annotated_mRNA	X	59037880	59172293	X:59037880-59172293	-	9	3590	380	0	0	0	0	0	0.010142	0.009138	0.027298	0	0.0116445	-9.4414	0.000579713	0.0891356
ENSBTAG00000018031	ENSBTAT00000043559	PODXL2	CD34/Podocalyxin	protein_coding	Annotated_mRNA	22	59838836	59887372	22:59838836-59887372	-	8	1746	581	0.433399	0.498213	0.59246	0.209975	2.24939	1.69258	0.763524	2.98059	0.433512	1.92152	-2.12531	0.000311396	0.0678295
ENSBTAG00000013489	ENSBTAT00000017935	CYP27A1	Cytochrome P450, E-class, group I||Cytochrome P450, conserved site||Cytochrome P450||Cytochrome P450 superfamily	protein_coding	Annotated_mRNA	2	106739389	106782307	2:106739389-106782307	+	9	2436	537	0.848459	0.482403	0.501112	0.642378	1.29487	5.30253	1.86371	1.29327	0.618588	2.43859	-2.0052	0.000570123	0.0887915
ENSBTAG00000010793	ENSBTAT00000070376	CCDC80	Domain of unknown function DUF4174	protein_coding	Annotated_mRNA	1	57376247	57412624	1:57376247-57412624	-	9	3797	881	30.0173	5.26461	18.2042	9.54787	26.2853	42.5599	32.2367	16.9348	15.7585	29.5042	-0.921281	0.047857	0.764835
ENSBTAG00000012945	ENSBTAT00000077504	PDE6A	GAF domain||3'5'-cyclic nucleotide phosphodiesterase, catalytic domain||HD/PDEase domain||Rod cGMP-specific 3',5'-cyclic phosphodiesterase subunit alpha||GAF-like domain superfamily||3'5'-cyclic nucleotide phosphodiesterase, conserved site||3'5'-cyclic nucleotide phosphodiesterase||3'5'-cyclic nucleotide phosphodiesterase, catalytic domain superfamily	protein_coding	Annotated_mRNA	7	61195583	61269750	7:61195583-61269750	-	21	2571	856	0.478715	1.54388	0.047929	0.929291	0.136904	0.1939	0.228758	0.137628	0.749953	0.174297	2.12225	0.00889103	0.378916
ENSBTAG00000009282	ENSBTAT00000012232	PORCN	Membrane bound O-acyl transferase, MBOAT	protein_coding	Annotated_mRNA	X	86646281	86656868	X:86646281-86656868	+	13	1847	450	4.37833	38.3035	2.97193	4.85658	0.608943	0.970702	3.02229	1.28799	12.6276	1.47248	3.21029	0.000262111	0.0610511
ENSBTAG00000009289	ENSBTAT00000012238	MS4A8	Membrane-spanning 4-domains subfamily A||CD20-like family||Membrane-spanning 4-domains subfamily A member 8	protein_coding	Annotated_mRNA	29	37057599	37073704	29:37057599-37073704	+	7	1131	246	20.8266	14.3401	15.8772	17.6421	53.0533	43.6234	31.106	73.3981	17.1715	50.2952	-1.56212	2.32e-05	0.0119911
ENSBTAG00000048916	ENSBTAT00000075023	LIPG	PLAT/LH2 domain||Triacylglycerol lipase family||Alpha/Beta hydrolase fold||Lipoprotein lipase||Lipase, N-terminal||PLAT/LH2 domain superfamily||Lipase, LIPH-type||Lipase/vitellogenin	protein_coding	Annotated_mRNA	24	49207795	49241327	24:49207795-49241327	+	10	4178	500	7.28073	19.6957	10.0511	5.20359	10.7591	1.09623	4.95375	1.66386	10.5578	4.61823	1.24537	0.0468988	0.757552
ENSBTAG00000019203	ENSBTAT00000025561	S100A4	S100/CaBP-9k-type, calcium binding, subdomain||EF-Hand 1, calcium-binding site||EF-hand domain pair||EF-hand domain||S-100||S100/Calbindin-D9k, conserved site	protein_coding	Annotated_mRNA	3	16824126	16826559	3:16824126-16826559	+	3	627	101	77.0016	145.888	34.9378	90.6809	10.4541	19.1616	46.8277	23.5488	87.1271	24.9981	1.8016	0.00116125	0.137972
ENSBTAG00000016911	ENSBTAT00000082482	ARHGAP23	Rho GTPase-activating protein domain||Pleckstrin homology domain 9||PH-like domain superfamily||Pleckstrin homology domain||PDZ domain||PDZ domain 6||PDZ superfamily||Rho GTPase activation protein	protein_coding	Annotated_mRNA	19	39093934	39136166	19:39093934-39136166	+	17	3933	1310	2.07895	2.44461	1.6511	2.88597	0.967814	0.931409	1.06137	1.06795	2.26516	1.00714	1.15998	0.0285259	0.610013
ENSBTAG00000011076	ENSBTAT00000014706	KCNN2	SK, calmodulin-binding domain superfamily||Potassium channel domain||Potassium channel, calcium-activated, SK||Calmodulin-binding domain	protein_coding	Annotated_mRNA	10	3260025	3428630	10:3260025-3428630	+	9	3630	854	0.457575	0.010194	0.263621	0.033785	2.41709	0.422554	0.308629	3.36256	0.191294	1.62771	-3.08356	0.00315835	0.236194
XLOC_064967	TCONS_00097563	XLOC_064967	-	novel	Novel_mRNA	22	55171685	55293348	22:55171685-55293348	+	3	8137	498	2.28451	3.01336	0.420392	3.11888	0.20946	0.626606	1.28787	0.061806	2.20928	0.546436	1.99226	0.00788818	0.359631
ENSBTAG00000005710	ENSBTAT00000074399	NCAM1	Immunoglobulin-like domain superfamily||Immunoglobulin I-set||Neural cell adhesion molecule 1||Immunoglobulin subtype 2||Neural cell adhesion||Fibronectin type III||Immunoglobulin-like domain||Immunoglobulin subtype||Immunoglobulin-like fold||Fibronectin type III superfamily	protein_coding	Annotated_mRNA	15	23758131	23832796	15:23758131-23832796	+	18	5067	992	0.265243	0.182211	0.221851	0.277638	0.129518	2.75076	2.52885	0.313241	0.236736	1.43059	-2.6274	0.000542347	0.0873884
ENSBTAG00000003920	ENSBTAT00000005119	TGM1	Immunoglobulin-like fold||Transglutaminase, C-terminal||Protein-glutamine gamma-glutamyltransferase, animal||Papain-like cysteine peptidase superfamily||Transglutaminase, active site||Transglutaminase, N-terminal||Transglutaminase-like||Immunoglobulin E-set||Transglutaminase-like superfamily||Transglutaminase, C-terminal domain superfamily	protein_coding	Annotated_mRNA	10	20902051	20916712	10:20902051-20916712	+	15	2767	846	2.51057	6.65631	8.57913	6.47401	0.86785	2.04899	5.30984	0.768609	6.05501	2.24882	1.42735	0.0337172	0.657164
ENSBTAG00000019049	ENSBTAT00000025356	AATK	Protein kinase domain||Protein kinase, ATP binding site||Serine-threonine/tyrosine-protein kinase, catalytic domain||Tyrosine-protein kinase, active site||Protein kinase-like domain superfamily	protein_coding	Annotated_mRNA	19	51538083	51576183	19:51538083-51576183	+	13	4578	1437	0.008554	0	0	0.014473	0	0	0	0	0.00575675	0	6.38009	0.0496342	0.775328
ENSBTAG00000019041	ENSBTAT00000025342	TAFA1	Chemokine-like protein, FAM19A2	protein_coding	Annotated_mRNA	22	32966389	33471943	22:32966389-33471943	-	4	402	133	0.36917	0	0.105339	0.147296	0.456627	2.23549	0.263152	0.479323	0.155451	0.858648	-2.53852	0.0329785	0.649764
ENSBTAG00000006193	ENSBTAT00000084740	IRAK2	Protein kinase-like domain superfamily||Interleukin-1 receptor-associated kinase-like 2||Death domain||Death-like domain superfamily||Protein kinase domain	protein_coding	Annotated_mRNA	22	16649490	16705478	22:16649490-16705478	-	12	2600	560	2.452	0.798187	1.55919	1.68523	2.48175	3.79864	1.62391	6.31182	1.62365	3.55403	-1.16367	0.0191239	0.520705
ENSBTAG00000014284	ENSBTAT00000018977	ALPK2	Immunoglobulin-like fold||MHCK/EF2 kinase||Immunoglobulin subtype||Immunoglobulin-like domain||Immunoglobulin I-set||Immunoglobulin-like domain superfamily||Immunoglobulin subtype 2||Protein kinase-like domain superfamily	protein_coding	Annotated_mRNA	24	57612080	57740561	24:57612080-57740561	-	12	6940	2127	0.005288	0.004956	0	0	0	0	0	0	0.002561	0	7.22112	0.029593	0.61663
ENSBTAG00000014288	ENSBTAT00000066359	GPRC5D	GPCR family 3, C-terminal	protein_coding	Annotated_mRNA	5	96930705	96937016	5:96930705-96937016	+	3	1195	323	0.03013	0.029651	0.02654	0	0	0	0	0	0.0215802	0	6.11293	0.0233481	0.565669
ENSBTAG00000019866	ENSBTAT00000026471	NRP1	Concanavalin A-like lectin/glucanase domain superfamily||Neuropilin-1||Neuropilin||CUB domain||Galactose-binding-like domain superfamily||Coagulation factor 5/8 C-terminal domain||Neuropilin, C-terminal||MAM domain||Spermadhesin, CUB domain superfamily	protein_coding	Annotated_mRNA	13	19635324	19782189	13:19635324-19782189	+	17	5672	923	1.89714	0.179681	0.433834	0.532926	5.83463	1.47723	0.919033	6.6665	0.760896	3.72435	-2.34194	0.000608129	0.0904687
ENSBTAG00000011672	ENSBTAT00000015496	GABRR1	Neurotransmitter-gated ion-channel transmembrane domain superfamily||Gamma-aminobutyric-acid A receptor, Rho2||Neurotransmitter-gated ion-channel transmembrane domain||Neurotransmitter-gated ion-channel ligand-binding domain superfamily||Neurotransmitter-gated ion-channel||Neurotransmitter-gated ion-channel ligand-binding domain||Gamma-aminobutyric-acid A receptor, Rho||Neurotransmitter-gated ion…	protein_coding	Annotated_mRNA	9	60845210	60946360	9:60845210-60946360	+	9	1690	484	0	0.036341	0.20109	0	0	0	0	0	0.0593578	0	10.9141	0.000653099	0.0954296
ENSBTAG00000011677	ENSBTAT00000015499	HIST1H1C	Winged helix-like DNA-binding domain superfamily||Histone H5||Linker histone H1/H5, domain H15||Winged helix DNA-binding domain superfamily	protein_coding	Annotated_mRNA	23	31876303	31878150	23:31876303-31878150	+	2	768	227	303.175	631.484	1257.29	617.318	605.683	151.102	248.547	268.125	702.318	318.364	1.16912	0.0165981	0.492788
ENSBTAG00000004905	ENSBTAT00000006450	KRT19	Keratin, type I||Intermediate filament protein, conserved site||Intermediate filament, rod domain	protein_coding	Annotated_mRNA	19	41731625	41735635	19:41731625-41735635	-	6	1566	399	4672.79	965.406	2739.24	1266.58	10527.3	1766.13	1979.48	12263.8	2411	6634.17	-1.48205	0.0130291	0.456063
ENSBTAG00000004906	ENSBTAT00000006455	CCNE2	Cyclin-like superfamily||Cyclin E||Cyclin-like||Cyclin, C-terminal domain||Cyclin||Cyclin, N-terminal	protein_coding	Annotated_mRNA	14	69448183	69460811	14:69448183-69460811	+	12	2628	404	3.07686	6.76662	9.6676	8.68789	4.82321	1.20508	2.10717	1.22404	7.04974	2.33988	1.60865	0.00809304	0.361804
XLOC_122529	TCONS_00183496	XLOC_122529	-	novel	Novel_mRNA	NKLS02001410.1	57600	79738	NKLS02001410.1:57600-79738	+	2	2250	180	1.80836	0.175406	0.467359	0.801623	6.03699	1.0662	1.38326	7.3808	0.813188	3.96681	-2.33807	0.00241458	0.206773
ENSBTAG00000021328	ENSBTAT00000082762	SPHKAP	SPHK1-interactor/A-kinase anchor 110kDa||A-kinase anchor 110kDa, C-terminal	protein_coding	Annotated_mRNA	2	116086973	116277103	2:116086973-116277103	-	11	5824	1678	0	0	0	0	0	0	0.012491	0	0	0.00312275	-8.0711	0.0447497	0.741363
ENSBTAG00000017140	ENSBTAT00000022784	CIP2A	Armadillo-type fold||Armadillo-like helical	protein_coding	Annotated_mRNA	1	53314658	53338782	1:53314658-53338782	-	19	2740	807	4.56149	7.7372	11.9489	8.04553	8.47653	1.89416	3.05306	2.64502	8.07327	4.01719	1.02937	0.0468882	0.757552
ENSBTAG00000017145	ENSBTAT00000022787	LEXM	Lymphocyte expansion molecule	protein_coding	Annotated_mRNA	3	91464951	91485080	3:91464951-91485080	-	10	1449	482	0	0.025538	0.022962	0	0	0	0	0	0.012125	0	6.85975	0.0385665	0.704692
ENSBTAG00000020056	ENSBTAT00000026725	COL12A1	von Willebrand factor, type A||Fibronectin type III superfamily||Immunoglobulin-like fold||Fibronectin type III||Concanavalin A-like lectin/glucanase domain superfamily||Laminin G domain||von Willebrand factor A-like domain superfamily||Collagen triple helix repeat	protein_coding	Annotated_mRNA	9	14663442	14776366	9:14663442-14776366	-	65	9198	3065	34.3344	7.68186	19.2449	12.1171	6.79856	10.0763	9.19435	10.495	18.3446	9.14106	0.994321	0.0195392	0.527739
ENSBTAG00000009418	ENSBTAT00000012395	FAM131B	Protein FAM131	protein_coding	Annotated_mRNA	4	106740881	106749085	4:106740881-106749085	-	7	2083	360	7.0202	0.219519	5.7402	0.963353	19.5019	6.43652	4.15167	42.3857	3.48582	18.1189	-2.4049	0.00620743	0.320006
ENSBTAG00000005691	ENSBTAT00000007477	FGF2	Fibroblast growth factor family||Cytokine IL1/FGF||Fibroblast growth factor 2	protein_coding	Annotated_mRNA	17	34801330	34860849	17:34801330-34860849	-	3	6594	155	35.9222	10.1276	14.8303	32.4404	23.0846	80.4764	50.0017	21.0295	23.3302	43.6481	-0.958235	0.0447174	0.741351
ENSBTAG00000018297	ENSBTAT00000024351	PLEKHH1	FERM domain||MyTH4 domain||FERM superfamily, second domain||Pleckstrin homology domain-containing family H member 1||FERM central domain||FERM/acyl-CoA-binding protein superfamily||Pleckstrin homology domain||MyTH4 domain superfamily||PH-like domain superfamily||Band 4.1 domain	protein_coding	Annotated_mRNA	10	79408026	79463976	10:79408026-79463976	+	29	4414	1359	0.72533	0.26374	0.569952	0.253547	2.16808	3.45196	0.678157	1.45181	0.453142	1.9375	-2.10977	0.000472242	0.0829067
ENSBTAG00000001785	ENSBTAT00000006432	TGM3	Transglutaminase-like||Immunoglobulin E-set||Transglutaminase, C-terminal domain superfamily||Transglutaminase-like superfamily||Immunoglobulin-like fold||Transglutaminase, C-terminal||Protein-glutamine gamma-glutamyltransferase, animal||Papain-like cysteine peptidase superfamily||Transglutaminase, active site||Transglutaminase, N-terminal	protein_coding	Annotated_mRNA	13	52793538	52836265	13:52793538-52836265	-	13	2785	691	0.120307	0.013287	0.061707	0.319852	0.01152	0	0	0	0.128788	0.00288	5.39761	0.00542116	0.303613
ENSBTAG00000014124	ENSBTAT00000067312	MLLT3	YEATS superfamily||YEATS||AF-9, ANC1 homology domain	protein_coding	Annotated_mRNA	8	23784601	24064101	8:23784601-24064101	+	11	1876	538	12.2882	1.23427	2.75608	3.39613	14.4778	9.33767	7.07825	18.6428	4.91867	12.3841	-1.39178	0.0108687	0.413731
ENSBTAG00000031774	ENSBTAT00000002124	HIST1H1E	Histone H5||Winged helix-like DNA-binding domain superfamily||Linker histone H1/H5, domain H15||Winged helix DNA-binding domain superfamily	protein_coding	Annotated_mRNA	23	31770009	31771607	23:31770009-31771607	-	1	1599	210	4.35093	11.8792	26.3975	21.59	8.79909	0.966187	2.16901	3.22748	16.0544	3.79044	2.10142	0.0175621	0.503185
ENSBTAG00000031778	ENSBTAT00000027308	HIST1H2BD	Histone H2A/H2B/H3||Histone H2B||Histone-fold	protein_coding	Annotated_mRNA	23	31794124	31795097	23:31794124-31795097	-	2	668	126	79.0652	122.597	374.717	157.686	141.233	25.0453	40.6001	80.1266	183.516	71.7514	1.38089	0.0202955	0.536163
ENSBTAG00000009209	ENSBTAT00000081983	BEND5	BEN domain-containing protein 5||BEN domain	protein_coding	Annotated_mRNA	3	97468115	97486112	3:97468115-97486112	+	3	542	126	2.23236	0.257319	0.875787	1.82723	5.38793	1.52117	1.81474	7.34499	1.29817	4.01721	-1.62936	0.00979767	0.395352
ENSBTAG00000003069	ENSBTAT00000061594	MAN1C1	Glycoside hydrolase family 47||Seven-hairpin glycosidases||Six-hairpin glycosidase-like superfamily	protein_coding	Annotated_mRNA	2	127292652	127444339	2:127292652-127444339	-	12	2787	631	0	0	0	0	0	0.029207	0	0.013146	0	0.0105883	-9.4742	0.00398506	0.26089
ENSBTAG00000002331	ENSBTAT00000003008	DLGAP5	SAPAP family	protein_coding	Annotated_mRNA	10	67631639	67677160	10:67631639-67677160	-	19	3023	846	6.83302	11.4978	15.711	9.46368	9.5199	0.437038	2.45148	3.03487	10.8764	3.86082	1.52538	0.0148116	0.477812
ENSBTAG00000038173	ENSBTAT00000056959	HIST1H2BN	Histone H2A/H2B/H3||Histone-fold||Histone H2B	protein_coding	Annotated_mRNA	23	31354601	31355275	23:31354601-31355275	+	1	675	126	283.885	432.838	1642.31	641.029	674.773	63.5578	129.946	290.18	750.016	289.614	1.40335	0.0295708	0.61663
ENSBTAG00000006546	ENSBTAT00000046354	GSTA2	Glutathione S-transferase, C-terminal domain superfamily||Glutathione S-transferase, C-terminal-like||Glutathione S-transferase, alpha class||Glutathione S-transferase, N-terminal||Thioredoxin-like superfamily||Glutathione S-transferase, C-terminal	protein_coding	Annotated_mRNA	23	25074938	25088616	23:25074938-25088616	-	7	909	223	3.09294	4.16146	2.12719	17.904	0.651273	0.045074	1.62738	0.080882	6.8214	0.601151	3.44277	0.000558369	0.0887915
ENSBTAG00000046957	ENSBTAT00000064953	DOK6	IRS-type PTB domain||DOK4/5/6, PH domain||Pleckstrin homology domain||PH-like domain superfamily	protein_coding	Annotated_mRNA	24	7406095	7815350	24:7406095-7815350	-	8	996	331	0	0.363251	0	0	0	0	0	0	0.0908127	0	12.6516	0.00087854	0.117653
ENSBTAG00000048508	ENSBTAT00000066382	INHBA	Transforming growth factor-beta-related||Transforming growth factor beta, conserved site||Inhibin, beta A subunit||Transforming growth factor-beta, C-terminal||TGF-beta, propeptide||Cystine-knot cytokine	protein_coding	Annotated_mRNA	4	79288772	79302445	4:79288772-79302445	+	2	3822	425	6.54488	0.273775	3.95148	1.30654	6.02543	10.7318	19.9132	7.82023	3.01917	11.1227	-1.93773	0.00702729	0.33946
ENSBTAG00000000052	ENSBTAT00000000057	PKNOX2	Homeobox KN domain||Homeobox domain||Homeobox protein PKNOX/Meis, N-terminal||Homeobox-like domain superfamily	protein_coding	Annotated_mRNA	29	28809868	28892935	29:28809868-28892935	+	10	1419	472	0	0	0	0.030871	0	0	0	0	0.00771775	0	8.00312	0.0466939	0.756525
ENSBTAG00000000400	ENSBTAT00000000515	KRT85	Keratin, type II||Keratin type II head||Intermediate filament protein, conserved site||Intermediate filament, rod domain	protein_coding	Annotated_mRNA	5	27524308	27531883	5:27524308-27531883	+	9	2435	507	0.149484	0.04549	0	0.034107	1.6799	0.101571	0.821761	0.103985	0.0572703	0.676805	-3.41523	0.021077	0.544874
ENSBTAG00000018487	ENSBTAT00000079630	CFAP45	Cilia- and flagella-associated protein 45	protein_coding	Annotated_mRNA	3	9783460	9813631	3:9783460-9813631	+	12	2706	549	0	0.039162	0	0.007038	0	0	0	0	0.01155	0	7.34575	0.0301979	0.61831
ENSBTAG00000008300	ENSBTAT00000010922	FN1	Fibronectin, type I||Fibronectin type III superfamily||Immunoglobulin-like fold||Fibronectin type II domain||Kringle-like fold||Fibronectin type III||Fibronectin type II domain superfamily	protein_coding	Annotated_mRNA	2	103361566	103431472	2:103361566-103431472	-	45	8802	2510	593.232	61.9224	279.163	136.063	771.168	447.635	448.158	1199.52	267.595	716.62	-1.45249	0.00658679	0.328293
ENSBTAG00000006065	ENSBTAT00000007967	PCNA	Proliferating cell nuclear antigen, PCNA, conserved site||Proliferating cell nuclear antigen, PCNA, C-terminal||Proliferating cell nuclear antigen, PCNA, N-terminal||Proliferating cell nuclear antigen, PCNA	protein_coding	Annotated_mRNA	13	47430406	47436478	13:47430406-47436478	-	6	1988	261	45.3508	62.6974	180.767	88.5665	91.4328	18.163	29.6663	35.1345	94.3454	43.5991	1.13548	0.0314405	0.633874
ENSBTAG00000019732	ENSBTAT00000076019	GLRA3	Neurotransmitter-gated ion-channel, conserved site||Gamma-aminobutyric acid A receptor/Glycine receptor alpha||Glycine receptor alpha3||Neurotransmitter-gated ion-channel transmembrane domain superfamily||Neurotransmitter-gated ion-channel transmembrane domain||Glycine receptor alpha||Neurotransmitter-gated ion-channel ligand-binding domain||Neurotransmitter-gated ion-channel||Neurotransmitter-ga…	protein_coding	Annotated_mRNA	8	6959642	7165342	8:6959642-7165342	-	10	2507	462	0.039369	0	0	0	0	0	0	0	0.00984225	0	8.96375	0.0243145	0.571928
ENSBTAG00000055207	ENSBTAT00000078682	SCD	Fatty acid desaturase type 1, conserved site||Fatty acid desaturase domain||Acyl-CoA desaturase	protein_coding	Annotated_mRNA	26	21263727	21279185	26:21263727-21279185	+	6	5346	359	32.4282	100.759	25.3495	32.1994	25.6857	12.1652	40.5643	16.5275	47.6841	23.7357	1.04196	0.0417227	0.72179
ENSBTAG00000021743	ENSBTAT00000087245	ZNF704	Zinc finger C2H2-type	protein_coding	Annotated_mRNA	14	43838168	44085912	14:43838168-44085912	-	9	1528	413	0.165184	0.057465	0	0.019536	0	0	0	0	0.0605463	0	12.365	9.25e-07	0.00136031
ENSBTAG00000005021	ENSBTAT00000006610	SEMA5A	Sema domain superfamily||Thrombospondin type-1 (TSP1) repeat||WD40/YVTN repeat-like-containing domain superfamily||PSI domain||Sema domain||Semaphorin||Thrombospondin type-1 (TSP1) repeat superfamily	protein_coding	Annotated_mRNA	20	63847000	64216207	20:63847000-64216207	+	22	3601	1073	3.02991	10.5407	3.61274	5.84699	0.543703	3.23668	4.29401	0.6367	5.75759	2.17777	1.27661	0.0431422	0.73126
ENSBTAG00000004772	ENSBTAT00000046523	THEM4	Thioesterase domain||HotDog domain superfamily	protein_coding	Annotated_mRNA	3	18844273	18892924	3:18844273-18892924	+	7	699	232	8.62029	10.0615	21.1685	17.9553	7.94261	6.58476	5.86074	4.58443	14.4514	6.24314	1.20929	0.00234681	0.206773
ENSBTAG00000003741	ENSBTAT00000071563	NEURL1	Neuralized homology repeat (NHR) domain||Zinc finger, RING-type||Zinc finger, RING/FYVE/PHD-type||Neuralized	protein_coding	Annotated_mRNA	26	24085526	24160165	26:24085526-24160165	+	6	4396	574	0.017961	0.033559	0.071453	0	0	0	0	0	0.0307432	0	7.96734	0.00448141	0.278902
ENSBTAG00000003290	ENSBTAT00000004260	SLC9A7	Cation/H+ exchanger, CPA1 family||Cation/H+ exchanger||Na+/H+ exchanger||Na+/H+ exchanger, isoform 6 (NHE6)	protein_coding	Annotated_mRNA	X	84923136	85099957	X:84923136-85099957	-	16	2216	690	0.551674	0.431127	1.03588	0.286622	3.26872	1.06893	1.01772	0.923846	0.576326	1.5698	-1.71053	0.0166436	0.492788
ENSBTAG00000008676	ENSBTAT00000011438	SRRM4	Serine/arginine repetitive matrix protein, C-terminal	protein_coding	Annotated_mRNA	17	56189388	56355937	17:56189388-56355937	-	13	2197	603	0	0	0.013058	0	0	0	0	0	0.0032645	0	7.95302	0.0481282	0.767438
ENSBTAG00000031500	ENSBTAT00000038244	SHMT2	Serine hydroxymethyltransferase||Pyridoxal phosphate-dependent transferase, major domain||Serine hydroxymethyltransferase-like domain||Serine hydroxymethyltransferase, pyridoxal phosphate binding site||Pyridoxal phosphate-dependent transferase||Pyridoxal phosphate-dependent transferase domain 1	protein_coding	Annotated_mRNA	5	56208141	56213412	5:56208141-56213412	-	12	2101	504	31.1033	42.6821	97.4351	64.9649	42.8776	14.3376	20.3383	33.9345	59.0464	27.872	1.09393	0.0202324	0.535826
ENSBTAG00000016324	ENSBTAT00000073175	FBXL13	Leucine-rich repeat, cysteine-containing subtype||F-box domain||Leucine-rich repeat domain superfamily||Leucine-rich repeat||F-box-like domain superfamily	protein_coding	Annotated_mRNA	4	44182669	44363428	4:44182669-44363428	-	18	2034	677	0	0	0	0	0	0	0.016061	0.020142	0	0.00905075	-9.54153	0.00330056	0.236194
ENSBTAG00000016819	ENSBTAT00000022375	FABP3	Calycin||Lipocalin/cytosolic fatty-acid binding domain||Intracellular lipid binding protein||Cytosolic fatty-acid binding	protein_coding	Annotated_mRNA	2	122285620	122294666	2:122285620-122294666	+	5	1341	133	141.41	1057.23	158.481	84.0676	31.8291	72.3726	258.154	18.482	360.298	95.2094	1.97979	0.0156667	0.486226
ENSBTAG00000054057	ENSBTAT00000047665	NRG1	Immunoglobulin subtype 2||Immunoglobulin-like domain superfamily||Immunoglobulin I-set||Neuregulin-1||Immunoglobulin-like fold||Immunoglobulin subtype||Neuregulin||Immunoglobulin-like domain	protein_coding	Annotated_mRNA	27	28421076	28501099	27:28421076-28501099	+	6	1720	182	8.8733	11.0704	3.37135	11.4836	1.82288	5.80261	6.3884	1.49843	8.69967	3.87808	1.42482	0.00675996	0.333392
ENSBTAG00000011132	ENSBTAT00000014789	CCDC83	Coiled-coil domain-containing protein 83	protein_coding	Annotated_mRNA	29	9645537	9697688	29:9645537-9697688	-	14	1706	413	0	0	0	0	0.019088	0.042722	0	0	0	0.0154525	-8.47046	0.0114807	0.424658
ENSBTAG00000021764	ENSBTAT00000029010	GLRB	Neurotransmitter-gated ion-channel transmembrane domain||Glycine receptor beta||Neurotransmitter-gated ion-channel, conserved site||Neurotransmitter-gated ion-channel transmembrane domain superfamily||Neurotransmitter-gated ion-channel||Neurotransmitter-gated ion-channel ligand-binding domain||Neurotransmitter-gated ion-channel ligand-binding domain superfamily	protein_coding	Annotated_mRNA	17	42021088	42110395	17:42021088-42110395	-	10	3710	497	0	0	0	0.018003	0	0.714017	0.196093	0	0.00450075	0.227527	-5.73912	0.0403434	0.71413
ENSBTAG00000020318	ENSBTAT00000075567	DBNDD1	Dysbindin	protein_coding	Annotated_mRNA	18	14765726	14768264	18:14765726-14768264	-	4	462	153	4.21318	1.48895	2.24101	2.08623	4.87785	5.17098	4.55497	9.54161	2.50734	6.03636	-1.30516	0.0344001	0.662786
ENSBTAG00000002826	ENSBTAT00000080775	CLSPN	Claspin	protein_coding	Annotated_mRNA	3	110021003	110047343	3:110021003-110047343	+	24	3936	1311	0.554046	0.699911	0.987569	0.929624	0.500524	0.136163	0.17787	0.070669	0.792787	0.221306	1.8568	0.0361588	0.683251
ENSBTAG00000019164	ENSBTAT00000082891	RHOBTB1	P-loop containing nucleoside triphosphate hydrolase||Small GTPase Rho||Small GTPase||SKP1/BTB/POZ domain superfamily||BTB/POZ domain	protein_coding	Annotated_mRNA	28	16637438	16776888	28:16637438-16776888	-	11	2817	698	2.19489	3.24317	1.68579	0.4081	6.34528	4.08234	4.22359	8.5842	1.88299	5.80885	-1.55259	0.00505833	0.296315
ENSBTAG00000008735	ENSBTAT00000043072	VASH1	Tubulinyl-Tyr carboxypeptidase 1||Tubulinyl-Tyr carboxypeptidase	protein_coding	Annotated_mRNA	10	88017741	88039634	10:88017741-88039634	+	7	5356	363	0	0	0	0	0.006343	0.0153	0.006893	0.03007	0	0.0146515	-7.20096	0.00179624	0.177004
ENSBTAG00000007703	ENSBTAT00000065061	NMT2	Myristoyl-CoA:protein N-myristoyltransferase, C-terminal||Myristoyl-CoA:protein N-myristoyltransferase, N-terminal||Myristoyl-CoA:protein N-myristoyltransferase||Myristoyl-CoA:protein N-myristoyltransferase, conserved site||Acyl-CoA N-acyltransferase	protein_coding	Annotated_mRNA	13	29685850	29742318	13:29685850-29742318	-	11	1449	482	12.859	4.28703	12.5367	7.87567	23.6693	13.3897	10.2988	19.3232	9.38961	16.6703	-0.843516	0.0396998	0.711104
ENSBTAG00000006253	ENSBTAT00000080811	FLNC	Immunoglobulin E-set||Actinin-type actin-binding domain, conserved site||Filamin/ABP280 repeat-like||Calponin homology domain||CH domain superfamily||Immunoglobulin-like fold||Filamin/ABP280 repeat	protein_coding	Annotated_mRNA	4	92797675	92825735	4:92797675-92825735	+	48	9189	2720	0.84431	0.037549	1.56429	0.137603	11.3282	1.02014	0.349977	1.02586	0.645938	3.43104	-2.38908	0.0243288	0.571928
ENSBTAG00000001706	ENSBTAT00000002235	SLC9A2	Na+/H+ exchanger||Cation/H+ exchanger||Na+/H+ exchanger, isoform 2 (NHE2)||Cation/H+ exchanger, CPA1 family||Sodium/hydrogen exchanger, regulatory region	protein_coding	Annotated_mRNA	11	7335538	7424633	11:7335538-7424633	+	12	2660	810	0	0	0	0	0.189746	0	0.075423	1.19659	0	0.365441	-13.8021	3.46e-08	0.00013547
ENSBTAG00000035836	ENSBTAT00000085535	COLGALT2	Glycosyl transferase, family 25||Nucleotide-diphospho-sugar transferases	protein_coding	Annotated_mRNA	16	64972038	65091021	16:64972038-65091021	-	11	2115	581	0	0	0	0	0	0.079099	0.016408	0	0	0.0238767	-10.2997	0.00155184	0.16486
ENSBTAG00000011445	ENSBTAT00000015212	TMEM8B	NGX6/PGAP6/MYMK||EGF-like, conserved site	protein_coding	Annotated_mRNA	8	60003644	60027284	8:60003644-60027284	+	13	2793	930	0.130563	0.061416	0.182457	0.04074	0.829471	0.335332	0.131617	1.62563	0.103794	0.730511	-2.80123	0.00507609	0.296315
ENSBTAG00000052924	ENSBTAT00000066433	NKAIN2	Na,K-Atpase Interacting protein	protein_coding	Annotated_mRNA	9	26362408	26531655	9:26362408-26531655	-	4	2859	106	0.054759	0.08721	0.109062	0.27103	0.266767	0.963643	0.201904	0.115036	0.130515	0.386838	-1.52482	0.025598	0.580793
ENSBTAG00000017844	ENSBTAT00000023728	STIL	SCL-interrupting locus protein	protein_coding	Annotated_mRNA	3	98940131	98990375	3:98940131-98990375	+	16	4563	1288	1.47197	1.92851	3.81901	2.41536	2.01216	0.333388	0.883809	0.612291	2.40871	0.960412	1.34244	0.0199002	0.531386
XLOC_012223	TCONS_00017306	XLOC_012223	-	novel	Novel_mRNA	10	77069491	77071691	10:77069491-77071691	-	2	838	149	3.91965	23.3263	1.42514	19.8004	1.63149	1.72324	6.72494	0.432318	12.1179	2.628	2.15859	0.0265834	0.591041
ENSBTAG00000053386	ENSBTAT00000073539	RAB43	Small GTP-binding protein domain||P-loop containing nucleoside triphosphate hydrolase||Small GTPase	protein_coding	Annotated_mRNA	22	59023720	59041767	22:59023720-59041767	-	3	1633	210	24.4144	8.41249	22.8394	17.2806	31.7052	28.4137	17.0127	60.5461	18.2367	34.4194	-0.937873	0.0346857	0.667175
ENSBTAG00000023549	ENSBTAT00000032167	CYP2C19	Cytochrome P450, conserved site||Cytochrome P450, E-class, group I||Cytochrome P450||Cytochrome P450 superfamily	protein_coding	Annotated_mRNA	26	16473502	16520974	26:16473502-16520974	-	9	1956	490	0	0.054736	0	0	0	0	0	0	0.013684	0	8.28904	0.0434151	0.732773
ENSBTAG00000026994	ENSBTAT00000038641	C2H2orf88	Small membrane A-kinase anchor protein	protein_coding	Annotated_mRNA	2	6100685	6178350	2:6100685-6178350	-	2	580	95	3.61363	1.11856	0.853872	2.52187	2.60836	5.88162	4.29071	2.64207	2.02698	3.85569	-0.991093	0.0415154	0.720818
ENSBTAG00000000581	ENSBTAT00000038166	DOCK10	PH-like domain superfamily||C2 domain superfamily||DHR-2 domain||Pleckstrin homology domain||Dedicator of cytokinesis D, C2 domain||DHR-1 domain||Armadillo-type fold||Dedicator of cytokinesis C/D, N-terminal||Dedicator of cytokinesis, C-terminal||Dedicator of cytokinesis	protein_coding	Annotated_mRNA	2	112861987	113100311	2:112861987-113100311	-	56	7230	2199	0.010921	0	0.001648	0.013811	0	0	0	0	0.006595	0	9.35674	0.000762327	0.108133
ENSBTAG00000002980	ENSBTAT00000067672	GPT2	Pyridoxal phosphate-dependent transferase, major domain||Pyridoxal phosphate-dependent transferase||Aminotransferase, class I/classII||Pyridoxal phosphate-dependent transferase domain 1	protein_coding	Annotated_mRNA	18	15315872	15349193	18:15315872-15349193	+	11	3791	546	9.18205	14.5475	7.11603	14.0539	4.91177	2.87473	4.77839	3.52983	11.2249	4.02368	1.46107	0.000349665	0.0715294
ENSBTAG00000038235	ENSBTAT00000079765	NOD1	CARD domain||NACHT nucleoside triphosphatase||NLRC, helical domain HD2||Death-like domain superfamily||NOD2, winged helix domain||Leucine-rich repeat domain superfamily||Leucine-rich repeat	protein_coding	Annotated_mRNA	4	65872717	65911598	4:65872717-65911598	+	11	3736	926	2.84111	1.98795	3.00785	3.22596	1.42869	1.56871	1.44729	1.04643	2.76572	1.37278	1.00391	0.0191045	0.520705
ENSBTAG00000019460	ENSBTAT00000066629	MOXD1	Tyramine beta-hydroxylase/Dopamine beta-hydroxylase||PHM/PNGase F domain superfamily||Copper type II, ascorbate-dependent monooxygenase, N-terminal||Copper type II ascorbate-dependent monooxygenase, C-terminal||Copper type II, ascorbate-dependent monooxygenase, N-terminal domain superfamily||DBH-like monooxygenase protein 1||DOMON domain||Copper type II, ascorbate-dependent monooxygenase-like, C-…	protein_coding	Annotated_mRNA	9	70257747	70355603	9:70257747-70355603	-	11	2842	594	1.65189	0.406265	0.48819	0.093139	0.034102	0.112902	0.050334	0.25014	0.659871	0.111869	2.52141	0.00297199	0.231447
ENSBTAG00000001517	ENSBTAT00000001988	KRT18	Intermediate filament protein, conserved site||Keratin, type I cytoskeletal 18||Keratin, type I||Intermediate filament, rod domain	protein_coding	Annotated_mRNA	5	26998530	27002595	5:26998530-27002595	-	7	1882	429	1426.24	145.089	1848.24	461.289	3139.85	1856.5	1275.2	2917.68	970.212	2297.31	-1.25767	0.0251868	0.575822
ENSBTAG00000014372	ENSBTAT00000028051	SMARCD3	SWI/SNF-related matrix-associated actin-dependent regulator of chromatin subfamily D member 3||SWIB domain||SWIB/MDM2 domain superfamily||SWIB/MDM2 domain	protein_coding	Annotated_mRNA	4	113816436	113848095	4:113816436-113848095	-	13	1641	470	8.56204	6.62266	1.92603	5.55847	9.21595	16.78	10.668	15.6403	5.6673	13.0761	-1.23842	0.00664344	0.329719
ENSBTAG00000005877	ENSBTAT00000007726	FAM83A	FAM83, N-terminal	protein_coding	Annotated_mRNA	14	16588055	16609466	14:16588055-16609466	-	4	3889	435	0.060807	0.464314	0.079125	0.215917	0	0.031396	0.028478	0	0.205041	0.0149685	3.77382	0.0244841	0.571928
ENSBTAG00000030690	ENSBTAT00000043390	RADIL	Rasip1/Radil, cargo-binding domain||Ubiquitin-like domain superfamily||Dilute domain||Ras-associating (RA) domain||SMAD/FHA domain superfamily	protein_coding	Annotated_mRNA	25	39135358	39189367	25:39135358-39189367	+	12	2770	791	0.15618	0.113221	0.226161	0.024113	0.415181	0.162657	0.012883	2.86106	0.129919	0.862945	-2.71238	0.0162341	0.491547
ENSBTAG00000010610	ENSBTAT00000014026	DDIT4L	RTP801-like, C-terminal domain superfamily||RTP801-like	protein_coding	Annotated_mRNA	6	24526441	24531397	6:24526441-24531397	+	3	2788	193	1.06551	0.979189	0.751048	0.841253	0.194196	0.131627	0.281913	0.026371	0.90925	0.158527	2.49486	0.0255819	0.580793
ENSBTAG00000007589	ENSBTAT00000009982	SMAD9	MAD homology 1, Dwarfin-type||SMAD domain, Dwarfin-type||SMAD/FHA domain superfamily||SMAD MH1 domain superfamily||Dwarfin||MAD homology, MH1||SMAD-like domain superfamily	protein_coding	Annotated_mRNA	12	24771871	24795355	12:24771871-24795355	+	6	1368	455	0	0.362301	0.046634	0	0	0	0	0	0.102234	0	11.1221	0.000523487	0.0873884
ENSBTAG00000001823	ENSBTAT00000002384	STC2	Stanniocalcin	protein_coding	Annotated_mRNA	20	4999725	5011125	20:4999725-5011125	-	4	1656	302	7.5322	6.57739	5.79461	20.3135	1.55758	1.33696	1.7249	2.80538	10.0544	1.85621	2.40077	2.33e-05	0.0119911
ENSBTAG00000040244	ENSBTAT00000044682	APOL3	Apolipoprotein L	protein_coding	Annotated_mRNA	5	74600517	74612469	5:74600517-74612469	+	4	2935	328	1.36846	0.088257	11.7093	12.018	0.334433	0.327128	0.075009	0.137692	6.29602	0.218565	4.82525	1.26e-05	0.00897023
ENSBTAG00000011818	ENSBTAT00000044319	COL26A1	Collagen triple helix repeat||EMI domain	protein_coding	Annotated_mRNA	25	35220789	35383571	25:35220789-35383571	-	13	1841	438	0.021444	0	0	0	0	0	0	0	0.005361	0	8.48994	0.0346404	0.666871
ENSBTAG00000046573	ENSBTAT00000066469	PGBD1	SCAN domain||SCAN domain superfamily||PiggyBac transposable element-derived protein	protein_coding	Annotated_mRNA	23	30409485	30412787	23:30409485-30412787	-	2	1609	153	1.53906	1.39051	2.29881	1.78896	4.08416	5.40216	3.65088	3.75507	1.75433	4.22307	-1.33102	0.014498	0.475685
ENSBTAG00000013065	ENSBTAT00000017371	HFE	MHC class I-like antigen recognition-like superfamily||Immunoglobulin/major histocompatibility complex, conserved site||Immunoglobulin-like domain superfamily||Immunoglobulin C1-set||MHC class I alpha chain, alpha1 alpha2 domains||MHC class I-like antigen recognition-like||Immunoglobulin-like domain||MHC classes I/II-like antigen recognition protein||Hereditary hemochromatosis protein||Immunoglob…	protein_coding	Annotated_mRNA	23	31855234	31864562	23:31855234-31864562	-	6	3384	356	102.29	283.313	554.638	221.625	193.93	28.8779	67.5553	97.9097	290.467	97.0683	1.41423	0.00863589	0.373455
ENSBTAG00000017765	ENSBTAT00000086483	GSTM1	Glutathione Transferase family||Glutathione S-transferase, N-terminal||Glutathione S-transferase, C-terminal domain superfamily||Glutathione S-transferase, C-terminal-like||Thioredoxin-like superfamily||Glutathione S-transferase, Mu class||Glutathione S-transferase, C-terminal	protein_coding	Annotated_mRNA	3	33667202	33701703	3:33667202-33701703	-	8	1921	218	11.3929	29.4053	4.42905	17.0794	4.02087	4.38018	5.12701	9.89293	15.5767	5.85525	1.37545	0.0376451	0.696775
ENSBTAG00000014230	ENSBTAT00000078182	VRK1	Protein kinase-like domain superfamily||Serine/threonine-protein kinase, active site||Protein kinase, ATP binding site||Protein kinase domain	protein_coding	Annotated_mRNA	21	61642000	61722292	21:61642000-61722292	+	14	1586	396	5.74938	7.63489	14.3698	8.21564	8.26067	2.8578	3.97035	4.87658	8.99242	4.99135	0.834702	0.0484669	0.769355
ENSBTAG00000014234	ENSBTAT00000043345	CCDC196	-	protein_coding	Annotated_mRNA	10	78535568	78551038	10:78535568-78551038	+	11	1017	297	0	0	0	0	0.114023	0	0	0.137334	0	0.0628392	-8.73041	0.00801127	0.361804
ENSBTAG00000010809	ENSBTAT00000014318	HID1	Hid-1/Ecm30	protein_coding	Annotated_mRNA	19	56455015	56475733	19:56455015-56475733	+	19	3354	787	14.4926	5.32905	7.88707	3.86673	34.0589	11.1522	10.3739	43.9881	7.89386	24.8933	-1.67121	0.00159357	0.16486
ENSBTAG00000016406	ENSBTAT00000078559	MCM10	Zinc finger, Mcm10/DnaG-type||Minichromosome maintenance protein 10||Replication factor Mcm10, C-terminal	protein_coding	Annotated_mRNA	13	27856864	27891168	13:27856864-27891168	+	19	4433	916	2.50701	3.52095	6.56158	4.33927	3.3321	1.66033	1.80701	1.20925	4.2322	2.00217	1.06951	0.0407018	0.717236
ENSBTAG00000020539	ENSBTAT00000027366	CHPF	Chondroitin N-acetylgalactosaminyltransferase	protein_coding	Annotated_mRNA	2	107462147	107472033	2:107462147-107472033	-	5	4235	775	5.32747	2.76983	5.80014	3.99579	8.2826	12.0792	4.37052	11.7053	4.47331	9.10941	-1.03789	0.0451287	0.745767
ENSBTAG00000032304	ENSBTAT00000024787	ACY1	ArgE/DapE/ACY1/CPG2/YscS, conserved site||N-acyl-L-amino-acid amidohydrolase||Peptidase M20, dimerisation domain||Peptidase M20||Bacterial exopeptidase dimerisation domain	protein_coding	Annotated_mRNA	22	48948303	48952044	22:48948303-48952044	-	12	1368	425	93.4421	78.7566	61.3279	65.5689	115.722	113.861	106.085	174.02	74.7739	127.422	-0.738733	0.0401915	0.71413
ENSBTAG00000026825	ENSBTAT00000038349	TMEM37	Voltage-dependent calcium channel gamma-like subunit	protein_coding	Annotated_mRNA	2	71236196	71242268	2:71236196-71242268	+	2	1052	203	0.856375	0	0.232229	0.155023	3.16556	12.236	1.30931	9.11625	0.310907	6.45679	-4.43985	0.000394555	0.0754626
ENSBTAG00000015298	ENSBTAT00000020341	TNFRSF13B	TNFR/NGFR cysteine-rich region||TACI, cysteine-rich domain||Tumour necrosis factor receptor 13B	protein_coding	Annotated_mRNA	19	35095243	35118131	19:35095243-35118131	+	6	1218	293	0	0	0.147047	0	0	0	0	0	0.0367618	0	8.57763	0.032491	0.644477
ENSBTAG00000015297	ENSBTAT00000020342	BANK1	DBB domain||Toll/interleukin-1 receptor homology (TIR) domain superfamily||PIK3AP1, Toll/interleukin-1 receptor domain	protein_coding	Annotated_mRNA	6	22695492	23016141	6:22695492-23016141	-	17	2997	781	0.015456	0.030868	0.011645	0	0	0	0.000493	0	0.0144922	0.00012325	6.75148	0.00310054	0.236194
ENSBTAG00000015290	ENSBTAT00000020331	BAIAP2L2	Pinkbar, SH3||I-BAR domain containing protein IRSp53/IRTKS/Pinkbar||SH3 domain||IMD/I-BAR domain||AH/BAR domain superfamily||I-BAR domain containing protein Pinkbar||SH3-like domain superfamily	protein_coding	Annotated_mRNA	5	109861367	109891295	5:109861367-109891295	-	14	2424	528	0	0	0	0	0.013735	0	0.01523	0	0	0.00724125	-6.62281	0.0408497	0.717246
ENSBTAG00000045704	ENSBTAT00000086952	IGSF11	Immunoglobulin-like fold||Immunoglobulin V-set domain||Immunoglobulin-like domain superfamily||Immunoglobulin subtype||Immunoglobulin subtype 2||Immunoglobulin-like domain	protein_coding	Annotated_mRNA	1	63749635	63811044	1:63749635-63811044	-	7	1784	461	0	0	0	0	0	0	0.019128	0	0	0.004782	-8.18875	0.041598	0.720818
ENSBTAG00000038929	ENSBTAT00000056673	BCAS4	Cappuccino	protein_coding	Annotated_mRNA	13	78751887	78808970	13:78751887-78808970	+	5	1573	307	87.0595	52.2552	81.4888	61.7325	110.887	109.777	115.8	121.512	70.634	114.494	-0.710693	0.0214221	0.546539
ENSBTAG00000008271	ENSBTAT00000010884	MEDAG	Mesenteric estrogen-dependent adipogenesis protein	protein_coding	Annotated_mRNA	12	29997123	30014621	12:29997123-30014621	-	5	2134	303	1.61252	2.526	2.24867	0.906527	0	0.113915	0.178321	0.068905	1.82343	0.0902852	4.19146	0.000460713	0.0814909
ENSBTAG00000054976	ENSBTAT00000069417	MCTP1	C2 domain superfamily||C2 domain||Phosphoribosyltransferase C-terminal	protein_coding	Annotated_mRNA	7	94029771	94398651	7:94029771-94398651	-	22	2397	741	0	0	0	0	0.013595	0	0	0	0	0.00339875	-8.32981	0.0370214	0.690118
ENSBTAG00000010106	ENSBTAT00000036029	CCND3	Cyclin||Cyclin, N-terminal||Cyclin-like||Cyclin, C-terminal domain||Cyclin D||Cyclin-like superfamily	protein_coding	Annotated_mRNA	23	15698661	15705476	23:15698661-15705476	-	5	1982	292	76.5025	73.4649	49.8662	78.6381	76.4884	112.314	121.303	207.487	69.6179	129.398	-0.907468	0.017689	0.503185
ENSBTAG00000023891	ENSBTAT00000046225	RBM20	RNA-binding domain superfamily||Nucleotide-binding alpha-beta plait domain superfamily||Matrin/U1-C-like, C2H2-type zinc finger||RBM20, RNA recognition motif||RNA recognition motif domain||RNA-binding protein 20||Matrin/U1-C, C2H2-type zinc finger	protein_coding	Annotated_mRNA	26	31202529	31396918	26:31202529-31396918	+	14	3893	1210	0.024861	0	0	0	0	0	0	0	0.00621525	0	8.95789	0.024482	0.571928
ENSBTAG00000011765	ENSBTAT00000055075	GABARAPL1	Ubiquitin-like domain superfamily||Autophagy protein Atg8 ubiquitin-like	protein_coding	Annotated_mRNA	5	99764526	99773990	5:99764526-99773990	-	4	1911	117	24.4567	12.8493	5.96752	13.3616	23.2565	31.3785	24.5169	44.2441	14.1588	30.849	-1.1544	0.0117695	0.429933
ENSBTAG00000005151	ENSBTAT00000006794	WDPCP	WD40-repeat-containing domain superfamily||WD repeat-containing and planar cell polarity effector protein Fritz	protein_coding	Annotated_mRNA	11	61723956	62023241	11:61723956-62023241	-	16	2795	645	0.261533	0.347807	0.322192	0.335191	0.174773	0.043978	0.225501	0.071987	0.316681	0.12906	1.29406	0.0233133	0.565669
ENSBTAG00000002902	ENSBTAT00000003770	ANO6	Anoctamin-6||Anoctamin||Anoctamin, dimerisation domain	protein_coding	Annotated_mRNA	5	34878194	34972683	5:34878194-34972683	-	19	2703	900	33.8941	17.1125	28.9325	21.7467	42.5815	59.5318	32.7736	37.7025	25.4214	43.1474	-0.780139	0.0207024	0.541139
ENSBTAG00000003369	ENSBTAT00000004370	SYT12	Synaptotagmin-12||C2 domain superfamily||C2 domain	protein_coding	Annotated_mRNA	29	45010120	45033531	29:45010120-45033531	+	8	4038	421	0.38027	0.639412	0.189369	0.95025	0.058305	0.010147	0.059305	0.018147	0.539825	0.036476	3.85002	0.000303991	0.0668355
ENSBTAG00000007624	ENSBTAT00000066679	FRMD4B	Domain of unknown function DUF3338||FERM conserved site||FRMD4A/B, FERM domain C-lobe||FERM domain||Ubiquitin-like domain superfamily||Band 4.1 domain||PH-like domain superfamily||FERM, N-terminal||FERM/acyl-CoA-binding protein superfamily||FERM central domain||FERM, C-terminal PH-like domain||FERM superfamily, second domain	protein_coding	Annotated_mRNA	22	32022449	32381786	22:32022449-32381786	+	24	5383	981	1.95207	3.22154	2.91046	3.1902	1.30122	2.05783	2.13061	1.0902	2.81857	1.64497	1.04897	0.046217	0.752263
ENSBTAG00000013619	ENSBTAT00000018103	SCTR	GPCR, family 2, secretin-like, conserved site||GPCR, family 2-like||GPCR, family 2, secretin receptor||GPCR family 2, extracellular hormone receptor domain superfamily||GPCR, family 2, secretin-like||GPCR, family 2, extracellular hormone receptor domain	protein_coding	Annotated_mRNA	2	71244652	71319376	2:71244652-71319376	-	13	1634	434	0	0	0	0	0.028226	0.111151	0	0	0	0.0348443	-10.035	0.00212336	0.195807
ENSBTAG00000002010	ENSBTAT00000002604	PI4K2A	Phosphatidylinositol 3-/4-kinase, catalytic domain||Type II phosphatidylinositol 4-kinase Lsb6/PI4K2	protein_coding	Annotated_mRNA	26	18819244	18845948	26:18819244-18845948	+	9	3711	479	15.9546	9.09231	13.7948	8.75056	20.3226	28.7337	16.2744	25.5849	11.8981	22.7289	-0.945662	0.0114563	0.424423
ENSBTAG00000018938	ENSBTAT00000079049	CDIP1	LPS-induced tumour necrosis factor alpha factor||LITAF domain containing protein	protein_coding	Annotated_mRNA	25	3654408	3678494	25:3654408-3678494	-	6	2676	208	0.849165	0.406111	0.688243	0.371053	1.71382	1.94756	0.846418	1.69828	0.578643	1.55152	-1.4353	0.0271291	0.597017
ENSBTAG00000007990	ENSBTAT00000010504	EPYC	Epiphycan||Leucine-rich repeat N-terminal domain||Leucine-rich repeat, typical subtype||Leucine-rich repeat||Leucine-rich repeat domain superfamily	protein_coding	Annotated_mRNA	5	20843517	20884065	5:20843517-20884065	-	7	1068	321	0	0	0	0	0	0.076727	0	0	0	0.0191818	-8.42764	0.0384538	0.704536
ENSBTAG00000007996	ENSBTAT00000010513	HTR6	5-Hydroxytryptamine 6 receptor||GPCR, rhodopsin-like, 7TM||G protein-coupled receptor, rhodopsin-like	protein_coding	Annotated_mRNA	2	133022950	133035378	2:133022950-133035378	-	3	1323	440	0	0	0	0	0.04057	0.061939	0.027811	0.081572	0	0.052973	-8.19965	0.00033357	0.0702201
ENSBTAG00000015311	ENSBTAT00000072948	PTPRR	Protein-tyrosine phosphatase-like||Protein-tyrosine phosphatase, catalytic||PTP type protein phosphatase||Protein-tyrosine phosphatase, receptor type R/non-receptor type 5||Protein-tyrosine phosphatase, active site||Protein-tyrosine phosphatase, KIM-containing||Tyrosine specific protein phosphatases domain	protein_coding	Annotated_mRNA	5	42785286	42883639	5:42785286-42883639	+	10	1197	398	0	0	0	0	0	0.143107	0.010766	0	0	0.0384683	-12.1701	0.000147033	0.043484
ENSBTAG00000047586	ENSBTAT00000066076	NPY1R	Neuropeptide Y1 receptor||GPCR, rhodopsin-like, 7TM||G protein-coupled receptor, rhodopsin-like||Neuropeptide Y receptor family	protein_coding	Annotated_mRNA	6	2435174	2442870	6:2435174-2442870	+	3	2890	383	0.76381	0.500501	0.121355	1.16159	0.630413	6.38952	17.4002	0	0.636814	6.10504	-3.32693	0.0177369	0.503331
ENSBTAG00000018161	ENSBTAT00000024171	TBX18	T-box superfamily||Transcription factor, T-box||p53-like transcription factor, DNA-binding||Transcription factor, T-box, conserved site	protein_coding	Annotated_mRNA	9	64661525	64689941	9:64661525-64689941	+	8	3026	612	2.6466	1.38281	2.71566	2.1138	4.38461	8.78914	10.0847	2.3276	2.21472	6.39652	-1.55563	0.00235645	0.206773
ENSBTAG00000039709	ENSBTAT00000061381	PARPBP	P-loop containing nucleoside triphosphate hydrolase||PCNA-interacting partner	protein_coding	Annotated_mRNA	5	65952796	66019889	5:65952796-66019889	+	11	2434	580	3.37202	5.79562	7.57657	5.51339	4.07556	0.640901	1.58946	1.88652	5.5644	2.04811	1.4638	0.00387086	0.258424
ENSBTAG00000025308	ENSBTAT00000082605	STON2	Stonin homology||Stonin-2, N-terminal||Stonin-2||Stonin||Mu homology domain||AP-2 complex subunit mu, C-terminal superfamily	protein_coding	Annotated_mRNA	10	92550121	92690115	10:92550121-92690115	-	6	3556	920	11.8581	7.91164	4.5725	12.8149	3.59692	0.898026	1.33408	3.84667	9.28928	2.41893	2.12335	0.000353204	0.0716304
ENSBTAG00000020887	ENSBTAT00000084111	CACNA1E	Voltage-dependent calcium channel, R-type, alpha-1 subunit||Voltage-dependent channel domain superfamily||Voltage-dependent calcium channel, alpha-1 subunit||Voltage-dependent calcium channel, alpha-1 subunit, IQ domain||Ion transport domain||Voltage-dependent L-type calcium channel, IQ-associated domain||EF-hand domain	protein_coding	Annotated_mRNA	16	62415671	62941402	16:62415671-62941402	+	48	7704	2404	0.004738	0.009417	0.004456	0	0	0.185698	0.190908	0	0.00465275	0.0941515	-4.2972	0.0395498	0.711104
ENSBTAG00000018364	ENSBTAT00000024433	TMEM132A	Transmembrane protein TMEM132, C-terminal||Transmembrane protein family 132, middle domain||Transmembrane protein TMEM132, N-terminal||Transmembrane protein 132	protein_coding	Annotated_mRNA	29	37261787	37275691	29:37261787-37275691	+	11	3502	1030	15.9388	5.92935	5.19002	6.3899	12.6041	20.4643	9.33301	20.0989	8.36201	15.6251	-0.934716	0.0452394	0.746323
ENSBTAG00000012043	ENSBTAT00000015978	PADI3	Protein-arginine deiminase, C-terminal||Protein-arginine deiminase (PAD), central domain||PAD, N-terminal domain superfamily||Protein-arginine deiminase (PAD) N-terminal||Protein-arginine deiminase, central domain superfamily||Cupredoxin||Protein-arginine deiminase	protein_coding	Annotated_mRNA	2	135316332	135346269	2:135316332-135346269	-	16	3101	664	2.38096	2.4545	0.135774	0.13746	0.020735	0.078791	0.126428	0.047418	1.27717	0.068343	4.11552	0.000431913	0.0793809
ENSBTAG00000013798	ENSBTAT00000082545	PTPRN	Receptor-type tyrosine-protein phosphatase-like N/N2||PTP type protein phosphatase||Protein-tyrosine phosphatase receptor IA-2 ectodomain||Protein-tyrosine phosphatase receptor IA-2, ectodomain superfamily||Protein-tyrosine phosphatase, active site||RESP18 domain||Tyrosine specific protein phosphatases domain||Protein-tyrosine phosphatase-like||Protein-tyrosine phosphatase, catalytic	protein_coding	Annotated_mRNA	2	107237400	107256280	2:107237400-107256280	-	22	3006	950	0	0	0	0	0.038097	0.03446	0	0	0	0.0181392	-7.2446	0.0283743	0.609424
ENSBTAG00000015107	ENSBTAT00000020102	SLC16A1	Major facilitator superfamily domain||Monocarboxylate transporter 1||MFS transporter superfamily||Monocarboxylate transporter||Major facilitator superfamily	protein_coding	Annotated_mRNA	3	30382285	30411742	3:30382285-30411742	+	5	3150	501	124.945	147.075	225.417	212.064	102.696	126.39	98.5042	82.4853	177.375	102.519	0.78718	0.0175967	0.503185
ENSBTAG00000015106	ENSBTAT00000083587	DSP	Desmoplakin||Plakin repeat superfamily||SH3 domain||Desmoplakin, spectrin-like domain||Plectin repeat||Desmoplakin, SH3 domain||Spectrin/alpha-actinin	protein_coding	Annotated_mRNA	23	47824435	47868337	23:47824435-47868337	-	23	7187	2124	30.7784	40.6128	17.9702	27.7048	8.37507	10.484	23.1997	10.1603	29.2665	13.0548	1.16381	0.00548504	0.303613
ENSBTAG00000013960	ENSBTAT00000018554	PSAT1	Pyridoxal phosphate-dependent transferase||Aminotransferase class-V, pyridoxal-phosphate binding site||Pyridoxal phosphate-dependent transferase, major domain||Pyridoxal phosphate-dependent transferase domain 1||Phosphoserine aminotransferase||Aminotransferase class V domain	protein_coding	Annotated_mRNA	8	54216465	54245158	8:54216465-54245158	+	9	2646	438	32.4924	17.7602	13.3322	56.4186	14.7609	0.91917	4.06958	21.4859	30.0008	10.3089	1.50707	0.0256332	0.580944
ENSBTAG00000008948	ENSBTAT00000011779	P2RX7	P2X purinoreceptor extracellular domain superfamily||P2X purinoreceptor||P2X7 purinoceptor	protein_coding	Annotated_mRNA	17	53970346	54027496	17:53970346-54027496	-	13	1788	595	0.749496	1.9331	3.61688	2.87747	0.364083	0.251533	1.64831	0.029675	2.29423	0.573402	1.98712	0.023829	0.569115
XLOC_056398	TCONS_00085005	XLOC_056398	-	novel	Novel_mRNA	2	115255805	115317551	2:115255805-115317551	-	15	2441	365	1.97971	1.05368	1.58926	1.17641	2.47882	2.34538	2.55584	4.34083	1.44976	2.93022	-1.0314	0.0158034	0.486613
ENSBTAG00000009443	ENSBTAT00000012427	GCNT3	Glycosyl transferase, family 14	protein_coding	Annotated_mRNA	10	50634343	50639462	10:50634343-50639462	-	2	3694	440	6.11896	8.8646	6.9225	2.74941	49.5365	14.1128	7.51046	25.4363	6.16387	24.149	-1.85626	0.000846223	0.116418
ENSBTAG00000002289	ENSBTAT00000002954	NLRP14	Death-like domain superfamily||Leucine-rich repeat||P-loop containing nucleoside triphosphate hydrolase||NACHT nucleoside triphosphatase||NLRC, helical domain HD2||NOD2, winged helix domain||Leucine-rich repeat domain superfamily||DAPIN domain	protein_coding	Annotated_mRNA	15	45670882	45708740	15:45670882-45708740	-	11	3285	1094	0	0	0.02139	0.030499	0	0	0	0	0.0129722	0	7.73472	0.0185092	0.515205
ENSBTAG00000005397	ENSBTAT00000076400	CD46	Sushi/SCR/CCP domain||Membrane cofactor protein CD46||Sushi/SCR/CCP superfamily	protein_coding	Annotated_mRNA	16	75587033	75620936	16:75587033-75620936	-	11	1171	380	145.156	129.693	124.618	99.5373	149.405	317.987	238.829	129.144	124.751	208.841	-0.732187	0.044349	0.738365
ENSBTAG00000033998	ENSBTAT00000048225	RFX8	DNA-binding RFX-type winged-helix domain||Winged helix-like DNA-binding domain superfamily||RFX-like DNA-binding protein||Winged helix DNA-binding domain superfamily	protein_coding	Annotated_mRNA	11	6278068	6329951	11:6278068-6329951	-	15	1803	600	0	0	0	0	0	0.044843	0.020476	0	0	0.0163298	-8.56578	0.0109554	0.415017
ENSBTAG00000019663	ENSBTAT00000026202	DECR1	Short-chain dehydrogenase/reductase SDR||NAD(P)-binding domain superfamily	protein_coding	Annotated_mRNA	14	73688314	73731818	14:73688314-73731818	-	10	1596	329	2.04881	4.15703	2.63772	3.72067	0.661099	2.11277	2.13371	0.889853	3.14106	1.44936	1.11465	0.0318449	0.636458
ENSBTAG00000007131	ENSBTAT00000009385	GADL1	Pyridoxal-phosphate binding site||Pyridoxal phosphate-dependent transferase||Pyridoxal phosphate-dependent decarboxylase||Acidic amino acid decarboxylase GADL1||Pyridoxal phosphate-dependent transferase, major domain	protein_coding	Annotated_mRNA	22	5209250	5403422	22:5209250-5403422	-	15	3384	521	0	0	0	0	0	0	0.010909	0	0	0.00272725	-7.85514	0.0488007	0.770498
ENSBTAG00000050122	ENSBTAT00000084598	HIST2H2BE	Histone-fold||Histone H2B||Histone H2A/H2B/H3	protein_coding	Annotated_mRNA	3	20724732	20748213	3:20724732-20748213	+	2	1106	126	26.7756	63.7223	104.053	54.113	56.4454	14.8062	17.5547	31.6721	62.166	30.1196	1.07233	0.0286891	0.610013
ENSBTAG00000023814	ENSBTAT00000032677	ECT2	PH-like domain superfamily||Dbl homology (DH) domain superfamily||Dbl homology (DH) domain||BRCT domain||BRCT domain superfamily||Guanine-nucleotide dissociation stimulator, CDC24, conserved site||Guanine nucleotide exchange factor Ect2	protein_coding	Annotated_mRNA	1	94709117	94769373	1:94709117-94769373	-	25	4011	914	7.39058	11.4805	15.2084	9.09733	8.73709	3.98025	4.41744	3.23844	10.7942	5.09331	1.11704	0.0086139	0.37319
ENSBTAG00000016726	ENSBTAT00000060943	KIF15	Kinesin motor domain superfamily||Kinesin motor domain||Hyaluronan-mediated motility receptor, C-terminal||P-loop containing nucleoside triphosphate hydrolase	protein_coding	Annotated_mRNA	22	16507963	16564652	22:16507963-16564652	+	35	4757	1388	1.53304	2.49831	3.32175	2.40899	1.61653	0.156823	0.484928	0.597976	2.44052	0.714064	1.79729	0.00320271	0.236194
ENSBTAG00000027900	ENSBTAT00000086343	LRRIQ1	P-loop containing nucleoside triphosphate hydrolase||IQ motif, EF-hand binding site||Leucine-rich repeat domain superfamily||Leucine-rich repeat	protein_coding	Annotated_mRNA	5	14559465	14897805	5:14559465-14897805	+	25	5219	1617	0	0	0	0	0.018725	0.022583	0	0.006754	0	0.0120155	-9.71848	0.000341377	0.0708013
ENSBTAG00000004602	ENSBTAT00000006039	PITX1	Homeobox, conserved site||Homeobox domain||Homeobox protein Pitx/unc30||Homeobox-like domain superfamily||OAR domain	protein_coding	Annotated_mRNA	7	46474432	46481011	7:46474432-46481011	-	3	2334	314	2.17828	3.16487	0.375315	3.062	0	0.680592	0.268903	0.046851	2.19511	0.249086	3.14391	0.0266412	0.591259
XLOC_003913	TCONS_00005503	XLOC_003913	-	novel	Novel_mRNA	1	45189343	45263397	1:45189343-45263397	-	14	1947	486	0.010613	1.40658	0.017806	0	0.017449	0.041579	0.018961	0.073383	0.35875	0.037843	3.35507	0.0395462	0.711104
ENSBTAG00000032591	ENSBTAT00000013555	CTHRC1	Collagen triple helix repeat	protein_coding	Annotated_mRNA	14	61130677	61147034	14:61130677-61147034	-	4	1519	243	63.3615	9.31897	101.78	20.4363	260.19	249.933	113.245	173.717	48.7241	199.271	-2.03881	0.000331143	0.0702201
ENSBTAG00000006579	ENSBTAT00000008644	P4HA3	Prolyl 4-hydroxylase alpha-subunit, N-terminal||Tetratricopeptide-like helical domain superfamily||Prolyl 4-hydroxylase, alpha subunit||Oxoglutarate/iron-dependent dioxygenase	protein_coding	Annotated_mRNA	15	53640849	53681795	15:53640849-53681795	-	13	2210	544	3.72473	0.050233	2.6205	1.10942	4.6448	5.63718	2.82856	20.7272	1.87622	8.45944	-2.38986	0.00570274	0.309746
ENSBTAG00000043992	ENSBTAT00000078186	RNF180	Zinc finger, RING/FYVE/PHD-type||Zinc finger, RING-type||E3 ubiquitin-protein ligase RNF180||Zinc finger, RING-type, conserved site	protein_coding	Annotated_mRNA	20	15106459	15351935	20:15106459-15351935	-	5	2495	548	0.359179	0.206901	0.201511	0.147496	0.748321	0.550309	0.486749	0.354216	0.228772	0.534899	-1.20102	0.0113946	0.422804
ENSBTAG00000013880	ENSBTAT00000019472	WWC1	C2 domain superfamily||WW domain superfamily||WWC, C2 domain||WW domain	protein_coding	Annotated_mRNA	7	80336697	80493580	7:80336697-80493580	+	23	3279	1092	20.4257	9.28732	12.2309	10.4601	20.5565	22.8426	16.5353	25.7101	13.101	21.4111	-0.730265	0.0318423	0.636458
ENSBTAG00000017616	ENSBTAT00000044296	ADSSL1	Adenylosuccinate synthetase isozyme 1, chordates||Adenylosuccinate synthetase, domain 2||P-loop containing nucleoside triphosphate hydrolase||Adenylosuccinate synthase, active site||Adenylosuccinate synthetase||Adenylosuccinate synthase, GTP-binding site||Adenylosuccinate synthetase, domain 3||Adenylosuccinate synthetase, domain 1	protein_coding	Annotated_mRNA	21	69197942	69214268	21:69197942-69214268	+	13	1807	457	3.77168	3.00888	0.805968	2.92705	4.64764	5.73935	3.67953	7.9357	2.62839	5.50056	-1.08342	0.0498189	0.777181
ENSBTAG00000010065	ENSBTAT00000013270	TRPC5	Ankyrin repeat||Ion transport domain||Ankyrin repeat-containing domain superfamily||Ankyrin repeat-containing domain||Transient receptor ion channel domain||Transient receptor potential channel, canonical 5||Transient receptor potential channel, canonical	protein_coding	Annotated_mRNA	X	59975310	60322067	X:59975310-60322067	-	11	3049	974	0	0	0	0	0	0.013438	0	0	0	0.0033595	-9.01139	0.0246849	0.571928
ENSBTAG00000005055	ENSBTAT00000069801	TXK	SH2 domain superfamily||SH3-like domain superfamily||Tyrosine-protein kinase, catalytic domain||Protein kinase domain||SH2 domain||Tyrosine-protein kinase, active site||Protein kinase-like domain superfamily||Tyrosine-protein kinase TXK, SH2 domain||Protein kinase, ATP binding site||SH3 domain||Serine-threonine/tyrosine-protein kinase, catalytic domain	protein_coding	Annotated_mRNA	6	66757241	66799319	6:66757241-66799319	-	14	2321	527	0.376256	0.085978	0.045111	0.028202	0.383395	1.49193	0.54899	0.805834	0.133887	0.807537	-2.3986	0.00661859	0.329181
ENSBTAG00000031941	ENSBTAT00000045260	PEPD	Creatinase/Aminopeptidase P/Spt16, N-terminal||Peptidase M24B, X-Pro dipeptidase/aminopeptidase P, conserved site||Aminopeptidase P, N-terminal||Peptidase M24||Creatinase/aminopeptidase-like	protein_coding	Annotated_mRNA	18	43818077	43937939	18:43818077-43937939	-	15	1899	493	55.978	15.5939	24.1513	24.711	51.719	67.3975	33.2104	147.205	30.1086	74.8829	-1.35066	0.00375501	0.251906
ENSBTAG00000025755	ENSBTAT00000036401	RNF212B	Vilya/Cst9/RNF212||Zinc finger, RING-type, conserved site||Zinc finger, RING-type	protein_coding	Annotated_mRNA	10	21629668	21670962	10:21629668-21670962	-	15	967	300	0	0.113477	0	0.066255	0	0	0	0	0.044933	0	9.63868	0.00331498	0.236318
ENSBTAG00000002117	ENSBTAT00000077683	KIF18A	Kinesin motor domain superfamily||Kinesin motor domain||Kinesin-like protein||P-loop containing nucleoside triphosphate hydrolase||Kinesin motor domain, conserved site	protein_coding	Annotated_mRNA	15	58722444	58796626	15:58722444-58796626	-	15	4031	879	1.40874	2.1643	2.23406	2.28407	1.26248	0.101576	0.436278	0.34752	2.02279	0.536963	1.9611	0.00157921	0.16486
ENSBTAG00000014721	ENSBTAT00000019591	MUC4	EGF-like domain||von Willebrand factor, type D domain||AMOP domain||Mucin-4||NIDO domain	protein_coding	Annotated_mRNA	1	70484258	70509912	1:70484258-70509912	-	23	3288	1095	1.36144	3.76966	1.06709	1.5615	0.976437	0.730309	1.40045	1.55201	1.93992	1.1648	1.43022	0.0392161	0.709661
ENSBTAG00000038757	ENSBTAT00000054450	HBM	Globin-like superfamily||Haemoglobin, alpha-type||Globin||Globin/Protoglobin	protein_coding	Annotated_mRNA	25	213430	215062	25:213430-215062	+	3	1366	141	0	0	0	0	0.062094	0.119078	0	0.080734	0	0.0654765	-5.66167	0.0343235	0.661852
ENSBTAG00000047975	ENSBTAT00000064819	DOK5	PH-like domain superfamily||Pleckstrin homology domain||DOK4/5/6, PH domain||IRS-type PTB domain	protein_coding	Annotated_mRNA	13	81893784	82044527	13:81893784-82044527	+	8	1758	306	0	0	0.059491	0.018997	0	0	0	0	0.019622	0	10.3583	0.00124341	0.144808
ENSBTAG00000015457	ENSBTAT00000020550	FGFR1	Tyrosine-protein kinase, catalytic domain||Protein kinase-like domain superfamily||Immunoglobulin subtype 2||Immunoglobulin-like domain superfamily||Immunoglobulin I-set||Immunoglobulin-like domain||Protein kinase domain||Tyrosine-protein kinase, active site||Protein kinase, ATP binding site||Immunoglobulin-like fold||Fibroblast growth factor receptor 1, catalytic domain||Fibroblast growth factor…	protein_coding	Annotated_mRNA	27	33549267	33596629	27:33549267-33596629	-	18	2659	820	17.2708	3.46441	7.65434	9.77325	20.8949	18.4661	16.4259	22.6559	9.54071	19.6107	-1.10193	0.00976625	0.394761
ENSBTAG00000030483	ENSBTAT00000020123	KLK7	Serine proteases, trypsin family, histidine active site||Serine proteases, trypsin family, serine active site||Serine proteases, trypsin domain||Peptidase S1, PA clan||Peptidase S1A, chymotrypsin family	protein_coding	Annotated_mRNA	18	56959221	56966133	18:56959221-56966133	-	6	3182	251	0.098635	0.098695	0	0.041911	0	0	0	0	0.0598103	0	7.52915	0.00618287	0.320006
ENSBTAG00000031579	ENSBTAT00000044771	SGO2	Shugoshin 2||Shugoshin	protein_coding	Annotated_mRNA	2	89070545	89099327	2:89070545-89099327	+	9	5957	1338	3.86165	5.83208	3.58189	4.68085	3.49318	2.35637	2.58529	1.35001	4.48912	2.44621	0.92237	0.0485677	0.769916
ENSBTAG00000015185	ENSBTAT00000015595	MRGPRF	Mas-related G protein-coupled receptor F||Mas-related G protein-coupled receptor family	protein_coding	Annotated_mRNA	29	46354537	46364270	29:46354537-46364270	-	3	2224	361	0	0.802939	0.030862	0.331058	0.015174	0	0	0	0.291215	0.0037935	6.21025	0.0106598	0.410428
ENSBTAG00000019350	ENSBTAT00000045803	SLC25A21	Mitochondrial carrier domain superfamily||Mitochondrial carrier protein||Mitochondrial substrate/solute carrier	protein_coding	Annotated_mRNA	21	46881642	47400026	21:46881642-47400026	-	10	900	299	0.602543	0.511276	3.26948	0.781745	0.288441	0.454076	0.3283	0.342058	1.29126	0.353219	1.84941	0.000755201	0.108133
ENSBTAG00000040334	ENSBTAT00000052414	MEX3D	Zinc finger, RING-type||K Homology domain, type 1||Zinc finger, RING/FYVE/PHD-type||K Homology domain, type 1 superfamily||K Homology domain	protein_coding	Annotated_mRNA	7	43947454	43955283	7:43947454-43955283	-	2	2226	658	38.3002	14.7705	28.916	24.6232	65.0536	38.468	24.8607	71.4276	26.6525	49.9525	-0.925161	0.0298854	0.61831
ENSBTAG00000032071	ENSBTAT00000030769	SYCP1	Synaptonemal complex protein 1	protein_coding	Annotated_mRNA	3	28332011	28478379	3:28332011-28478379	-	27	2748	915	0	0	0	0	0.011655	0.048835	0	0.052184	0	0.0281685	-8.56334	0.00240781	0.206773
ENSBTAG00000027080	ENSBTAT00000077819	SLC8A3	Sodium/calcium exchanger protein||Na-Ca exchanger/integrin-beta4||Sodium/calcium exchanger domain, C-terminal extension||CalX-like domain superfamily||Sodium/calcium exchanger membrane region	protein_coding	Annotated_mRNA	10	81762305	81931753	10:81762305-81931753	-	8	4648	927	0.014723	0.0069	0	0	0	0	0	0	0.00540575	0	8.60455	0.0104032	0.407213
ENSBTAG00000021035	ENSBTAT00000028016	CTSK	Peptidase C1A, cathepsin K||Cathepsin propeptide inhibitor domain (I29)||Cysteine peptidase, asparagine active site||Papain-like cysteine peptidase superfamily||Cysteine peptidase, cysteine active site||Cysteine peptidase, histidine active site||Papain-like cysteine endopeptidase||Peptidase C1A, papain C-terminal	protein_coding	Annotated_mRNA	3	19953196	19966177	3:19953196-19966177	+	8	1817	329	5.08198	2.80881	0.980816	3.19362	1.14996	21.8575	17.3553	2.06639	3.01631	10.6073	-1.85999	0.0173278	0.503185
ENSBTAG00000019190	ENSBTAT00000025539	CPO	Peptidase M14, carboxypeptidase A	protein_coding	Annotated_mRNA	2	95234725	95266752	2:95234725-95266752	+	9	1309	375	0.059917	0	0.026573	0	0	0	0	0	0.0216225	0	8.21062	0.013704	0.464782
ENSBTAG00000012671	ENSBTAT00000016836	TNIP1	TNFAIP3-interacting protein 1	protein_coding	Annotated_mRNA	7	62293510	62337815	7:62293510-62337815	-	19	2547	608	11.9613	5.87265	8.70479	7.91679	17.7581	15.0626	11.753	16.4737	8.61389	15.2618	-0.845004	0.0183495	0.512675
ENSBTAG00000012676	ENSBTAT00000016839	KRT79	Intermediate filament protein, conserved site||Keratin type II head||Keratin, type II||Intermediate filament, rod domain	protein_coding	Annotated_mRNA	5	27098480	27108554	5:27098480-27108554	+	8	1593	530	0.079987	0.718018	0.043818	0.068833	0	0	0.011259	0	0.227664	0.00281475	6.11327	0.00314	0.236194
ENSBTAG00000013108	ENSBTAT00000079050	HK2	Hexokinase||Hexokinase, binding site||Hexokinase, N-terminal||Hexokinase, C-terminal	protein_coding	Annotated_mRNA	11	9744867	9810098	11:9744867-9810098	-	17	3378	870	4.08395	8.69425	4.09232	8.38448	0.854969	1.16141	1.46091	0.550664	6.31375	1.00699	2.65355	3.31e-08	0.00013547
ENSBTAG00000001288	ENSBTAT00000001698	MAOB	FAD/NAD(P)-binding domain superfamily||Flavin amine oxidase||Amine oxidase	protein_coding	Annotated_mRNA	X	99790477	99912393	X:99790477-99912393	+	15	2462	520	0.031482	0.021894	0	0	0	0	0	0	0.013344	0	9.48517	0.0039134	0.260064
ENSBTAG00000051969	ENSBTAT00000033373	HIST1H2AG	Histone H2A, C-terminal domain||Histone H2A conserved site||Histone-fold||Histone H2A/H2B/H3||Histone H2A	protein_coding	Annotated_mRNA	23	30948887	30996569	23:30948887-30996569	+	2	631	130	123.726	200.196	901.329	251.708	290.734	6.2319	48.7696	105.408	369.24	112.786	1.78324	0.0249506	0.573397
ENSBTAG00000020183	ENSBTAT00000026883	TSGA13	Testis-specific gene 13 protein	protein_coding	Annotated_mRNA	4	94443863	94468216	4:94443863-94468216	-	8	1157	272	0	0.3886	0	0	0	0	0	0	0.09715	0	10.1466	0.00943484	0.387355
ENSBTAG00000021582	ENSBTAT00000028759	NCAPG	Armadillo-like helical||Nuclear condensin complex subunit 3, C-terminal domain||Condensin complex subunit 3||Armadillo-type fold	protein_coding	Annotated_mRNA	6	37332024	37378124	6:37332024-37378124	+	21	3212	1018	15.2197	20.6276	36.5683	24.2615	22.0377	2.26241	6.58491	5.40249	24.1693	9.07187	1.4357	0.0143374	0.473181
ENSBTAG00000050602	ENSBTAT00000071722	HAS3	Nucleotide-diphospho-sugar transferases	protein_coding	Annotated_mRNA	18	36307736	36332056	18:36307736-36332056	+	4	4267	612	9.76874	25.9082	29.0271	20.9389	4.06894	10.1929	13.5917	1.22871	21.4108	7.27056	1.56586	0.00808863	0.361804
ENSBTAG00000021912	ENSBTAT00000029212	DUSP7	Mitogen-activated protein (MAP) kinase phosphatase||Tyrosine specific protein phosphatases domain||Rhodanese-like domain||Dual specificity protein phosphatase domain||Rhodanese-like domain superfamily||Protein-tyrosine phosphatase-like||Dual specificity phosphatase, catalytic domain	protein_coding	Annotated_mRNA	22	48825120	48832342	22:48825120-48832342	+	3	3111	368	7.41813	13.5256	11.9332	10.4053	3.27984	4.35024	5.22448	2.1719	10.8206	3.75662	1.52738	0.0140787	0.470846
ENSBTAG00000025502	ENSBTAT00000035859	CNMD	BRICHOS domain	protein_coding	Annotated_mRNA	12	11051612	11086878	12:11051612-11086878	+	7	1511	335	0.026128	0.008538	0	0	0	0	0	0	0.0086665	0	7.0632	0.0347697	0.667175
ENSBTAG00000009739	ENSBTAT00000086592	CSMD1	Sushi/SCR/CCP domain||Sushi/SCR/CCP superfamily||Spermadhesin, CUB domain superfamily||CUB domain	protein_coding	Annotated_mRNA	27	2152161	2919659	27:2152161-2919659	-	63	9447	3148	0	0	0	0	0	0	0.007391	0	0	0.00184775	-9.25169	0.0190269	0.519871
ENSBTAG00000013802	ENSBTAT00000033403	DAB1	PH-like domain superfamily||PTB/PI domain	protein_coding	Annotated_mRNA	3	88677121	89136086	3:88677121-89136086	+	17	2989	588	0	0.008466	0	0	0	0	0	0	0.0021165	0	8.86927	0.0282967	0.608482
ENSBTAG00000017691	ENSBTAT00000023528	KIAA0040	Uncharacterized protein KIAA0040-like	protein_coding	Annotated_mRNA	16	56399984	56400286	16:56399984-56400286	-	1	303	100	22.6038	56.7773	23.6825	42.9816	17.639	17.0676	20.1277	15.9481	36.5113	17.6956	1.06237	0.00637659	0.322601
ENSBTAG00000006036	ENSBTAT00000071590	ERP27	Thioredoxin-like superfamily	protein_coding	Annotated_mRNA	5	94967386	94990986	5:94967386-94990986	+	7	1505	187	0	0.053982	0.098085	0.021007	0	0	0	0	0.0432685	0	7.95885	0.00437276	0.274788
ENSBTAG00000006039	ENSBTAT00000007933	ARHGDIB	Rho GDP-dissociation inhibitor domain superfamily||Immunoglobulin E-set||Rho protein GDP-dissociation inhibitor	protein_coding	Annotated_mRNA	5	94945968	94965348	5:94945968-94965348	+	6	1599	273	2.58575	5.8835	6.59726	6.48325	1.55744	1.82834	2.55533	0.573522	5.38744	1.62866	1.72944	0.00260555	0.216593
ENSBTAG00000044068	ENSBTAT00000061274	VWC2	VWFC domain	protein_coding	Annotated_mRNA	4	5990886	6118221	4:5990886-6118221	-	3	1402	326	0.757798	0.034407	0.455501	0.05692	1.21421	0.533117	0.214505	12.0075	0.326157	3.49232	-3.19472	0.00355473	0.2473
ENSBTAG00000044062	ENSBTAT00000061510	RBMS3	RNA-binding domain superfamily||RBMS3, RNA recognition motif 2||Nucleotide-binding alpha-beta plait domain superfamily||RNA recognition motif domain||Paraneoplastic encephalomyelitis antigen	protein_coding	Annotated_mRNA	22	3856819	4627644	22:3856819-4627644	+	14	1475	436	0.512334	0.53	0.187635	0.960738	0.071844	0.195687	0.047054	0.02243	0.547677	0.0842538	2.64876	1.78e-05	0.0105661
ENSBTAG00000011337	ENSBTAT00000066263	ANKRD33B	Ankyrin repeat-containing domain superfamily||Ankyrin repeat||Ankyrin repeat-containing domain	protein_coding	Annotated_mRNA	20	62607952	62702998	20:62607952-62702998	-	3	1349	441	0.0639	0	0	0	0	0	0	0	0.015975	0	9.28746	0.0187434	0.516322
ENSBTAG00000004721	ENSBTAT00000006198	GSG1	PMP-22/EMP/MP20/Claudin superfamily||GSG1-like	protein_coding	Annotated_mRNA	5	96766338	96785806	5:96766338-96785806	+	6	1347	380	0	0.027472	0.024689	0.072561	0	0	0	0	0.0311805	0	8.0105	0.00399881	0.26089
ENSBTAG00000003711	ENSBTAT00000075132	EPAS1	PAS fold||PAS domain||Nuclear translocator||Hypoxia-inducible factor, alpha subunit||PAC motif||Helix-loop-helix DNA-binding domain superfamily||HIF-1 alpha, transactivation domain, C-terminal||Myc-type, basic helix-loop-helix (bHLH) domain||PAS domain superfamily	protein_coding	Annotated_mRNA	11	28782278	28825663	11:28782278-28825663	+	16	2625	874	2.40724	1.07726	0.426057	1.25663	4.02494	3.8732	1.41251	1.6969	1.2918	2.75189	-1.12026	0.0421822	0.724561
ENSBTAG00000004094	ENSBTAT00000085388	SPARCL1	SPARC-like protein 1||Kazal domain superfamily||Follistatin/Osteonectin EGF domain||EF-hand domain pair||Osteonectin-like, conserved site||EF-hand domain||EF-Hand 1, calcium-binding site||Follistatin-like, N-terminal||SPARC/Testican, calcium-binding domain||Kazal domain	protein_coding	Annotated_mRNA	6	102374002	102393108	6:102374002-102393108	-	10	1977	658	0.014044	0	0	0	0.052026	0.276579	0.098842	0.011929	0.003511	0.109844	-4.95839	0.0155249	0.48567
ENSBTAG00000004092	ENSBTAT00000005345	AK8	P-loop containing nucleoside triphosphate hydrolase||Adenylate kinase/UMP-CMP kinase||Adenylate kinase, active site lid domain superfamily	protein_coding	Annotated_mRNA	11	102774910	102911331	11:102774910-102911331	-	13	2174	498	0.42975	2.10977	1.39777	2.85714	3.40419	3.39516	5.18931	5.64752	1.69861	4.40904	-1.38384	0.00684967	0.334312
ENSBTAG00000033726	ENSBTAT00000047829	GRIP1	PDZ domain 6||PDZ domain||Glutamate receptor-interacting protein 1||PDZ superfamily	protein_coding	Annotated_mRNA	5	47140111	47474250	5:47140111-47474250	+	23	3218	1005	2.02537	2.54214	0.66207	1.28245	0.283651	0.884441	0.851148	0.194684	1.62801	0.553481	1.53167	0.00546437	0.303613
ENSBTAG00000000109	ENSBTAT00000079944	NPTXR	Concanavalin A-like lectin/glucanase domain superfamily||Pentraxin-related	protein_coding	Annotated_mRNA	5	110424099	110445709	5:110424099-110445709	-	5	5501	494	10.69	2.91907	11.2701	5.21557	29.1367	4.06402	4.47652	34.0943	7.52368	17.9429	-1.26236	0.0459054	0.751341
ENSBTAG00000003454	ENSBTAT00000004487	RGS20	RGS, subdomain 1/3||RGS domain||RGS domain superfamily	protein_coding	Annotated_mRNA	14	21903677	21955373	14:21903677-21955373	+	6	1796	374	0	0	0	0	0.018916	0.068149	0	0.03848	0	0.0313862	-5.79543	0.0329438	0.649764
ENSBTAG00000018622	ENSBTAT00000087500	PCBP4	K Homology domain||K Homology domain, type 1 superfamily||Poly(rC)-binding protein 4||K Homology domain, type 1	protein_coding	Annotated_mRNA	22	48973022	48976249	22:48973022-48976249	+	10	1212	403	77.0585	60.1082	67.0519	62.607	110.672	106.294	74.9846	128.471	66.7064	105.105	-0.668538	0.0466599	0.756525
ENSBTAG00000016845	ENSBTAT00000081514	GALNT7	Ricin B, lectin domain||Glycosyltransferase 2-like||Nucleotide-diphospho-sugar transferases||Ricin B-like lectins	protein_coding	Annotated_mRNA	8	5591834	5726979	8:5591834-5726979	+	12	3410	657	19.7442	9.42194	11.3013	8.62419	28.6605	14.7013	14.198	32.9168	12.2729	22.6192	-0.896452	0.0213656	0.546539
ENSBTAG00000012742	ENSBTAT00000016935	SLC22A18	Major facilitator superfamily||MFS transporter superfamily||Major facilitator superfamily domain	protein_coding	Annotated_mRNA	29	48692593	48712661	29:48692593-48712661	-	11	1545	424	0	0.071262	0.045179	0.238283	0	0	0	0	0.088681	0	9.59176	0.000488881	0.084661
ENSBTAG00000016849	ENSBTAT00000022412	PABPC1L	Nucleotide-binding alpha-beta plait domain superfamily||RNA-binding domain superfamily||RNA recognition motif domain	protein_coding	Annotated_mRNA	13	73331681	73344136	13:73331681-73344136	+	6	903	300	0.042554	0.019275	0.044226	0	0	0	0	0	0.0265137	0	7.20512	0.00835313	0.367304
ENSBTAG00000017717	ENSBTAT00000023563	RALYL	-	protein_coding	Annotated_mRNA	14	77668311	77921529	14:77668311-77921529	-	8	1036	271	0.150395	0	0	0	0	0	0	0	0.0375988	0	10.6285	0.00532474	0.301117
ENSBTAG00000043553	ENSBTAT00000060554	GPX3	Thioredoxin-like superfamily||Glutathione peroxidase active site||Glutathione peroxidase conserved site||Glutathione peroxidase	protein_coding	Annotated_mRNA	7	62284773	62292964	7:62284773-62292964	+	5	1587	225	2.28357	0.266675	0.831942	0.258836	4.15935	12.0094	0.81186	13.7726	0.910255	7.6883	-3.122	0.000612052	0.0904687
ENSBTAG00000009341	ENSBTAT00000075864	CCDC146	-	protein_coding	Annotated_mRNA	4	43916446	44034555	4:43916446-44034555	-	18	3131	956	0.025072	0	0	0.010666	0	0	0	0	0.0089345	0	8.86088	0.00746707	0.34819
ENSBTAG00000034681	ENSBTAT00000049111	CA10	Alpha carbonic anhydrase domain superfamily||Carbonic anhydrase-related protein 10||Alpha carbonic anhydrase domain||Carbonic anhydrase-related protein X/XI||Carbonic anhydrase, alpha-class	protein_coding	Annotated_mRNA	19	574079	1418116	19:574079-1418116	-	9	987	328	0.018308	0	0	0	0	0	0	0	0.004577	0	10.3704	0.00688052	0.335122
ENSBTAG00000006405	ENSBTAT00000008398	PALB2	WD40-repeat-containing domain superfamily||WD40/YVTN repeat-like-containing domain superfamily||Partner and localiser of BRCA2, WD40 domain	protein_coding	Annotated_mRNA	25	21268379	21293162	25:21268379-21293162	-	13	4024	1195	2.65738	3.88653	6.43945	4.32739	3.15179	1.38131	1.53488	1.27862	4.32769	1.83665	1.2205	0.0366553	0.687105
ENSBTAG00000015558	ENSBTAT00000020673	SPINK1	Kazal domain||Proteinase inhibitor I1, Kazal-type, metazoa||Kazal domain superfamily	protein_coding	Annotated_mRNA	7	59050296	59057347	7:59050296-59057347	-	4	429	79	0	0	0	0	0	1.06968	0	0	0	0.267419	-9.70506	0.0137288	0.464782
ENSBTAG00000000807	ENSBTAT00000001068	TMED3	GOLD domain superfamily||TMP21-related||GOLD domain	protein_coding	Annotated_mRNA	21	25517769	25528645	21:25517769-25528645	+	3	1410	218	113.217	65.5964	114.083	94.0647	189.751	149.223	133.664	193.706	96.7405	166.586	-0.797798	0.0164056	0.491547
ENSBTAG00000008240	ENSBTAT00000010847	GALNT15	Glycosyltransferase 2-like||Nucleotide-diphospho-sugar transferases||Ricin B, lectin domain||Ricin B-like lectins	protein_coding	Annotated_mRNA	1	153179306	153226107	1:153179306-153226107	+	11	3998	636	0.198382	0.009254	0	0	0.090764	1.47212	0.033531	0.889773	0.051909	0.621546	-3.57745	0.0459907	0.751341
ENSBTAG00000020100	ENSBTAT00000072404	ARHGAP11A	Rho GTPase activation protein||Rho GTPase-activating protein domain	protein_coding	Annotated_mRNA	10	30064006	30087255	10:30064006-30087255	-	11	5383	998	3.10759	5.91083	6.81312	5.08978	4.84217	0.293634	1.23723	1.08352	5.23033	1.86414	1.52089	0.0239914	0.571113
ENSBTAG00000047474	ENSBTAT00000063230	SPRN	Shadow of prion protein	protein_coding	Annotated_mRNA	26	25584171	25585605	26:25584171-25585605	+	2	709	143	0	0	0	0	0.047917	0.186965	0	0.051849	0	0.0716828	-5.69267	0.0375963	0.696775
ENSBTAG00000002938	ENSBTAT00000067297	CPED1	Cadherin-like beta sandwich domain	protein_coding	Annotated_mRNA	4	85491227	85814161	4:85491227-85814161	+	21	3967	998	0.092624	0.046559	0.06284	0.069013	0	0	0.018132	0	0.067759	0.004533	3.83964	0.0363533	0.684717
ENSBTAG00000003089	ENSBTAT00000081141	RHPN2	HR1 repeat superfamily||BRO1 domain||PDZ superfamily||BRO1 domain superfamily||HR1 rho-binding domain||PDZ domain	protein_coding	Annotated_mRNA	18	43405145	43474596	18:43405145-43474596	-	14	2005	621	21.6058	4.89257	17.7487	14.178	44.9867	19.8445	11.3842	43.9546	14.6063	30.0425	-1.06941	0.0258177	0.582322
ENSBTAG00000023659	ENSBTAT00000034373	MT2A	Metallothionein domain superfamily, vertebrate||Metallothionein||Metallothionein domain superfamily||Metallothionein, vertebrate||Metallothionein, vertebrate, metal binding site	protein_coding	Annotated_mRNA	18	24042348	24043480	18:24042348-24043480	-	3	586	61	191.7	194.546	400.938	263.755	3.94093	124.72	128.924	70.8294	262.735	82.1034	1.66378	0.0148269	0.477812
ENSBTAG00000003336	ENSBTAT00000080660	TPD52L1	Tumour protein D52	protein_coding	Annotated_mRNA	9	25986250	26020478	9:25986250-26020478	-	8	678	225	4.07256	1.27198	22.8033	2.39829	41.8768	14.8958	8.31676	28.2403	7.63654	23.3324	-1.57548	0.0338218	0.658113
ENSBTAG00000017564	ENSBTAT00000070500	CGN	Myosin tail	protein_coding	Annotated_mRNA	3	19252670	19277508	3:19252670-19277508	-	21	4626	1194	7.68336	5.59309	4.06922	3.06692	12.7534	7.73375	10.0549	10.1975	5.10315	10.1849	-1.00137	0.0176466	0.503185
ENSBTAG00000006307	ENSBTAT00000008272	HSD17B11	Short-chain dehydrogenase/reductase SDR||NAD(P)-binding domain superfamily	protein_coding	Annotated_mRNA	6	102227496	102276940	6:102227496-102276940	-	7	1681	316	27.4671	16.5491	7.41924	15.1562	21.3934	38.9042	31.9773	44.4406	16.6479	34.1789	-1.06448	0.00901886	0.381835
ENSBTAG00000005828	ENSBTAT00000007664	MERTK	Immunoglobulin-like domain superfamily||Protein kinase-like domain superfamily||Tyrosine-protein kinase, active site||Protein kinase domain||Tyrosine-protein kinase, catalytic domain||Fibronectin type III||Serine-threonine/tyrosine-protein kinase, catalytic domain||Immunoglobulin||Immunoglobulin-like domain||Immunoglobulin subtype||Fibronectin type III superfamily||Immunoglobulin-like fold||Prote…	protein_coding	Annotated_mRNA	11	380816	516486	11:380816-516486	-	19	3654	999	0	0	0	0	0.017913	0	0	0	0	0.00447825	-8.04145	0.0439176	0.735347
ENSBTAG00000010647	ENSBTAT00000014097	NTRK2	Leucine-rich repeat N-terminal domain||Immunoglobulin-like domain||Tyrosine-protein kinase, neurotrophic receptor||Tyrosine-protein kinase, catalytic domain||Leucine-rich repeat||Tyrosine-protein kinase receptor NTRK, C2-Ig-like domain||Immunoglobulin I-set||Immunoglobulin-like domain superfamily||Immunoglobulin subtype 2||Protein kinase-like domain superfamily||Leucine-rich repeat domain superfa…	protein_coding	Annotated_mRNA	8	77953425	78121829	8:77953425-78121829	+	12	2481	476	0	0	0	0.061977	0	0	0	0	0.0154942	0	10.499	0.0060786	0.319302
ENSBTAG00000031197	ENSBTAT00000056515	HMX1	Homeobox-like domain superfamily||Homeobox domain||Homeobox domain, metazoa||Homeobox, conserved site	protein_coding	Annotated_mRNA	6	115032113	115036013	6:115032113-115036013	-	2	1044	347	0	0	0	0	0.028429	0.254035	0	0	0	0.070616	-6.95798	0.041196	0.719992
ENSBTAG00000012275	ENSBTAT00000045807	ENDOU	Endoribonuclease EndoU-like||Poly(U)-specific endoribonuclease||Somatomedin B domain||Somatomedin B-like domain superfamily||Somatomedin B, chordata||EndoU ribonuclease, C-terminal	protein_coding	Annotated_mRNA	5	32563233	32580351	5:32563233-32580351	+	10	2294	413	2.2807	4.45511	1.98496	6.46683	0.110578	1.16949	1.93576	0.048074	3.7969	0.815974	2.18789	0.0169407	0.497542
ENSBTAG00000045565	ENSBTAT00000072216	NHSL2	Nance-Horan syndrome protein family	protein_coding	Annotated_mRNA	X	78531955	78603765	X:78531955-78603765	-	8	3918	1146	0	0.018827	0.008908	0.025202	0	0	0	0	0.0132342	0	8.70057	0.0017395	0.174879
ENSBTAG00000053072	ENSBTAT00000082791	EFHC2	Uncharacterised domain DM10||Domain of unknown function DUF1126||EF-hand domain-containing protein EFHC1/EFHC2/EFHB||EF-hand domain pair	protein_coding	Annotated_mRNA	X	99290674	99487402	X:99290674-99487402	+	14	2202	733	0	0.048623	0	0	0	0	0	0	0.0121557	0	10.1606	0.0093103	0.38493
ENSBTAG00000027173	ENSBTAT00000038963	CHP1	EF-hand domain||EF-Hand 1, calcium-binding site||EF-hand domain pair	protein_coding	Annotated_mRNA	10	36719642	36755883	10:36719642-36755883	+	8	2753	195	48.8031	22.5997	42.6751	30.0485	97.4079	87.5899	37.4149	53.3492	36.0316	68.9405	-0.951017	0.0130104	0.456063
ENSBTAG00000039080	ENSBTAT00000075984	SLC22A3	Organic cation transport protein/SVOP||Major facilitator, sugar transporter-like||Sugar transporter, conserved site||Major facilitator superfamily domain||Major facilitator superfamily||MFS transporter superfamily	protein_coding	Annotated_mRNA	9	96475870	96554982	9:96475870-96554982	+	7	2459	467	0	0	0	0.027072	0	0	0	0	0.006768	0	7.8497	0.0494366	0.774217
ENSBTAG00000000185	ENSBTAT00000086484	SLC6A14	Sodium:neurotransmitter symporter superfamily||Sodium:neurotransmitter symporter	protein_coding	Annotated_mRNA	X	812781	839171	X:812781-839171	+	15	2491	592	9.46527	8.83389	3.35354	37.0003	2.21627	2.99286	6.66215	0.508254	14.6632	3.09489	2.23543	0.00192502	0.184841
ENSBTAG00000000188	ENSBTAT00000079683	HS3ST5	Sulfotransferase domain||P-loop containing nucleoside triphosphate hydrolase||Heparan sulfate sulfotransferase	protein_coding	Annotated_mRNA	9	36324369	36375043	9:36324369-36375043	+	3	2411	345	0.093324	0.013823	0.065848	0.109112	0	0	0	0	0.0705267	0	7.58148	0.00100285	0.12768
ENSBTAG00000002767	ENSBTAT00000003589	GNB4	WD40-repeat-containing domain||WD40-repeat-containing domain superfamily||WD40/YVTN repeat-like-containing domain superfamily||WD40 repeat||Guanine nucleotide-binding protein, beta subunit||G-protein beta WD-40 repeat||G-protein, beta subunit||WD40 repeat, conserved site	protein_coding	Annotated_mRNA	1	87648347	87716734	1:87648347-87716734	+	10	2943	340	27.2846	17.1491	14.6833	21.3197	36.0778	37.7436	29.8565	56.3403	20.1092	40.0046	-1.00884	0.00315631	0.236194
ENSBTAG00000012073	ENSBTAT00000016016	VOPP1	Vesicular, overexpressed in cancer, prosurvival protein 1	protein_coding	Annotated_mRNA	22	514202	693676	22:514202-693676	+	5	2221	172	0	0	0.030852	0.030073	0	0	0	0	0.0152312	0	10.2144	0.00139803	0.155135
ENSBTAG00000012074	ENSBTAT00000081522	MYB	SANT/Myb domain||Myb domain||Transcription regulator Wos2-domain||C-myb, C-terminal||Homeobox-like domain superfamily||Myb-like transcription factor	protein_coding	Annotated_mRNA	9	73221494	73255871	9:73221494-73255871	+	16	3260	725	0.569499	0.508218	1.52768	1.11284	0.749266	0.101262	0.153463	0.101532	0.929559	0.276381	1.71386	0.0425449	0.726847
ENSBTAG00000008693	ENSBTAT00000066916	EFCAB1	EF-hand domain||EF-Hand 1, calcium-binding site||Recoverin family||EF-hand domain pair	protein_coding	Annotated_mRNA	14	19817531	19828829	14:19817531-19828829	-	7	1411	212	0	0.121133	0	0.068954	0	0	0	0	0.0475218	0	6.90437	0.0379607	0.700412
ENSBTAG00000033248	ENSBTAT00000045591	CDH3	Cadherin-like||Cadherin-like superfamily||Cadherin, cytoplasmic domain||Catenin binding domain superfamily||Cadherin||Cadherin conserved site||Cadherin prodomain	protein_coding	Annotated_mRNA	18	35970301	36017135	18:35970301-36017135	+	16	4750	829	2.90382	4.11381	4.08776	4.32016	0.438932	1.1358	2.76752	0.441808	3.85639	1.19601	1.67401	0.00399164	0.26089
ENSBTAG00000017798	ENSBTAT00000023664	ERH	Enhancer of rudimentary superfamily||Enhancer of rudimentary	protein_coding	Annotated_mRNA	10	81172307	81184975	10:81172307-81184975	-	4	727	104	34.4881	39.0725	69.5978	66.1331	21.0948	14.1439	35.2541	38.9724	52.3229	27.3663	0.925145	0.027718	0.602649
ENSBTAG00000015794	ENSBTAT00000020974	NES	Intermediate filament, rod domain||Nestin||Intermediate filament protein, conserved site	protein_coding	Annotated_mRNA	3	14159893	14168905	3:14159893-14168905	+	4	5935	1798	3.39263	0.035252	4.44929	0.246788	36.115	0.388111	0.259896	11.249	2.03099	12.003	-2.55465	0.0459207	0.751341
ENSBTAG00000010564	ENSBTAT00000013967	ELOVL6	ELO family||Elongation of very long chain fatty acids protein 6||ELO family, conserved site	protein_coding	Annotated_mRNA	6	15228346	15360477	6:15228346-15360477	+	4	3184	264	20.9798	62.475	10.1598	30.6319	20.9292	6.91376	13.9403	14.6341	31.0616	14.1043	1.0557	0.0245037	0.571928
ENSBTAG00000052665	ENSBTAT00000007170	CYP3A4	Cytochrome P450 superfamily||Cytochrome P450||Cytochrome P450, E-class, group II||Cytochrome P450, E-class, group I||Cytochrome P450, E-class, CYP3A||Cytochrome P450, conserved site	protein_coding	Annotated_mRNA	25	36584417	36633899	25:36584417-36633899	-	13	1967	503	109.641	155.207	75.6557	224.208	45.4206	80.0345	112.635	9.9302	141.178	62.0051	1.16382	0.0314393	0.633874
ENSBTAG00000021340	ENSBTAT00000028444	POU2F3	Cro/C1-type helix-turn-helix domain||Homeobox domain||POU domain||Octamer-binding transcription factor||Homeobox, conserved site||POU-specific domain||Homeobox-like domain superfamily||Lambda repressor-like, DNA-binding domain superfamily	protein_coding	Annotated_mRNA	15	30816877	30903525	15:30816877-30903525	+	13	1409	429	0.028019	0.07879	0	0	0	0	0	0	0.0267023	0	10.0584	0.00206307	0.192466
ENSBTAG00000021346	ENSBTAT00000028456	CCDC34	Coiled-coil domain-containing protein 34	protein_coding	Annotated_mRNA	15	58043890	58088286	15:58043890-58088286	-	6	1098	365	2.15641	2.77784	3.70695	2.84739	2.03313	1.01386	1.75123	0.624343	2.87215	1.35564	1.08911	0.027214	0.597486
ENSBTAG00000009476	ENSBTAT00000078357	VEGFD	Cystine-knot cytokine||Platelet-derived growth factor, conserved site||CXCXC repeat||PDGF/VEGF domain	protein_coding	Annotated_mRNA	X	128109577	128153168	X:128109577-128153168	+	7	1035	344	0.018151	0.027523	0	0.032291	0	0	0	0	0.0194913	0	8.16429	0.00325823	0.236194
ENSBTAG00000009475	ENSBTAT00000012472	PLXDC2	Plexin domain-containing protein 2||Plexin domain-containing protein||Plexin repeat||PSI domain	protein_coding	Annotated_mRNA	13	21312388	21732908	13:21312388-21732908	+	14	3640	531	23.0774	12.0721	4.5725	13.127	29.3143	29.9539	26.5188	30.1896	13.2122	28.9941	-1.1716	0.00441758	0.27566
ENSBTAG00000005850	ENSBTAT00000007690	DLK2	EGF-type aspartate/asparagine hydroxylation site||EGF-like, conserved site||EGF-like domain||EGF-like calcium-binding, conserved site||EGF-like calcium-binding domain	protein_coding	Annotated_mRNA	23	17008895	17013149	23:17008895-17013149	-	5	1401	383	0.604064	2.18838	0.717361	3.2921	0.372792	0.233961	0.210455	0.194869	1.70048	0.253019	2.73241	0.00964829	0.392864
ENSBTAG00000018540	ENSBTAT00000024676	NOX4	Cytochrome b245, heavy chain||Ferric reductase transmembrane component-like domain||FAD-binding 8||Ferric reductase, NAD binding domain||Riboflavin synthase-like beta-barrel||Ferredoxin-NADP reductase (FNR), nucleotide-binding domain||FAD-binding domain, ferredoxin reductase-type	protein_coding	Annotated_mRNA	29	6120515	6303004	29:6120515-6303004	+	18	3862	578	0	0	0	0	0	0.021006	0.008826	0	0	0.007458	-9.249	0.00538584	0.303114
ENSBTAG00000018543	ENSBTAT00000024683	VIL1	Gelsolin-like domain||Villin/Gelsolin||Gelsolin-like domain superfamily||Villin headpiece domain superfamily||ADF-H/Gelsolin-like domain superfamily||Villin||Villin headpiece	protein_coding	Annotated_mRNA	2	106422780	106446519	2:106422780-106446519	+	20	2672	827	0	0	0	0	0.008342	0	0.013816	0.095525	0	0.0294207	-8.27896	0.00423912	0.271731
ENSBTAG00000000799	ENSBTAT00000081695	ICA1	Islet cell autoantigen 1/Ica1-like||Islet cell autoantigen 1||AH/BAR domain superfamily||Arfaptin homology (AH) domain||Islet cell autoantigen Ica1, C-terminal	protein_coding	Annotated_mRNA	4	16192292	16325326	4:16192292-16325326	-	13	1968	509	15.9256	13.163	9.89403	13.4623	21.5981	19.0046	19.156	23.1369	13.1112	20.7239	-0.671563	0.0321122	0.640033
ENSBTAG00000011202	ENSBTAT00000014878	CARD19	-	protein_coding	Annotated_mRNA	8	84481296	84497538	8:84481296-84497538	+	6	1732	183	38.3565	5.01289	24.5956	14.8893	47.5305	25.8596	20.4435	155.91	20.7136	62.4358	-1.63126	0.00886126	0.378916
ENSBTAG00000012963	ENSBTAT00000083387	VILL	Gelsolin-like domain superfamily||Villin-like protein||Villin/Gelsolin||Gelsolin-like domain||Villin headpiece||ADF-H/Gelsolin-like domain superfamily||Villin headpiece domain superfamily	protein_coding	Annotated_mRNA	22	11441002	11459404	22:11441002-11459404	+	20	3173	889	6.6392	2.14408	3.28993	4.3994	18.5636	2.32136	5.20815	35.6048	4.11815	15.4245	-1.94528	0.00371142	0.251906
ENSBTAG00000009156	ENSBTAT00000012064	CAMK2N1	Calcium/calmodulin-dependent protein kinase II inhibitor	protein_coding	Annotated_mRNA	2	132136807	132139923	2:132136807-132139923	+	2	1556	78	0.286788	5.05861	0.088373	0.36079	0.043667	0.144738	0.37479	0.117654	1.44864	0.170212	3.13274	0.0288074	0.610158
ENSBTAG00000009150	ENSBTAT00000012059	SPON1	Reeler domain||Thrombospondin type-1 (TSP1) repeat||Spondin, N-terminal||Spondin, N-terminal domain superfamily||Thrombospondin type-1 (TSP1) repeat superfamily	protein_coding	Annotated_mRNA	15	38457984	38773001	15:38457984-38773001	-	16	4063	807	50.7766	16.5333	19.2757	50.5492	42.3525	60.6306	71.1824	162.601	34.2837	84.1917	-1.34677	0.00353519	0.2473
ENSBTAG00000004381	ENSBTAT00000005750	TACSTD2	Thyroglobulin type-1||Thyroglobulin type-1 superfamily	protein_coding	Annotated_mRNA	3	87457691	87458650	3:87457691-87458650	+	1	960	319	117.556	94.1258	175.514	92.0917	338.867	243.258	134.917	237.206	119.822	238.562	-0.986508	0.0222122	0.552956
ENSBTAG00000022161	ENSBTAT00000029895	TLR7	Leucine-rich repeat unit||Leucine-rich repeat domain superfamily||Toll-like receptor 7||Leucine-rich repeat||Toll/interleukin-1 receptor homology (TIR) domain||Leucine-rich repeat, typical subtype||Toll/interleukin-1 receptor homology (TIR) domain superfamily	protein_coding	Annotated_mRNA	X	130769575	130786365	X:130769575-130786365	-	3	3403	1050	0.010621	0.007734	0.018779	0.017969	0	0	0	0	0.0137757	0	6.6639	0.00328948	0.236194
ENSBTAG00000022169	ENSBTAT00000023938	PREX2	PREX2, DEP domain 1||Winged helix DNA-binding domain superfamily||PDZ superfamily||DEP domain||Guanine-nucleotide dissociation stimulator, CDC24, conserved site||Winged helix-like DNA-binding domain superfamily||PDZ domain||Pleckstrin homology domain||PH-like domain superfamily||Dbl homology (DH) domain||Dbl homology (DH) domain superfamily	protein_coding	Annotated_mRNA	14	31977409	32270936	14:31977409-32270936	+	41	5225	1605	0	0	0	0	0	0.014786	0	0	0	0.0036965	-8.82269	0.0285364	0.610013
ENSBTAG00000019266	ENSBTAT00000045149	TDRD12	SNase-like, OB-fold superfamily||Tudor domain	protein_coding	Annotated_mRNA	18	43203605	43231733	18:43203605-43231733	+	10	1154	334	0.033982	0.07867	0	0	0	0	0	0	0.028163	0	8.514	0.0115648	0.426429
ENSBTAG00000019262	ENSBTAT00000061367	TOP2A	C-terminal associated domain of TOPRIM||DNA topoisomerase, type IIA, subunit B, C-terminal||DNA topoisomerase, type IIA, subunit B, domain 2||DNA topoisomerase, type IIA, conserved site||DTHCT||DNA topoisomerase 2, TOPRIM domain||Ribosomal protein S5 domain 2-type fold||DNA topoisomerase II, eukaryotic-type||Histidine kinase/HSP90-like ATPase||DNA topoisomerase, type IIA, subunit A/ C-terminal, a…	protein_coding	Annotated_mRNA	19	40627306	40653433	19:40627306-40653433	-	35	5434	1532	16.0212	32.5666	37.5285	24.1151	24.8421	1.32496	6.72198	5.5021	27.5579	9.59779	1.5574	0.0121658	0.440307
ENSBTAG00000022989	ENSBTAT00000031231	FAM174B	Protein of unknown function DUF1180	protein_coding	Annotated_mRNA	21	14339186	14379062	21:14339186-14379062	+	3	1400	159	9.12523	1.93043	4.8765	1.64116	17.5771	6.26512	3.12184	11.1166	4.39333	9.52017	-1.16117	0.0458996	0.751341
ENSBTAG00000021187	ENSBTAT00000028235	ID2	Helix-loop-helix DNA-binding domain superfamily||Myc-type, basic helix-loop-helix (bHLH) domain||DNA-binding protein inhibitor	protein_coding	Annotated_mRNA	11	88604880	88607401	11:88604880-88607401	-	3	1396	134	3.43394	19.5179	2.39721	5.23944	2.53355	0.849581	2.54015	2.59231	7.64712	2.1289	1.90015	0.0351695	0.670262
ENSBTAG00000021181	ENSBTAT00000028226	BUB1	Mad3/Bub1 homology region 1||Protein kinase, ATP binding site||Protein kinase domain||Mitotic spindle checkpoint protein Bub1/Mad3||Protein kinase-like domain superfamily||Serine/threonine-protein kinase, active site	protein_coding	Annotated_mRNA	11	1585412	1618575	11:1585412-1618575	+	25	3731	1078	5.05001	7.1613	16.7434	4.50111	8.1046	0.405707	1.06369	3.18402	8.36395	3.1895	1.43254	0.0419676	0.723269
ENSBTAG00000005085	ENSBTAT00000037900	TRIM63	Zinc finger, RING-type, conserved site||B-box, C-terminal||COS domain||Zinc finger, RING/FYVE/PHD-type||Zinc finger, RING-type||B-box-type zinc finger||RING-type zinc-finger, LisH dimerisation motif	protein_coding	Annotated_mRNA	2	127020869	127035929	2:127020869-127035929	+	9	1765	354	0	0	0.019774	0.101577	0	0	0	0	0.0303378	0	7.58339	0.0227201	0.55966
ENSBTAG00000031933	ENSBTAT00000045286	ALOX12E	PLAT/LH2 domain||Lipoxygenase, vertebrates, PLAT domain||PLAT/LH2 domain superfamily||Lipoxygenase, iron binding site||Lipoxygenase, mammalian||Lipoxygenase, C-terminal||Lipoxigenase, C-terminal domain superfamily||Lipoxygenase	protein_coding	Annotated_mRNA	19	26727566	26736433	19:26727566-26736433	+	13	2276	633	3.45006	0.278808	0.783127	1.12876	8.10389	3.80564	19.3579	0.143695	1.41019	7.85277	-2.55438	0.010477	0.408741
ENSBTAG00000032774	ENSBTAT00000046544	ADIRF	Adipogenesis regulatory factor	protein_coding	Annotated_mRNA	28	41580848	41583091	28:41580848-41583091	+	3	382	76	152.97	685.014	128.307	494.005	38.9135	35.357	122.069	116.611	365.074	78.2376	2.21604	0.00022491	0.0568925
ENSBTAG00000014773	ENSBTAT00000019652	HMMR	Intracellular hyaluronic acid binding protein||Hyaluronan-mediated motility receptor, C-terminal||Hyaluronan mediated motility receptor, N-terminal	protein_coding	Annotated_mRNA	7	75137017	75165136	7:75137017-75165136	+	15	1995	664	16.7047	31.9381	19.691	19.2501	15.0334	6.39782	11.0289	7.64039	21.896	10.0251	1.14352	0.00472779	0.286653
ENSBTAG00000018123	ENSBTAT00000024122	FBLN5	EGF-type aspartate/asparagine hydroxylation site||EGF-like calcium-binding, conserved site||Growth factor receptor cysteine-rich domain superfamily||EGF-like calcium-binding domain||Complement Clr-like EGF domain||Fibulin-5||EGF-like domain||EGF-like, conserved site	protein_coding	Annotated_mRNA	21	56567085	56659651	21:56567085-56659651	-	11	2519	448	0.208625	0.028499	0.235488	0.192104	0.131991	0.725435	0.364256	0.705086	0.166179	0.481692	-1.57507	0.0381344	0.701965
ENSBTAG00000019808	ENSBTAT00000072807	CCSER1	Serine-rich coiled-coil domain-containing protein 1||Serine-rich coiled-coil domain-containing protein	protein_coding	Annotated_mRNA	6	33968925	34500743	6:33968925-34500743	-	7	2520	674	11.2118	1.66954	3.92329	11.3699	10.4371	18.6334	12.552	10.7932	7.04363	13.1039	-0.981408	0.0422263	0.724561
ENSBTAG00000019806	ENSBTAT00000084961	YPEL2	Yippee domain||Yippee/Mis18/Cereblon||Yippee family	protein_coding	Annotated_mRNA	19	10299297	10358646	19:10299297-10358646	+	4	734	146	4.83715	2.13553	1.46562	2.58473	5.19748	6.73452	4.85245	6.58509	2.75576	5.84239	-1.11286	0.0152533	0.482303
ENSBTAG00000011658	ENSBTAT00000077372	PTPN18	Protein-tyrosine phosphatase-like||Protein-tyrosine phosphatase, catalytic||PTP type protein phosphatase||Protein-tyrosine phosphatase, active site||Tyrosine specific protein phosphatases domain	protein_coding	Annotated_mRNA	2	1322993	1352673	2:1322993-1352673	+	15	1434	432	21.4943	10.2643	39.4175	24.6608	60.4223	49.719	32.1223	45.0252	23.9593	46.8222	-0.974976	0.0214924	0.547196
ENSBTAG00000018071	ENSBTAT00000046331	TMOD4	Tropomodulin-4||Tropomodulin||Leucine-rich repeat domain superfamily	protein_coding	Annotated_mRNA	3	19637443	19641926	3:19637443-19641926	+	10	1196	345	0.044562	0	0.029084	0.043933	0	0	0	0	0.0293948	0	5.9043	0.0271938	0.597486
ENSBTAG00000020076	ENSBTAT00000017763	CATHL5	Cathelicidin||Cathelicidin, conserved site	protein_coding	Annotated_mRNA	22	51671499	51673833	22:51671499-51673833	-	4	964	244	0	0	0	0	0.032775	0.619089	0.328956	0	0	0.245205	-10.1045	0.000210395	0.0562448
ENSBTAG00000010241	ENSBTAT00000075682	UNC5D	Immunoglobulin subtype 2||Immunoglobulin-like domain superfamily||Immunoglobulin I-set||Death-like domain superfamily||ZU5 domain||Thrombospondin type-1 (TSP1) repeat||Thrombospondin type-1 (TSP1) repeat superfamily||Immunoglobulin-like domain||Immunoglobulin subtype||Netrin receptor UNC5||UNC5D, Death domain||UPA domain||Death domain||Immunoglobulin-like fold	protein_coding	Annotated_mRNA	27	31082652	31370431	27:31082652-31370431	+	16	2639	817	0	0.035079	0	0	0	0	0	0	0.00876975	0	10.0263	0.0105579	0.408784
ENSBTAG00000010244	ENSBTAT00000079041	CLIC5	Glutathione Transferase family||Glutathione S-transferase, N-terminal||Intracellular chloride channel||CLIC5, C-terminal GST domain||Glutathione S-transferase, C-terminal domain superfamily||Glutathione S-transferase, C-terminal-like||Chloride intracellular channel protein 5||Thioredoxin-like superfamily	protein_coding	Annotated_mRNA	23	19190225	19351221	23:19190225-19351221	-	5	2861	467	2.623	0.487295	4.65356	1.16756	14.8977	16.4335	3.66438	6.13249	2.23285	10.282	-2.20656	0.000293395	0.0651142
ENSBTAG00000051421	ENSBTAT00000078431	PCP4	Calmodulin regulator protein PCP4	protein_coding	Annotated_mRNA	1	139937150	140005775	1:139937150-140005775	+	3	601	62	0	0	0	0.138919	0	0	0	0	0.0347297	0	9.94614	0.0103915	0.407213
ENSBTAG00000021069	ENSBTAT00000028055	PBK	TOPK, catalytic domain||Protein kinase-like domain superfamily||Serine/threonine-protein kinase, active site||Lymphokine-activated killer T-cell-originated protein kinase||Protein kinase domain	protein_coding	Annotated_mRNA	8	10953326	10986286	8:10953326-10986286	+	8	1956	324	12.6036	19.0194	41.0698	21.8064	23.1961	0.852894	4.09069	9.32706	23.6248	9.36668	1.38123	0.0404249	0.715034
ENSBTAG00000034075	ENSBTAT00000066171	SLC7A11	L-type amino acid transporter||Amino acid/polyamine transporter I	protein_coding	Annotated_mRNA	17	19415527	19485045	17:19415527-19485045	+	11	1467	488	9.60224	5.12003	4.18356	29.4501	2.99248	0.328149	1.09708	3.71852	12.089	2.03406	2.52423	0.000220916	0.0568925
ENSBTAG00000008793	ENSBTAT00000076520	RNASE1	Ribonuclease A-domain||Pancreatic ribonuclease||Ribonuclease A-like domain superfamily||Ribonuclease A, active site	protein_coding	Annotated_mRNA	10	26351238	26385111	10:26351238-26385111	+	12	441	147	48.0821	3.23131	1.36982	20.0444	5.73533	3.4203	3.88987	0.908823	18.1819	3.48858	2.40941	0.00269451	0.220153
ENSBTAG00000019630	ENSBTAT00000026153	RGL1	Ras guanine nucleotide exchange factor domain superfamily||Ras guanine-nucleotide exchange factors catalytic domain||Ras-like guanine nucleotide exchange factor, N-terminal||Ras guanine-nucleotide exchange factor catalytic domain superfamily||Ras guanine-nucleotide exchange factor, conserved site||Ras-associating (RA) domain||Ras-like guanine nucleotide exchange factor||Ubiquitin-like domain supe…	protein_coding	Annotated_mRNA	16	64831671	64961118	16:64831671-64961118	+	18	4250	768	1.4301	0.094227	0.230178	0.209007	1.72164	1.11233	0.410444	2.6642	0.490878	1.47715	-1.56442	0.0336342	0.656797
ENSBTAG00000007142	ENSBTAT00000007071	CPPED1	Calcineurin-like phosphoesterase domain, ApaH type||Metallo-dependent phosphatase-like||CPPED1, metallophosphatase domain	protein_coding	Annotated_mRNA	25	11426695	11531394	25:11426695-11531394	-	4	1729	313	2.90801	2.24055	1.90002	1.71076	7.75137	2.96632	1.98336	6.39765	2.18984	4.77467	-1.01373	0.0339841	0.660177
ENSBTAG00000017369	ENSBTAT00000023092	MAMDC2	Concanavalin A-like lectin/glucanase domain superfamily||MAM domain	protein_coding	Annotated_mRNA	8	46233994	46396740	8:46233994-46396740	+	14	2765	686	41.2643	7.01309	19.8211	9.45548	22.5646	73.0336	34.9178	62.7131	19.3885	48.3073	-1.36041	0.00712815	0.341293
ENSBTAG00000001273	ENSBTAT00000001675	NLRP3	Leucine-rich repeat||Death-like domain superfamily||NACHT-associated domain||NACHT nucleoside triphosphatase||P-loop containing nucleoside triphosphate hydrolase||NOD2, winged helix domain||Leucine-rich repeat domain superfamily||NLRC, helical domain HD2||DAPIN domain	protein_coding	Annotated_mRNA	7	40663606	40710647	7:40663606-40710647	+	10	3679	1031	0.010731	0.030041	0	0	0	0	0	0	0.010193	0	7.80635	0.0200363	0.534416
ENSBTAG00000051916	ENSBTAT00000085803	RIPPLY3	Ripply family	protein_coding	Annotated_mRNA	1	149264011	149269725	1:149264011-149269725	+	2	2029	225	0.049435	0.054714	0.06823	0	0	0	0	0	0.0430948	0	7.48018	0.0063523	0.322601
ENSBTAG00000014847	ENSBTAT00000085810	BBOX1	TauD/TfdA-like domain||Taurine dioxygenase TauD-like superfamily||Gamma-butyrobetaine hydroxylase||Gamma-butyrobetaine hydroxylase-like, N-terminal||GBBH-like, N-terminal domain superfamily	protein_coding	Annotated_mRNA	15	57769363	57839046	15:57769363-57839046	+	7	1503	372	0.056425	0	0.017244	0	0	0	0	0	0.0184172	0	8.55225	0.0105315	0.408784
ENSBTAG00000024984	ENSBTAT00000034843	FSBP	Myb/SANT-like DNA-binding domain	protein_coding	Annotated_mRNA	14	69906195	69910872	14:69906195-69910872	+	2	900	299	1.57811	3.90286	0.015899	4.64137	0.064543	0.098088	0.06557	0.072549	2.53456	0.0751875	5.02746	0.000186265	0.0521653
ENSBTAG00000026936	ENSBTAT00000049376	ZGRF1	Domain of unknown function DUF2439||DNA2/NAM7 helicase-like, AAA domain||Zinc finger, GRF-type||DNA2/NAM7 helicase, AAA domain||P-loop containing nucleoside triphosphate hydrolase	protein_coding	Annotated_mRNA	6	12992269	13044915	6:12992269-13044915	+	29	6130	1970	2.1537	3.98465	2.6941	3.69717	2.34204	0.782444	1.35555	0.865986	3.1324	1.3365	1.2422	0.0101069	0.402309
ENSBTAG00000021924	ENSBTAT00000029229	PLA2G4E	C2 domain superfamily||Cytosolic phospholipases A2, C2-domain||Acyl transferase/acyl hydrolase/lysophospholipase||Lysophospholipase, catalytic domain||Cytosolic phospholipase A2, C2 domain||C2 domain	protein_coding	Annotated_mRNA	10	37390030	37427237	10:37390030-37427237	-	18	2466	821	0.284792	2.18658	0.714014	0.55247	0.012624	0.046504	0.193537	0	0.934464	0.0631662	3.7893	0.006714	0.331821
ENSBTAG00000040058	ENSBTAT00000069364	ORC5	Orc1-like, AAA ATPase domain||P-loop containing nucleoside triphosphate hydrolase||Origin recognition complex, subunit 5	protein_coding	Annotated_mRNA	4	45338222	45418037	4:45338222-45418037	-	14	1293	430	3.57529	3.16554	7.93698	5.76712	4.02216	1.99389	2.50965	2.23383	5.11123	2.68988	0.925374	0.0283923	0.609424
ENSBTAG00000001927	ENSBTAT00000032875	ATP6V1C2	Vacuolar ATP synthase subunit C superfamily||ATPase, V1 complex, subunit C	protein_coding	Annotated_mRNA	11	86882894	86942882	11:86882894-86942882	-	14	1543	427	4.49823	0.941986	1.50431	1.67261	1.81228	4.91547	2.35999	9.78047	2.15429	4.71705	-1.17844	0.0367747	0.68783
ENSBTAG00000001920	ENSBTAT00000085647	POLQ	Helicase, C-terminal||DNA-directed DNA polymerase, family A, conserved site||Helicase superfamily 1/2, ATP-binding domain||Ribonuclease H superfamily||DNA polymerase A||DNA-directed DNA polymerase, family A, palm domain||P-loop containing nucleoside triphosphate hydrolase||DEAD/DEAH box helicase domain||Ribonuclease H-like superfamily	protein_coding	Annotated_mRNA	1	65944699	66053204	1:65944699-66053204	-	31	7620	2539	1.3838	2.36584	1.9026	2.12705	1.3684	0.072072	0.484036	0.772749	1.94482	0.674314	1.55255	0.0138397	0.466445
ENSBTAG00000019401	ENSBTAT00000025849	LRRIQ3	IQ motif, EF-hand binding site||Leucine-rich repeat domain superfamily||Leucine-rich repeat	protein_coding	Annotated_mRNA	3	70608442	70718331	3:70608442-70718331	+	6	1217	304	0.108996	0	0.057355	0.084331	0	0	0	0	0.0626705	0	9.76141	0.000261919	0.0610511
ENSBTAG00000017662	ENSBTAT00000023487	EEF2K	Protein kinase-like domain superfamily||Sel1-like repeat||Eukaryotic elongation factor 2 kinase||Tetratricopeptide-like helical domain superfamily||MHCK/EF2 kinase	protein_coding	Annotated_mRNA	25	19903413	19955828	25:19903413-19955828	+	17	4213	723	21.4945	8.45834	11.0962	10.3313	20.5466	26.8023	16.2309	32.817	12.8451	24.0992	-0.934732	0.0143511	0.473181
ENSBTAG00000009357	ENSBTAT00000076664	IL34	Interleukin-34||Interleukin-34 superfamily	protein_coding	Annotated_mRNA	18	1510170	1522450	18:1510170-1522450	-	6	2312	234	0	0.011625	0.015095	0.042708	0	0	0	0	0.017357	0	8.67888	0.00196048	0.186722
ENSBTAG00000011095	ENSBTAT00000014725	FAR2	NAD(P)-binding domain superfamily||Fatty acyl-CoA reductase, C-terminal||Fatty acyl-CoA reductase||Male sterility, NAD-binding	protein_coding	Annotated_mRNA	5	80281585	80337660	5:80281585-80337660	-	11	3358	515	9.27934	3.81306	10.9144	8.65993	21.3482	15.9841	8.4907	14.6127	8.16667	15.1089	-0.902317	0.0243747	0.571928
ENSBTAG00000012846	ENSBTAT00000017070	KIAA1549L	Protein of unknown function DUF3827	protein_coding	Annotated_mRNA	15	63989009	64306981	15:63989009-64306981	+	21	4793	1412	0	0	0	0	0	0	0.007574	0	0	0.0018935	-8.09322	0.0438606	0.734915
ENSBTAG00000004750	ENSBTAT00000006235	VSTM2L	Immunoglobulin V-set domain||Immunoglobulin-like fold||Immunoglobulin-like domain||V-set and transmembrane domain-containing protein 2-like protein||Immunoglobulin subtype||Immunoglobulin-like domain superfamily	protein_coding	Annotated_mRNA	13	66799390	66838313	13:66799390-66838313	+	4	1974	204	0	0	0	0	0	0.041512	0	0.018623	0	0.0150338	-8.02309	0.016636	0.492788
ENSBTAG00000009050	ENSBTAT00000011923	ADIPOR2	AdipoR/Haemolysin-III-related	protein_coding	Annotated_mRNA	5	108180786	108225416	5:108180786-108225416	+	8	1660	386	7.83307	4.52301	6.65413	5.98396	10.7843	12.53	6.64032	17.4013	6.24854	11.839	-0.936218	0.0153435	0.482562
ENSBTAG00000013769	ENSBTAT00000076938	NECTIN3	Immunoglobulin V-set domain||Immunoglobulin-like fold||CD80-like, immunoglobulin C2-set||Immunoglobulin-like domain superfamily||Immunoglobulin-like domain||Nectin-3||Immunoglobulin subtype	protein_coding	Annotated_mRNA	1	55893616	56089185	1:55893616-56089185	+	9	1471	474	6.9947	5.50886	8.22734	5.89281	7.17021	21.478	26.7209	8.9532	6.65593	16.0806	-1.2869	0.00273619	0.221199
ENSBTAG00000006280	ENSBTAT00000008241	RBFOX3	RNA recognition motif domain||RNA-binding domain superfamily||FOX1, RNA recognition motif||RNA binding protein Fox-1||Nucleotide-binding alpha-beta plait domain superfamily||Fox-1 C-terminal domain	protein_coding	Annotated_mRNA	19	53005648	53334641	19:53005648-53334641	+	12	2326	328	0	0	0.045014	0	0	0	0	0	0.0112535	0	10.4902	0.00614615	0.320006
ENSBTAG00000018382	ENSBTAT00000024458	SMS	Spermidine synthase, tetramerisation domain superfamily||Spermine synthase, N-terminal||Spermine synthase, animal||Polyamine biosynthesis domain, conserved site||Spermidine synthase, tetramerisation domain||Polyamine biosynthesis domain||S-adenosyl-L-methionine-dependent methyltransferase	protein_coding	Annotated_mRNA	X	121317511	121349423	X:121317511-121349423	-	11	1053	350	22.7811	6.01864	14.2986	14.5794	25.9369	31.5652	17.2319	40.3282	14.4194	28.7656	-1.04389	0.0102552	0.404786
ENSBTAG00000031383	ENSBTAT00000044465	SMIM24	PDZK1-interacting protein 1/SMIM24	protein_coding	Annotated_mRNA	7	20433050	20436476	7:20433050-20436476	+	4	1263	134	0	0	0	0	0.027825	0	0.05846	0.029106	0	0.0288477	-5.55303	0.0375304	0.696775
ENSBTAG00000015743	ENSBTAT00000020904	GMPR	IMP dehydrogenase/GMP reductase||IMP dehydrogenase / GMP reductase, conserved site||Aldolase-type TIM barrel||GMP reductase	protein_coding	Annotated_mRNA	23	40838499	40899445	23:40838499-40899445	-	9	1559	340	5.34782	0.406402	4.51072	3.95701	12.8829	13.3429	4.23937	12.7059	3.55549	10.7928	-1.60244	0.00575734	0.311162
ENSBTAG00000030278	ENSBTAT00000075360	EGFL7	EMI domain||EGF-like calcium-binding, conserved site||EGF-like domain, extracellular||EGF-like calcium-binding domain||EGF-like, conserved site||EGF-like domain	protein_coding	Annotated_mRNA	11	104078014	104087183	11:104078014-104087183	+	10	1495	274	0.414085	0.300908	0.273158	0.309264	1.17956	2.21821	0.611153	1.17782	0.324354	1.29669	-2.00826	0.0317438	0.636093
ENSBTAG00000011112	ENSBTAT00000014756	KCNK5	Two pore domain potassium channel, TASK family||Potassium channel domain||Two pore domain potassium channel	protein_coding	Annotated_mRNA	23	13060754	13101280	23:13060754-13101280	-	5	3575	497	2.12512	1.34946	1.21806	4.55492	0.522285	0.844586	1.20566	0.636572	2.31189	0.802276	1.47714	0.00887088	0.378916
ENSBTAG00000005633	ENSBTAT00000072317	ARHGEF28	ARHGEF1-like, PH domain||Dbl homology (DH) domain superfamily||Ankyrin repeat-containing domain||Protein kinase C-like, phorbol ester/diacylglycerol-binding domain||Dbl homology (DH) domain||PH-like domain superfamily||Pleckstrin homology domain	protein_coding	Annotated_mRNA	20	7717297	7967728	20:7717297-7967728	-	34	6035	1603	16.0209	5.40215	6.29122	4.52634	17.094	19.5248	8.6752	24.0484	8.06016	17.3356	-1.13688	0.00810138	0.361804
ENSBTAG00000004275	ENSBTAT00000005599	DKK3	Prokineticin domain||Dickkopf, N-terminal cysteine-rich||Dickkopf-like protein	protein_coding	Annotated_mRNA	15	40685311	40735279	15:40685311-40735279	+	8	2572	349	120.557	19.8767	49.6537	68.7059	140.609	317.35	171.345	206.795	64.6984	209.025	-1.74635	0.000106112	0.0364426
ENSBTAG00000004272	ENSBTAT00000076068	ISG12(B)	IFI6/IFI27-like domain superfamily||Interferon alpha-inducible protein IFI6/IFI27-like	protein_coding	Annotated_mRNA	21	58716273	58727005	21:58716273-58727005	+	5	842	170	5.34125	4.37469	7.08022	32.0447	147.82	29.2015	13.3329	13.0461	12.2102	50.85	-2.0856	0.00595311	0.316848
ENSBTAG00000019140	ENSBTAT00000025479	SPINK5	Kazal domain||Kazal domain superfamily	protein_coding	Annotated_mRNA	7	59323453	59399497	7:59323453-59399497	+	32	3408	1135	1.3754	13.9757	0.54326	3.10938	0.019762	0.626344	2.05843	0.150036	4.75093	0.713643	2.78093	0.00819288	0.36246
ENSBTAG00000008710	ENSBTAT00000011477	KCNH1	Potassium voltage-gated channel subfamily H member 1||Cyclic nucleotide-binding-like||PAS domain||Ion transport domain||Cyclic nucleotide-binding domain||PAS domain superfamily||Potassium channel, voltage-dependent, EAG/ELK/ERG||Potassium channel, voltage-dependent, EAG||RmlC-like jelly roll fold||PAS-associated, C-terminal||PAC motif	protein_coding	Annotated_mRNA	16	72205829	72642416	16:72205829-72642416	+	11	3489	987	0	0.061304	0	0.009604	0	0	0	0	0.017727	0	11.8285	0.000203497	0.0556659
ENSBTAG00000013176	ENSBTAT00000074522	SMOC2	EF-hand domain pair||Thyroglobulin type-1 superfamily||Thyroglobulin type-1||Kazal domain superfamily||EF-hand domain||Kazal domain||SPARC/Testican, calcium-binding domain||EF-Hand 1, calcium-binding site	protein_coding	Annotated_mRNA	9	102645195	102803012	9:102645195-102803012	+	13	2975	445	0	0	0	0	0	0	0	0.037029	0	0.00925725	-9.26376	0.0183024	0.511968
ENSBTAG00000001765	ENSBTAT00000002313	HAPLN4	Immunoglobulin-like fold||C-type lectin fold||Immunoglobulin subtype||C-type lectin-like/link domain superfamily||Immunoglobulin-like domain||Immunoglobulin V-set domain||Link domain||Immunoglobulin-like domain superfamily||Immunoglobulin subtype 2	protein_coding	Annotated_mRNA	7	4011049	4015600	7:4011049-4015600	+	5	1335	402	0.082285	0.075669	0	0.050032	0	0	0	0	0.0519965	0	6.72268	0.013387	0.459751
ENSBTAG00000019929	ENSBTAT00000026553	ITGAV	Integrin alpha chain, C-terminal cytoplasmic region, conserved site||FG-GAP repeat||Integrin alpha, N-terminal||Integrin alpha chain||Integrin alpha beta-propellor||Integrin domain superfamily||Integrin alpha-2	protein_coding	Annotated_mRNA	2	9644483	9749235	2:9644483-9749235	-	29	3144	1047	103.851	34.363	51.7411	47.799	114.403	249.343	129.48	132.343	59.4386	156.392	-1.43042	0.000261069	0.0610511
ENSBTAG00000012343	ENSBTAT00000016375	TSPAN5	Tetraspanin/Peripherin||Tetraspanin, EC2 domain superfamily||Tetraspanin, conserved site||Tetraspanin	protein_coding	Annotated_mRNA	6	25923695	26102484	6:25923695-26102484	+	8	1442	268	0.567028	0.486861	2.1106	1.01988	0.748742	0.33465	0.323505	0.123946	1.04609	0.382711	1.47326	0.0125502	0.448428
ENSBTAG00000011700	ENSBTAT00000056565	PLLP	Marvel domain||Myelin and lymphocyte (MAL) protein	protein_coding	Annotated_mRNA	18	25260164	25290238	18:25260164-25290238	-	4	1510	182	14.7462	1.94993	2.2368	3.57782	18.5686	2.4909	1.81947	79.2592	5.6277	25.5345	-1.97446	0.0156541	0.486226
ENSBTAG00000014218	ENSBTAT00000018901	DKK1	Dickkopf-like protein||Dickkopf, N-terminal cysteine-rich||-	protein_coding	Annotated_mRNA	26	6846290	6849363	26:6846290-6849363	-	4	1577	265	6.24325	0.117327	5.74675	2.44115	24.6246	95.7919	11.5172	152.861	3.63712	71.1986	-4.31345	7.01e-06	0.00610722
ENSBTAG00000004848	ENSBTAT00000076093	OLFML2A	Olfactomedin-like domain||Olfactomedin-like protein 2A	protein_coding	Annotated_mRNA	11	95787141	95805310	11:95787141-95805310	+	8	1989	662	2.11168	2.07416	4.95608	5.45319	1.552	0.517192	1.61058	0.687365	3.64878	1.09178	1.72578	0.00794947	0.361724
ENSBTAG00000005461	ENSBTAT00000007184	SOX15	Protein SOX-15||High mobility group box domain superfamily||High mobility group box domain	protein_coding	Annotated_mRNA	19	27319235	27321042	19:27319235-27321042	-	2	1155	233	4.15217	6.97947	5.50302	5.21134	0.581712	1.24253	2.67937	0.997371	5.4615	1.37525	1.98239	0.0335527	0.656797
ENSBTAG00000009742	ENSBTAT00000085231	DOK7	Pleckstrin homology domain||PH-like domain superfamily||Protein Dok-7||IRS-type PTB domain||Dok-7, PTB domain||Dok-7, PH domain	protein_coding	Annotated_mRNA	6	115390539	115414972	6:115390539-115414972	-	8	1779	548	2.59974	0.449696	0.443886	1.63497	2.86869	3.37749	2.14242	23.4345	1.28207	7.95578	-2.64133	0.000508837	0.0867419
ENSBTAG00000018424	ENSBTAT00000024512	ACKR3	G protein-coupled receptor, rhodopsin-like||Atypical chemokine receptor 3||GPCR, rhodopsin-like, 7TM	protein_coding	Annotated_mRNA	3	116025262	116037482	3:116025262-116037482	+	2	1729	362	5.09259	5.02032	2.5038	3.5432	1.00781	0.823714	2.09332	0.577702	4.03998	1.12564	1.83027	0.0048811	0.292183
ENSBTAG00000007687	ENSBTAT00000010110	GDF6	Transforming growth factor beta, conserved site||Transforming growth factor-beta-related||Cystine-knot cytokine||Transforming growth factor-beta, C-terminal||TGF-beta, propeptide	protein_coding	Annotated_mRNA	14	68058424	68075722	14:68058424-68075722	+	2	1693	470	0	0	0.061844	0.209951	0	0	0	0	0.0679488	0	8.96513	0.00682915	0.334312
ENSBTAG00000007975	ENSBTAT00000010485	ALDH8A1	Aldehyde dehydrogenase domain||Aldehyde/histidinol dehydrogenase||Aldehyde dehydrogenase, glutamic acid active site||Aldehyde dehydrogenase, N-terminal||Aldehyde dehydrogenase, C-terminal||Aldehyde dehydrogenase, cysteine active site	protein_coding	Annotated_mRNA	9	72977327	73001905	9:72977327-73001905	-	7	2329	487	0.033902	0	0.104847	0	0.481325	0.146197	0.071278	1.72302	0.0346873	0.605454	-4.09896	0.0147288	0.477812
ENSBTAG00000005858	ENSBTAT00000007700	KCNJ13	Potassium channel, inwardly rectifying, transmembrane domain||Inward rectifier potassium channel 13||Inward rectifier potassium channel, C-terminal||Potassium channel, inwardly rectifying, Kir||Immunoglobulin E-set||Potassium channel, inwardly rectifying, Kir, cytoplasmic	protein_coding	Annotated_mRNA	3	112513879	112521623	3:112513879-112521623	-	3	1834	360	0	0.020177	0.045526	0.072838	0	0	0	0	0.0346352	0	6.92083	0.0116139	0.426902
ENSBTAG00000009506	ENSBTAT00000012508	NAGA	Aldolase-type TIM barrel||Glycoside hydrolase family 27/36, conserved site||Glycoside hydrolase, family 27||Glycosyl hydrolase, all-beta||Glycoside hydrolase superfamily||Alpha galactosidase A, C-terminal beta-sandwich domain	protein_coding	Annotated_mRNA	5	113024569	113032754	5:113024569-113032754	-	10	1921	411	33.6193	22.2236	29.1821	21.577	43.9877	43.8096	31.948	68.5432	26.6505	47.0721	-0.828742	0.0288572	0.610158
ENSBTAG00000050066	ENSBTAT00000074132	C15H11orf87	Uncharacterized protein C11orf87	protein_coding	Annotated_mRNA	15	19329469	19336445	15:19329469-19336445	+	2	5887	198	0	0	0	0	0	0.013896	0.012375	0.093604	0	0.0299687	-6.57509	0.0208469	0.541677
ENSBTAG00000001801	ENSBTAT00000002357	SYT4	Synaptotagmin||C2 domain||C2 domain superfamily||Synaptotagmin-4	protein_coding	Annotated_mRNA	24	12650269	12660064	24:12650269-12660064	+	4	3877	425	5.03225	10.6252	5.67502	24.4573	2.89107	5.8288	5.96971	3.05171	11.4474	4.43532	1.33833	0.0208753	0.541677
ENSBTAG00000011836	ENSBTAT00000015704	OMD	Osteomodulin||Leucine-rich repeat||Leucine-rich repeat domain superfamily||Leucine-rich repeat, typical subtype||Leucine-rich repeat N-terminal domain	protein_coding	Annotated_mRNA	8	84044974	84052939	8:84044974-84052939	-	3	1727	422	1.36017	1.23748	0.221993	1.65771	1.4689	13.5432	4.69875	0.731138	1.11934	5.1105	-2.11411	0.0231781	0.564701
ENSBTAG00000011833	ENSBTAT00000074395	GRIA3	Ionotropic glutamate receptor, metazoa||Receptor, ligand binding region||Periplasmic binding protein-like I||Ionotropic glutamate receptor||Ionotropic glutamate receptor, L-glutamate and glycine-binding domain	protein_coding	Annotated_mRNA	X	7567436	7866091	X:7567436-7866091	+	16	3162	824	9.84788	5.22922	4.80145	6.27573	10.5195	15.4387	11.3011	9.92587	6.53857	11.7963	-1.01556	0.0054526	0.303613
ENSBTAG00000019382	ENSBTAT00000025826	PKDCC	Protein kinase domain||FAM69, protein-kinase domain||Protein kinase-like domain superfamily	protein_coding	Annotated_mRNA	11	24464835	24474936	11:24464835-24474936	+	7	2460	493	19.053	2.73037	10.7867	2.84437	33.6619	19.1623	15.6429	52.1613	8.85362	30.1571	-1.7887	0.00350478	0.246119
ENSBTAG00000019529	ENSBTAT00000061132	ATP8A2	P-type ATPase, subfamily IV||P-type ATPase, cytoplasmic domain N||HAD superfamily||P-type ATPase||P-type ATPase, A domain superfamily||P-type ATPase, N-terminal||P-type ATPase, transmembrane domain superfamily||HAD-like superfamily||P-type ATPase, phosphorylation site||P-type ATPase, C-terminal	protein_coding	Annotated_mRNA	12	33380874	33831448	12:33380874-33831448	-	37	3565	1176	0	0	0	0	0.176807	0.022833	0	0.010208	0	0.052462	-13.011	4.14e-07	0.000885589
ENSBTAG00000013047	ENSBTAT00000017342	GRM7	GPCR, family 3, nine cysteines domain superfamily||GPCR, family 3, conserved site||GPCR, family 3||GPCR family 3, C-terminal||GPCR, family 3, metabotropic glutamate receptor 7||Periplasmic binding protein-like I||Receptor, ligand binding region||GPCR, family 3, metabotropic glutamate receptor||GPCR, family 3, nine cysteines domain	protein_coding	Annotated_mRNA	22	18673820	19567204	22:18673820-19567204	-	10	2745	915	0.879399	0.012043	0.318322	0.097053	0.838897	2.23743	0.419708	0.801948	0.326704	1.0745	-1.7771	0.0259802	0.584243
ENSBTAG00000001474	ENSBTAT00000001930	NRGN	IQ motif, EF-hand binding site	protein_coding	Annotated_mRNA	29	28218789	28225780	29:28218789-28225780	+	4	775	78	0	0.14038	0.042336	0	0	0	0	0	0.045679	0	7.26555	0.0305474	0.620577
ENSBTAG00000004145	ENSBTAT00000082045	ANO4	Anoctamin, dimerisation domain||Anoctamin-4||Anoctamin	protein_coding	Annotated_mRNA	5	64669204	65019419	5:64669204-65019419	+	28	4604	955	0.008575	0	0.029589	0.020746	1.84525	0.724227	0.023709	0.070245	0.0147275	0.665858	-5.3004	0.000896587	0.11832
ENSBTAG00000034586	ENSBTAT00000077739	MAL	Myelin and lymphocyte (MAL) protein||Marvel domain	protein_coding	Annotated_mRNA	11	1848722	1869053	11:1848722-1869053	+	3	784	181	13.6297	12.737	6.4943	5.74439	23.0629	104.48	14.9198	31.433	9.65134	43.474	-2.17174	0.000109986	0.0364426
ENSBTAG00000001101	ENSBTAT00000001456	IFNLR1	Fibronectin type III||Fibronectin type III superfamily||Immunoglobulin-like fold	protein_coding	Annotated_mRNA	2	128718562	128742668	2:128718562-128742668	+	7	4232	524	3.00333	1.06937	1.76837	1.78642	4.67846	3.30671	2.85172	5.66704	1.90687	4.12598	-1.14676	0.0218104	0.549113
ENSBTAG00000005373	ENSBTAT00000044796	TPM1	Tropomyosin	protein_coding	Annotated_mRNA	10	46999298	47022836	10:46999298-47022836	-	10	1131	284	2358.53	1688.59	1798.02	1522.88	3128.93	3108.74	2787.93	3201.62	1842	3056.81	-0.731346	0.0156448	0.486226
ENSBTAG00000004423	ENSBTAT00000075808	ARHGAP42	Rho GTPase activation protein||Rho GTPase-activating protein domain||SH3 domain||PH-like domain superfamily||SH3-like domain superfamily||AH/BAR domain superfamily||Pleckstrin homology domain	protein_coding	Annotated_mRNA	15	8008850	8351636	15:8008850-8351636	-	22	2838	816	15.7369	7.45993	9.00609	8.59393	16.2284	15.6171	17.1747	23.0163	10.1992	18.0091	-0.849408	0.0126289	0.448428
ENSBTAG00000004428	ENSBTAT00000005802	H2AFZ	Histone H2A/H2B/H3||Histone H2A||Histone H2A, C-terminal domain||Histone H2A conserved site||Histone-fold	protein_coding	Annotated_mRNA	6	24736918	24739414	6:24736918-24739414	+	5	1170	128	118.232	144.29	322.127	165.28	175.366	47.5545	78.0143	102.995	187.482	100.982	0.909358	0.0493454	0.774217
ENSBTAG00000037768	ENSBTAT00000013124	MMP3	Peptidase M10A, cysteine switch, zinc binding site||Hemopexin-like repeats||PGBD-like superfamily||Hemopexin, conserved site||Peptidoglycan binding-like||Metallopeptidase, catalytic domain superfamily||Hemopexin-like domain superfamily||Peptidase M10A, catalytic domain||Peptidase M10, metallopeptidase||Hemopexin-like domain||Peptidase M10A||Peptidase, metallopeptidase	protein_coding	Annotated_mRNA	15	5779177	5785763	15:5779177-5785763	+	10	1793	477	0	0.020639	0.048598	0.018626	0	0	0	0	0.0219657	0	6.12956	0.0250556	0.573397
ENSBTAG00000011971	ENSBTAT00000015885	NRP2	MAM domain||Spermadhesin, CUB domain superfamily||Coagulation factor 5/8 C-terminal domain||Galactose-binding-like domain superfamily||Neuropilin, C-terminal||Neuropilin||CUB domain||Neuropilin-2||Concanavalin A-like lectin/glucanase domain superfamily	protein_coding	Annotated_mRNA	2	94028625	94145404	2:94028625-94145404	+	17	3248	926	1.06515	0.34636	0.904464	0.544329	0.050939	0.146342	0.456496	0.081002	0.715075	0.183695	1.85876	0.00826219	0.364668
ENSBTAG00000047036	ENSBTAT00000065884	GPR39	GPCR, rhodopsin-like, 7TM||G protein-coupled receptor, rhodopsin-like	protein_coding	Annotated_mRNA	2	64935007	65196499	2:64935007-65196499	-	2	1365	454	9.19408	1.55294	5.06507	2.55303	7.89365	7.99238	7.95913	11.7774	4.59128	8.90564	-0.994493	0.0277121	0.602649
XLOC_017320	TCONS_00024817	XLOC_017320	-	novel	Novel_mRNA	11	58871588	58879297	11:58871588-58879297	-	2	1370	194	0	0	0.100187	0.086606	0.858137	0.089621	0.190127	1.64282	0.0466982	0.695176	-3.81001	0.0387803	0.704852
ENSBTAG00000007449	ENSBTAT00000009799	HS3ST1	Sulfotransferase domain||P-loop containing nucleoside triphosphate hydrolase||Heparan sulfate sulfotransferase	protein_coding	Annotated_mRNA	6	106504062	106540229	6:106504062-106540229	-	2	1552	312	0.640353	3.00309	1.63972	1.70252	0.201492	0.287422	0.479767	0.023686	1.74642	0.248092	2.80733	0.0113382	0.422804
ENSBTAG00000010788	ENSBTAT00000014279	PPM1E	PPM-type phosphatase domain||Protein phosphatase 2C family||PPM-type phosphatase domain superfamily||PPM-type phosphatase, divalent cation binding	protein_coding	Annotated_mRNA	19	9720415	9936721	19:9720415-9936721	+	7	2268	755	0.017326	0	0.030777	0	0	0	0	0	0.0120257	0	10.1549	0.00159779	0.16486
ENSBTAG00000018106	ENSBTAT00000024097	SPATA18	Mitochondria-eating protein||Mitochondria-eating protein, C-terminal domain	protein_coding	Annotated_mRNA	6	67916506	67957375	6:67916506-67957375	+	12	1542	513	0	0	0	0	0.020958	0	0.010856	0	0	0.0079535	-7.2073	0.0276874	0.602649
ENSBTAG00000009294	ENSBTAT00000012243	DEGS2	Sphingolipid delta4-desaturase, N-terminal||Sphingolipid delta4-desaturase||Fatty acid desaturase domain	protein_coding	Annotated_mRNA	21	65091255	65110055	21:65091255-65110055	-	3	1332	323	1.68714	3.55214	0.872516	2.41872	0.886311	0.425321	1.11547	0.376622	2.13263	0.700931	1.61449	0.0206507	0.54099
ENSBTAG00000013631	ENSBTAT00000038488	GLUL	Glutamine synthetase, N-terminal domain superfamily||Glutamine synthetase, glycine-rich site||Glutamine synthetase, N-terminal conserved site||Glutamine synthetase, catalytic domain||Glutamine synthetase, beta-Grasp domain||Glutamine synthetase/guanido kinase, catalytic domain	protein_coding	Annotated_mRNA	16	63468038	63478788	16:63468038-63478788	-	7	2862	373	261.232	92.9674	112.039	102.364	159.174	578.971	244.549	983.365	142.151	491.515	-1.82231	0.000384942	0.0754626
ENSBTAG00000018917	ENSBTAT00000028648	EN2	Homeobox engrailed, C-terminal||Homeobox-like domain superfamily||Homeobox domain||Homeobox domain, metazoa||Homeobox engrailed-type, conserved site||Homeobox domain engrailed||Homeobox, conserved site	protein_coding	Annotated_mRNA	4	117222455	117226427	4:117222455-117226427	+	2	975	324	0	0	0.141029	0.068505	0	0	0	0	0.0523835	0	6.57848	0.0437793	0.734561
ENSBTAG00000014069	ENSBTAT00000038879	PDK4	Alpha-ketoacid/pyruvate dehydrogenase kinase, N-terminal domain superfamily||Histidine kinase/HSP90-like ATPase superfamily||Histidine kinase domain||Branched-chain alpha-ketoacid dehydrogenase kinase/Pyruvate dehydrogenase kinase, N-terminal||PDK/BCKDK protein kinase||Histidine kinase/HSP90-like ATPase	protein_coding	Annotated_mRNA	4	12881889	12895362	4:12881889-12895362	-	11	3779	407	1.52284	0.667774	0.511842	1.05915	0.815817	4.67327	1.2985	3.23085	0.940402	2.50461	-1.45092	0.049617	0.775328
ENSBTAG00000014063	ENSBTAT00000065917	DNAH8	Dynein heavy chain, ATP-binding dynein motor region||Dynein heavy chain, domain-1||Dynein heavy chain, hydrolytic ATP-binding dynein motor region||Dynein heavy chain 3, AAA+ lid domain||Dynein heavy chain AAA lid domain||P-loop containing nucleoside triphosphate hydrolase||Dynein heavy chain, coiled coil stalk||Dynein heavy chain, AAA module D4||Dynein heavy chain region D6 P-loop domain||Dynein …	protein_coding	Annotated_mRNA	23	12560570	12888737	23:12560570-12888737	+	91	14004	4667	0	0	0	0	0	0.003976	0.012021	0	0	0.00399925	-9.04318	0.00679308	0.334312
ENSBTAG00000038869	ENSBTAT00000052562	ZNF383	Zinc finger C2H2-type||KRAB domain superfamily||Krueppel-associated box||Zinc finger C2H2 superfamily	protein_coding	Annotated_mRNA	18	47334544	47342947	18:47334544-47342947	+	5	1302	433	0	0	0	0	0.104372	0	0	0.056468	0	0.04021	-7.21293	0.0270751	0.596946
ENSBTAG00000039552	ENSBTAT00000055868	PLK4	Plk4, C-terminal polo-box domain||Plk4, first cryptic polo-box domain||Plk4, second cryptic polo-box domain||Protein kinase, ATP binding site||POLO box domain||Tyrosine-protein kinase, active site||Protein kinase-like domain superfamily||Protein kinase domain||Serine/threonine-protein kinase Plk4	protein_coding	Annotated_mRNA	17	29774988	29792009	17:29774988-29792009	-	16	3435	893	3.73798	6.56085	6.68101	5.08472	4.335	1.6016	2.71624	1.42622	5.51614	2.51977	1.14979	0.0308639	0.625926
ENSBTAG00000050392	ENSBTAT00000081025	FAM171B	Uncharacterised protein family FAM171	protein_coding	Annotated_mRNA	2	9553295	9633357	2:9553295-9633357	-	8	5692	820	0.034679	0.006501	0.006234	0.01827	0.084219	0.415865	0.138149	0.035478	0.016421	0.168428	-3.41115	0.00173103	0.174774
ENSBTAG00000020201	ENSBTAT00000026904	S100Z	S100/CaBP-9k-type, calcium binding, subdomain||EF-Hand 1, calcium-binding site||EF-hand domain pair||Protein S100-Z||EF-hand domain||S100/Calbindin-D9k, conserved site	protein_coding	Annotated_mRNA	10	8059019	8062052	10:8059019-8062052	+	2	642	99	0	0	0	0	0.050093	0.06382	0.046445	0	0	0.0400895	-5.82185	0.029431	0.614656
ENSBTAG00000001880	ENSBTAT00000002447	VGLL1	TDU repeat||Vestigial familiy	protein_coding	Annotated_mRNA	NKLS02002208.1	8368346	8380429	NKLS02002208.1:8368346-8380429	-	3	723	240	9.0094	9.16797	10.3686	8.70255	26.0193	9.35654	10.4154	32.7195	9.31212	19.6277	-1.04291	0.0291102	0.611161
ENSBTAG00000005708	ENSBTAT00000055711	KIF20B	Kinesin-like protein||Kinesin motor domain, conserved site||P-loop containing nucleoside triphosphate hydrolase||Kinesin-like protein KIF20B||Kinesin motor domain||Kinesin motor domain superfamily	protein_coding	Annotated_mRNA	26	11351677	11368039	26:11351677-11368039	+	6	933	233	3.19524	6.17218	5.4449	4.91446	5.33563	0.62167	2.4148	1.24027	4.9317	2.40309	1.5717	0.00438026	0.274788
ENSBTAG00000000285	ENSBTAT00000067544	GUF1	Elongation factor EFG, domain V-like||Small GTP-binding protein domain||Tr-type G domain, conserved site||Translation protein, beta-barrel domain superfamily||P-loop containing nucleoside triphosphate hydrolase||LepA, C-terminal domain superfamily||GTP-binding protein LepA, C-terminal||Transcription factor, GTP-binding domain||Elongation factor 4, domain IV||Translation elongation factor EFTu-lik…	protein_coding	Annotated_mRNA	6	63290365	63314950	6:63290365-63314950	+	16	2133	710	3.1214	5.50453	6.54403	5.17192	3.07661	2.65885	2.83457	2.08773	5.08547	2.66444	0.943464	0.0369538	0.689404
ENSBTAG00000000283	ENSBTAT00000076179	CSF1	Macrophage colony stimulating factor-1||Four-helical cytokine-like, core	protein_coding	Annotated_mRNA	3	33488957	33509479	3:33488957-33509479	-	8	4377	575	14.0753	5.33542	5.75627	8.93346	16.1683	18.916	14.5625	18.2937	8.52513	16.9851	-1.02987	0.00935522	0.386108
ENSBTAG00000000281	ENSBTAT00000068183	MND1	Leucine zipper with capping helix domain||Meiotic nuclear division protein 1||Winged helix DNA-binding domain superfamily||Mnd1, HTH domain	protein_coding	Annotated_mRNA	17	4218300	4294412	17:4218300-4294412	-	8	989	190	3.50754	6.12479	13.2158	5.28481	5.03114	0.380688	0.931594	1.35608	7.03323	1.92488	1.79796	0.00161755	0.16617
ENSBTAG00000000752	ENSBTAT00000000999	SGO1	Shugoshin 1||Shugoshin, C-terminal||Shugoshin	protein_coding	Annotated_mRNA	1	157392691	157410804	1:157392691-157410804	-	8	2823	513	2.10605	2.83456	5.654	2.9777	3.02638	0.300919	0.781593	0.824027	3.39307	1.23323	1.48558	0.0341425	0.661852
ENSBTAG00000004078	ENSBTAT00000005328	KCNH2	PAS-associated, C-terminal||PAC motif||RmlC-like jelly roll fold||Potassium channel, voltage-dependent, EAG/ELK/ERG||PAS domain superfamily||Voltage-dependent channel domain superfamily||Potassium channel, voltage-dependent, ERG||Cyclic nucleotide-binding domain||Ion transport domain||PAS domain||Cyclic nucleotide-binding-like	protein_coding	Annotated_mRNA	4	113526181	113536954	4:113526181-113536954	-	11	3163	812	0	0	0	0	0.042972	0.215281	0	0.046614	0	0.0762167	-9.55219	0.000566953	0.0887915
ENSBTAG00000025748	ENSBTAT00000036366	CYP4F2	Cytochrome P450, conserved site||Cytochrome P450, E-class, group I||Cytochrome P450, E-class, group II||Cytochrome P450||Cytochrome P450 superfamily||Cytochrome P450, E-class, group IV	protein_coding	Annotated_mRNA	7	7532069	7548204	7:7532069-7548204	+	13	1770	524	0	0	0	0	0.074258	0	0	0.080007	0	0.0385663	-7.84247	0.0163123	0.491547
ENSBTAG00000012025	ENSBTAT00000015947	LMX1A	Zinc finger, LIM-type||Homeobox-like domain superfamily||Homeobox domain||Homeobox, conserved site	protein_coding	Annotated_mRNA	3	3653710	3828022	3:3653710-3828022	+	9	1298	382	0	0	0	0.097817	0	0	0	0	0.0244543	0	10.312	0.007216	0.343275
ENSBTAG00000003222	ENSBTAT00000004181	ASNS	Asparagine synthase, glutamine-hydrolyzing||Asparagine synthase, N-terminal domain||Asparagine synthase||Glutamine amidotransferase type 2 domain||Rossmann-like alpha/beta/alpha sandwich fold||Nucleophile aminohydrolases, N-terminal	protein_coding	Annotated_mRNA	4	15128694	15151420	4:15128694-15151420	-	12	1927	561	63.7548	39.8645	62.2143	100.692	56.6991	25.0514	29.1522	38.245	66.6313	37.2869	0.836292	0.0302569	0.618413
ENSBTAG00000007836	ENSBTAT00000010311	PPA1	Inorganic pyrophosphatase superfamily||Inorganic pyrophosphatase	protein_coding	Annotated_mRNA	28	26418194	26456501	28:26418194-26456501	-	11	1261	289	116.201	157.072	175.674	127.718	83.6585	107.767	94.8918	68.3256	144.166	88.6607	0.708119	0.0303898	0.620209
ENSBTAG00000014746	ENSBTAT00000019622	CATSPER3	Voltage-dependent channel domain superfamily||Ion transport domain	protein_coding	Annotated_mRNA	7	46424173	46455511	7:46424173-46455511	+	8	1203	400	0	0	0	0	0.009142	0	0.058102	0	0	0.016811	-7.89244	0.0181947	0.511386
ENSBTAG00000018893	ENSBTAT00000055113	AHCYL1	NAD(P)-binding domain superfamily||Adenosylhomocysteinase-like||S-adenosyl-L-homocysteine hydrolase, conserved site||S-adenosyl-L-homocysteine hydrolase, NAD binding domain	protein_coding	Annotated_mRNA	3	33403800	33444827	3:33403800-33444827	-	17	3915	530	49.401	33.5923	39.5174	31.2735	71.5985	53.8229	40.0528	97.8984	38.4461	65.8431	-0.78677	0.0272266	0.597486
ENSBTAG00000014296	ENSBTAT00000065345	NCCRP1	Galactose-binding-like domain superfamily||F-box associated (FBA) domain||F-box only protein	protein_coding	Annotated_mRNA	18	48915266	48919376	18:48915266-48919376	+	6	1535	260	0.051438	0.233149	0.160524	0.021756	0.022132	0	0	0	0.116717	0.005533	4.19802	0.036811	0.68783
ENSBTAG00000010531	ENSBTAT00000075887	CYP1B1	Cytochrome P450, E-class, group I||Cytochrome P450, conserved site||Cytochrome P450 superfamily||Cytochrome P450||Cytochrome P450 1B1	protein_coding	Annotated_mRNA	11	20471208	20476592	11:20471208-20476592	-	2	2553	539	9.52424	7.15885	18.4624	13.6798	4.62864	5.34398	6.40671	1.7832	12.2063	4.54063	1.40402	0.0212522	0.546539
ENSBTAG00000010532	ENSBTAT00000081340	KCTD11	Ankyrin repeat-containing domain superfamily||Ankyrin repeat||AH/BAR domain superfamily||ArfGAP domain superfamily||Pleckstrin homology domain||PH-like domain superfamily||Ankyrin repeat-containing domain||ARFGAP/RecO-like zinc finger||Arf GTPase activating protein	protein_coding	Annotated_mRNA	19	27039322	27055354	19:27039322-27055354	+	22	7056	760	0.136753	0.119701	0.062333	0.100696	0.12612	0.042171	0.18541	2.73733	0.104871	0.772759	-2.87605	0.020425	0.538581
ENSBTAG00000019853	ENSBTAT00000071414	SMURF2	WW domain superfamily||C2 domain superfamily||C2 domain||WW domain||E3 ubiquitin-protein ligase, SMURF1 type||HECT, E3 ligase catalytic domain||HECT domain	protein_coding	Annotated_mRNA	19	48732717	48871582	19:48732717-48871582	-	19	2217	738	118.497	47.0922	106.106	67.4686	133.389	251.682	151.405	200.122	84.7908	184.15	-1.12585	0.00314342	0.236194
ENSBTAG00000051862	ENSBTAT00000068133	ZNF37A	Zinc finger C2H2-type||Zinc finger C2H2 superfamily	protein_coding	Annotated_mRNA	28	12849120	12883068	28:12849120-12883068	+	3	1359	452	0.100319	0.183255	0.265372	0.432422	0.924701	0.592929	0.691626	1.05071	0.245342	0.814991	-1.74038	0.0179145	0.506737
ENSBTAG00000021316	ENSBTAT00000028418	COL4A3	C-type lectin fold||Collagen IV, non-collagenous||Collagen IV, non-collagenous domain superfamily||Collagen triple helix repeat	protein_coding	Annotated_mRNA	2	115318013	115478018	2:115318013-115478018	+	52	5013	1670	5.31672	3.48971	4.51368	4.11538	7.81901	13.268	8.79378	10.2741	4.35887	10.0387	-1.07431	0.00271414	0.220173
ENSBTAG00000021310	ENSBTAT00000018302	COL4A4	C-type lectin fold||Collagen IV, non-collagenous||Collagen triple helix repeat||Collagen IV, non-collagenous domain superfamily	protein_coding	Annotated_mRNA	2	115168918	115226839	2:115168918-115226839	-	7	1353	450	1.56452	0.880167	1.04625	0.686081	1.62853	2.10467	2.78258	4.50843	1.04425	2.75605	-1.41681	0.0033032	0.236194
ENSBTAG00000013981	ENSBTAT00000018578	SPTSSA	Small subunit of serine palmitoyltransferase-like	protein_coding	Annotated_mRNA	21	44882558	44901774	21:44882558-44901774	-	2	1303	68	8.17854	17.3198	8.6157	10.1578	3.53142	5.36017	7.43526	2.41762	11.068	4.68612	1.25175	0.00929855	0.38493
ENSBTAG00000013984	ENSBTAT00000018586	KL	Glycoside hydrolase family 1||Glycoside hydrolase superfamily||Glycosyl hydrolases family 1, N-terminal conserved site||Klotho	protein_coding	Annotated_mRNA	12	28051025	28088332	12:28051025-28088332	-	5	4283	1013	0.031382	0	0.020868	0.007797	0.439999	0.038233	0.034421	0.449737	0.0150118	0.240597	-4.01095	0.00562793	0.307186
ENSBTAG00000020048	ENSBTAT00000026712	MAPK10	Protein kinase domain||Mitogen-activated protein (MAP) kinase, JNK||Mitogen-activated protein (MAP) kinase, conserved site||Serine/threonine-protein kinase, active site||Protein kinase-like domain superfamily	protein_coding	Annotated_mRNA	6	100907869	101279063	6:100907869-101279063	-	14	2757	426	0.01335	0	0	0	0	0	0	0	0.0033375	0	8.95789	0.0244777	0.571928
ENSBTAG00000020046	ENSBTAT00000072699	CLMP	Immunoglobulin-like domain superfamily||Immunoglobulin subtype 2||Immunoglobulin subtype||Immunoglobulin-like domain||Immunoglobulin-like fold||Immunoglobulin V-set domain	protein_coding	Annotated_mRNA	15	33689761	33714104	15:33689761-33714104	-	7	1116	371	2.53713	0.216305	7.53576	4.27736	1.13905	0.111477	0.179438	0.071098	3.64164	0.375265	3.34039	0.00150007	0.163683
ENSBTAG00000020597	ENSBTAT00000027444	FMO3	Flavin monooxygenase FMO||Flavin monooxygenase (FMO) 3||Flavin monooxygenase-like||FAD/NAD(P)-binding domain superfamily	protein_coding	Annotated_mRNA	16	38649218	38676046	16:38649218-38676046	+	9	2434	532	0	0.015203	0	0.054563	0	0	0	0	0.0174415	0	7.50537	0.0248599	0.572801
ENSBTAG00000006987	ENSBTAT00000052579	CERS3	TRAM/LAG1/CLN8 homology domain||Sphingosine N-acyltransferase Lag1/Lac1-like||Homeobox-like domain superfamily||Homeobox domain	protein_coding	Annotated_mRNA	21	6079335	6238773	21:6079335-6238773	+	11	3250	387	2.18804	6.1474	0.448186	11.1709	0.083481	0.400231	1.36734	1.28453	4.98862	0.783895	2.84682	0.00219167	0.19907
ENSBTAG00000024485	ENSBTAT00000068779	KLHL20	BTB/Kelch-associated||SKP1/BTB/POZ domain superfamily||BTB-kelch protein||BTB/POZ domain||Kelch repeat type 1||Kelch-type beta propeller	protein_coding	Annotated_mRNA	16	55095155	55166521	16:55095155-55166521	+	11	3656	662	22.2471	15.5352	17.3257	15.7182	33.2887	28.4578	26.7762	25.1083	17.7066	28.4078	-0.692215	0.0362342	0.683251
ENSBTAG00000030994	ENSBTAT00000069997	ANKS1B	Ankyrin repeat and SAM domain-containing protein 1B||Ankyrin repeat and SAM domain-containing protein 1, SAM repeat 2||Ankyrin repeat and SAM domain-containing protein 1, SAM repeat 1||Sterile alpha motif/pointed domain superfamily||Sterile alpha motif domain||PTB/PI domain||PH-like domain superfamily	protein_coding	Annotated_mRNA	5	62954565	63055631	5:62954565-63055631	-	5	2976	106	0	0	0	0.014163	0	0	0	0	0.00354075	0	8.21063	0.0413994	0.720818
ENSBTAG00000040347	ENSBTAT00000054389	GPC6	Glypican||Glypican-2	protein_coding	Annotated_mRNA	12	67702395	68209239	12:67702395-68209239	+	3	465	154	0	0	0	0	0	0.075346	0	0	0	0.0188365	-12.0414	0.0014718	0.162554
ENSBTAG00000009983	ENSBTAT00000082821	KIF23	Kinesin-like protein||Kinesin-like protein KIF23||Kinesin motor domain, conserved site||Kinesin-like protein Kif23, Arf6-interacting domain||P-loop containing nucleoside triphosphate hydrolase||Kinesin-like protein Kif23, Arf6-interacting domain superfamily||Kinesin motor domain superfamily||Kinesin motor domain	protein_coding	Annotated_mRNA	10	16268432	16328103	10:16268432-16328103	+	23	3037	888	6.89583	8.73825	17.0993	8.47343	10.7606	1.82988	3.05837	4.16439	10.3017	4.95332	1.15058	0.0253186	0.577711
ENSBTAG00000009987	ENSBTAT00000013173	ITGB3	Integrin beta tail domain superfamily||Integrin beta-3 subunit||von Willebrand factor A-like domain superfamily||Integrin beta subunit, cytoplasmic domain||EGF-like domain, extracellular||Integrin beta subunit, VWA domain||Integrin beta subunit||Integrin beta N-terminal||PSI domain||Integrin beta subunit, tail||Integrin beta, epidermal growth factor-like domain 1||Integrin domain superfamily	protein_coding	Annotated_mRNA	19	46329945	46392416	19:46329945-46392416	+	15	6268	784	141.737	19.961	52.9397	48.8608	120.224	150.36	119.573	216.645	65.8745	151.7	-1.25435	0.00649407	0.326644
ENSBTAG00000002894	ENSBTAT00000003763	TNFSF4	Tumour necrosis factor domain||Tumour necrosis factor-like domain superfamily	protein_coding	Annotated_mRNA	16	40818295	40838305	16:40818295-40838305	-	3	1047	184	0.11312	0.141257	0.132607	0.278127	0	0	0.03526	0	0.166278	0.008815	4.14596	0.0299203	0.61831
ENSBTAG00000014832	ENSBTAT00000019754	TMEFF2	EGF-like, conserved site||Kazal domain superfamily||EGF-like domain||Kazal domain	protein_coding	Annotated_mRNA	2	80621362	80899591	2:80621362-80899591	-	10	2051	374	0	0	0	0	0	0	0	0.017864	0	0.004466	-9.09827	0.0209079	0.541677
ENSBTAG00000009218	ENSBTAT00000046371	ANLN	Anillin, PH domain||Anillin, N-terminal domain||Anillin homology domain||PH-like domain superfamily||Pleckstrin homology domain	protein_coding	Annotated_mRNA	4	60772368	60825953	4:60772368-60825953	-	21	3282	1093	28.2805	42.6741	53.8979	36.4581	35.3129	5.62504	16.5015	12.3202	40.3276	17.4399	1.23018	0.00888077	0.378916
ENSBTAG00000003076	ENSBTAT00000081364	NT5DC1	HAD-superfamily hydrolase, subfamily IG, 5'-nucleotidase||HAD-like superfamily||HAD superfamily	protein_coding	Annotated_mRNA	9	34459565	34566768	9:34459565-34566768	-	11	1266	421	4.72319	2.8458	6.37695	3.91589	4.15226	0.862953	1.75317	2.72833	4.46546	2.37418	0.910454	0.0484375	0.769355
ENSBTAG00000009035	ENSBTAT00000011898	CENPE	Kinesin motor domain||Kinesin motor domain superfamily||Kinesin-like protein||P-loop containing nucleoside triphosphate hydrolase||Kinesin motor domain, conserved site	protein_coding	Annotated_mRNA	6	21674019	21756964	6:21674019-21756964	+	48	8583	2639	2.48183	3.74567	2.5717	3.08208	2.38215	0.408751	1.62777	0.617302	2.97032	1.259	1.24967	0.0162041	0.491547
ENSBTAG00000026962	ENSBTAT00000087226	XPOT	Importin-beta, N-terminal domain||Armadillo-type fold||Exportin-1/Importin-beta-like||Exportin-T||Armadillo-like helical	protein_coding	Annotated_mRNA	5	49320765	49433040	5:49320765-49433040	-	25	3338	962	61.444	57.2174	93.0013	118.028	54.4678	43.1787	54.4086	45.6147	82.4227	49.4175	0.735726	0.035187	0.670262
ENSBTAG00000005238	ENSBTAT00000006893	NCKAP5	Nck-associated protein 5, C-terminal||Nck-associated protein 5-like	protein_coding	Annotated_mRNA	2	64157472	64872079	2:64157472-64872079	+	17	5824	1836	0.712295	1.7516	0.215457	0.688498	0.022046	0.355721	0.413717	0.011463	0.841962	0.200737	1.96898	0.0456408	0.750117
ENSBTAG00000003531	ENSBTAT00000034269	ABCA13	P-loop containing nucleoside triphosphate hydrolase||ABC transporter A||AAA+ ATPase domain||ABC transporter-like	protein_coding	Annotated_mRNA	4	7205760	7598351	4:7205760-7598351	-	59	14658	4885	2.50637	1.69561	0.223765	0.376995	0.133562	0.154429	0.121235	0.664429	1.20069	0.268414	2.15135	0.00266764	0.219427
ENSBTAG00000018727	ENSBTAT00000063751	GOLIM4	-	protein_coding	Annotated_mRNA	1	99361283	99444102	1:99361283-99444102	+	15	2979	667	5.35285	9.57657	3.90478	9.3668	2.51096	4.16979	5.06254	2.36185	7.05025	3.52629	1.02463	0.0174481	0.503185
ENSBTAG00000014580	ENSBTAT00000019405	FCRLB	Immunoglobulin subtype||Immunoglobulin-like domain||Immunoglobulin-like domain superfamily||Immunoglobulin-like fold	protein_coding	Annotated_mRNA	3	7884632	7889585	3:7884632-7889585	-	6	1254	417	0.029698	0	0.083494	0.041103	0	0	0	0	0.0385737	0	6.44477	0.0175745	0.503185
ENSBTAG00000014581	ENSBTAT00000072942	MLIP	Muscular LMNA-interacting protein	protein_coding	Annotated_mRNA	23	6197413	6480455	23:6197413-6480455	-	13	3359	926	0	0	0	0.017451	0	0	0	0	0.00436275	0	8.52637	0.0336069	0.656797
ENSBTAG00000017582	ENSBTAT00000083143	CHEK1	Protein kinase, ATP binding site||Protein kinase domain||Protein kinase-like domain superfamily||Checkpoint kinase 1, catalytic domain||Serine/threonine-protein kinase, active site	protein_coding	Annotated_mRNA	29	29033507	29051096	29:29033507-29051096	+	12	1938	645	3.14053	7.02793	11.4139	8.66042	5.98713	1.93251	2.34462	2.81756	7.5607	3.27045	1.23408	0.0381296	0.701965
ENSBTAG00000016519	ENSBTAT00000078086	MBOAT1	Membrane bound O-acyl transferase, MBOAT	protein_coding	Annotated_mRNA	23	37736953	37834307	23:37736953-37834307	+	13	2466	468	123.81	31.9253	68.9478	91.6562	139.896	137.911	114.73	153.303	79.0849	136.46	-0.841517	0.0304396	0.62053
ENSBTAG00000025035	ENSBTAT00000070880	PRLR	Prolactin receptor||Immunoglobulin-like fold||Fibronectin type III superfamily||Growth hormone/erythropoietin receptor, ligand binding||Long hematopoietin receptor, single chain, conserved site||Fibronectin type III	protein_coding	Annotated_mRNA	20	39057670	39099578	20:39057670-39099578	+	9	1831	581	0.011739	0	0	0.039656	0	0	0	0	0.0128488	0	6.87332	0.0376159	0.696775
ENSBTAG00000033470	ENSBTAT00000047606	SPINK6	Kazal domain||Kazal domain superfamily	protein_coding	Annotated_mRNA	7	59472762	59488549	7:59472762-59488549	+	4	544	80	0	0	0.061589	0.05105	0	0	0	0	0.0281598	0	7.61639	0.0204901	0.538581
ENSBTAG00000006694	ENSBTAT00000008803	CXCL14	Chemokine interleukin-8-like superfamily||C-X-C motif chemokine 14||Chemokine interleukin-8-like domain	protein_coding	Annotated_mRNA	7	47070286	47078939	7:47070286-47078939	-	4	1931	99	0.141205	0.684205	0.071693	1.78015	0.017594	0.14782	0.036962	0	0.669313	0.050594	3.66617	0.0179216	0.506737
ENSBTAG00000039065	ENSBTAT00000056403	HS6ST3	P-loop containing nucleoside triphosphate hydrolase||Heparan sulphate 6-sulfotransferase/Protein-tyrosine sulfotransferase||Sulfotransferase	protein_coding	Annotated_mRNA	12	73363796	74075781	12:73363796-74075781	+	2	1422	473	0	0	0	0	0	0.029601	0	0	0	0.00740025	-11.1837	0.00324427	0.236194
ENSBTAG00000016357	ENSBTAT00000078275	VNN2	Biotinidase-like, eukaryotic||Carbon-nitrogen hydrolase||Biotinidase/VNN family||Carbon-nitrogen hydrolase superfamily	protein_coding	Annotated_mRNA	9	70885902	70916052	9:70885902-70916052	-	6	3036	472	0.026007	0.012189	0	0.006922	0	0	0	0	0.0112795	0	7.21565	0.00877935	0.377576
ENSBTAG00000016359	ENSBTAT00000021761	SLCO4C1	Kazal domain||Organic anion transporter polypeptide||Major facilitator superfamily domain||Kazal domain superfamily||MFS transporter superfamily	protein_coding	Annotated_mRNA	7	101269347	101354602	7:101269347-101354602	-	13	2802	716	0	0	0	0.055038	0	0	0	0	0.0137595	0	8.9301	0.0247005	0.571928
ENSBTAG00000019376	ENSBTAT00000025816	FNDC3B	Fibronectin type III superfamily||Immunoglobulin-like fold||Fibronectin type III	protein_coding	Annotated_mRNA	1	95121236	95406498	1:95121236-95406498	-	25	6822	1207	27.51	14.6046	17.68	17.1401	29.7866	38.1148	33.6143	24.4072	19.2337	31.4807	-0.742368	0.0258011	0.582322
ENSBTAG00000016826	ENSBTAT00000061544	GPR176	GPCR, rhodopsin-like, 7TM||G protein-coupled receptor, rhodopsin-like||-	protein_coding	Annotated_mRNA	10	35455221	35579809	10:35455221-35579809	-	3	4217	515	0.028085	0	0	0.007919	0	0	0	0	0.009001	0	7.5568	0.0228041	0.55966
ENSBTAG00000014465	ENSBTAT00000019232	SERPINE1	Serpin, conserved site||Serpin family||Serpin superfamily||Serpin domain	protein_coding	Annotated_mRNA	25	35596139	35617193	25:35596139-35617193	-	12	4431	616	183.656	39.2629	78.9338	39.72	172.354	165.123	135.883	244.376	85.3931	179.434	-1.10775	0.0136102	0.463356
ENSBTAG00000011140	ENSBTAT00000014796	FAM162A	Protein of unknown function DUF1075	protein_coding	Annotated_mRNA	1	66820312	66861495	1:66820312-66861495	+	5	660	156	77.477	198.485	77.9356	121.93	35.6419	64.0167	96.7735	54.1635	118.957	62.6489	0.937705	0.0250182	0.573397
ENSBTAG00000009907	ENSBTAT00000013073	MAPK4	Protein kinase domain||Protein kinase, ATP binding site||Mitogen-activated protein (MAP) kinase, ERK3/4||Serine/threonine-protein kinase, active site||Protein kinase-like domain superfamily	protein_coding	Annotated_mRNA	24	50107770	50281083	24:50107770-50281083	+	7	5275	588	4.27434	0.518958	3.13167	1.43752	16.0575	2.10704	1.04221	11.997	2.34062	7.80094	-1.7558	0.013895	0.467639
ENSBTAG00000019177	ENSBTAT00000061093	BIN1	BAR domain||SH3 domain||Amphiphysin||AH/BAR domain superfamily||Amphiphysin 2||Amphiphysin 2, SH3 domain||SH3-like domain superfamily	protein_coding	Annotated_mRNA	2	5418420	5475051	2:5418420-5475051	+	19	2271	587	21.1065	13.2129	19.8366	16.387	39.4903	21.3463	19.895	47.7303	17.6357	32.1155	-0.82852	0.0376787	0.696848
ENSBTAG00000014669	ENSBTAT00000019529	NDUFA12	NADH dehydrogenase [ubiquinone] 1 alpha subcomplex subunit 12	protein_coding	Annotated_mRNA	5	24684273	24711486	5:24684273-24711486	-	4	950	220	19.4234	41.2367	44.1331	62.8167	24.4459	19.3144	18.4911	22.5248	41.9025	21.194	0.984027	0.0108866	0.413743
ENSBTAG00000014661	ENSBTAT00000019521	CHSY3	Chondroitin N-acetylgalactosaminyltransferase||Nucleotide-diphospho-sugar transferases	protein_coding	Annotated_mRNA	7	23976246	24263996	7:23976246-24263996	-	3	2649	882	0.098097	0.020382	0.013175	0.012439	0	0.925553	0.906052	0.013877	0.0360232	0.461371	-3.74891	0.0109924	0.41575
ENSBTAG00000001739	ENSBTAT00000002285	CDH20	Cadherin||Cadherin conserved site||Catenin binding domain superfamily||Cadherin-like superfamily||Cadherin, cytoplasmic domain||Cadherin-like	protein_coding	Annotated_mRNA	24	60045332	60100758	24:60045332-60100758	+	11	3473	801	0	0	0	0.013225	0	0	0	0	0.00330625	0	8.15057	0.0431093	0.73126
ENSBTAG00000015200	ENSBTAT00000020226	L2HGDH	FAD/NAD(P)-binding domain superfamily||FAD dependent oxidoreductase	protein_coding	Annotated_mRNA	10	43166419	43219854	10:43166419-43219854	-	10	3669	463	3.24297	6.98533	4.17331	5.53838	2.43402	2.74431	3.94602	1.97873	4.985	2.77577	0.852725	0.0438082	0.734561
ENSBTAG00000015205	ENSBTAT00000020230	NCK2	Cytoplasmic protein NCK||Nck2, SH2 domain||SH3-like domain superfamily||SH2 domain superfamily||Nck2, SH3 domain 3||SH2 domain||Nck2, SH3 domain 1||SH3 domain||Nck2, SH3 domain 2	protein_coding	Annotated_mRNA	11	45919450	45994779	11:45919450-45994779	-	5	1896	376	3.069	1.68518	1.63973	1.79402	3.79184	2.91824	2.49652	5.33509	2.04698	3.63542	-0.846689	0.0290952	0.611161
ENSBTAG00000003802	ENSBTAT00000004942	TEKT3	Tektin	protein_coding	Annotated_mRNA	19	32815735	32849990	19:32815735-32849990	-	8	2860	490	0	0.018718	0	0.035031	0	0	0	0	0.0134372	0	7.66347	0.0213125	0.546539
ENSBTAG00000011431	ENSBTAT00000073289	GBA2	Glycosyl-hydrolase family 116, N-terminal||Glycosyl-hydrolase family 116, catalytic region||Beta-glucosidase GBA2-type||Six-hairpin glycosidase superfamily	protein_coding	Annotated_mRNA	8	59901585	59919420	8:59901585-59919420	-	19	2547	848	6.43697	3.29401	7.5632	4.68225	18.4109	5.39104	4.61738	20.4416	5.49411	12.2152	-1.15602	0.0276105	0.602539
ENSBTAG00000011434	ENSBTAT00000015204	NPR2	Protein kinase domain||Adenylyl cyclase class-4/guanylyl cyclase||Protein kinase-like domain superfamily||Adenylyl cyclase class-4/guanylyl cyclase, conserved site||Nucleotide cyclase||Periplasmic binding protein-like I||Adenylyl cyclase class-3/4/guanylyl cyclase||Receptor, ligand binding region||Serine-threonine/tyrosine-protein kinase, catalytic domain	protein_coding	Annotated_mRNA	8	59956219	59974722	8:59956219-59974722	+	22	4025	1047	4.58545	1.96951	4.31969	2.32655	7.40668	8.46737	4.69358	18.6235	3.3003	9.79777	-1.57549	0.00237829	0.206773
ENSBTAG00000021217	ENSBTAT00000028276	COL11A1	Collagen triple helix repeat||Concanavalin A-like lectin/glucanase domain superfamily||Laminin G domain||Fibrillar collagen, C-terminal	protein_coding	Annotated_mRNA	3	40305057	40530663	3:40305057-40530663	+	67	7328	1817	0	0	0	0.001275	0.009272	0.129776	0	0	0.00031875	0.034762	-6.74242	0.0177156	0.503331
ENSBTAG00000053398	ENSBTAT00000068526	KNL1	Kinetochore scaffold 1	protein_coding	Annotated_mRNA	10	36179163	36240615	10:36179163-36240615	+	23	7218	2232	3.51666	4.66981	4.3705	5.88995	4.03821	0.281748	1.27289	0.871768	4.61173	1.61616	1.52409	0.0105712	0.408784
ENSBTAG00000010422	ENSBTAT00000082895	MDM2	Zinc finger, RanBP2-type superfamily||Zinc finger, RING-type||SWIB/MDM2 domain||p53 negative regulator Mdm2/Mdm4||Zinc finger, RING/FYVE/PHD-type||SWIB/MDM2 domain superfamily||E3 ubiquitin-protein ligase Mdm2||Zinc finger, RanBP2-type||Ubiquitin-protein ligase E3 MDM2	protein_coding	Annotated_mRNA	5	45000384	45004758	5:45000384-45004758	-	4	874	69	112.186	56.6283	63.0636	78.7704	100.303	144.389	111.43	131.586	77.662	121.927	-0.704551	0.0355028	0.674639
ENSBTAG00000010420	ENSBTAT00000013751	PCDH17	Protocadherin-17||Cadherin-like||Cadherin, N-terminal||Cadherin conserved site||Cadherin-like superfamily	protein_coding	Annotated_mRNA	12	5107207	5221533	12:5107207-5221533	-	5	3570	1189	0	0	0	0	0	0.028751	0.008936	0	0	0.00942175	-8.88986	0.00812256	0.361804
ENSBTAG00000030897	ENSBTAT00000043719	XRCC2	P-loop containing nucleoside triphosphate hydrolase||DNA recombination and repair protein RecA-like, ATP-binding domain||DNA recombination and repair protein Rad51-like, C-terminal||DNA repair protein XRCC2	protein_coding	Annotated_mRNA	4	115029143	115054271	4:115029143-115054271	-	3	2753	280	0.514768	1.20048	3.51514	2.22615	0.832403	0.470992	0.612655	0.655856	1.86413	0.642976	1.54542	0.0237186	0.568921
ENSBTAG00000030898	ENSBTAT00000043721	MS4A13	CD20-like family||Membrane-spanning 4-domains subfamily A	protein_coding	Annotated_mRNA	15	83336563	83357744	15:83336563-83357744	+	6	1113	176	0.177235	0	0	0	0	0	0	0	0.0443088	0	8.59948	0.0321309	0.640033
ENSBTAG00000005410	ENSBTAT00000057157	RGS7	G-protein gamma-like domain superfamily||RGS domain||Winged helix DNA-binding domain superfamily||DEP domain||Regulator of G-protein signalling, DHEX domain||G-protein gamma-like domain||Winged helix-like DNA-binding domain superfamily||RGS domain superfamily||RGS, subdomain 1/3	protein_coding	Annotated_mRNA	16	35397169	35882072	16:35397169-35882072	+	16	1410	469	1.46975	0.903461	0.983335	1.4563	1.64191	2.8424	3.14801	1.42619	1.20321	2.26463	-1.03325	0.00811285	0.361804
ENSBTAG00000000625	ENSBTAT00000000824	SMAD6	SMAD MH1 domain superfamily||Dwarfin||MAD homology, MH1||SMAD-like domain superfamily||SMAD domain, Dwarfin-type||MAD homology 1, Dwarfin-type||SMAD/FHA domain superfamily	protein_coding	Annotated_mRNA	10	13545311	13620782	10:13545311-13620782	+	5	1590	529	3.64044	6.50585	3.49079	4.61374	1.64471	3.99946	2.99588	1.47653	4.5627	2.52914	0.878847	0.0425252	0.726847
ENSBTAG00000007013	ENSBTAT00000083437	TOM1L1	VHS domain||TOM1-like protein 1||GAT domain||ENTH/VHS||GAT domain superfamily||Target of Myb protein 1	protein_coding	Annotated_mRNA	19	5021608	5081892	19:5021608-5081892	+	15	1932	438	31.3473	19.9461	24.4291	20.235	53.779	30.1044	20.2956	74.7232	23.9894	44.7256	-0.906086	0.0271151	0.597017
ENSBTAG00000017509	ENSBTAT00000023273	MYPN	Immunoglobulin-like fold||Immunoglobulin I-set||Immunoglobulin-like domain superfamily||Immunoglobulin subtype||Immunoglobulin subtype 2||Immunoglobulin-like domain	protein_coding	Annotated_mRNA	28	24593260	24679611	28:24593260-24679611	+	20	4474	1320	0.191621	0.116805	0.192362	0.138007	1.72713	2.57455	0.251092	0.333324	0.159699	1.22152	-2.64139	0.00708428	0.340813
ENSBTAG00000013689	ENSBTAT00000065641	MCTP2	Phosphoribosyltransferase C-terminal||C2 domain superfamily||C2 domain	protein_coding	Annotated_mRNA	21	12595813	12855267	21:12595813-12855267	-	24	4151	916	0.415086	0.868209	0.34279	0.459948	0.032574	0.038477	0.296631	0.107177	0.521508	0.118715	2.13626	0.00179825	0.177004
ENSBTAG00000007904	ENSBTAT00000010391	KRT72	Intermediate filament protein, conserved site||Keratin, type II||Keratin type II head||Intermediate filament, rod domain	protein_coding	Annotated_mRNA	5	27289799	27302328	5:27289799-27302328	+	9	2133	524	0	0.051815	0	0.026987	0	0	0	0	0.0197005	0	6.86803	0.0388127	0.704852
ENSBTAG00000015902	ENSBTAT00000084964	PTGFR	Prostaglandin F receptor||Prostanoid receptor||Prostaglandin DP receptor||G protein-coupled receptor, rhodopsin-like||GPCR, rhodopsin-like, 7TM	protein_coding	Annotated_mRNA	3	66131034	66193803	3:66131034-66193803	-	3	1616	362	0.152578	0.130853	0.544528	0.166586	2.29518	0.018489	0.084691	2.08373	0.248636	1.12052	-2.17263	0.0475814	0.763022
ENSBTAG00000010992	ENSBTAT00000014593	CTSH	Cathepsin propeptide inhibitor domain (I29)||Cysteine peptidase, histidine active site||Cysteine peptidase, cysteine active site||Papain-like cysteine peptidase superfamily||Cysteine peptidase, asparagine active site||Papain-like cysteine endopeptidase||Peptidase C1A, papain C-terminal	protein_coding	Annotated_mRNA	21	25201460	25222183	21:25201460-25222183	-	12	1399	335	30.1187	10.0858	19.2992	15.3907	43.19	57.9539	60.5662	64.9843	18.7236	56.6736	-1.63015	2.38e-05	0.0119911
ENSBTAG00000016667	ENSBTAT00000022163	ZBTB46	Zinc finger C2H2-type||BTB/POZ domain||Zinc finger C2H2 superfamily||SKP1/BTB/POZ domain superfamily	protein_coding	Annotated_mRNA	13	53979453	54027412	13:53979453-54027412	+	5	2080	589	0.820134	0.088836	0.283077	0.112391	1.8339	0.451485	0.177902	1.56178	0.326109	1.00627	-1.66141	0.0493675	0.774217
ENSBTAG00000020468	ENSBTAT00000073700	MICU3	EF-Hand 1, calcium-binding site||EF-hand domain pair||EF-hand domain||Calcium uptake protein 1/2/3	protein_coding	Annotated_mRNA	27	20102072	20175203	27:20102072-20175203	-	13	1554	517	7.6953	2.85533	2.84234	4.53345	6.98193	8.63349	6.27264	9.11627	4.4816	7.75108	-0.792808	0.0477326	0.764404
ENSBTAG00000038042	ENSBTAT00000053695	CXCR2	G protein-coupled receptor, rhodopsin-like||GPCR, rhodopsin-like, 7TM||CXC chemokine receptor 1/2||CXC chemokine receptor 2	protein_coding	Annotated_mRNA	2	106185020	106192570	2:106185020-106192570	+	2	1218	363	0.292724	0.303817	0.085962	0.477408	0.025993	0	0.03031	0	0.289978	0.0140757	3.80635	0.0307714	0.624587
ENSBTAG00000033748	ENSBTAT00000047919	IL18RAP	Interleukin-1 receptor family||Immunoglobulin-like domain superfamily||Immunoglobulin-like fold||Toll/interleukin-1 receptor homology (TIR) domain||IL-18Ra-like, immunoglobulin domain||Toll/interleukin-1 receptor homology (TIR) domain superfamily||Immunoglobulin subtype||Immunoglobulin-like domain	protein_coding	Annotated_mRNA	11	7203304	7233720	11:7203304-7233720	+	11	2553	585	0	0	0	0	0.050739	0.079873	0	0	0	0.032653	-8.76693	0.0084745	0.369875
ENSBTAG00000001344	ENSBTAT00000001770	METTL21E	Lysine methyltransferase||S-adenosyl-L-methionine-dependent methyltransferase	protein_coding	Annotated_mRNA	12	79112891	79128997	12:79112891-79128997	+	5	1527	290	0.051191	0.044044	0	0	0	0	0	0	0.0238088	0	7.42822	0.0255764	0.580793
ENSBTAG00000001343	ENSBTAT00000040383	DEPDC1	Winged helix-like DNA-binding domain superfamily||Rho GTPase activation protein||DEP domain||Winged helix DNA-binding domain superfamily	protein_coding	Annotated_mRNA	3	76768174	76788676	3:76768174-76788676	+	12	2587	812	5.5474	8.47593	12.3679	7.62322	7.94428	0.585102	2.13951	2.21536	8.50362	3.22107	1.42818	0.0214357	0.546539
ENSBTAG00000049788	ENSBTAT00000067851	WFDC1	WAP-type 'four-disulfide core' domain||Elafin-like superfamily	protein_coding	Annotated_mRNA	18	10520491	10581675	18:10520491-10581675	+	7	1100	211	0	0.156918	0	0	0	0	0	0	0.0392295	0	9.62283	0.0151101	0.480357
ENSBTAG00000011804	ENSBTAT00000043261	ARNTL2	Helix-loop-helix DNA-binding domain superfamily||PAS fold||PAS domain||Nuclear translocator||PAS domain superfamily||Myc-type, basic helix-loop-helix (bHLH) domain	protein_coding	Annotated_mRNA	5	82469958	82557915	5:82469958-82557915	-	15	1909	587	0	0	0	0	0	0.081773	0.048265	0	0	0.0325095	-10.3151	0.00134701	0.150897
ENSBTAG00000018607	ENSBTAT00000024762	TSPEAR	Concanavalin A-like lectin/glucanase domain superfamily||Laminin G domain||Leucine-rich glioma-inactivated , EPTP repeat||EAR	protein_coding	Annotated_mRNA	1	144441578	144619108	1:144441578-144619108	-	12	2527	670	0	0	0	0	0	0.032103	0	0	0	0.00802575	-9.30218	0.0194771	0.527739
ENSBTAG00000012720	ENSBTAT00000016907	ANKRD2	Ankyrin repeat||Ankyrin repeat-containing domain superfamily||Ankyrin repeat-containing domain	protein_coding	Annotated_mRNA	26	18762488	18771573	26:18762488-18771573	+	9	1394	329	4.98823	0.407038	13.6452	2.31182	47.7548	2.17574	7.93872	48.494	5.33808	26.5908	-2.305	0.0108135	0.413731
ENSBTAG00000012721	ENSBTAT00000016909	HOGA1	DapA-like||Schiff base-forming aldolase, active site||Aldolase-type TIM barrel	protein_coding	Annotated_mRNA	26	18771707	18793256	26:18771707-18793256	+	7	1626	327	1.32753	0.217969	0.929542	0.059534	2.83107	2.563	1.16959	3.8548	0.633645	2.60462	-2.03537	0.0130871	0.456063
ENSBTAG00000007204	ENSBTAT00000080166	KRT80	Intermediate filament, rod domain||Keratin, type II||Keratin type II head	protein_coding	Annotated_mRNA	5	27732717	27756771	5:27732717-27756771	+	8	3675	436	31.4928	8.75396	13.518	10.9258	31.3319	29.2804	18.2496	40.1066	16.1726	29.7421	-0.845254	0.045169	0.745767
ENSBTAG00000039967	ENSBTAT00000000815	KRT78	Intermediate filament, rod domain||Intermediate filament protein, conserved site||Keratin, type II||Keratin type II head	protein_coding	Annotated_mRNA	5	27084247	27092894	5:27084247-27092894	+	9	2791	528	0.441891	17.5313	3.05878	2.60652	0.565125	0.73905	2.18092	0.391982	5.90962	0.969271	2.67759	0.0056027	0.307186
ENSBTAG00000015737	ENSBTAT00000020894	KPNA7	Atypical Arm repeat||PBS lyase HEAT-like repeat||Importin-alpha, importin-beta-binding domain superfamily||Importin-alpha, importin-beta-binding domain||Armadillo-type fold||Importin subunit alpha||Armadillo-like helical||Armadillo	protein_coding	Annotated_mRNA	25	37123013	37150162	25:37123013-37150162	+	11	1804	522	0.043768	0	0	0.035112	0	0	0	0	0.01972	0	7.81212	0.0175362	0.503185
ENSBTAG00000021673	ENSBTAT00000031047	NDC80	Domain of unknown function DUF5595||Kinetochore protein Ndc80||Ndc80 domain superfamily	protein_coding	Annotated_mRNA	24	36860566	36894144	24:36860566-36894144	+	17	2379	642	3.20717	6.0485	9.09483	4.49238	5.82033	0.520583	1.43465	2.02607	5.71072	2.45041	1.25618	0.0388299	0.704852
ENSBTAG00000000494	ENSBTAT00000086988	PDE4D	3'5'-cyclic nucleotide phosphodiesterase, catalytic domain||3'5'-cyclic nucleotide phosphodiesterase, conserved site||Phosphodiesterase 4 upstream conserved regions (UCR)||HD/PDEase domain||3'5'-cyclic nucleotide phosphodiesterase||3'5'-cyclic nucleotide phosphodiesterase, catalytic domain superfamily	protein_coding	Annotated_mRNA	20	20259571	20315593	20:20259571-20315593	+	10	4756	584	0.172559	0.815798	0.254292	0.385417	0.135698	0.057631	0.159156	0.023153	0.407017	0.0939095	2.06758	0.00756358	0.350953
ENSBTAG00000016169	ENSBTAT00000021521	ID1	Helix-loop-helix DNA-binding domain superfamily||Myc-type, basic helix-loop-helix (bHLH) domain||DNA-binding protein inhibitor	protein_coding	Annotated_mRNA	13	61179938	61182003	13:61179938-61182003	+	2	1886	154	1.1935	161.696	9.4872	13.091	3.63438	0.25997	2.89696	0.670116	46.3669	1.86536	4.73582	0.000109067	0.0364426
ENSBTAG00000053467	ENSBTAT00000036488	HIST3H2BB	Histone-fold||Histone H2B||Histone H2A/H2B/H3	protein_coding	Annotated_mRNA	7	2573114	2573494	7:2573114-2573494	-	1	381	126	55.5936	93.2596	233.14	123.902	64.0798	15.6351	29.6658	52.3273	126.474	40.427	1.66325	0.0160828	0.490725
ENSBTAG00000018142	ENSBTAT00000074215	DTL	WD40-repeat-containing domain||G-protein beta WD-40 repeat||WD40 repeat||WD40 repeat, conserved site||WD40/YVTN repeat-like-containing domain superfamily||WD40-repeat-containing domain superfamily	protein_coding	Annotated_mRNA	16	71416165	71454993	16:71416165-71454993	-	12	3375	636	1.41349	2.5132	6.44283	3.46082	3.24318	0.803902	0.994866	1.06275	3.45758	1.52618	1.21154	0.0386526	0.704852
ENSBTAG00000016208	ENSBTAT00000021569	TGM2	Transglutaminase, C-terminal domain superfamily||Transglutaminase-like superfamily||Immunoglobulin E-set||Transglutaminase-like||Transglutaminase, active site||Transglutaminase, N-terminal||Papain-like cysteine peptidase superfamily||Transglutaminase, C-terminal||Immunoglobulin-like fold||Protein-glutamine gamma-glutamyltransferase, animal	protein_coding	Annotated_mRNA	13	67002552	67037111	13:67002552-67037111	-	13	3946	687	116.571	5.85167	106.496	44.0197	190.638	184.602	111.531	222.542	68.2346	177.328	-1.40923	0.0146513	0.477466
ENSBTAG00000000512	ENSBTAT00000000662	SNTA1	PDZ domain||Syntrophin, split Pleckstrin homology (PH) domain||Pleckstrin homology domain||PH-like domain superfamily||Syntrophin||PDZ superfamily||Alpha-1-syntrophin	protein_coding	Annotated_mRNA	13	62888941	62915182	13:62888941-62915182	-	8	2019	505	7.35325	3.23942	5.01363	4.04558	8.23981	8.07202	8.55101	9.27834	4.91297	8.53529	-0.819844	0.0389036	0.705634
ENSBTAG00000000517	ENSBTAT00000000670	ANKRD29	Ankyrin repeat||Ankyrin repeat-containing domain superfamily||Ankyrin repeat-containing domain	protein_coding	Annotated_mRNA	24	33007030	33041024	24:33007030-33041024	+	9	1867	295	3.39182	5.48058	2.2128	3.50309	0.467587	1.82563	1.47393	1.3986	3.64707	1.29144	1.50052	0.00523192	0.29874
ENSBTAG00000002918	ENSBTAT00000003788	RAD51	DNA repair Rad51/transcription factor NusA, alpha-helical||DNA recombination and repair protein, RecA-like||DNA recombination and repair protein RecA, monomer-monomer interface||DNA recombination and repair protein RecA-like, ATP-binding domain||DNA recombination and repair protein Rad51-like, C-terminal||DNA recombination/repair protein Rad51||P-loop containing nucleoside triphosphate hydrolase|…	protein_coding	Annotated_mRNA	10	36255232	36291194	10:36255232-36291194	+	10	2747	339	5.74719	8.99567	14.2166	9.40821	9.12449	2.83962	3.51751	3.91105	9.59191	4.84817	1.00336	0.0281897	0.607847
ENSBTAG00000002914	ENSBTAT00000003784	GALNT18	Ricin B-like lectins||Nucleotide-diphospho-sugar transferases||Glycosyltransferase 2-like||Ricin B, lectin domain	protein_coding	Annotated_mRNA	15	41064073	41420001	15:41064073-41420001	+	11	2625	607	0.267654	0.813334	0.296888	0.583404	0.243874	4.04781	1.07117	0.930669	0.49032	1.57338	-1.6695	0.00984193	0.396458
ENSBTAG00000038281	ENSBTAT00000076307	CSMD3	Sushi/SCR/CCP domain||Sushi/SCR/CCP superfamily||Spermadhesin, CUB domain superfamily||CUB domain	protein_coding	Annotated_mRNA	14	50969629	52273953	14:50969629-52273953	+	67	10392	3463	0	0.106336	0	0	0	0	0	0	0.026584	0	12.7274	0.000823984	0.114463
ENSBTAG00000014054	ENSBTAT00000046847	CFAP206	Cilia- and flagella-associated protein 206	protein_coding	Annotated_mRNA	9	62457382	62493333	9:62457382-62493333	-	12	2323	582	0	0	0.015864	0	0.073973	0.035275	0.078935	0.050017	0.003966	0.05955	-3.89274	0.0487106	0.770498
ENSBTAG00000000988	ENSBTAT00000068431	BRCA2	BRCA2, OB3||BRCA2 repeat||Tower domain||Breast cancer type 2 susceptibility protein||BRCA2, OB1||BRCA2 helical domain superfamily||Nucleic acid-binding, OB-fold||Breast cancer type 2 susceptibility protein, helical domain	protein_coding	Annotated_mRNA	12	28616747	28660489	12:28616747-28660489	-	20	10415	3162	1.9645	4.96277	1.85664	4.93721	1.69812	0.422685	1.10443	0.432346	3.43028	0.914395	1.91261	0.000875857	0.117653
ENSBTAG00000030599	ENSBTAT00000043227	SMOC1	Kazal domain superfamily||SMOC-1, extracellular calcium-binding domain||EF-hand domain pair||Thyroglobulin type-1 superfamily||Thyroglobulin type-1||SPARC/Testican, calcium-binding domain||Kazal domain||EF-Hand 1, calcium-binding site	protein_coding	Annotated_mRNA	10	81593314	81739443	10:81593314-81739443	+	12	3514	445	13.2043	1.1979	14.1013	2.95528	46.4218	37.2797	11.4786	54.5819	7.86469	37.4405	-2.2684	0.000317217	0.0684635
ENSBTAG00000020752	ENSBTAT00000081004	CEP78	Centrosomal protein of 78kDa||Leucine-rich repeat domain superfamily||Leucine-rich repeat	protein_coding	Annotated_mRNA	8	54148387	54183987	8:54148387-54183987	+	16	3161	806	8.77615	9.85035	23.159	12.3876	12.7718	2.82964	4.66453	6.36599	13.5433	6.658	1.03985	0.0315053	0.634344
XLOC_122308	TCONS_00183197	XLOC_122308	-	novel	Novel_mRNA	NKLS02001111.1	16593	19802	NKLS02001111.1:16593-19802	+	2	2277	180	0.786888	0.180935	0.472112	0.810443	5.12385	0.937623	1.06286	4.94488	0.562594	3.0173	-2.45182	0.0170839	0.500933
ENSBTAG00000010303	ENSBTAT00000013608	ICAM1	Intercellular adhesion molecule, N-terminal||Intercellular adhesion molecule||Immunoglobulin-like fold||Immunoglobulin-like domain||Immunoglobulin subtype||Intercellular adhesion molecule/vascular cell adhesion molecule, N-terminal||Immunoglobulin-like domain superfamily	protein_coding	Annotated_mRNA	7	14813729	14824411	7:14813729-14824411	+	7	2983	591	43.3998	12.9011	27.3457	21.0722	39.5678	32.7426	37.8733	78.3907	26.1797	47.1436	-0.879216	0.0420023	0.723269
ENSBTAG00000024648	ENSBTAT00000010545	PGR	Progesterone receptor||Nuclear hormone receptor-like domain superfamily||Nuclear hormone receptor, ligand-binding domain||Zinc finger, NHR/GATA-type||Nuclear hormone receptor||Zinc finger, nuclear hormone receptor-type	protein_coding	Annotated_mRNA	15	7854787	7966985	15:7854787-7966985	+	8	2762	914	0.590758	0.039369	0.464542	0.192373	1.84846	0.42268	0.454092	0.851055	0.321761	0.894071	-1.49899	0.0358843	0.68079
ENSBTAG00000006870	ENSBTAT00000076538	RASGEF1A	Ras guanine-nucleotide exchange factors catalytic domain||Ras-like guanine nucleotide exchange factor, N-terminal||Ras-like guanine nucleotide exchange factor||Ras guanine nucleotide exchange factor domain superfamily||Ras guanine-nucleotide exchange factor catalytic domain superfamily	protein_coding	Annotated_mRNA	28	13593571	13631158	28:13593571-13631158	-	13	1905	480	0.587496	1.75976	0.215061	1.60847	0.084478	0.426429	0.338669	0.251135	1.0427	0.275178	1.7565	0.0131051	0.456063
ENSBTAG00000006877	ENSBTAT00000061368	MMP16	Matrix metalloproteinase-16||Hemopexin-like domain superfamily||Metallopeptidase, catalytic domain superfamily||Peptidase M10A, catalytic domain||Hemopexin-like domain||Peptidase M10, metallopeptidase||Peptidase M10A||Peptidase, metallopeptidase||Peptidase M10A, cysteine switch, zinc binding site||Peptidase M10A, matrix metallopeptidase, C-terminal||PGBD-like superfamily||Hemopexin-like repeats||…	protein_coding	Annotated_mRNA	14	74381958	74776968	14:74381958-74776968	+	10	3165	607	0	0	0	0	0.010734	0.012946	0	0.02323	0	0.0117275	-10.9877	1.76e-05	0.0105661
ENSBTAG00000021162	ENSBTAT00000072918	CKAP2	Cytoskeleton-associated protein 2 family||Cytoskeleton-associated protein 2, C-terminal	protein_coding	Annotated_mRNA	12	21581305	21593601	12:21581305-21593601	-	7	2933	640	13.449	20.0886	31.0297	18.0442	15.0838	4.05	9.32962	3.80416	20.6529	8.06689	1.38273	0.00440601	0.27566
ENSBTAG00000003961	ENSBTAT00000085893	SNX20	Tetratricopeptide-like helical domain superfamily||Sorting nexin SNX20/SNX21||PX domain superfamily||Phox homologous domain	protein_coding	Annotated_mRNA	18	19066727	19074769	18:19066727-19074769	-	5	1783	316	0	0	0	0	0.074435	0	0	0.032303	0	0.0266845	-6.39	0.0485204	0.769684
ENSBTAG00000008059	ENSBTAT00000010601	CHRM3	GPCR, rhodopsin-like, 7TM||G protein-coupled receptor, rhodopsin-like||Muscarinic acetylcholine receptor M3||Muscarinic acetylcholine receptor family	protein_coding	Annotated_mRNA	28	12684411	12718907	28:12684411-12718907	+	2	2091	602	0.008776	0	0	0	0.107243	0.058653	0.049929	0.123064	0.002194	0.0847222	-5.26662	0.00521252	0.298356
ENSBTAG00000002702	ENSBTAT00000003500	TSPAN32	-||Tetraspanin/Peripherin||Tetraspanin, EC2 domain superfamily	protein_coding	Annotated_mRNA	29	49266281	49282523	29:49266281-49282523	-	9	1363	298	0	0.060269	0	0.015621	0	0	0	0	0.0189725	0	6.9147	0.0397243	0.711104
ENSBTAG00000012861	ENSBTAT00000017093	KIF4A	Kinesin motor domain||Kinesin motor domain superfamily||Tesmin/TSO1-like CXC domain||Kinesin-like protein||Kinesin motor domain, conserved site||P-loop containing nucleoside triphosphate hydrolase	protein_coding	Annotated_mRNA	X	80023643	80153340	X:80023643-80153340	-	31	3787	1234	4.17319	6.87652	15.6732	6.43421	7.64251	0.764317	1.87847	2.59487	8.28929	3.22004	1.40934	0.0151058	0.480357
ENSBTAG00000007860	ENSBTAT00000010340	ASPM	Immunoglobulin-like fold||IQ motif, EF-hand binding site||Armadillo-type fold||Abnormal spindle-like microcephaly-associated protein, ASH domain||Abnormal spindle-like microcephaly-associated protein||CH domain superfamily||Calponin homology domain||P-loop containing nucleoside triphosphate hydrolase	protein_coding	Annotated_mRNA	16	76021939	76082066	16:76021939-76082066	-	29	10541	3461	3.79783	5.60813	7.36397	4.01287	4.85002	0.187083	1.04417	1.57769	5.1957	1.91474	1.47272	0.0248045	0.572801
ENSBTAG00000012640	ENSBTAT00000016774	S100A8	Protein S100-A8||S100/Calbindin-D9k, conserved site||EF-hand domain pair||S100/CaBP-9k-type, calcium binding, subdomain||EF-hand domain	protein_coding	Annotated_mRNA	3	17085577	17086827	3:17085577-17086827	+	3	665	89	18.2425	239.746	21.1675	160.745	0.119724	6.45612	17.2997	0.033389	109.975	5.97724	4.20851	0.00113828	0.136623
ENSBTAG00000014791	ENSBTAT00000063885	CTH	Pyridoxal phosphate-dependent transferase, major domain||Pyridoxal phosphate-dependent transferase||Pyridoxal phosphate-dependent transferase domain 1||Cys/Met metabolism, pyridoxal phosphate-dependent enzyme	protein_coding	Annotated_mRNA	3	74766636	74793722	3:74766636-74793722	-	11	2182	417	16.9654	9.05511	39.4701	36.1843	15.376	5.7165	6.84261	7.59651	25.4187	8.8829	1.50451	0.00187847	0.182004
ENSBTAG00000013974	ENSBTAT00000018581	TMEM215	Transmembrane protein 215	protein_coding	Annotated_mRNA	8	11330165	11335552	8:11330165-11335552	-	2	5151	235	0.836031	0.111685	0.604965	0.097473	3.01692	1.55977	0.707739	2.05734	0.412538	1.83544	-2.16016	0.0313489	0.633576
ENSBTAG00000001152	ENSBTAT00000001533	TLE6	WD40 repeat||WD40 repeat, conserved site||WD40/YVTN repeat-like-containing domain superfamily||WD40-repeat-containing domain superfamily||WD40-repeat-containing domain||Groucho/transducin-like enhancer	protein_coding	Annotated_mRNA	7	20778581	20790166	7:20778581-20790166	-	11	1769	537	0.04111	0	0.051642	0	0.57432	0.142738	0.128774	0.187137	0.023188	0.258242	-3.46051	0.0401545	0.71413
ENSBTAG00000004471	ENSBTAT00000069771	ST3GAL6	Sialyltransferase||GT29-like superfamiliy||Glycosyl transferase family 29	protein_coding	Annotated_mRNA	1	43058751	43109094	1:43058751-43109094	+	12	2115	331	0.77853	0.307723	0.581892	0.362132	1.87334	1.08209	1.15447	0.993136	0.507569	1.27576	-1.33596	0.0336425	0.656797
ENSBTAG00000047062	ENSBTAT00000066838	LRP3	Spermadhesin, CUB domain superfamily||CUB domain||LDL receptor-like superfamily||Low-density lipoprotein (LDL) receptor class A, conserved site||Low-density lipoprotein (LDL) receptor class A repeat	protein_coding	Annotated_mRNA	18	43631532	43644822	18:43631532-43644822	+	6	3949	592	0.230768	0.405761	0.160365	0.624133	0	0.05078	0.05606	0.027927	0.355257	0.0336917	3.27933	0.0176722	0.503185
ENSBTAG00000018520	ENSBTAT00000021951	SCN1A	Voltage gated sodium channel, alpha-1 subunit||Ion transport domain||Sodium ion transport-associated||Voltage-gated Na+ ion channel, cytoplasmic domain||Voltage-dependent channel domain superfamily||Voltage gated sodium channel, alpha subunit	protein_coding	Annotated_mRNA	2	30224956	30318787	2:30224956-30318787	+	26	5997	1998	0.029143	0.004617	0	0.11338	0	0	0	0	0.036785	0	10.1443	0.000259957	0.0610511
ENSBTAG00000005976	ENSBTAT00000007841	HSD17B7	NAD(P)-binding domain superfamily||Short-chain dehydrogenase/reductase SDR	protein_coding	Annotated_mRNA	3	6634648	6664465	3:6634648-6664465	-	9	2232	334	28.3873	72.9405	35.9602	33.4179	24.6649	14.5926	34.1628	18.5966	42.6765	23.0042	0.917248	0.0315226	0.634344
ENSBTAG00000007121	ENSBTAT00000073714	TK1	Thymidine kinase, conserved site||P-loop containing nucleoside triphosphate hydrolase||Thymidine kinase	protein_coding	Annotated_mRNA	19	53977498	53990353	19:53977498-53990353	+	6	1236	320	21.6695	40.4294	67.5679	34.4102	37.3904	10.91	16.0561	17.7839	41.0192	20.5351	1.00403	0.0316063	0.634344
ENSBTAG00000014169	ENSBTAT00000030214	PCDH19	Cadherin-like||Cadherin, N-terminal||Protocadherin-19||Cadherin-like superfamily||Cadherin conserved site	protein_coding	Annotated_mRNA	X	49303935	49430984	X:49303935-49430984	-	5	3465	1098	0	0	0	0	0	0.060049	0.030713	0.010194	0	0.025239	-10.4791	8.73e-05	0.0316131
ENSBTAG00000011482	ENSBTAT00000015260	SLC43A2	Major facilitator superfamily domain||MFS transporter superfamily||Major facilitator superfamily||Large neutral amino acids transporter small subunit 4	protein_coding	Annotated_mRNA	19	22690663	22730143	19:22690663-22730143	-	14	3195	568	4.75107	8.03284	6.24976	11.2123	3.88018	3.46746	4.58452	2.5533	7.5615	3.62136	1.05494	0.0101935	0.403487
ENSBTAG00000045902	ENSBTAT00000026780	EPHB2	Tyrosine-protein kinase, catalytic domain||Galactose-binding-like domain superfamily||Protein kinase-like domain superfamily||Ephrin receptor ligand binding domain||Sterile alpha motif domain||Ephrin type-B receptor 2, ligand binding domain||Fibronectin type III superfamily||Tyrosine-protein kinase ephrin type A/B receptor-like||Growth factor receptor cysteine-rich domain superfamily||Ephrin rece…	protein_coding	Annotated_mRNA	2	129898024	130038309	2:129898024-130038309	-	15	3887	965	0.330602	0.014105	0.070663	0.109945	0.00874	0.015811	0.028493	0	0.131329	0.013261	3.21512	0.0149776	0.480357
ENSBTAG00000045901	ENSBTAT00000065558	CLDN6	PMP-22/EMP/MP20/Claudin superfamily||Claudin-6||Claudin||Claudin, conserved site	protein_coding	Annotated_mRNA	25	2433098	2436408	25:2433098-2436408	-	2	1308	221	64.0906	6.0382	96.5779	20.5831	320.762	62.2457	32.1373	256.704	46.8225	167.962	-1.84395	0.0130969	0.456063
ENSBTAG00000016283	ENSBTAT00000021660	TMEM63C	Calcium permeable stress-gated cation channel 1, N-terminal transmembrane domain||10TM putative phosphate transporter, cytosolic domain||Calcium-dependent channel, 7TM region, putative phosphate	protein_coding	Annotated_mRNA	10	88380797	88459271	10:88380797-88459271	+	24	5654	804	0.760633	0.075743	0.380567	0.254027	1.76459	2.12419	1.28423	0.907821	0.367743	1.52021	-2.09337	0.000822212	0.114463
ENSBTAG00000020665	ENSBTAT00000081398	GFRA2	GDNF/GAS1||Glial cell line-derived neurotrophic factor receptor, alpha 1/2||GDNF receptor alpha||Glial cell line-derived neurotrophic factor receptor alpha 2||Glial cell line-derived neurotrophic factor receptor	protein_coding	Annotated_mRNA	8	68994965	69102515	8:68994965-69102515	-	9	3426	464	0	0	0	0	0.038508	0	0	0	0	0.009627	-8.79378	0.0263538	0.588587
ENSBTAG00000004672	ENSBTAT00000006129	RDX	Ezrin/radixin/moesin-like||Ubiquitin-like domain superfamily||FERM domain||FERM conserved site||Ezrin/radixin/moesin, C-terminal||Ezrin/radixin/moesin||Moesin tail domain superfamily||FERM central domain||FERM, N-terminal||FERM/acyl-CoA-binding protein superfamily||ERM family, FERM domain C-lobe||FERM, C-terminal PH-like domain||FERM superfamily, second domain||Band 4.1 domain||PH-like domain sup…	protein_coding	Annotated_mRNA	15	20275874	20359908	15:20275874-20359908	-	14	4353	583	53.2899	32.0845	32.8272	34.8514	53.8065	66.5199	45.4851	70.7878	38.2632	59.1498	-0.645957	0.0435146	0.733822
ENSBTAG00000002080	ENSBTAT00000002689	CCN3	Thrombospondin type-1 (TSP1) repeat||IGFBP-related, CNN||Insulin-like growth factor-binding protein, IGFBP||Thrombospondin type-1 (TSP1) repeat superfamily||Cystine knot, C-terminal||Glycoprotein hormone subunit beta||Growth factor receptor cysteine-rich domain superfamily||VWFC domain	protein_coding	Annotated_mRNA	14	44848527	44856903	14:44848527-44856903	-	5	2353	346	27.9076	24.3583	59.207	29.6892	217.938	35.4048	65.0979	248.831	35.2905	141.818	-1.99434	0.00026915	0.0614732
ENSBTAG00000021984	ENSBTAT00000043350	C1H21orf58	-	protein_coding	Annotated_mRNA	1	145988468	145994118	1:145988468-145994118	-	3	315	104	0.076313	0	0	0.282091	0	0	0	0	0.089601	0	8.45327	0.0115833	0.426443
ENSBTAG00000005888	ENSBTAT00000047505	MDGA1	MAM domain||Immunoglobulin-like domain superfamily||Immunoglobulin subtype 2||Fibronectin type III superfamily||Immunoglobulin-like fold||Fibronectin type III||Concanavalin A-like lectin/glucanase domain superfamily||Immunoglobulin-like domain||Immunoglobulin subtype	protein_coding	Annotated_mRNA	23	11546127	11611239	23:11546127-11611239	-	17	3991	955	0.000866	0.016876	0	0	0	0	0	0	0.0044355	0	7.12548	0.0420813	0.723656
ENSBTAG00000006505	ENSBTAT00000008523	S100A9	EF-hand domain pair||S100/CaBP-9k-type, calcium binding, subdomain||Protein S100-A9||EF-hand domain||S100/Calbindin-D9k, conserved site	protein_coding	Annotated_mRNA	3	17115128	17117984	3:17115128-17117984	-	3	818	156	16.8612	236.655	17.4539	331.378	0.196916	10.7728	17.5236	0.100946	150.587	7.14858	4.36792	0.000573701	0.0887915
ENSBTAG00000000908	ENSBTAT00000001202	HCAR1	Hydroxycarboxylic acid receptor 1||GPCR, rhodopsin-like, 7TM||G protein-coupled receptor, rhodopsin-like	protein_coding	Annotated_mRNA	17	52790484	52791491	17:52790484-52791491	+	1	1008	335	0.117496	0	0.194585	0.066262	0	0	0	0	0.0945857	0	5.4527	0.0444169	0.738974
ENSBTAG00000008342	ENSBTAT00000065056	TMPRSS13	Low-density lipoprotein (LDL) receptor class A repeat||Peptidase S1A, chymotrypsin family||Peptidase S1, PA clan||LDL receptor-like superfamily||Serine proteases, trypsin family, histidine active site||Serine proteases, trypsin family, serine active site||SRCR domain||Serine proteases, trypsin domain||SRCR-like domain||SRCR-like domain superfamily	protein_coding	Annotated_mRNA	15	28569542	28601482	15:28569542-28601482	-	14	2301	515	0.211168	1.41176	0.204551	0.783475	0.013244	0.069623	0.239065	0.01321	0.652739	0.0837855	2.95545	0.00813984	0.361804
ENSBTAG00000016959	ENSBTAT00000022559	LAPTM4B	Lysosomal-associated transmembrane protein 4B||Lysosomal-associated transmembrane protein 4/5	protein_coding	Annotated_mRNA	14	66373395	66438425	14:66373395-66438425	-	7	4527	226	16.8593	8.93904	8.30528	11.8486	15.032	21.5587	14.1289	30.3206	11.4881	20.2601	-0.844196	0.0236264	0.568921
ENSBTAG00000014553	ENSBTAT00000019346	ATP6V0D1	ATPase, V0 complex, c/d subunit||V-type ATP synthase subunit C-like||V-type ATPase subunit c||ATPase, V0 complex, subunit d	protein_coding	Annotated_mRNA	18	35046554	35085645	18:35046554-35085645	-	8	1562	351	100.434	100.317	88.916	97.1163	135.595	176.843	124.65	168.254	96.6959	151.336	-0.650682	0.0329684	0.649764
ENSBTAG00000010070	ENSBTAT00000013285	GSDMA	Gasdermin||Gasdermin, PUB domain||Gasdermin, pore forming domain	protein_coding	Annotated_mRNA	19	40292881	40304832	19:40292881-40304832	+	12	2225	446	0.034185	0.048841	0	0.022514	0	0	0	0	0.026385	0	7.1481	0.00910116	0.383701
ENSBTAG00000021703	ENSBTAT00000081635	MED12L	Mediator complex, subunit Med12, LCEWAV-domain||Mediator complex, subunit Med12, catenin-binding||Mediator complex, subunit Med12	protein_coding	Annotated_mRNA	1	116654940	117017533	1:116654940-117017533	-	43	7007	2079	0.139418	0.041892	0.198851	0.03868	0.538449	0.333773	0.102098	0.32083	0.10471	0.323788	-1.69409	0.00567374	0.308969
ENSBTAG00000031950	ENSBTAT00000022990	RAB3IP	GDP/GTP exchange factor Sec2, N-terminal||Guanine nucleotide exchange factor RAB3IL/RAB3IP/Sec2	protein_coding	Annotated_mRNA	5	43657005	43713606	5:43657005-43713606	-	11	1797	460	21.0734	12.2508	14.1902	18.5238	29.0944	24.1697	21.3311	32.7119	16.5095	26.8268	-0.720236	0.0333259	0.654417
ENSBTAG00000019002	ENSBTAT00000025291	SLC2A12	Sugar/inositol transporter||MFS transporter superfamily||Major facilitator, sugar transporter-like||Sugar transporter, conserved site||Major facilitator superfamily domain	protein_coding	Annotated_mRNA	9	72154434	72223405	9:72154434-72223405	-	5	2397	621	0.197092	2.22714	0.01456	0.461908	0.054681	0.183675	0.366231	0.030519	0.725175	0.158776	2.24698	0.0401372	0.71413
ENSBTAG00000034827	ENSBTAT00000049292	PDGFD	Spermadhesin, CUB domain superfamily||Cystine-knot cytokine||CUB domain||PDGF/VEGF domain||Platelet-derived growth factor D	protein_coding	Annotated_mRNA	15	4259485	4536080	15:4259485-4536080	+	7	2045	364	0	0.0633	0	0.146629	0	0	0	0	0.0524823	0	12.0849	0.000109739	0.0364426
ENSBTAG00000008636	ENSBTAT00000011390	PDE4B	3'5'-cyclic nucleotide phosphodiesterase||3'5'-cyclic nucleotide phosphodiesterase, conserved site||Phosphodiesterase 4 upstream conserved regions (UCR)||HD/PDEase domain||3'5'-cyclic nucleotide phosphodiesterase, catalytic domain||3'5'-cyclic nucleotide phosphodiesterase, catalytic domain superfamily	protein_coding	Annotated_mRNA	3	78959106	79406648	3:78959106-79406648	-	15	2166	721	2.92267	4.83204	1.97173	2.13818	1.304	1.92794	1.50105	0.469976	2.96615	1.30074	1.20587	0.00866951	0.373909
ENSBTAG00000002129	ENSBTAT00000002751	KLF5	Zinc finger C2H2 superfamily||Krueppel-like factor 5||Zinc finger C2H2-type	protein_coding	Annotated_mRNA	12	47799472	47818754	12:47799472-47818754	+	4	3289	454	15.3169	27.5489	14.8116	27.4758	7.73062	8.77539	11.7311	8.65593	21.2883	9.22327	1.20545	0.00217204	0.198051
ENSBTAG00000014719	ENSBTAT00000019585	TMOD1	Tropomodulin-1||Tropomodulin||Leucine-rich repeat domain superfamily	protein_coding	Annotated_mRNA	8	62722964	62812715	8:62722964-62812715	+	10	2775	359	0.186496	0.138685	0.049783	0.083882	0.224492	0.220713	0.212149	1.15922	0.114711	0.454143	-1.99582	0.0107726	0.413418
ENSBTAG00000013095	ENSBTAT00000017410	FOXN1	Winged helix-like DNA-binding domain superfamily||Winged helix DNA-binding domain superfamily||Fork head domain conserved site 2||Fork head domain	protein_coding	Annotated_mRNA	19	19977626	20005151	19:19977626-20005151	+	9	3245	644	0.011049	0.217559	0	0.140115	0	0	0.009708	0	0.0921808	0.002427	5.54848	0.0281593	0.607847
ENSBTAG00000015441	ENSBTAT00000020520	ACTG2	Actin family||Actin/actin-like conserved site||Actin, conserved site	protein_coding	Annotated_mRNA	11	10736902	10761462	11:10736902-10761462	-	9	1693	376	0	0	0	0	0	0.02302	0.087151	0	0	0.0275428	-8.25341	0.015021	0.480357
ENSBTAG00000004940	ENSBTAT00000085635	CELF4	CELF-3/4/5/6, RNA recognition motif 1||RNA recognition motif domain||Nucleotide-binding alpha-beta plait domain superfamily||RNA-binding domain superfamily	protein_coding	Annotated_mRNA	24	19505280	19818204	24:19505280-19818204	+	12	3455	447	0	0	0	0	0	0.023155	0.010397	0	0	0.008388	-10.1768	0.0016809	0.171926
ENSBTAG00000011635	ENSBTAT00000015452	CENPN	Centromere protein Chl4/mis15/CENP-N	protein_coding	Annotated_mRNA	18	7700533	7719809	18:7700533-7719809	+	11	1719	339	7.00069	9.00082	30.8896	10.3625	13.9192	0.905366	2.60466	4.78561	14.3134	5.55372	1.39929	0.0385821	0.704692
ENSBTAG00000018019	ENSBTAT00000082484	BCL11B	Zinc finger C2H2-type||Zinc finger C2H2 superfamily	protein_coding	Annotated_mRNA	21	64193536	64290496	21:64193536-64290496	-	3	3151	832	1.40534	2.13751	1.53806	1.66756	0.055495	0.411631	0.986995	0.117074	1.68712	0.392799	2.09246	0.00286608	0.226257
ENSBTAG00000006934	ENSBTAT00000009106	CYP11A1	Cytochrome P450, E-class, group I||Cytochrome P450, conserved site||Cholesterol side-chain cleavage enzyme, mitochondrial||Cytochrome P450 superfamily||Cytochrome P450	protein_coding	Annotated_mRNA	21	34328403	34342900	21:34328403-34342900	+	9	2041	520	151.135	101.161	63.8532	143.561	208.187	182.613	183.664	362.329	114.927	234.198	-1.05136	0.00435111	0.274423
ENSBTAG00000021009	ENSBTAT00000027975	TRIM55	Zinc finger, RING-type, conserved site||COS domain||Zinc finger, RING-type||B-box-type zinc finger||RING-type zinc-finger, LisH dimerisation motif||Zinc finger, RING/FYVE/PHD-type	protein_coding	Annotated_mRNA	14	30469248	30495868	14:30469248-30495868	+	8	1215	404	0.049547	0	0	0	0.136809	0.163464	0.340006	0.628011	0.0123868	0.317072	-4.77096	0.0110968	0.417683
ENSBTAG00000004662	ENSBTAT00000006118	SLC16A12	Major facilitator superfamily domain||MFS transporter superfamily||Major facilitator superfamily	protein_coding	Annotated_mRNA	26	11105214	11177185	26:11105214-11177185	-	8	1910	486	0.123367	1.96634	0.200246	0.532167	0.324026	0.276815	0.073282	0.100107	0.705529	0.193557	1.91276	0.0282471	0.607972
ENSBTAG00000032613	ENSBTAT00000046291	SCG5	Neuroendocrine 7B2 precursor	protein_coding	Annotated_mRNA	10	30003348	30062539	10:30003348-30062539	-	6	1151	212	1.9629	1.88328	0.576118	1.88123	1.96288	14.4821	4.05092	1.38141	1.57588	5.46934	-1.90087	0.0227326	0.55966
ENSBTAG00000023074	ENSBTAT00000031377	C28H1orf198	Domain of unknown function DUF4706	protein_coding	Annotated_mRNA	28	3562180	3594285	28:3562180-3594285	-	4	1096	325	226.813	70.2967	196.617	145.6	241.548	261.541	199.052	317.07	159.832	254.803	-0.680678	0.0470392	0.758463
ENSBTAG00000026247	ENSBTAT00000081007	PKHD1L1	G8 domain||IPT domain||Pectin lyase fold||Immunoglobulin-like fold||Pectin lyase fold/virulence factor||Parallel beta-helix repeat||Cupredoxin||PA14/GLEYA domain||Fibrocystin-L||PA14 domain||Immunoglobulin E-set||Plexin family	protein_coding	Annotated_mRNA	14	54884631	55054360	14:54884631-55054360	-	78	12684	4227	0.003113	0	0.002752	0	0	0	0	0	0.00146625	0	6.768	0.0379211	0.700314
ENSBTAG00000012646	ENSBTAT00000016779	PLCXD2	PLC-like phosphodiesterase, TIM beta/alpha-barrel domain superfamily||Phosphatidylinositol-specific phospholipase C, X domain	protein_coding	Annotated_mRNA	1	56425478	56476144	1:56425478-56476144	+	4	1583	340	7.92441	3.16084	2.68209	2.07383	5.50348	10.061	6.6681	8.97232	3.96029	7.80123	-0.993378	0.0436423	0.734396
ENSBTAG00000019612	ENSBTAT00000026126	RNASE4	Pancreatic ribonuclease||Ribonuclease A-like domain superfamily||Ribonuclease A, active site||Ribonuclease A-domain	protein_coding	Annotated_mRNA	10	26396395	26412966	10:26396395-26412966	-	2	722	148	5.07074	4.77735	1.44345	7.11071	2.80147	0.609263	0.389953	0.672552	4.60056	1.11831	1.98807	0.0157672	0.486613
ENSBTAG00000054383	ENSBTAT00000077295	NUDT10	NUDIX hydrolase, conserved site||NUDIX hydrolase-like domain superfamily||NUDIX hydrolase domain	protein_coding	Annotated_mRNA	X	88911182	88916849	X:88911182-88916849	+	3	1847	164	0	0	0	0	0	0.164521	0	0.019903	0	0.046106	-6.89374	0.0418773	0.723269
ENSBTAG00000011400	ENSBTAT00000085818	DBN1	ADF-H/Gelsolin-like domain superfamily||Zinc finger, LIM-type||PDZ superfamily||PDZ domain||Actin-depolymerising factor homology domain||Drebrin	protein_coding	Annotated_mRNA	7	38975486	38995645	7:38975486-38995645	-	12	2370	426	65.167	25.3004	46.8934	31.1995	97.2695	59.2786	54.6114	126.444	42.1401	84.4008	-1.09701	0.00726693	0.343282
ENSBTAG00000017802	ENSBTAT00000087040	THRB	Thyroid hormone receptor||Nuclear hormone receptor, ligand-binding domain||Nuclear hormone receptor-like domain superfamily||Nuclear hormone receptor||Zinc finger, nuclear hormone receptor-type||Zinc finger, NHR/GATA-type	protein_coding	Annotated_mRNA	27	41647092	41896044	27:41647092-41896044	+	9	4092	459	0	0	0	0	0.024879	0	0	0.008984	0	0.00846575	-10.5684	0.000862097	0.117544
ENSBTAG00000051567	ENSBTAT00000083400	CDKN2B	Ankyrin repeat-containing domain||Ankyrin repeat-containing domain superfamily||Ankyrin repeat	protein_coding	Annotated_mRNA	8	22081457	22085129	8:22081457-22085129	+	2	1428	321	12.3791	8.85191	5.77303	5.60625	10.0187	26.2355	15.2407	21.0689	8.15258	18.141	-1.16708	0.0361814	0.683251
ENSBTAG00000014228	ENSBTAT00000072765	TFEC	Myc-type, basic helix-loop-helix (bHLH) domain||MiT/TFE transcription factors, C-terminal||Transcription factor EC||Helix-loop-helix DNA-binding domain superfamily	protein_coding	Annotated_mRNA	4	52407621	52499071	4:52407621-52499071	+	7	1601	317	0.212717	18.4161	0.148641	0.320943	0.10999	0.356878	0.058121	0	4.77459	0.131247	4.98673	0.00368547	0.251906
ENSBTAG00000019793	ENSBTAT00000026373	RGS22	RGS domain||RGS domain superfamily	protein_coding	Annotated_mRNA	14	64289853	64398324	14:64289853-64398324	+	24	3751	1145	0	0.039461	0	0.010267	0	0	0	0	0.012432	0	9.29859	0.00541057	0.303613
ENSBTAG00000013831	ENSBTAT00000018382	DSG1	Desmoglein||Cadherin-like||Catenin binding domain superfamily||Cadherin, cytoplasmic domain||Cadherin-like superfamily||Cadherin conserved site||Desmosomal cadherin	protein_coding	Annotated_mRNA	24	25777696	25821610	24:25777696-25821610	-	15	7290	1043	0.259849	8.26243	0.111429	2.08265	0	0.356005	0.121357	0	2.67909	0.119341	4.55125	0.00905572	0.38247
ENSBTAG00000038275	ENSBTAT00000056152	CYP27C1	Cytochrome P450 superfamily||Cytochrome P450||Cytochrome P450, E-class, group I||Cytochrome P450, conserved site	protein_coding	Annotated_mRNA	2	5297022	5319408	2:5297022-5319408	+	9	2949	537	0.013387	0.0737	0.011835	0	0	0	0	0	0.0247305	0	8.04375	0.00511519	0.297123
ENSBTAG00000000684	ENSBTAT00000077840	ARHGEF10L	Rho guanine nucleotide exchange factor 10/17||PH-like domain superfamily||Dbl homology (DH) domain superfamily||Dbl homology (DH) domain||WD40-repeat-containing domain superfamily||WD40/YVTN repeat-like-containing domain superfamily	protein_coding	Annotated_mRNA	2	134985221	135100159	2:134985221-135100159	-	27	4463	1276	10.7706	2.92985	5.05529	5.91343	16.0764	8.80216	6.31154	17.8392	6.1673	12.2573	-1.05261	0.0158057	0.486613
ENSBTAG00000013300	ENSBTAT00000017701	KCNMA1	Voltage-dependent channel domain superfamily||NAD(P)-binding domain superfamily||Calcium-activated potassium channel BK, alpha subunit||Calcium-activated potassium channel Slo-1||Ion transport domain	protein_coding	Annotated_mRNA	28	32616444	33387186	28:32616444-33387186	-	28	3498	1165	0	0	0	0	0	0.009423	0.05858	0	0	0.0170007	-12.1506	0.000119601	0.0390781
ENSBTAG00000013306	ENSBTAT00000074768	ZBTB7C	Armadillo-type fold||Zinc finger C2H2-type||BTB/POZ domain||SKP1/BTB/POZ domain superfamily||Zinc finger C2H2 superfamily	protein_coding	Annotated_mRNA	24	47693446	47857800	24:47693446-47857800	-	4	3201	613	0.522568	0.566384	0.222355	0.977374	0.030387	0.024432	0.264164	0.037366	0.57217	0.0890873	2.63996	0.000570549	0.0887915
ENSBTAG00000044012	ENSBTAT00000061548	TMEM196	Transmembrane protein 196	protein_coding	Annotated_mRNA	4	28425435	28496683	4:28425435-28496683	-	5	1465	179	0	0.01132	0.016948	0.071512	0.397909	0.498291	0.064609	0.033736	0.024945	0.248636	-3.26972	0.0162005	0.491547
ENSBTAG00000051013	ENSBTAT00000071902	RASSF3	Ubiquitin-like domain superfamily||C-terminal RASSF family||SARAH domain||Ras association domain-containing protein 3||Ras-associating (RA) domain	protein_coding	Annotated_mRNA	5	49114394	49190776	5:49114394-49190776	-	5	3577	235	10.1116	6.39881	10.2698	6.13136	12.9264	20.3294	11.1974	13.2401	8.2279	14.4234	-0.817793	0.0233064	0.565669
ENSBTAG00000016658	ENSBTAT00000022154	ABHD4	Alpha/Beta hydrolase fold||Alpha/beta hydrolase fold-1	protein_coding	Annotated_mRNA	10	22200351	22212618	10:22200351-22212618	-	7	2364	355	27.4296	22.5627	14.9057	17.7983	33.035	29.8034	25.4525	49.7904	20.6741	34.5203	-0.746353	0.0495475	0.775004
ENSBTAG00000012826	ENSBTAT00000017042	SLC25A31	Adenine nucleotide translocator 1||Mitochondrial carrier domain superfamily||Mitochondrial substrate/solute carrier||Mitochondrial carrier protein	protein_coding	Annotated_mRNA	17	29880313	29908490	17:29880313-29908490	-	6	1762	323	0	0.052504	0.019807	0.03733	0	0	0	0	0.0274103	0	8.4505	0.00243469	0.206773
ENSBTAG00000022920	ENSBTAT00000031148	RNF128	Zinc finger, RING-type||Zinc finger, RING/FYVE/PHD-type	protein_coding	Annotated_mRNA	X	55260953	55325969	X:55260953-55325969	+	7	2801	431	3.83188	3.53982	1.7772	8.32299	1.39018	1.71169	2.92131	0.802676	4.36797	1.70646	1.31472	0.0100325	0.401385
ENSBTAG00000006625	ENSBTAT00000086345	NDC1	Nucleoporin protein Ndc1-Nup	protein_coding	Annotated_mRNA	3	92391225	92452345	3:92391225-92452345	+	19	2364	787	6.94334	10.2189	22.3377	12.2923	10.6591	4.10347	4.90542	6.06945	12.9481	6.43437	1.05238	0.0185934	0.515205
ENSBTAG00000001395	ENSBTAT00000001832	C1H21orf91	EURL protein	protein_coding	Annotated_mRNA	1	19227894	19256713	1:19227894-19256713	+	5	1159	297	6.25473	7.16579	5.95389	10.8372	3.3087	2.36042	5.08935	2.76468	7.55291	3.38079	1.14219	0.00783245	0.358479
ENSBTAG00000009420	ENSBTAT00000012397	SCML2	Polycomb group protein, RNA binding region||SLED domain||SLED domain superfamily||Sterile alpha motif domain||Sterile alpha motif/pointed domain superfamily||Mbt repeat	protein_coding	Annotated_mRNA	X	125069882	125191027	X:125069882-125191027	+	15	3768	705	0.181888	1.01089	0.325862	0.195782	0.048598	0.242965	0.150529	0.095801	0.428605	0.134473	1.72494	0.0217256	0.548367
ENSBTAG00000047664	ENSBTAT00000074311	GNAZ	G protein alpha subunit, helical insertion||P-loop containing nucleoside triphosphate hydrolase||Guanine nucleotide binding protein (G-protein), alpha subunit||G-protein alpha subunit, group I	protein_coding	Annotated_mRNA	17	71827754	71856313	17:71827754-71856313	-	3	2726	355	1.18698	0.411665	0.630867	0.550628	1.2942	1.08447	1.96674	3.55061	0.695036	1.97401	-1.53812	0.0126128	0.448428
ENSBTAG00000014983	ENSBTAT00000019945	IL23R	Fibronectin type III||Fibronectin type III superfamily||Immunoglobulin-like fold	protein_coding	Annotated_mRNA	3	78077155	78150856	3:78077155-78150856	-	10	1893	630	0	0.038706	0	0	0	0	0	0	0.0096765	0	8.42526	0.0395376	0.711104
ENSBTAG00000018777	ENSBTAT00000071654	ADCY5	Adenylyl cyclase class-4/guanylyl cyclase, conserved site||Nucleotide cyclase||Adenylate cyclase, N-terminal||Adenylate cyclase, conserved domain||Adenylate cyclase||Adenylyl cyclase class-3/4/guanylyl cyclase	protein_coding	Annotated_mRNA	1	67666437	67823745	1:67666437-67823745	-	17	4687	1141	0	0	0	0	0	0	0.014647	0	0	0.00366175	-8.02583	0.0456607	0.750117
ENSBTAG00000016444	ENSBTAT00000021862	RETREG1	Reticulophagy receptor 1	protein_coding	Annotated_mRNA	20	56634019	56683241	20:56634019-56683241	+	7	1518	356	15.934	5.78969	6.35018	4.75124	23.8198	26.7417	14.5123	22.857	8.20626	21.9827	-1.53289	0.00135479	0.151049
ENSBTAG00000005653	ENSBTAT00000070307	ABCB4	AAA+ ATPase domain||ABC transporter-like||ABC transporter type 1, transmembrane domain||Multidrug resistance protein 3||ABC transporter type 1, transmembrane domain superfamily||Type I protein exporter||ABC transporter, conserved site||P-loop containing nucleoside triphosphate hydrolase	protein_coding	Annotated_mRNA	4	33006669	33080056	4:33006669-33080056	+	27	4673	1275	0	0	0.007469	0.004241	0	0	0	0	0.0029275	0	6.60071	0.0426186	0.727578
ENSBTAG00000019120	ENSBTAT00000025453	WDHD1	WD40-repeat-containing domain superfamily||WD40/YVTN repeat-like-containing domain superfamily||WD40 repeat||Minichromosome loss protein Mcl1, middle region||High mobility group box domain||WD40-repeat-containing domain||High mobility group box domain superfamily||WD40 repeat, conserved site||Anaphase-promoting complex subunit 4, WD40 domain	protein_coding	Annotated_mRNA	10	67450966	67504493	10:67450966-67504493	-	26	4093	1127	4.02088	5.32271	10.6104	7.32508	5.61363	2.47066	3.02253	2.16332	6.81977	3.31753	1.04977	0.0173929	0.503185
ENSBTAG00000008772	ENSBTAT00000011562	SMC2	Structural maintenance of chromosomes protein||P-loop containing nucleoside triphosphate hydrolase||SMCs flexible hinge superfamily||Smc2, ATP-binding cassette domain||RecF/RecN/SMC, N-terminal||SMCs flexible hinge	protein_coding	Annotated_mRNA	8	93707084	93754793	8:93707084-93754793	+	24	4009	1191	6.98665	11.3799	11.2517	11.9841	9.69636	1.68056	3.46841	2.92308	10.4006	4.4421	1.24468	0.0109516	0.415017
ENSBTAG00000014611	ENSBTAT00000072824	SORL1	Fibronectin type III superfamily||EGF-like domain||Immunoglobulin-like fold||WD40/YVTN repeat-like-containing domain superfamily||Sortilin, N-terminal||Sortilin, C-terminal||Low-density lipoprotein (LDL) receptor class A, conserved site||LDLR class B repeat||Fibronectin type III||Six-bladed beta-propeller, TolB-like||VPS10||LDL receptor-like superfamily||Low-density lipoprotein (LDL) receptor cla…	protein_coding	Annotated_mRNA	15	32050384	32216224	15:32050384-32216224	+	47	6641	2140	0.009224	0	0.003284	0	0	0	0	0	0.003127	0	6.48282	0.0473283	0.761903
ENSBTAG00000007746	ENSBTAT00000010187	AHR	Myc-type, basic helix-loop-helix (bHLH) domain||PAS fold-3||PAS domain superfamily||Helix-loop-helix DNA-binding domain superfamily||Aryl hydrocarbon receptor/Aryl hydrocarbon receptor repressor||PAC motif||PAS domain||PAS fold||Aryl hydrocarbon receptor	protein_coding	Annotated_mRNA	4	25805796	25855901	4:25805796-25855901	+	11	3011	844	14.1	8.51714	6.13761	10.5821	3.12771	6.47333	6.56055	3.96764	9.83423	5.03231	0.935758	0.0195351	0.527739
ENSBTAG00000000830	ENSBTAT00000001096	GPR137B	Integral membrane protein GPR137	protein_coding	Annotated_mRNA	28	8841688	8897393	28:8841688-8897393	+	7	2024	386	19.7813	9.46155	7.45855	12.7526	14.9455	31.084	18.1552	18.4238	12.3635	20.6521	-0.77327	0.0451388	0.745767
ENSBTAG00000000833	ENSBTAT00000001098	TAX1BP3	Tax1-binding protein 3||PDZ superfamily||PDZ domain	protein_coding	Annotated_mRNA	19	24360140	24365269	19:24360140-24365269	-	4	1257	124	137.384	67.8526	110.759	89.8794	174.634	153.689	125.501	207.859	101.469	165.421	-0.722056	0.0405459	0.716097
ENSBTAG00000000835	ENSBTAT00000077202	BCAS1	Novel Amplified in Breast Cancer-1	protein_coding	Annotated_mRNA	13	81426006	81491315	13:81426006-81491315	-	9	1452	483	0.573758	0.10118	0.552898	0.933011	0.249276	0.068196	0.012289	0.183988	0.540212	0.128437	1.9856	0.0223263	0.554037
ENSBTAG00000000836	ENSBTAT00000001108	KRT8	Keratin, type II||Keratin type II head||Intermediate filament protein, conserved site||Intermediate filament, rod domain	protein_coding	Annotated_mRNA	5	27039437	27047690	5:27039437-27047690	+	9	2573	478	1091.87	350.786	1475.97	645.834	2117.56	1351.5	1121.69	1894.76	891.115	1621.38	-0.873761	0.0337462	0.657186
ENSBTAG00000049308	ENSBTAT00000018363	GAS2L3	GAR domain||GAR domain superfamily||CH domain superfamily||Calponin homology domain||GAS2-like protein 3	protein_coding	Annotated_mRNA	5	64482719	64517445	5:64482719-64517445	+	10	3750	692	2.12024	4.75092	5.41054	3.10336	3.52188	0.481086	0.951128	1.1317	3.84626	1.52145	1.33877	0.046939	0.757552
ENSBTAG00000047362	ENSBTAT00000063521	RCN1	EF-hand domain||EF-hand domain pair||EF-Hand 1, calcium-binding site	protein_coding	Annotated_mRNA	15	62854463	62867520	15:62854463-62867520	+	6	2119	331	96.1565	30.6653	88.6664	79.6916	169.347	74.4099	71.3407	229.539	73.7949	136.159	-0.906361	0.042028	0.723269
ENSBTAG00000044017	ENSBTAT00000060985	MSRB3	Peptide methionine sulfoxide reductase||Mss4-like superfamily||Peptide methionine sulphoxide reductase MrsB	protein_coding	Annotated_mRNA	5	48332243	48512740	5:48332243-48512740	-	6	1642	191	18.4402	7.45695	12.3216	13.8582	19.5113	23.9439	20.1267	19.577	13.0192	20.7897	-0.705362	0.0321922	0.640184
ENSBTAG00000026369	ENSBTAT00000037458	ENC1	BTB/Kelch-associated||SKP1/BTB/POZ domain superfamily||Ectoderm-neural cortex protein 1||BTB/POZ domain||BTB-kelch protein||Kelch-type beta propeller||Kelch repeat type 1	protein_coding	Annotated_mRNA	20	6918477	6930788	20:6918477-6930788	+	3	4463	589	21.3043	32.246	33.9862	24.4011	58.1663	70.4526	65.8679	27.8791	27.9844	55.5915	-0.907818	0.0216835	0.548367
ENSBTAG00000039504	ENSBTAT00000076653	WFDC18	WAP-type 'four-disulfide core' domain||WAP four-disulfide core domain protein 18||Elafin-like superfamily	protein_coding	Annotated_mRNA	19	14300728	14302662	19:14300728-14302662	+	2	1316	146	5.5421	4.97471	0.02652	8.62156	0	0.61875	0.094377	0.280551	4.79122	0.248419	3.90573	0.015068	0.480357
ENSBTAG00000014002	ENSBTAT00000061058	CEP95	CH domain superfamily||Centrosomal protein of 95kDa	protein_coding	Annotated_mRNA	19	48686458	48723349	19:48686458-48723349	+	20	2851	899	5.76061	10.6226	5.23253	8.21163	3.89278	4.02433	5.17545	3.5378	7.45685	4.15759	0.849584	0.0355019	0.674639
ENSBTAG00000018122	ENSBTAT00000019075	TKDP1	Proteinase inhibitor I2, Kunitz, conserved site||Pancreatic trypsin inhibitor Kunitz domain superfamily||Pancreatic trypsin inhibitor Kunitz domain	protein_coding	Annotated_mRNA	13	74004343	74092083	13:74004343-74092083	+	12	1638	351	0	0	0	0	0	0.129047	0	0.115782	0	0.0612072	-7.49662	0.0236979	0.568921
ENSBTAG00000017969	ENSBTAT00000023909	CA4	Carbonic anhydrase, alpha-class||Carbonic anhydrase, CA4/CA15||Alpha carbonic anhydrase domain superfamily||Carbonic anhydrase, CA4||Alpha carbonic anhydrase domain	protein_coding	Annotated_mRNA	19	12803073	12811847	19:12803073-12811847	-	8	2104	312	0.089595	0.036398	0.022847	1.16515	0	0.013434	0.024208	0	0.328499	0.0094105	4.49516	0.0204496	0.538581
ENSBTAG00000017037	ENSBTAT00000081423	PKN1	Serine/threonine-protein kinase N, C2 domain||Serine/threonine-protein kinase, active site||Protein kinase-like domain superfamily||Protein kinase domain||AGC-kinase, C-terminal||HR1 repeat superfamily||HR1 rho-binding domain||Serine/threonine-protein kinase N, first HR1 domain||Serine/threonine-protein kinase N1, second HR1 domain||Protein kinase, C-terminal||Protein kinase, ATP binding site	protein_coding	Annotated_mRNA	7	11303312	11330017	7:11303312-11330017	-	22	4460	950	8.21217	2.3097	5.51967	3.63821	15.8652	4.46371	3.74299	21.3869	4.91994	11.3647	-1.20995	0.0299348	0.61831
ENSBTAG00000020701	ENSBTAT00000067432	MEF2C	Transcription factor, MADS-box||Holliday junction regulator protein family C-terminal||MADS MEF2-like||Transcription factor, MADS-box superfamily	protein_coding	Annotated_mRNA	7	88250406	88407702	7:88250406-88407702	-	11	2324	463	0	0	0	0	0.063445	0	0.060644	0	0	0.0310223	-10.7908	0.000598971	0.0903255
ENSBTAG00000010351	ENSBTAT00000061394	SNX25	RGS domain superfamily||SNX25, PX domain||RGS domain||Sorting nexin, C-terminal||Phox-associated domain||PX domain superfamily||Phox homologous domain||Sorting nexin-25	protein_coding	Annotated_mRNA	27	15553909	15621603	27:15553909-15621603	+	18	3107	844	6.24521	2.841	3.59263	4.17576	6.60331	9.83338	7.42694	10.5199	4.21365	8.59589	-1.05499	0.00401455	0.26089
ENSBTAG00000005760	ENSBTAT00000007574	TBC1D4	Rab-GTPase-TBC domain superfamily||Domain of unknown function DUF3350||Rab-GTPase-TBC domain||PH-like domain superfamily||PTB/PI domain	protein_coding	Annotated_mRNA	12	50330163	50540017	12:50330163-50540017	-	21	6136	1299	0.601072	2.52999	1.4353	1.12885	0.178338	0.522672	0.908068	0.11331	1.4238	0.430597	1.74857	0.00505364	0.296315
ENSBTAG00000032187	ENSBTAT00000054468	ZNF697	Zinc finger C2H2 superfamily||Zinc finger C2H2-type	protein_coding	Annotated_mRNA	3	23660109	23691442	3:23660109-23691442	+	3	1858	550	5.55977	1.99735	3.95657	3.09337	6.16083	9.36459	6.04532	8.54341	3.65177	7.52854	-1.08707	0.0149859	0.480357
ENSBTAG00000008294	ENSBTAT00000010914	KCNJ2	Potassium channel, inwardly rectifying, transmembrane domain||Inward rectifier potassium channel, C-terminal||Potassium channel, inwardly rectifying, Kir||Potassium channel, inwardly rectifying, Kir, cytoplasmic||Immunoglobulin E-set||Potassium channel, inwardly rectifying, Kir, N-terminal||Potassium channel, inwardly rectifying, Kir2.1	protein_coding	Annotated_mRNA	19	60608545	60618841	19:60608545-60618841	-	2	5035	427	0.172055	0	0.093022	0.039509	1.91507	0.024413	0.058657	0.961697	0.0761465	0.73996	-3.30088	0.0342237	0.661852
ENSBTAG00000046286	ENSBTAT00000074922	CCNB3	Cyclin||Cyclin B3, G2/mitotic-specific||Cyclin, N-terminal||Cyclin-like||Cyclin, C-terminal domain||Cyclin-like superfamily	protein_coding	Annotated_mRNA	X	87970000	88000785	X:87970000-88000785	+	8	3949	1177	0.962145	2.93504	3.57923	1.10219	2.02686	0.146731	0.384605	0.569906	2.14465	0.782026	1.51215	0.0474263	0.761903
ENSBTAG00000008683	ENSBTAT00000056276	LDHA	L-lactate/malate dehydrogenase||Lactate dehydrogenase/glycoside hydrolase, family 4, C-terminal||NAD(P)-binding domain superfamily||Lactate/malate dehydrogenase, C-terminal||Lactate/malate dehydrogenase, N-terminal||L-lactate dehydrogenase||L-lactate dehydrogenase, active site	protein_coding	Annotated_mRNA	29	26290893	26300476	29:26290893-26300476	-	8	1771	332	398.742	445.195	416.033	471.725	270.298	243.51	279.481	291.673	432.924	271.24	0.670792	0.0253928	0.578842
ENSBTAG00000014270	ENSBTAT00000071348	UNC5B	Immunoglobulin-like fold||Netrin receptor UNC5||Death domain||UPA domain||Immunoglobulin-like domain||Immunoglobulin subtype||Thrombospondin type-1 (TSP1) repeat superfamily||Death-like domain superfamily||ZU5 domain||Thrombospondin type-1 (TSP1) repeat||Immunoglobulin-like domain superfamily||Immunoglobulin I-set||Immunoglobulin subtype 2	protein_coding	Annotated_mRNA	28	27352171	27443527	28:27352171-27443527	+	16	6822	934	0.538815	1.03372	0.040493	0.863055	0.034411	0.187317	0.269274	0.102504	0.619022	0.148376	2.04743	0.0164595	0.491547
ENSBTAG00000010591	ENSBTAT00000084897	ZNF365	-	protein_coding	Annotated_mRNA	28	18471094	18494821	28:18471094-18494821	+	4	1802	421	0.021908	0	0	0.12034	0	0	0	0	0.035562	0	8.43248	0.0124424	0.447563
ENSBTAG00000052670	ENSBTAT00000063154	CD99L2	CD99 antigen-like protein 2	protein_coding	Annotated_mRNA	X	33430832	33548864	X:33430832-33548864	-	8	651	216	3.20615	1.03153	2.08612	1.9402	6.0499	3.78647	1.87533	8.12355	2.066	4.95881	-1.31106	0.00495755	0.294678
ENSBTAG00000013928	ENSBTAT00000072946	WFDC2	WAP-type 'four-disulfide core' domain||Elafin-like superfamily	protein_coding	Annotated_mRNA	13	74360635	74365320	13:74360635-74365320	+	3	1118	123	414.641	67.2816	185.849	215.095	236.994	684.273	536.723	278.108	220.717	434.024	-1.07999	0.0293528	0.614345
ENSBTAG00000013926	ENSBTAT00000018500	FCGRT	Immunoglobulin-like domain||MHC classes I/II-like antigen recognition protein||Immunoglobulin-like fold||MHC class I-like antigen recognition-like superfamily||Immunoglobulin/major histocompatibility complex, conserved site||Immunoglobulin-like domain superfamily||Immunoglobulin C1-set||MHC class I-like antigen recognition-like	protein_coding	Annotated_mRNA	18	55961445	55968132	18:55961445-55968132	+	7	2114	354	51.2956	24.0595	51.089	44.9881	99.2225	50.5405	39.3989	138.494	42.8581	81.914	-0.961992	0.0258549	0.582602
ENSBTAG00000006474	ENSBTAT00000008487	EPCAM	Epithelial cell adhesion molecule N-terminal domain||Thyroglobulin type-1 superfamily||Thyroglobulin type-1	protein_coding	Annotated_mRNA	11	29782764	29793436	11:29782764-29793436	+	9	1566	314	72.4114	24.9007	35.8616	47.1232	104.839	90.0582	50.304	108.226	45.0742	88.3566	-1.00194	0.0105977	0.408784
ENSBTAG00000005359	ENSBTAT00000075358	TGFB2	Transforming growth factor-beta||Transforming growth factor-beta, C-terminal||TGF-beta, propeptide||Cystine-knot cytokine||Transforming growth factor-beta-related||Transforming growth factor beta-2 proprotein||Transforming growth factor beta, conserved site	protein_coding	Annotated_mRNA	16	21808367	21900093	16:21808367-21900093	+	8	1642	442	28.5117	6.47374	10.1944	8.84132	24.6795	25.3304	24.5053	31.865	13.5053	26.5951	-1.02399	0.0150979	0.480357
ENSBTAG00000003705	ENSBTAT00000004828	FAM83G	FAM83, N-terminal	protein_coding	Annotated_mRNA	19	34230241	34260820	19:34230241-34260820	+	5	5125	817	3.70526	6.67854	4.97662	5.24751	1.41653	4.2137	3.25751	1.39299	5.15198	2.57018	1.00721	0.0411648	0.719992
ENSBTAG00000018570	ENSBTAT00000073798	SDR16C5	NAD(P)-binding domain superfamily||Short-chain dehydrogenase/reductase SDR	protein_coding	Annotated_mRNA	14	23428404	23441013	14:23428404-23441013	-	7	1146	309	0.178973	8.53922	0.1362	1.87771	0	0.097168	0.02753	0	2.68303	0.0311745	6.48733	0.000276461	0.0619404
ENSBTAG00000018572	ENSBTAT00000024717	FLT3	Immunoglobulin subtype||Immunoglobulin-like domain||Immunoglobulin||Serine-threonine/tyrosine-protein kinase, catalytic domain||Protein kinase, ATP binding site||Immunoglobulin-like fold||Tyrosine-protein kinase, active site||Protein kinase-like domain superfamily||Immunoglobulin-like domain superfamily||Tyrosine-protein kinase, receptor class III, conserved site||Tyrosine-protein kinase, catalyt…	protein_coding	Annotated_mRNA	12	31991150	32060002	12:31991150-32060002	+	24	3473	993	0	0	0	0	0	0.058335	0	0	0	0.0145837	-8.80093	0.0290982	0.611161
ENSBTAG00000018577	ENSBTAT00000019060	SLC7A1	Cationic amino acid transporter, C-terminal||Amino acid/polyamine transporter I||Cationic amino acid transport permease	protein_coding	Annotated_mRNA	12	30934105	30991889	12:30934105-30991889	+	13	2309	629	6.07252	8.3936	7.1657	7.6771	3.8333	1.18589	2.63996	3.82871	7.32723	2.87197	1.37444	0.00262376	0.217337
ENSBTAG00000018578	ENSBTAT00000024724	LOXL3	Lysyl oxidase||SRCR-like domain||SRCR domain||Lysyl oxidase, conserved site||SRCR-like domain superfamily	protein_coding	Annotated_mRNA	11	10089360	10107285	11:10089360-10107285	+	14	2841	752	1.01446	0.060633	0.147021	0.217657	0.208366	5.79782	0.843187	0.529313	0.359943	1.84467	-2.43421	0.0227692	0.55966
ENSBTAG00000008237	ENSBTAT00000010835	TOLLIP	Ubiquitin system component CUE||UBA-like superfamily||C2 domain||C2 domain superfamily||Toll-interacting protein, C2 domain||Toll-interacting protein, CUE domain	protein_coding	Annotated_mRNA	29	50169950	50185623	29:50169950-50185623	+	6	2676	273	20.4613	6.72243	14.6969	10.2363	30.564	21.6658	14.4372	46.031	13.0292	28.1745	-1.13448	0.010863	0.413731
ENSBTAG00000008238	ENSBTAT00000010838	S100A7	S100/Calbindin-D9k, conserved site||Protein S100-A7||S-100||EF-hand domain||EF-Hand 1, calcium-binding site||S100/CaBP-9k-type, calcium binding, subdomain||EF-hand domain pair	protein_coding	Annotated_mRNA	3	16905298	16909160	3:16905298-16909160	+	3	417	101	0	0.443705	0	0.317143	0	0	0	0	0.190212	0	8.38541	0.0126345	0.448428
ENSBTAG00000012543	ENSBTAT00000016649	EDA	Tumour necrosis factor-like domain superfamily||Tumour necrosis factor domain	protein_coding	Annotated_mRNA	X	80409518	80523338	X:80409518-80523338	-	6	786	261	0	0	0	0	0.043223	0.049348	0	0	0	0.0231428	-10.1682	0.00158901	0.16486
ENSBTAG00000006731	ENSBTAT00000008848	SLC7A5	L-type amino acid transporter||Amino acid/polyamine transporter I	protein_coding	Annotated_mRNA	18	13298147	13326804	18:13298147-13326804	-	10	3860	505	5.84428	9.3336	9.65548	17.9768	5.09749	0.703878	2.08604	4.36955	10.7025	3.06424	1.79214	0.00150289	0.163683
ENSBTAG00000011238	ENSBTAT00000014924	CD48	Immunoglobulin subtype||Immunoglobulin-like domain||CD48 antigen||Immunoglobulin-like domain superfamily||Immunoglobulin-like fold||Immunoglobulin V-set domain	protein_coding	Annotated_mRNA	3	8901877	8932543	3:8901877-8932543	+	4	1129	239	0	0	0	0.088741	0	0	0	0	0.0221853	0	8.14178	0.0434018	0.732773
ENSBTAG00000009852	ENSBTAT00000087197	NAV3	P-loop containing nucleoside triphosphate hydrolase||Calponin homology domain||CH domain superfamily||ATPase, AAA-type, core||AAA+ ATPase domain||Nav/unc-53 family	protein_coding	Annotated_mRNA	5	7300922	7681226	5:7300922-7681226	+	38	7566	2356	0.164173	0.079953	0.158715	0.27395	0.083547	0.026223	0.087074	0.002239	0.169198	0.0497708	1.72983	0.034293	0.661852
ENSBTAG00000005110	ENSBTAT00000078021	CADPS2	Munc13 homology 1||Calcium-dependent secretion activator domain||Pleckstrin homology domain||Calcium-dependent secretion activator||PH-like domain superfamily	protein_coding	Annotated_mRNA	4	86734600	87314496	4:86734600-87314496	-	29	4583	1308	11.8338	0.414103	4.97171	7.92879	12.5547	17.0518	13.8533	17.6148	6.28709	15.2686	-1.34012	0.0227749	0.55966
ENSBTAG00000004398	ENSBTAT00000005770	IMMP2L	Peptidase S26A, signal peptidase I, conserved site||Peptidase S26A, signal peptidase I||Mitochondrial inner membrane protease subunit 2||LexA/Signal peptidase-like superfamily||Peptidase S24/S26A/S26B/S26C	protein_coding	Annotated_mRNA	4	56808963	57722182	4:56808963-57722182	+	5	534	177	4.61598	3.35733	3.91815	3.81652	6.16191	4.38489	6.68407	8.79318	3.927	6.50601	-0.759095	0.025732	0.581503
ENSBTAG00000009148	ENSBTAT00000012054	GPA33	Immunoglobulin-like domain superfamily||Immunoglobulin-like domain||Immunoglobulin subtype||Immunoglobulin subtype 2||Immunoglobulin V-set domain||Immunoglobulin-like fold	protein_coding	Annotated_mRNA	3	1675900	1728605	3:1675900-1728605	+	7	1516	319	4.48077	1.84439	8.87173	0.352319	25.1096	5.10543	2.05181	17.4073	3.8873	12.4185	-1.64967	0.0336333	0.656797
ENSBTAG00000004394	ENSBTAT00000005765	PKIB	cAMP-dependent protein kinase inhibitor	protein_coding	Annotated_mRNA	9	28522081	28642574	9:28522081-28642574	-	4	1735	79	0	0.042515	0	0	0	0	0	0	0.0106287	0	9.20831	0.0216735	0.548367
ENSBTAG00000003012	ENSBTAT00000043659	TRAF1	TRAF-like||TNF receptor-associated factor 1||TNF receptor-associated factor TRAF||TNF receptor-associated factor, BIRC3 binding domain||MATH/TRAF domain||TNF receptor-associated factor 1, MATH domain	protein_coding	Annotated_mRNA	8	110293213	110313235	8:110293213-110313235	-	7	2338	415	4.69809	2.21902	2.63225	1.62876	14.0483	1.85758	1.5511	14.3193	2.79453	7.94408	-1.52434	0.0288674	0.610158
XLOC_048156	TCONS_00072070	XLOC_048156	-	protein_coding	Novel_mRNA	19	46414975	46516646	19:46414975-46516646	+	19	2864	783	1.68634	0.318411	1.52637	1.90313	0.930864	4.07327	1.2188	3.87891	1.35856	2.52546	-1.16602	0.0337131	0.657164
ENSBTAG00000034952	ENSBTAT00000055645	SPAG11B	Sperm antigen HE2||Beta-defensin	protein_coding	Annotated_mRNA	27	6063471	6068440	27:6063471-6068440	-	4	780	69	0	0.051718	0	0.107895	0	0	0	0	0.0399033	0	6.47567	0.0492326	0.773345
ENSBTAG00000039855	ENSBTAT00000055237	SUMF1	Sulfatase-modifying factor enzyme||C-type lectin fold||Sulfatase-modifying factor enzyme superfamily	protein_coding	Annotated_mRNA	22	21901729	21995165	22:21901729-21995165	+	9	2149	374	23.5301	14.2312	15.1311	17.794	26.2301	27.0345	21.3959	36.2849	17.6716	27.7364	-0.668674	0.0399287	0.71323
ENSBTAG00000005250	ENSBTAT00000047242	BGN	Small leucine-rich proteoglycan, class I, decorin/asporin/byglycan||Biglycan||Leucine-rich repeat domain superfamily||Leucine-rich repeat||Leucine-rich repeat, typical subtype||Leucine-rich repeat N-terminal domain	protein_coding	Annotated_mRNA	X	36728398	36742298	X:36728398-36742298	+	8	2259	369	0.6186	0.695024	3.05367	0.19948	0.210497	0.11348	0.195891	0.032546	1.14169	0.138103	3.0721	0.00396142	0.26089
ENSBTAG00000000027	ENSBTAT00000031806	IGFL1	Insulin growth factor-like family	protein_coding	Annotated_mRNA	18	53529692	53531044	18:53529692-53531044	-	2	486	113	8.42486	194.647	2.40899	34.5587	0.272392	2.77879	7.7921	0	60.0099	2.71082	4.5506	0.00245133	0.207438
ENSBTAG00000043957	ENSBTAT00000061350	TDRP	Testis development-related protein	protein_coding	Annotated_mRNA	1	146562507	146607459	1:146562507-146607459	-	3	638	184	16.2808	3.61913	9.43999	7.37154	19.1182	21.8284	17.9145	18.4805	9.17787	19.3354	-1.12177	0.00637428	0.322601
ENSBTAG00000014567	ENSBTAT00000086177	MYLK	Serine/threonine-protein kinase, active site||Immunoglobulin-like domain superfamily||Immunoglobulin I-set||Protein kinase-like domain superfamily||Immunoglobulin subtype 2||Protein kinase domain||Myosin Light Chain Kinase 1, Kinase domain||Fibronectin type III||Immunoglobulin-like domain||Immunoglobulin subtype||Immunoglobulin-like fold||Fibronectin type III superfamily||Protein kinase, ATP bind…	protein_coding	Annotated_mRNA	1	67982278	68068472	1:67982278-68068472	-	17	3971	1176	0.538364	1.25556	0.348364	1.23494	0.005373	0.317866	0.501603	0.013886	0.844307	0.209682	1.97733	0.0473725	0.761903
ENSBTAG00000010118	ENSBTAT00000013355	HAT1	Acyl-CoA N-acyltransferase||Histone acetyl transferase 1, N-terminal domain superfamily||Histone acetyl transferase HAT1 N-terminal||Histone acetyltransferase type B, catalytic subunit||Histone acetyltransferase HAT1, C-terminal	protein_coding	Annotated_mRNA	2	24564087	24604728	2:24564087-24604728	-	11	1619	419	21.6593	41.9629	38.6176	38.8769	27.4095	16.2945	20.8555	11.7878	35.2792	19.0868	0.907766	0.0171511	0.500933
ENSBTAG00000005091	ENSBTAT00000006711	DGKG	EF-hand domain||Diacylglycerol kinase, accessory domain||Diacylglycerol kinase type I, N-terminal||Diacylglycerol kinase, catalytic domain||EF-Hand 1, calcium-binding site||NAD kinase/diacylglycerol kinase-like domain superfamily||Protein kinase C-like, phorbol ester/diacylglycerol-binding domain||DGK type I, N-terminal domain superfamily||Inorganic polyphosphate/ATP-NAD kinase, N-terminal||EF-ha…	protein_coding	Annotated_mRNA	1	80873608	81097089	1:80873608-81097089	+	25	3039	791	0.025778	0	0	0	0	0	0	0	0.0064445	0	9.13986	0.0212622	0.546539
ENSBTAG00000020261	ENSBTAT00000027003	CDH26	Cadherin-like||Cadherin-like superfamily||Cadherin||Cadherin conserved site	protein_coding	Annotated_mRNA	13	56552858	56590691	13:56552858-56590691	-	14	2193	711	1.13864	0.469802	0.119663	0.556109	5.73473	0.382951	0.729364	6.40482	0.571053	3.31297	-2.56316	0.002082	0.192831
ENSBTAG00000025964	ENSBTAT00000064460	MAST4	PDZ superfamily||PDZ domain||PDZ domain 6||Protein kinase-like domain superfamily||Serine/threonine-protein kinase, active site||Microtubule-associated serine/threonine-protein kinase, pre-PK domain superfamily||Microtubule-associated serine/threonine-protein kinase, catalytic domain||Microtubule-associated serine/threonine-protein kinase, domain||AGC-kinase, C-terminal||Protein kinase domain	protein_coding	Annotated_mRNA	20	12444739	12608339	20:12444739-12608339	-	26	9641	3126	3.20494	5.92035	1.73601	5.40796	1.1788	1.71383	3.33117	0.393352	4.06731	1.65429	1.15932	0.037606	0.696775
ENSBTAG00000004052	ENSBTAT00000005295	EPGN	Epidermal growth factor receptor ligand||EGF-like, conserved site||EGF-like domain	protein_coding	Annotated_mRNA	6	89244964	89251433	6:89244964-89251433	+	5	722	153	2.85939	21.0087	11.1079	8.69071	4.11908	3.50204	5.95453	3.15933	10.9167	4.18374	1.42665	0.0244741	0.571928
ENSBTAG00000003202	ENSBTAT00000004157	OPRD1	Delta opioid receptor||G protein-coupled receptor, rhodopsin-like||Opioid receptor||GPCR, rhodopsin-like, 7TM	protein_coding	Annotated_mRNA	2	124630567	124671398	2:124630567-124671398	-	3	2136	372	0	0	0	0	0.015905	0	0	0.025873	0	0.0104445	-7.56396	0.0206059	0.540416
ENSBTAG00000007583	ENSBTAT00000036393	KRT14	Intermediate filament, rod domain||Keratin, type I||Intermediate filament protein, conserved site	protein_coding	Annotated_mRNA	19	41792382	41796909	19:41792382-41796909	-	8	1934	515	1044.15	4413.89	1094.46	1964.37	10.357	274.555	1106.13	22.5503	2129.22	353.398	2.60257	0.00698927	0.338318
ENSBTAG00000019585	ENSBTAT00000061582	MYOM1	Immunoglobulin-like domain superfamily||Immunoglobulin I-set||Immunoglobulin subtype 2||Fibronectin type III||Immunoglobulin subtype||Immunoglobulin-like domain||Fibronectin type III superfamily||Immunoglobulin-like fold	protein_coding	Annotated_mRNA	24	37255784	37379159	24:37255784-37379159	-	37	6253	1561	0.055067	0.003106	0.011144	0.002619	0.056341	0.032041	0.016275	0.444884	0.017984	0.137385	-2.98969	0.0174582	0.503185
ENSBTAG00000015498	ENSBTAT00000020598	ELOVL4	ELO family||ELO family, conserved site||Elongation of very long chain fatty acids protein 4	protein_coding	Annotated_mRNA	9	19602129	19641142	9:19602129-19641142	-	6	2280	314	1.58025	2.18865	0.477741	2.03004	0.595773	0.708631	0.701973	0.128878	1.56917	0.533814	1.54736	0.0227199	0.55966
ENSBTAG00000047426	ENSBTAT00000064259	LYPD6	Ly6/PLAUR domain-containing protein 6||Ly6/PLAUR domain-containing protein 6-like	protein_coding	Annotated_mRNA	2	46624526	46753941	2:46624526-46753941	-	5	793	171	0	0	0	0	0	0.20118	0	0	0	0.050295	-11.1781	0.00325682	0.236194
ENSBTAG00000040432	ENSBTAT00000001810	CLDN3	PMP-22/EMP/MP20/Claudin superfamily||Claudin||Claudin-3||Claudin, conserved site	protein_coding	Annotated_mRNA	25	33507968	33509181	25:33507968-33509181	+	1	1214	219	24.9288	4.51406	17.4314	12.3829	75.4588	13.4114	8.72103	123.701	14.8143	55.323	-1.92637	0.0162675	0.491547
ENSBTAG00000019872	ENSBTAT00000067702	PIK3AP1	PIK3AP1, Toll/interleukin-1 receptor domain||Toll/interleukin-1 receptor homology (TIR) domain superfamily||DBB domain	protein_coding	Annotated_mRNA	26	17926366	18029878	26:17926366-18029878	-	15	2313	770	7.16998	2.37175	5.00601	5.77594	19.7586	4.35101	4.9	10.382	5.08092	9.84791	-0.966729	0.0460964	0.752263
ENSBTAG00000004931	ENSBTAT00000006488	POLE2	DNA polymerase alpha/delta/epsilon, subunit B||DNA polymerase epsilon subunit B, N-terminal||DNA polymerase epsilon, subunit B	protein_coding	Annotated_mRNA	10	42673879	42705616	10:42673879-42705616	-	19	1584	527	1.71117	3.39614	9.26168	4.6856	4.78943	0.492049	0.958375	1.08884	4.76364	1.83217	1.40993	0.0371986	0.692324
ENSBTAG00000049010	ENSBTAT00000086183	RNF150	PA domain||Zinc finger, RING/FYVE/PHD-type||Zinc finger, RING-type	protein_coding	Annotated_mRNA	17	16638203	16919320	17:16638203-16919320	+	8	2417	440	0.418634	0.015259	0.298913	0.238747	1.51865	1.47407	0.128773	0.353221	0.242888	0.868677	-1.87455	0.0171627	0.500933
ENSBTAG00000018041	ENSBTAT00000071662	ACADSB	Acyl-CoA oxidase/dehydrogenase, central domain||Acyl-CoA dehydrogenase, conserved site||Acyl-CoA dehydrogenase/oxidase, N-terminal domain superfamily||Acyl-CoA dehydrogenase-like, C-terminal||Acyl-CoA dehydrogenase/oxidase C-terminal||Acyl-CoA dehydrogenase/oxidase, N-terminal||Acyl-CoA dehydrogenase/oxidase, N-terminal and middle domain superfamily	protein_coding	Annotated_mRNA	26	42839103	42855509	26:42839103-42855509	+	11	1293	430	0.463731	15.8226	0.66385	1.44956	0.298255	1.18245	0.277955	0.076524	4.59994	0.458796	3.42004	0.00100526	0.12768
ENSBTAG00000024715	ENSBTAT00000034419	PTPRJ	PTPRJ, transmembrane domain||Protein-tyrosine phosphatase, active site||PTP type protein phosphatase||Fibronectin type III superfamily||Immunoglobulin-like fold||FKBP-type peptidyl-prolyl cis-trans isomerase domain||Fibronectin type III||Protein-tyrosine phosphatase-like||Protein-tyrosine phosphatase, catalytic||Tyrosine specific protein phosphatases domain	protein_coding	Annotated_mRNA	15	77815432	77861198	15:77815432-77861198	+	22	3501	1166	45.619	13.1896	32.8317	25.2739	79.2935	65.6793	43.9664	71.2289	29.2285	65.042	-1.19761	0.00298429	0.231447
ENSBTAG00000009217	ENSBTAT00000012148	WNT10A	Wnt||Wnt protein, conserved site||Wnt-10 protein	protein_coding	Annotated_mRNA	2	106842324	106855593	2:106842324-106855593	+	4	2270	417	0.512345	3.87204	0.358847	1.7724	0	0.127641	0.359461	0.032388	1.62891	0.129873	3.66293	0.00692292	0.336491
ENSBTAG00000015462	ENSBTAT00000020545	BNC1	Protein disconnected-like||Zinc finger C2H2-type	protein_coding	Annotated_mRNA	21	24771884	24784761	21:24771884-24784761	+	4	4984	918	3.20703	2.66935	2.30342	2.63339	0.139487	1.0446	1.79015	0.070306	2.70329	0.761137	1.79834	0.0437479	0.734561
ENSBTAG00000008101	ENSBTAT00000077745	PCSK5	Peptidase S8, subtilisin-related||Furin-like repeat||Tyrosine-protein kinase ephrin type A/B receptor-like||Peptidase S8, pro-domain superfamily||Growth factor receptor domain 4||P domain||Peptidase S8, subtilisin, Ser-active site||Peptidase S8, pro-domain||Growth factor receptor cysteine-rich domain superfamily||Peptidase S8/S53 domain superfamily||Galactose-binding-like domain superfamily||Kexi…	protein_coding	Annotated_mRNA	8	51911490	52419336	8:51911490-52419336	+	36	6026	1705	0.225218	0.016708	0.028547	0.02889	0.134602	0.664475	0.244284	0.255291	0.0748407	0.324663	-2.18786	0.00513315	0.297432
ENSBTAG00000000470	ENSBTAT00000000595	IBSP	Bone sialoprotein II	protein_coding	Annotated_mRNA	6	36880054	36893805	6:36880054-36893805	-	7	1035	310	0.114304	0	0.023155	0	0	0	0	0	0.0343647	0	7.64774	0.0218362	0.549113
ENSBTAG00000012638	ENSBTAT00000034108	S100A12	S100/Calbindin-D9k, conserved site||EF-hand domain||EF-hand domain pair||EF-Hand 1, calcium-binding site||S100/CaBP-9k-type, calcium binding, subdomain	protein_coding	Annotated_mRNA	3	17103052	17104173	3:17103052-17104173	+	2	664	95	96.8216	1126.5	121.103	1072.07	1.3845	44.4895	80.0591	1.29903	604.123	31.808	4.24311	0.000156059	0.0453244
ENSBTAG00000017376	ENSBTAT00000023104	GALNT5	Ricin B-like lectins||Glycosyltransferase 2-like||Nucleotide-diphospho-sugar transferases||Ricin B, lectin domain	protein_coding	Annotated_mRNA	2	39027224	39069644	2:39027224-39069644	-	10	3806	940	0	0	0	0	0.008926	0.01881	0.048499	0.019317	0	0.023888	-8.82794	0.000127435	0.0403557
ENSBTAG00000034645	ENSBTAT00000049076	PON3	Six-bladed beta-propeller, TolB-like||Arylesterase	protein_coding	Annotated_mRNA	4	12593909	12631421	4:12593909-12631421	-	9	2216	354	0.391997	0.463564	0.051331	0.109261	0	0.041505	0.049979	0.065332	0.254038	0.039204	2.69225	0.0415153	0.720818
ENSBTAG00000008817	ENSBTAT00000011612	LAMA4	Laminin G domain||Concanavalin A-like lectin/glucanase domain superfamily||Laminin domain II||Laminin EGF domain||Laminin alpha, domain I||EGF-like domain	protein_coding	Annotated_mRNA	9	38176695	38330751	9:38176695-38330751	+	39	5633	1817	8.77784	0.667974	4.17842	2.58357	3.1115	30.8125	11.1168	2.75459	4.05195	11.9488	-1.61952	0.0248886	0.5729
ENSBTAG00000007791	ENSBTAT00000067006	KCNQ5	Voltage-gated potassium channel||Potassium channel, voltage dependent, KCNQ, C-terminal||Ion transport domain||Potassium channel, voltage dependent, KCNQ	protein_coding	Annotated_mRNA	9	12434124	12648301	9:12434124-12648301	+	11	2067	688	0	0	0	0	0.01346	0	0	0	0	0.003365	-8.25436	0.0388305	0.704852
ENSBTAG00000006223	ENSBTAT00000008171	THEMIS2	Protein THEMIS||CABIT domain	protein_coding	Annotated_mRNA	2	125473679	125486124	2:125473679-125486124	-	6	1989	642	5.3628	0.869149	2.82098	1.38373	6.06597	8.49757	3.17065	7.4687	2.60917	6.30072	-1.31693	0.0492443	0.773345
ENSBTAG00000001244	ENSBTAT00000001642	PLAT	Fibronectin, type I||EGF-like, conserved site||EGF-like domain||Serine proteases, trypsin domain||Tissue-type plasminogen activator||Kringle superfamily||Serine proteases, trypsin family, histidine active site||Serine proteases, trypsin family, serine active site||Kringle, conserved site||Tissue plasminogen activator||Kringle-like fold||Kringle||Peptidase S1, PA clan||Peptidase S1A, chymotrypsin …	protein_coding	Annotated_mRNA	27	37053715	37077724	27:37053715-37077724	-	14	2472	566	224.369	71.7339	105.817	82.0689	851.077	132.444	89.4463	384.875	120.997	364.461	-1.60372	0.00480375	0.289764
ENSBTAG00000014132	ENSBTAT00000018790	SNED1	EGF-like calcium-binding, conserved site||EGF-type aspartate/asparagine hydroxylation site||NIDO domain||Fibronectin type III superfamily||Immunoglobulin-like fold||EGF-like, conserved site||EGF-like domain||EGF-like calcium-binding domain||Sushi/SCR/CCP superfamily||Fibronectin type III||Sushi/SCR/CCP domain||Growth factor receptor cysteine-rich domain superfamily	protein_coding	Annotated_mRNA	3	120284114	120324147	3:120284114-120324147	+	29	4087	1361	0	0	0	0	0.008035	0.015038	0.005081	0.031525	0	0.0149198	-8.06386	0.000588143	0.0898445
ENSBTAG00000010721	ENSBTAT00000014194	MCM3	P-loop containing nucleoside triphosphate hydrolase||MCM, AAA-lid domain||Mini-chromosome maintenance protein||DNA replication licensing factor Mcm3||Mini-chromosome maintenance, conserved site||Nucleic acid-binding, OB-fold||MCM N-terminal domain||MCM domain||AAA+ ATPase domain||MCM OB domain	protein_coding	Annotated_mRNA	23	24694544	24712140	23:24694544-24712140	-	17	3219	808	4.69101	6.79937	27.3916	10.9109	11.1006	1.20503	2.42623	4.26782	12.4482	4.74993	1.42156	0.0349051	0.669227
ENSBTAG00000021273	ENSBTAT00000028346	SEMA4B	Sema domain superfamily||Plexin repeat||WD40/YVTN repeat-like-containing domain superfamily||PSI domain||Sema domain||Semaphorin	protein_coding	Annotated_mRNA	21	21590158	21616772	21:21590158-21616772	+	14	2487	828	6.54298	8.7042	8.26689	9.91994	5.44808	5.01801	4.67871	4.25415	8.3585	4.84974	0.784999	0.0407951	0.717246
ENSBTAG00000022890	ENSBTAT00000002984	MBP	Myelin basic protein	protein_coding	Annotated_mRNA	24	2224463	2328578	24:2224463-2328578	+	9	2333	303	1.0574	0.762008	0.47267	0.858664	1.95345	1.20925	0.758468	3.85284	0.787686	1.9435	-1.31763	0.0119614	0.434917
ENSBTAG00000009115	ENSBTAT00000012013	SPSB4	SOCS box domain||B30.2/SPRY domain||SOCS box-like domain superfamily||SPRY domain||Concanavalin A-like lectin/glucanase domain superfamily	protein_coding	Annotated_mRNA	1	127831477	127902068	1:127831477-127902068	-	2	2180	273	0	0	0	0	0.0174	0	0	0.01889	0	0.0090725	-7.83097	0.0164714	0.491547
ENSBTAG00000004569	ENSBTAT00000006002	GLIPR1L1	Glioma pathogenesis-related protein 1-like, SCP domain||Venom allergen 5-like||CAP domain||Cysteine-rich secretory protein-related||Allergen V5/Tpx-1-related, conserved site||CAP superfamily	protein_coding	Annotated_mRNA	5	4839406	4881606	5:4839406-4881606	+	6	905	241	0	0	0	0	0	0	0.253477	0	0	0.0633693	-10.2357	0.00775732	0.357125
ENSBTAG00000001918	ENSBTAT00000075379	STXBP5L	Lethal(2) giant larvae protein||WD40 repeat, conserved site||Lethal giant larvae (Lgl)-like, C-terminal domain||Lethal giant larvae homologue 2||Synaptobrevin||WD40-repeat-containing domain||WD40 repeat||WD40-repeat-containing domain superfamily||WD40/YVTN repeat-like-containing domain superfamily	protein_coding	Annotated_mRNA	1	65607598	65930004	1:65607598-65930004	+	29	3794	1209	0	0.017431	0	0	0	0	0	0	0.00435775	0	9.10777	0.0235675	0.568695
ENSBTAG00000019297	ENSBTAT00000083411	GFRA1	GDNF/GAS1||Glial cell line-derived neurotrophic factor receptor, alpha 1/2||GDNF receptor alpha||Glial cell line-derived neurotrophic factor receptor||Glial cell line-derived neurotrophic factor receptor, alpha 1	protein_coding	Annotated_mRNA	26	36466937	36696529	26:36466937-36696529	-	11	1802	468	0.026372	0	0	0.010733	0	0	0	0	0.00927625	0	9.73672	0.00276136	0.222469
ENSBTAG00000018747	ENSBTAT00000024965	PRKAA2	AMPK, C-terminal adenylate sensor domain||Serine/threonine-protein kinase, active site||Protein kinase-like domain superfamily||KA1 domain/Ssp2, C-terminal||Protein kinase domain||Protein kinase, ATP binding site||5'-AMP-activated protein kinase catalytic subunit alpha-2, C-terminal	protein_coding	Annotated_mRNA	3	89477899	89549744	3:89477899-89549744	-	9	1775	552	1.37987	0.117565	0.601742	0.276292	3.00687	0.711497	0.949311	3.16772	0.593867	1.95885	-1.76163	0.0105997	0.408784
ENSBTAG00000013848	ENSBTAT00000018394	ADGRD1	Pentraxin-related||GPCR, family 2-like||Concanavalin A-like lectin/glucanase domain superfamily||GPS motif||GPCR, family 2, secretin-like, conserved site||GPCR, family 2, secretin-like	protein_coding	Annotated_mRNA	17	46030140	46206056	17:46030140-46206056	-	25	5641	870	0	0	0	0	0.018068	0	0.013089	0.013033	0	0.0110475	-9.71443	0.000275367	0.0619404
ENSBTAG00000012462	ENSBTAT00000016532	MAP1LC3C	Autophagy protein Atg8 ubiquitin-like||Ubiquitin-like domain superfamily||Microtubule-associated protein 1A/1B light chain 3C	protein_coding	Annotated_mRNA	16	34937151	34943288	16:34937151-34943288	-	5	1405	148	0	0	0	0	0.013316	0.222638	0.091615	0.02503	0	0.0881497	-8.12193	0.00101185	0.12768
ENSBTAG00000014300	ENSBTAT00000086247	SLC6A5	Sodium:neurotransmitter symporter||Sodium:neurotransmitter symporter superfamily	protein_coding	Annotated_mRNA	29	24323653	24369312	29:24323653-24369312	-	13	1593	530	0	0	0.01456	0.027401	0	0	0	0	0.0104902	0	7.13437	0.0298227	0.61831
ENSBTAG00000010688	ENSBTAT00000014138	CSTA	Proteinase inhibitor I25, cystatin, conserved site||Proteinase inhibitor I25A, stefin||Cystatin domain	protein_coding	Annotated_mRNA	1	66772681	66783747	1:66772681-66783747	+	3	830	98	38.9723	477.401	14.8728	63.3388	0.56199	19.6284	47.2301	1.23407	148.646	17.1637	3.17463	0.00503336	0.296315
ENSBTAG00000010976	ENSBTAT00000077893	KANK1	Ankyrin repeat||Ankyrin repeat-containing domain superfamily||Ankyrin repeat-containing domain||Kank N-terminal motif	protein_coding	Annotated_mRNA	8	43771230	43952549	8:43771230-43952549	-	13	4535	1355	5.41218	17.3932	4.26626	13.4919	3.07661	3.99043	5.56255	2.62996	10.1409	3.81489	1.38694	0.00924026	0.384816
ENSBTAG00000055212	ENSBTAT00000073091	HTATSF1	TatSF1-like, RNA recognition motif 1||RNA recognition motif domain||TatSF1-like||RNA recognition motif domain, eukaryote||Nucleotide-binding alpha-beta plait domain superfamily||RNA-binding domain superfamily	protein_coding	Annotated_mRNA	NKLS02002208.1	8402508	8419733	NKLS02002208.1:8402508-8419733	-	10	3584	773	0.05002	0	0	0	0.104498	0.511069	3.24243	0	0.012505	0.964499	-5.22243	0.026807	0.592146
ENSBTAG00000011080	ENSBTAT00000014710	TLX1	Homeobox, conserved site||Homeobox domain, metazoa||Homeobox domain||Homeobox-like domain superfamily	protein_coding	Annotated_mRNA	26	21955756	21962008	26:21955756-21962008	+	3	2024	335	0.01944	0.073071	0	0.033	0	0	0	0	0.0313778	0	6.53627	0.0176702	0.503185
ENSBTAG00000011088	ENSBTAT00000086713	SLC6A6	Sodium:neurotransmitter symporter, taurine||Sodium:neurotransmitter symporter superfamily||Sodium:neurotransmitter symporter	protein_coding	Annotated_mRNA	22	57784828	57834074	22:57784828-57834074	-	14	5750	671	0.686608	0.35203	0.054701	0.134636	0.580357	0.644544	0.418432	2.10796	0.306994	0.937824	-1.98856	0.00614942	0.320006
ENSBTAG00000020402	ENSBTAT00000082193	TDRD9	Helicase, C-terminal||P-loop containing nucleoside triphosphate hydrolase||Helicase superfamily 1/2, ATP-binding domain||DEAD/DEAH box helicase domain||Tudor domain||Helicase-associated domain||SNase-like, OB-fold superfamily	protein_coding	Annotated_mRNA	21	68471717	68581286	21:68471717-68581286	+	35	4053	1350	0	0	0	0	0.025026	0.006927	0	0	0	0.00798825	-6.67299	0.0445893	0.740271
ENSBTAG00000020407	ENSBTAT00000084675	MTSS1	IMD/I-BAR domain||AH/BAR domain superfamily||I-BAR domain containing protein MIM||WH2 domain||I-BAR domain containing protein MIM/ABBA	protein_coding	Annotated_mRNA	14	15392588	15550749	14:15392588-15550749	+	14	2202	733	5.60851	5.97286	4.97108	7.70937	0.373201	3.46199	4.32481	0.113287	6.06546	2.06832	1.8107	0.0275919	0.602539
ENSBTAG00000003282	ENSBTAT00000069248	SLCO1A2	Major facilitator superfamily domain||Kazal domain||Organic anion transporter polypeptide||MFS transporter superfamily||Kazal domain superfamily	protein_coding	Annotated_mRNA	5	88834636	88888048	5:88834636-88888048	+	14	2072	633	0	0	0	0	0	0.022645	0.014996	0.010491	0	0.012033	-8.17068	0.00328313	0.236194
ENSBTAG00000032455	ENSBTAT00000046026	HIST2H2BF	Histone H2A/H2B/H3||Histone H2B||Histone-fold	protein_coding	Annotated_mRNA	3	20779441	20779821	3:20779441-20779821	+	1	381	126	62.9056	62.2642	323.645	176.083	108.559	11.0522	33.0795	61.7506	156.224	53.6104	1.55554	0.0396383	0.711104
ENSBTAG00000034140	ENSBTAT00000075029	MEGF11	Laminin EGF domain||EGF-like, conserved site||EGF-like domain||EMI domain	protein_coding	Annotated_mRNA	10	12772815	13163546	10:12772815-13163546	-	23	3628	1044	0.009235	0.126874	0.343098	0.006892	0	0	0	0.042012	0.121525	0.010503	4.82694	0.0175887	0.503185
ENSBTAG00000031532	ENSBTAT00000044696	DACT2	Dapper||Dact2	protein_coding	Annotated_mRNA	9	102551963	102558097	9:102551963-102558097	-	4	2615	729	0.075435	3.29123	0.060058	0.398221	0	0.176453	0.084706	0.041423	0.956236	0.0756455	3.72431	0.0228622	0.55966
ENSBTAG00000049093	ENSBTAT00000072010	PHGR1	-	protein_coding	Annotated_mRNA	10	35969942	35973540	10:35969942-35973540	+	3	339	112	0.40354	18.0896	0	0.480367	0	0.047251	0.611793	0.018839	4.74337	0.169471	4.80507	0.0252761	0.577302
ENSBTAG00000000146	ENSBTAT00000072393	FARP1	Ezrin/radixin/moesin-like||PH-like domain superfamily||Pleckstrin homology domain||Dbl homology (DH) domain superfamily||Dbl homology (DH) domain||FERM superfamily, second domain||FERM/acyl-CoA-binding protein superfamily||FERM conserved site||FERM adjacent (FA)||Ubiquitin-like domain superfamily||FERM domain||FARP1/FARP2/FRMD7, FERM domain C-lobe||Band 4.1 domain||FERM, C-terminal PH-like domain…	protein_coding	Annotated_mRNA	12	75180883	75457346	12:75180883-75457346	+	27	3636	1046	6.84942	1.79254	3.24531	3.03225	8.03975	5.85362	3.7816	10.2077	3.72988	6.97068	-0.935949	0.027504	0.602005
ENSBTAG00000052055	ENSBTAT00000068329	PRSS35	Peptidase S1, PA clan||Serine proteases, trypsin family, histidine active site||Serine proteases, trypsin domain	protein_coding	Annotated_mRNA	9	23440019	23459196	9:23440019-23459196	+	2	3147	412	0.330934	0.128641	0.186832	0.675245	0.31242	4.70899	1.82433	0.239154	0.330413	1.77122	-2.48084	0.009964	0.399636
ENSBTAG00000047595	ENSBTAT00000085199	FSTL5	Kazal domain||Immunoglobulin-like domain superfamily||EF-Hand 1, calcium-binding site||EF-hand domain||Immunoglobulin subtype 2||Kazal domain superfamily||WD40/YVTN repeat-like-containing domain superfamily||Immunoglobulin-like fold||EF-hand domain pair||Immunoglobulin-like domain||Immunoglobulin subtype	protein_coding	Annotated_mRNA	17	36260758	37189201	17:36260758-37189201	+	15	3259	838	0.012565	0	0	0	0	0	0	0	0.00314125	0	10.229	0.00799029	0.361804
ENSBTAG00000020301	ENSBTAT00000027057	BLM	RQC domain||P-loop containing nucleoside triphosphate hydrolase||DEAD/DEAH box helicase domain||DNA/RNA helicase, ATP-dependent, DEAH-box type, conserved site||DNA helicase, ATP-dependent, RecQ type||Bloom syndrome protein, BDHCT-box associated domain||HRDC domain||Bloom syndrome protein, N-terminal domain||HRDC-like superfamily||Winged helix-like DNA-binding domain superfamily||BDHCT||Helicase, …	protein_coding	Annotated_mRNA	21	21840568	21933720	21:21840568-21933720	-	20	4815	1317	1.20962	1.4077	2.97689	1.95795	1.95568	0.325447	0.512782	0.466198	1.88804	0.815026	1.22992	0.030065	0.61831
ENSBTAG00000027654	ENSBTAT00000039828	EIF4EBP1	Eukaryotic translation initiation factor 4E-binding protein 1||Eukaryotic translation initiation factor 4E binding	protein_coding	Annotated_mRNA	27	33247066	33269501	27:33247066-33269501	+	3	807	118	28.0932	12.7272	32.6375	19.6295	40.7186	54.5432	24.6336	65.0543	23.2719	46.2374	-1.00339	0.0134407	0.460251
ENSBTAG00000004263	ENSBTAT00000005588	ATP6V0A4	V-type ATPase, V0 complex, 116kDa subunit family||ATPase, V0 complex, subunit 116kDa, eukaryotic	protein_coding	Annotated_mRNA	4	102389791	102436384	4:102389791-102436384	-	20	3154	834	9.06878	47.2097	4.28083	28.8573	0.584816	12.2967	6.9046	0.137455	22.3542	4.98089	2.18308	0.0216111	0.548367
ENSBTAG00000013147	ENSBTAT00000029508	NEFH	Intermediate filament protein, conserved site||Histone H5||Intermediate filament, rod domain||Repeat of unknown function DUF1388||Neurofilament heavy polypeptide	protein_coding	Annotated_mRNA	17	68684707	68692551	17:68684707-68692551	+	4	3946	1081	0.803516	0.751915	0.694829	0.624368	3.23982	2.55439	1.31823	2.68577	0.718657	2.44955	-1.76361	0.0202037	0.535826
ENSBTAG00000044053	ENSBTAT00000061225	SLC17A5	Major facilitator superfamily||MFS transporter superfamily||Major facilitator superfamily domain	protein_coding	Annotated_mRNA	9	13086269	13161408	9:13086269-13161408	-	11	2242	495	38.8119	35.6015	36.6196	31.8362	67.8083	52.7225	38.9577	62.0449	35.7173	55.3833	-0.63181	0.0444652	0.739254
ENSBTAG00000019933	ENSBTAT00000026556	MKNK1	Protein kinase, ATP binding site||Protein kinase domain||Protein kinase-like domain superfamily||Serine/threonine-protein kinase, active site	protein_coding	Annotated_mRNA	3	99527442	99573216	3:99527442-99573216	+	13	2552	420	4.08232	2.03245	2.05162	2.88448	4.11271	7.59449	4.14495	8.31844	2.76272	6.04265	-1.10919	0.0112213	0.421695
ENSBTAG00000017855	ENSBTAT00000023734	ITM2C	BRICHOS domain||Integral membrane protein 2	protein_coding	Annotated_mRNA	2	118666034	118680136	2:118666034-118680136	+	6	2279	271	50.1457	32.3782	33.4438	23.5356	49.6313	96.2834	57.5477	99.178	34.8758	75.6601	-1.12876	0.00326603	0.236194
ENSBTAG00000047330	ENSBTAT00000065769	FABP5	Cytosolic fatty-acid binding||Intracellular lipid binding protein||Lipocalin/cytosolic fatty-acid binding domain||Calycin	protein_coding	Annotated_mRNA	14	44488895	44494877	14:44488895-44494877	+	4	1839	135	75.3374	111.522	83.8721	85.3068	21.7405	58.0161	55.9078	24.5545	89.0096	40.0547	1.15179	0.00694497	0.336867
ENSBTAG00000010196	ENSBTAT00000045398	NUP43	WD40-repeat-containing domain||Nucleoporin Nup43||WD40-repeat-containing domain superfamily||WD40 repeat||WD40 repeat, conserved site	protein_coding	Annotated_mRNA	9	86902280	86917596	9:86902280-86917596	-	8	3197	380	11.5769	15.8169	23.83	17.667	14.4731	7.70312	8.31455	7.58744	17.2227	9.51954	0.865827	0.036522	0.686585
ENSBTAG00000011719	ENSBTAT00000015561	HCRTR2	Orexin receptor 2||G protein-coupled receptor, rhodopsin-like||Orexin receptor family||GPCR, rhodopsin-like, 7TM	protein_coding	Annotated_mRNA	23	5119756	5251967	23:5119756-5251967	-	7	1858	444	0	0.019585	0	0	0	0	0	0	0.00489625	0	8.2788	0.0435474	0.733849
ENSBTAG00000032340	ENSBTAT00000045876	KNSTRN	Small kinetochore-associated protein	protein_coding	Annotated_mRNA	10	36000138	36009981	10:36000138-36009981	+	8	1575	234	18.2948	32.1119	50.9926	22.7345	25.9511	7.95217	11.1683	18.2775	31.0335	15.8373	0.996483	0.0380038	0.700658
ENSBTAG00000004870	ENSBTAT00000006404	GALNT2	Ricin B, lectin domain||Nucleotide-diphospho-sugar transferases||Glycosyltransferase 2-like||Ricin B-like lectins	protein_coding	Annotated_mRNA	28	2134865	2274110	28:2134865-2274110	+	14	1720	516	18.3756	8.86833	14.2128	11.6782	26.2909	22.4244	13.7587	29.5009	13.2837	22.9937	-0.807809	0.044158	0.737684
ENSBTAG00000009777	ENSBTAT00000084317	NUP35	Nucleoporin, NUP53||RNA-recognition motif (RRM) Nup35-type domain||RNA-binding domain superfamily||Nucleotide-binding alpha-beta plait domain superfamily	protein_coding	Annotated_mRNA	2	13426631	13458918	2:13426631-13458918	-	9	1873	327	23.5788	25.6189	35.0428	26.2699	19.8835	14.9543	17.0688	15.2191	27.6276	16.7814	0.721924	0.049731	0.776324
ENSBTAG00000008913	ENSBTAT00000011732	TMEM98	Transmembrane protein 98	protein_coding	Annotated_mRNA	19	17287825	17300526	19:17287825-17300526	-	7	1459	226	10.7786	4.68594	3.47456	3.0596	4.27983	16.8081	9.02805	19.9563	5.49966	12.5181	-1.21635	0.028668	0.610013
ENSBTAG00000017043	ENSBTAT00000022660	GPR1	G protein-coupled receptor 1 orphan||GPCR, rhodopsin-like, 7TM||G protein-coupled receptor, rhodopsin-like	protein_coding	Annotated_mRNA	2	94507200	94552835	2:94507200-94552835	-	2	1848	355	0	0.080097	0	0.018072	0	0	0	0	0.0245423	0	9.03665	0.00733186	0.345353
ENSBTAG00000017527	ENSBTAT00000072402	CRYBG1	Ricin B-like lectins||Beta/gamma crystallin||Gamma-crystallin-like||Ricin B, lectin domain	protein_coding	Annotated_mRNA	9	43382779	43621183	9:43382779-43621183	-	22	7421	2118	23.4031	43.0485	22.9781	27.2778	7.79789	14.5072	19.227	8.06097	29.1769	12.3982	1.23461	0.00179717	0.177004
ENSBTAG00000017529	ENSBTAT00000072370	CA8	Carbonic anhydrase, alpha-class||Carbonic anhydrase-related protein VIII||Alpha carbonic anhydrase domain superfamily||Alpha carbonic anhydrase domain||Carbonic anhydrase, alpha-class, conserved site	protein_coding	Annotated_mRNA	14	25974759	25992610	14:25974759-25992610	-	6	1325	158	2.05577	0	1.55445	5.10908	0.03294	0.139293	0.586558	0	2.17983	0.189698	3.43595	0.040829	0.717246
ENSBTAG00000019472	ENSBTAT00000077017	NR3C1	Nuclear hormone receptor||Zinc finger, nuclear hormone receptor-type||Glucocorticoid receptor||Zinc finger, NHR/GATA-type||Nuclear hormone receptor, ligand-binding domain||Nuclear hormone receptor-like domain superfamily	protein_coding	Annotated_mRNA	7	54344785	54463271	7:54344785-54463271	-	9	6716	781	16.5436	9.64538	7.47928	13.9268	12.5385	26.3954	16.1526	32.1608	11.8988	21.8118	-0.892433	0.0197873	0.528974
ENSBTAG00000007962	ENSBTAT00000070556	ATP9A	HAD-like superfamily||P-type ATPase, phosphorylation site||P-type ATPase, C-terminal||P-type ATPase, A domain superfamily||Probable phospholipid-transporting ATPase IIA||P-type ATPase, N-terminal||P-type ATPase, transmembrane domain superfamily||P-type ATPase||P-type ATPase, subfamily IV||P-type ATPase, cytoplasmic domain N||HAD superfamily	protein_coding	Annotated_mRNA	13	79436295	79557537	13:79436295-79557537	-	27	4674	976	9.18038	2.74942	2.82187	3.58974	10.5481	6.39771	6.60273	13.9989	4.58535	9.38685	-1.06824	0.0142974	0.473181
ENSBTAG00000005862	ENSBTAT00000007705	SMC4	RecF/RecN/SMC, N-terminal||SMCs flexible hinge||P-loop containing nucleoside triphosphate hydrolase||Structural maintenance of chromosomes protein||SMCs flexible hinge superfamily||Structural maintenance of chromosomes 4, ABC domain, eukaryotic	protein_coding	Annotated_mRNA	1	107045175	107078624	1:107045175-107078624	-	24	4510	1288	8.45056	12.0385	15.5842	13.1885	11.3705	2.50694	5.82376	4.51891	12.3154	6.05502	1.03898	0.0281708	0.607847
ENSBTAG00000021425	ENSBTAT00000028561	LMAN1L	Legume-like lectin||Concanavalin A-like lectin/glucanase domain superfamily	protein_coding	Annotated_mRNA	21	33857063	33868656	21:33857063-33868656	-	13	1515	504	8.79465	1.40122	7.42393	1.19855	31.8255	1.79751	1.46641	53.3944	4.70459	22.121	-2.24456	0.015172	0.481026
ENSBTAG00000053034	ENSBTAT00000072717	H4	Histone H4, conserved site||Histone-fold||CENP-T/Histone H4, histone fold||Histone H4||TATA box binding protein associated factor (TAF)	protein_coding	Annotated_mRNA	23	31908290	31908601	23:31908290-31908601	-	1	312	103	501.421	895.069	2672.67	1036.07	1099.11	184.414	362.968	611.09	1276.31	564.396	1.206	0.0334094	0.65551
ENSBTAG00000020489	ENSBTAT00000043906	SEMA6A	Sema domain||WD40/YVTN repeat-like-containing domain superfamily||Semaphorin||Sema domain superfamily||Plexin repeat	protein_coding	Annotated_mRNA	7	37316829	37446102	7:37316829-37446102	+	19	4821	1029	0.05028	0.007753	0.01361	0.017844	0.108233	0.122179	0.030051	0.115956	0.0223717	0.0941048	-2.11487	0.0265698	0.591041
ENSBTAG00000009576	ENSBTAT00000012594	PACSIN3	F-BAR domain||AH/BAR domain superfamily||SH3-like domain superfamily||SH3 domain||FCH domain||Protein kinase C and casein kinase substrate in neurons protein 3	protein_coding	Annotated_mRNA	15	77074376	77083628	15:77074376-77083628	-	10	1785	421	27.5814	19.1256	27.8581	20.4402	39.0278	39.7418	25.0661	58.9926	23.7513	40.7071	-0.783401	0.0402172	0.71413
ENSBTAG00000027134	ENSBTAT00000086593	DYNC1I1	Cytoplasmic dynein 1 intermediate chain 1/2||WD40/YVTN repeat-like-containing domain superfamily||WD40-repeat-containing domain superfamily||WD40 repeat||WD40-repeat-containing domain	protein_coding	Annotated_mRNA	4	13062123	13440251	4:13062123-13440251	+	17	2338	628	0.015397	0	0.029557	0	0	0	0	0	0.0112385	0	6.65224	0.0412822	0.719992
ENSBTAG00000004412	ENSBTAT00000005785	TMPRSS11F	SEA domain||Serine proteases, trypsin domain||SEA domain superfamily||Peptidase S1A, HAT/DESC1||Peptidase S1A, chymotrypsin family||Peptidase S1, PA clan||Serine proteases, trypsin family, histidine active site||Serine proteases, trypsin family, serine active site	protein_coding	Annotated_mRNA	6	83750662	83789801	6:83750662-83789801	-	9	1314	437	0	0.052748	0	0.025246	0	0	0	0	0.0194985	0	8.46038	0.0119584	0.434917
ENSBTAG00000012708	ENSBTAT00000016890	SERPINI1	Serpin domain||Serpin superfamily||Serpin family||Serpin, conserved site	protein_coding	Annotated_mRNA	1	99660456	99743550	1:99660456-99743550	-	9	1584	410	1.14199	1.22711	0.609456	0.446607	1.26888	4.13521	1.43463	1.66666	0.856293	2.12635	-1.30561	0.0157596	0.486613
ENSBTAG00000044141	ENSBTAT00000061627	MROH7	Armadillo-like helical||Armadillo-type fold	protein_coding	Annotated_mRNA	3	91567418	91621073	3:91567418-91621073	-	24	4363	1324	0.024647	0.046648	0.071833	0.038272	0	0	0	0	0.04535	0	10.085	2.2e-06	0.00272653
ENSBTAG00000025803	ENSBTAT00000036489	INSYN1	Protein Largen/Inhibitory synaptic factor 1	protein_coding	Annotated_mRNA	10	20546893	20559337	10:20546893-20559337	-	3	1605	292	0	0	0	0	0.02648	0.523749	0.023002	0	0	0.143308	-9.62801	0.00105944	0.131176
ENSBTAG00000013918	ENSBTAT00000051991	ADGRL3	D-galactoside/L-rhamnose binding SUEL lectin domain||Olfactomedin-like domain||GPCR, family 2, secretin-like||GPCR, family 2, latrophilin, C-terminal||GAIN domain, N-terminal||GPCR, family 2, latrophilin||GPCR, family 2-like||GPCR, family 2, secretin-like, conserved site||GPS motif||Latrophilin-3||GPCR, family 2, extracellular hormone receptor domain||GPCR family 2, extracellular hormone receptor…	protein_coding	Annotated_mRNA	6	77075369	77651502	6:77075369-77651502	+	25	4743	1580	15.5756	2.6144	1.83095	5.6425	13.3031	20.9595	14.4236	18.6745	6.41586	16.8402	-1.45638	0.00425606	0.272076
ENSBTAG00000000309	ENSBTAT00000068487	PTPRT	PTP type protein phosphatase||Fibronectin type III superfamily||Immunoglobulin-like fold||Protein-tyrosine phosphatase, active site||Concanavalin A-like lectin/glucanase domain superfamily||Fibronectin type III||Immunoglobulin-like domain||Protein-tyrosine phosphatase, catalytic||Protein-tyrosine phosphatase-like||MAM domain||Immunoglobulin-like domain superfamily||Tyrosine specific protein phosp…	protein_coding	Annotated_mRNA	13	70704649	71533711	13:70704649-71533711	-	31	4329	1395	0.940176	0.078071	0.146159	3.20955	0	0.098439	0.36719	0	1.09349	0.116407	3.3411	0.0431036	0.73126
ENSBTAG00000020524	ENSBTAT00000027343	UPK3BL1	Uroplakin-3b-like 1/2||Uroplakin-3	protein_coding	Annotated_mRNA	25	34519493	34524678	25:34519493-34524678	+	6	1056	253	47.8885	270.252	125.308	143.889	4.63893	39.9911	69.7394	18.3011	146.834	33.1676	2.16611	0.00118157	0.13968
ENSBTAG00000015512	ENSBTAT00000048411	HEXB	Beta-hexosaminidase-like, domain 2||Glycoside hydrolase family 20, catalytic domain||Beta-hexosaminidase, eukaryotic type, N-terminal||Glycoside hydrolase superfamily||Beta-hexosaminidase	protein_coding	Annotated_mRNA	20	6801767	6834107	20:6801767-6834107	-	14	1882	537	33.9654	19.0194	21.0452	34.0227	44.5679	48.7381	41.08	45.8483	27.0132	45.0586	-0.765323	0.0214286	0.546539
ENSBTAG00000006445	ENSBTAT00000008453	LIPF	Alpha/beta hydrolase fold-1||Alpha/Beta hydrolase fold||Gastric triacylglycerol lipase||Lipase, eukaryotic	protein_coding	Annotated_mRNA	26	10341908	10355935	26:10341908-10355935	+	10	1391	397	0	0	0	0	0	0.337222	0	0.026428	0	0.0909125	-7.3415	0.028851	0.610158
ENSBTAG00000005039	ENSBTAT00000006646	ARAF	Raf-like Ras-binding||Diacylglycerol/phorbol-ester binding||Serine-threonine/tyrosine-protein kinase, catalytic domain||Proteinase inhibitor I35b (TIMP), C-terminal||Protein kinase, ATP binding site||Tissue inhibitor of metalloproteinases-like, OB-fold||Protease inhibitor I35 (TIMP)||Tissue inhibitor of metalloproteinase, conserved site||Ubiquitin-like domain superfamily||Protein kinase-like doma…	protein_coding	Annotated_mRNA	X	85918875	85929320	X:85918875-85929320	+	16	2368	611	31.405	26.0544	28.1564	24.3361	34.3989	81.7421	45.8927	43.1618	27.488	51.2989	-0.913859	0.0136791	0.464782
ENSBTAG00000004782	ENSBTAT00000006279	PTPRCAP	Protein tyrosine phosphatase receptor type C-associated protein	protein_coding	Annotated_mRNA	29	45327237	45330137	29:45327237-45330137	-	2	1653	202	0.668685	0.683495	0.484413	1.36318	4.10998	1.93786	2.4912	3.29372	0.799942	2.95819	-1.89902	0.0395943	0.711104
ENSBTAG00000000495	ENSBTAT00000000626	HAVCR2	Immunoglobulin-like domain superfamily||Immunoglobulin subtype||Immunoglobulin-like domain||Immunoglobulin-like fold||Immunoglobulin V-set domain	protein_coding	Annotated_mRNA	7	68784734	68800460	7:68784734-68800460	-	7	1291	280	2.7754	2.26927	5.10153	1.18164	14.0438	3.02607	3.72828	6.6683	2.83196	6.86662	-1.03212	0.0406559	0.717236
ENSBTAG00000010111	ENSBTAT00000013336	TCF7L1	High mobility group box domain superfamily||High mobility group box domain||CTNNB1 binding, N-teminal||Transcription factor TCF/LEF||Transcription factor 7-like 1||Catenin binding domain superfamily	protein_coding	Annotated_mRNA	11	49674139	49876828	11:49674139-49876828	-	12	2816	590	0	0.025214	0	0	0	0	0	0	0.0063035	0	9.26128	0.0208168	0.541677
ENSBTAG00000002978	ENSBTAT00000003877	PRKG2	Serine/threonine-protein kinase, active site||Protein kinase-like domain superfamily||Protein kinase domain||RmlC-like jelly roll fold||cGMP-dependent protein kinase, catalytic domain||AGC-kinase, C-terminal||Cyclic nucleotide-binding, conserved site||Cyclic nucleotide-binding domain||Cyclic nucleotide-binding-like||cGMP-dependent kinase||Protein kinase, ATP binding site	protein_coding	Annotated_mRNA	6	95880840	96003620	6:95880840-96003620	-	19	3263	762	0.082521	0	0	0	0	0	0	0	0.0206302	0	10.0254	0.00972451	0.394088
ENSBTAG00000025664	ENSBTAT00000036230	RNASE2	Ribonuclease A-like domain superfamily||Ribonuclease A, active site||Pancreatic ribonuclease||Ribonuclease A-domain	protein_coding	Annotated_mRNA	10	26170839	26171786	10:26170839-26171786	-	2	774	184	18.466	13.2112	1.40853	23.2674	5.38406	0.158808	0.309916	4.70066	14.0883	2.63836	2.38839	0.0469505	0.757552
ENSBTAG00000001617	ENSBTAT00000002121	G2E3	Extended PHD (ePHD) domain||PHF7/G2E3, ePHD domain||Zinc finger, PHD-type||Zinc finger, RING/FYVE/PHD-type||Zinc finger, PHD-type, conserved site||HECT, E3 ligase catalytic domain||PHF7/G2E3, PHD domain||Zinc finger, FYVE/PHD-type||HECT domain	protein_coding	Annotated_mRNA	21	41216671	41262640	21:41216671-41262640	+	15	2803	703	13.2323	18.8989	14.2447	15.1396	8.37167	6.3285	10.5079	6.58701	15.3789	7.94877	1.04834	0.00558612	0.307041
ENSBTAG00000015303	ENSBTAT00000077232	MPP6	SH3 domain||L27 domain||PDZ domain||L27 domain, C-terminal||PDZ superfamily||Guanylate kinase, conserved site||Guanylate kinase-like domain||MPP6, SH3 domain||SH3-like domain superfamily||Guanylate kinase/L-type calcium channel beta subunit||L27 domain superfamily||P-loop containing nucleoside triphosphate hydrolase	protein_coding	Annotated_mRNA	4	71173805	71303589	4:71173805-71303589	-	12	2422	623	2.55148	1.89657	3.42912	3.71076	0.800094	2.0254	2.81696	0.864532	2.89698	1.62675	0.938247	0.0319532	0.637573
ENSBTAG00000037526	ENSBTAT00000000079	FABP4	Cytosolic fatty-acid binding||Fatty acid-binding protein 4||Intracellular lipid binding protein||Lipocalin/cytosolic fatty-acid binding domain||Calycin	protein_coding	Annotated_mRNA	14	44676542	44681059	14:44676542-44681059	-	4	754	132	0.522981	13.7645	0.647714	20.7888	0	0.48897	0.416016	0	8.931	0.226246	5.27788	0.00187717	0.182004
ENSBTAG00000038878	ENSBTAT00000052588	AOX4	Aldehyde oxidase/xanthine dehydrogenase||FAD-binding domain, PCMH-type||Aldehyde oxidase/xanthine dehydrogenase, molybdopterin binding||[2Fe-2S]-binding domain superfamily||CO dehydrogenase flavoprotein, C-terminal domain superfamily||CO dehydrogenase flavoprotein, C-terminal||2Fe-2S ferredoxin-type iron-sulfur binding domain||Aldehyde oxidase/xanthine dehydrogenase, a/b hammerhead superfamily||A…	protein_coding	Annotated_mRNA	2	89283574	89354608	2:89283574-89354608	+	35	4109	1335	0.009269	0.349152	0	0.269435	0.004948	0.021871	0.004012	0	0.156964	0.00770775	4.33135	0.0241692	0.571151
ENSBTAG00000014530	ENSBTAT00000019313	NTNG1	Laminin, N-terminal domain superfamily||Laminin, N-terminal||Laminin EGF domain||EGF-like domain||EGF-like, conserved site	protein_coding	Annotated_mRNA	3	35852453	36219858	3:35852453-36219858	-	7	2994	461	0	0	0	0	0	0	0.010087	0	0	0.00252175	-8.6874	0.0294102	0.614656
ENSBTAG00000010328	ENSBTAT00000013646	KCNK17	Two pore domain potassium channel, TASK family||Potassium channel domain||Two pore domain potassium channel	protein_coding	Annotated_mRNA	23	13166550	13179213	23:13166550-13179213	-	5	1467	341	0	0	0	0	0	0	0.075496	0.025059	0	0.0251388	-7.18321	0.029446	0.614656
ENSBTAG00000022329	ENSBTAT00000078294	SLCO1B3	Major facilitator superfamily domain||Organic anion transporter polypeptide||Kazal domain||MFS transporter superfamily||Kazal domain superfamily	protein_coding	Annotated_mRNA	5	88901747	88933412	5:88901747-88933412	-	13	1872	623	0.015598	0.029241	0	0.026123	0	0	0	0	0.0177405	0	9.00596	0.00108251	0.132636
ENSBTAG00000040126	ENSBTAT00000048414	DSG4	Cadherin-like superfamily||Catenin binding domain superfamily||Cadherin conserved site||Desmosomal cadherin||Desmoglein||Cadherin-like	protein_coding	Annotated_mRNA	24	25727491	25767695	24:25727491-25767695	-	16	4306	1041	0	0.02498	0	0.030128	0	0	0	0	0.013777	0	7.95803	0.017413	0.503185
ENSBTAG00000001899	ENSBTAT00000070249	KCNH7	Voltage-dependent channel domain superfamily||RmlC-like jelly roll fold||Potassium channel, voltage-dependent, ERG||Cyclic nucleotide-binding domain||Ion transport domain||Cyclic nucleotide-binding-like||Potassium channel, voltage-dependent, EAG/ELK/ERG	protein_coding	Annotated_mRNA	2	33901113	34058080	2:33901113-34058080	+	13	3365	1072	0.925189	0.030697	0.926743	0.063485	6.20973	0.927954	0.754992	5.17779	0.486528	3.26762	-2.75566	0.00221659	0.199817
ENSBTAG00000003496	ENSBTAT00000004546	AIG1	FAR-17a/AIG1-like protein	protein_coding	Annotated_mRNA	9	80508432	80778018	9:80508432-80778018	+	6	1148	238	4.57888	4.34829	2.4375	5.11172	6.51639	10.2719	5.25952	7.14457	4.1191	7.2981	-0.831965	0.0305101	0.620577
ENSBTAG00000003498	ENSBTAT00000061431	FAT2	EGF-like calcium-binding domain||Cadherin-like superfamily||EGF-like, conserved site||EGF-like domain||Concanavalin A-like lectin/glucanase domain superfamily||Cadherin-like||Cadherin conserved site||Laminin G domain	protein_coding	Annotated_mRNA	7	62700927	62775320	7:62700927-62775320	-	23	13044	4347	2.34761	10.8917	2.69607	6.23834	0.237769	3.01557	2.83679	0.176037	5.54344	1.56654	1.83919	0.0186634	0.51593
ENSBTAG00000032481	ENSBTAT00000079108	DAPL1	DAP1/DAPL1	protein_coding	Annotated_mRNA	2	37488235	37515045	2:37488235-37515045	-	5	570	123	0	5.0235	0	0.184255	0	0	0	0	1.30194	0	13.8945	1.84e-05	0.0105661
ENSBTAG00000034885	ENSBTAT00000049347	RGCC	Regulator of cell cycle RGCC	protein_coding	Annotated_mRNA	12	11594527	11610166	12:11594527-11610166	+	5	1322	318	21.1169	1.05594	46.4042	5.31838	74.3161	13.2289	8.35801	185.424	18.4739	70.3318	-1.92503	0.0358823	0.68079
ENSBTAG00000012036	ENSBTAT00000015967	HR	JmjC domain	protein_coding	Annotated_mRNA	8	69428721	69445389	8:69428721-69445389	-	19	5203	1187	5.50623	12.9245	3.49698	6.34949	1.10215	1.41488	3.5226	0.832057	7.06929	1.71792	2.05118	0.000864408	0.117544
ENSBTAG00000012039	ENSBTAT00000074993	PHACTR1	Phosphatase and actin regulator 1||RPEL repeat	protein_coding	Annotated_mRNA	23	43283447	43476915	23:43283447-43476915	-	10	1687	524	0	0	0	0	0.010551	0	0	0	0	0.00263775	-8.91307	0.0240854	0.571151
ENSBTAG00000003238	ENSBTAT00000004198	MEOX2	Homeobox, conserved site||Homeobox domain, metazoa||Homeobox domain||Homeobox-like domain superfamily	protein_coding	Annotated_mRNA	4	23999242	24075104	4:23999242-24075104	-	3	2295	303	0	0	0	0	0	0.133897	0	0	0	0.0334742	-10.1314	0.0092724	0.384816
