# Supplementary material for: Identifying key genes in milk fat metabolism by weighted gene co-expression network analysis
Source: Sci Rep. 2022 Apr 27;12:6836. doi: 10.1038/s41598-022-10435-1 (PMC9046402; doi:10.1038/s41598-022-10435-1)
Supplement: Supplementary file 5 — Supplementary Table 4. [file 41598_2022_10435_MOESM5_ESM.xlsx]

## Sheet: GO
Detailed results of the hub genes GO enrichment analysis
#Term	Database	ID	Input number	Background number	P-Value	Corrected P-Value	Input	Hyperlink
cytosol	Gene Ontology	GO:0005829	60	2482	1.37051e-10	2.11059e-07	HDAC6|RABGAP1|BAX|DCAF13|TTBK2|SPRY1|RIPK2|DCAF17|DCP1B|PSTPIP2|BAZ2A|PHLDB2|CARNMT1|GAPVD1|CHML|STAT2|DDHD2|ZW10|COTL1|TRIM65|FBXW8|NBEA|PPP1R12A|EVI5|MSX2|OSBPL5|PLAG1|EFR3B|PRKCI|CIP2A|RAD21|XPC|MTM1|INTS9|GCN1|AKTIP|OSBPL9|GUK1|SNRPB|GRAMD1A|ZSCAN26|TAOK2|HSPH1|TAF4|RTCB|EXOC8|SLC2A4|RBM4B|PSMD13|TESC|WDR34|NKAP|GIT1|CHRND|ZBTB49|XYLB|PLEKHA8|WDR91|TBC1D10A|MYO10	http://amigo.geneontology.org/amigo/term/GO:0005829
plasma membrane	Gene Ontology	GO:0005886	46	2339	8.01116e-06	0.00616859	SYTL5|UBE2B|VAV2|SDCBP|NGFR|PI4K2A|PSTPIP2|TNFRSF12A|CD9|STAT2|CPNE2|C23H6orf89|COTL1|XPC|NBEA|SLC34A2|PPP1R12A|EFR3B|KIAA0319L|CIP2A|GRID1|ATP8A2|MTM1|SCCPDH|UNC5D|SUCLG2|AKTIP|LTF|DTNBP1|GRAMD1B|PHLDB2|ITPR1|GPR27|STK17A|RGS14|SLC41A2|SLC16A1|GRIK2|SLC2A4|TESC|WDR13|TLR7|ATP6V0A2|RALB|TBC1D10A|MYO10	http://amigo.geneontology.org/amigo/term/GO:0005886
sterol transport	Gene Ontology	GO:0015918	4	13	1.96117e-05	0.0100673	GRAMD1B|GRAMD1A|OSBPL9|OSBPL5	http://amigo.geneontology.org/amigo/term/GO:0015918
nuclear chromatin	Gene Ontology	GO:0000790	12	285	4.2158e-05	0.0162308	TAF4|RAD21|SSRP1|ZNF385A|UBE2B|JUN|SOX17|ZNF25|PHOX2A|IPO4|ZSCAN26|HIST1H2AC	http://amigo.geneontology.org/amigo/term/GO:0000790
Rab GTPase binding	Gene Ontology	GO:0017137	7	103	0.000110113	0.0280951	SYTL5|CHML|RABGAP1|NGFR|EVI5|TBC1D10A|TBC1D15	http://amigo.geneontology.org/amigo/term/GO:0017137
nucleus	Gene Ontology	GO:0005634	50	2955	0.000145686	0.0280951	ZNF197|UBE2J1|RPL23A|FAM120B|PPRC1|BAX|PHOX2A|RBM4B|IKBKG|CARNMT1|PAN2|CHML|HSPH1|TADA2A|PELO|COTL1|SOX17|ZNF668|NBEA|ZNF512|MSX2|STK17A|PLAG1|PRKCI|SYNCRIP|TENT5C|INTS9|ALYREF|HSPB9|ZNF25|AKTIP|DACH1|USP15|SNRPB|ZW10|ZSCAN26|DTNBP1|STAT2|SCAND1|EGLN1|NFYB|RSRC1|RTCB|PSMD13|ID1|ELK3|CPNE2|IPO4|UBE2T|DCP1B	http://amigo.geneontology.org/amigo/term/GO:0005634
endoplasmic reticulum-plasma membrane contact site	Gene Ontology	GO:0140268	3	8	0.000145949	0.0280951	GRAMD1B|GRAMD1A|OSBPL5	http://amigo.geneontology.org/amigo/term/GO:0140268
GTPase activator activity	Gene Ontology	GO:0005096	9	194	0.000192623	0.0329599	GAPVD1|RGS14|RABGAP1|JUN|CHML|GIT1|EVI5|TBC1D10A|TBC1D15	http://amigo.geneontology.org/amigo/term/GO:0005096
metal ion binding	Gene Ontology	GO:0046872	25	1164	0.000316084	0.0396913	ZNF197|PARN|IKBKG|BAZ2A|GNAT2|PAN2|DDHD2|ZNF668|PELO|RRM2B|BCO1|ZNF512|TNS1|PRKCI|SPON1|SH3RF3|ZNF25|PDZRN4|UNK|ZSCAN26|RTCB|CAPN15|VAV2|ZNF711|GIT1	http://amigo.geneontology.org/amigo/term/GO:0046872
postsynaptic density	Gene Ontology	GO:0014069	7	124	0.000324332	0.0396913	EGLN1|GRIK2|CAMK2G|RGS14|NGFR|DTNBP1|ITPR1	http://amigo.geneontology.org/amigo/term/GO:0014069
positive regulation of protein binding	Gene Ontology	GO:0032092	5	56	0.000335056	0.0396913	SPON1|AKTIP|RIPK2|DACT1|RALB	http://amigo.geneontology.org/amigo/term/GO:0032092
ubiquitin protein ligase binding	Gene Ontology	GO:0031625	9	213	0.000372587	0.0409846	NKD2|UBE2J1|HDAC6|JUN|CUL1|UBE2T|IKBKG|RALB|NGFR	http://amigo.geneontology.org/amigo/term/GO:0031625
ubiquitin conjugating enzyme activity	Gene Ontology	GO:0061631	4	34	0.000517167	0.0497773	AKTIP|UBE2B|UBE2J1|UBE2T	http://amigo.geneontology.org/amigo/term/GO:0061631
intermembrane lipid transfer	Gene Ontology	GO:0120009	4	37	0.000693332	0.0610666	GRAMD1B|GRAMD1A|PLEKHA8|OSBPL5	http://amigo.geneontology.org/amigo/term/GO:0120009
ubiquitin-protein transferase activity	Gene Ontology	GO:0004842	6	105	0.000814747	0.0626183	UBE2B|UBE2T|FBXW8|KLHL42|RNF219|CUL1	http://amigo.geneontology.org/amigo/term/GO:0004842
oxidation-reduction process	Gene Ontology	GO:0055114	14	516	0.00083378	0.0626183	EGLN1|LOXL4|GFOD2|GFOD1|CBR1|SCCPDH|NDUFA9|MSRB2|RRM2B|BCO1|DNAJC10|MOXD1|IL4I1|CYBRD1	http://amigo.geneontology.org/amigo/term/GO:0055114
regulation of phosphatidylinositol 3-kinase activity	Gene Ontology	GO:0043551	3	17	0.000944458	0.0661121	SOCS4|WDR91|PIK3R3	http://amigo.geneontology.org/amigo/term/GO:0043551
Golgi organization	Gene Ontology	GO:0007030	5	74	0.00109981	0.0677481	FBXW8|PLEKHM2|ZW10|ATL2|PI4K2A	http://amigo.geneontology.org/amigo/term/GO:0007030
synaptic transmission, glutamatergic	Gene Ontology	GO:0035249	3	20	0.00143564	0.0828441	GRIK2|GRID1|NAPB	http://amigo.geneontology.org/amigo/term/GO:0035249
phosphatidylinositol phosphorylation	Gene Ontology	GO:0046854	4	46	0.00147141	0.0828441	SOCS4|PI4K2A|PIK3R3|EFR3B	http://amigo.geneontology.org/amigo/term/GO:0046854
protein polyubiquitination	Gene Ontology	GO:0000209	6	119	0.00150626	0.0828441	UBE2J1|HDAC6|UBE2B|KLHL42|AKTIP|UBE2T	http://amigo.geneontology.org/amigo/term/GO:0000209
cellular response to osmotic stress	Gene Ontology	GO:0071470	2	5	0.00195424	0.100715	LRRC8E|SLC2A4	http://amigo.geneontology.org/amigo/term/GO:0071470
intracellular protein transport	Gene Ontology	GO:0006886	8	220	0.00196197	0.100715	SYTL5|CHML|RABGAP1|NAPB|EVI5|TBC1D15|TBC1D10A|NGFR	http://amigo.geneontology.org/amigo/term/GO:0006886
protein K11-linked ubiquitination	Gene Ontology	GO:0070979	3	23	0.00206234	0.102452	UBE2B|UBE2T|ANAPC7	http://amigo.geneontology.org/amigo/term/GO:0070979
protein stabilization	Gene Ontology	GO:0050821	6	128	0.00214269	0.103117	ZBED3|USP27X|SOX17|STX12|STXBP4|TESC	http://amigo.geneontology.org/amigo/term/GO:0050821
negative regulation of cell population proliferation	Gene Ontology	GO:0008285	8	228	0.00242873	0.106684	TGFB3|JUN|TESC|SPRY1|ZBTB49|MSX2|CD9|HIST1H2AC	http://amigo.geneontology.org/amigo/term/GO:0008285
ATPase binding	Gene Ontology	GO:0051117	4	54	0.0025496	0.106684	TOR1AIP2|NKD2|RALB|ATP6V0A2	http://amigo.geneontology.org/amigo/term/GO:0051117
lactate transmembrane transporter activity	Gene Ontology	GO:0015129	2	6	0.00258877	0.106684	SLC16A1|SLC16A7	http://amigo.geneontology.org/amigo/term/GO:0015129
positive regulation of glial cell proliferation	Gene Ontology	GO:0060252	2	6	0.00258877	0.106684	PRKCI|PLAG1	http://amigo.geneontology.org/amigo/term/GO:0060252
cytoplasm	Gene Ontology	GO:0005737	44	2867	0.00263247	0.106684	PARN|BAX|SDCBP|DACH1|RIPK2|DCP1B|PPIL6|MOXD1|PSTPIP2|DACT1|TRMT11|CHML|CPNE2|DDHD2|CBR1|PELO|EGLN1|PPP1R12A|TENT5C|TNS1|DNMBP|LRRC8E|NKD2|XPC|MTM1|CAMK2G|NGFR|ALYREF|USP15|SNRPB|HSPB9|SCAF8|ANAPC7|PCYT1A|MORN4|RGS14|RSRC1|RTCB|VAV2|MSRB2|COLEC10|IPO4|TBC1D15|IKBKG	http://amigo.geneontology.org/amigo/term/GO:0005737
cellular response to insulin stimulus	Gene Ontology	GO:0032869	4	55	0.00271419	0.107176	PRKCI|GHSR|SLC2A4|INSIG1	http://amigo.geneontology.org/amigo/term/GO:0032869
transforming growth factor beta receptor signaling pathway	Gene Ontology	GO:0007179	4	57	0.00306492	0.117513	JUN|TGFB3|ITGB5|USP15	http://amigo.geneontology.org/amigo/term/GO:0007179
regulation of protein phosphorylation	Gene Ontology	GO:0001932	3	27	0.0031286	0.117513	TADA2A|STAT2|TLR7	http://amigo.geneontology.org/amigo/term/GO:0001932
cellular response to increased oxygen levels	Gene Ontology	GO:0036295	2	7	0.00330688	0.121252	TMEM199|ATP6V0A2	http://amigo.geneontology.org/amigo/term/GO:0036295
nuclear speck	Gene Ontology	GO:0016607	9	299	0.00359737	0.125908	RSRC1|PARN|ALYREF|RBM4B|RBM25|BAZ2A|MSX2|PLAG1|STK17A	http://amigo.geneontology.org/amigo/term/GO:0016607
nucleoplasm	Gene Ontology	GO:0005654	31	1867	0.00387494	0.130553	PPRC1|DCAF13|SPRY1|DCAF17|ID1|DACT1|CHML|HSPH1|ZHX3|XPC|NAV2|RRM2B|UBXN8|ZSCAN26|RAD21|ATP8A2|INTS9|NDUFA9|TRIM65|TAOK2|GINS3|RTCB|ZNF711|TESC|WDR13|ELK3|NKAP|CHRND|ZBTB49|PLEKHA8|UBE2T	http://amigo.geneontology.org/amigo/term/GO:0005654
cellular response to cholesterol	Gene Ontology	GO:0071397	2	8	0.00410687	0.130553	GRAMD1B|GRAMD1A	http://amigo.geneontology.org/amigo/term/GO:0071397
GTPase activating protein binding	Gene Ontology	GO:0032794	2	8	0.00410687	0.130553	GAPVD1|RGS14	http://amigo.geneontology.org/amigo/term/GO:0032794
sterol transporter activity	Gene Ontology	GO:0015248	2	8	0.00410687	0.130553	OSBPL9|OSBPL5	http://amigo.geneontology.org/amigo/term/GO:0015248
catalytic step 2 spliceosome	Gene Ontology	GO:0071013	4	63	0.00430012	0.130553	SNRPB|SYNCRIP|PPWD1|EIF4A2	http://amigo.geneontology.org/amigo/term/GO:0071013
GDP-dissociation inhibitor activity	Gene Ontology	GO:0005092	2	9	0.00498708	0.142224	RGS14|CHML	http://amigo.geneontology.org/amigo/term/GO:0005092
receptor complex	Gene Ontology	GO:0043235	6	155	0.00528259	0.145271	LOXL4|LRP1B|TLR7|TAOK2|TYRO3|IL23R	http://amigo.geneontology.org/amigo/term/GO:0043235
oxidoreductase activity	Gene Ontology	GO:0016491	5	109	0.0054309	0.14673	IL4I1|CYBRD1|SCCPDH|GFOD1|GFOD2	http://amigo.geneontology.org/amigo/term/GO:0016491
endosome organization	Gene Ontology	GO:0007032	3	34	0.00569271	0.147655	AKTIP|EXOC8|PI4K2A	http://amigo.geneontology.org/amigo/term/GO:0007032
positive regulation of protein processing	Gene Ontology	GO:0010954	2	10	0.00594586	0.147655	SPON1|NKD2	http://amigo.geneontology.org/amigo/term/GO:0010954
vacuolar proton-transporting V-type ATPase complex	Gene Ontology	GO:0016471	2	10	0.00594586	0.147655	TMEM199|ATP6V0A2	http://amigo.geneontology.org/amigo/term/GO:0016471
cell surface	Gene Ontology	GO:0009986	9	325	0.00605401	0.147655	ITGB5|UNC5D|LRFN3|LTF|TFPI|TNS1|GHSR|TYRO3|NGFR	http://amigo.geneontology.org/amigo/term/GO:0009986
cholesterol binding	Gene Ontology	GO:0015485	3	35	0.00613632	0.147655	GRAMD1B|GRAMD1A|OSBPL5	http://amigo.geneontology.org/amigo/term/GO:0015485
glutamatergic synapse	Gene Ontology	GO:0098978	7	215	0.00657723	0.150153	RGS14|GRID1|GRIK2|EGLN1|CAMKV|LRFN3|NAPB	http://amigo.geneontology.org/amigo/term/GO:0098978
regulation of synaptic vesicle exocytosis	Gene Ontology	GO:2000300	3	36	0.00660003	0.150153	CHRNA5|GIT1|DTNBP1	http://amigo.geneontology.org/amigo/term/GO:2000300
activation of cysteine-type endopeptidase activity	Gene Ontology	GO:0097202	2	11	0.00698159	0.150153	RIPK2|TBC1D10A	http://amigo.geneontology.org/amigo/term/GO:0097202
nuclear-transcribed mRNA poly(A) tail shortening	Gene Ontology	GO:0000289	2	11	0.00698159	0.150153	PAN2|PARN	http://amigo.geneontology.org/amigo/term/GO:0000289
negative regulation of fibroblast growth factor receptor signaling pathway	Gene Ontology	GO:0040037	2	11	0.00698159	0.150153	SPRY1|NGFR	http://amigo.geneontology.org/amigo/term/GO:0040037
cellular iron ion homeostasis	Gene Ontology	GO:0006879	3	37	0.00708404	0.150153	TMEM199|EGLN1|ATP6V0A2	http://amigo.geneontology.org/amigo/term/GO:0006879
presynaptic membrane	Gene Ontology	GO:0042734	3	38	0.00758857	0.150153	GRIK2|PI4K2A|DTNBP1	http://amigo.geneontology.org/amigo/term/GO:0042734
protein-containing complex assembly	Gene Ontology	GO:0065003	3	38	0.00758857	0.150153	ZW10|IKBKG|JCHAIN	http://amigo.geneontology.org/amigo/term/GO:0065003
monocarboxylic acid transport	Gene Ontology	GO:0015718	2	12	0.00809269	0.150153	SLC16A1|SLC16A7	http://amigo.geneontology.org/amigo/term/GO:0015718
sterol binding	Gene Ontology	GO:0032934	2	12	0.00809269	0.150153	OSBPL9|OSBPL5	http://amigo.geneontology.org/amigo/term/GO:0032934
poly(A)-specific ribonuclease activity	Gene Ontology	GO:0004535	2	12	0.00809269	0.150153	PAN2|PARN	http://amigo.geneontology.org/amigo/term/GO:0004535
acylglycerol lipase activity	Gene Ontology	GO:0047372	2	12	0.00809269	0.150153	ABHD2|FAAH	http://amigo.geneontology.org/amigo/term/GO:0047372
monocarboxylic acid transmembrane transporter activity	Gene Ontology	GO:0008028	2	12	0.00809269	0.150153	SLC16A1|SLC16A7	http://amigo.geneontology.org/amigo/term/GO:0008028
1-phosphatidylinositol-3-kinase regulator activity	Gene Ontology	GO:0046935	2	12	0.00809269	0.150153	SOCS4|PIK3R3	http://amigo.geneontology.org/amigo/term/GO:0046935
acetylcholine-gated channel complex	Gene Ontology	GO:0005892	2	12	0.00809269	0.150153	CHRNA5|CHRND	http://amigo.geneontology.org/amigo/term/GO:0005892
activation of GTPase activity	Gene Ontology	GO:0090630	4	79	0.00912841	0.150217	RABGAP1|EVI5|TBC1D10A|TBC1D15	http://amigo.geneontology.org/amigo/term/GO:0090630
filopodium tip	Gene Ontology	GO:0032433	2	13	0.00927758	0.150217	MORN4|MYO10	http://amigo.geneontology.org/amigo/term/GO:0032433
dendritic spine morphogenesis	Gene Ontology	GO:0060997	2	13	0.00927758	0.150217	ZNF365|HDAC6	http://amigo.geneontology.org/amigo/term/GO:0060997
fusion of sperm to egg plasma membrane involved in single fertilization	Gene Ontology	GO:0007342	2	13	0.00927758	0.150217	SPATA46|CD9	http://amigo.geneontology.org/amigo/term/GO:0007342
BLOC-1 complex	Gene Ontology	GO:0031083	2	13	0.00927758	0.150217	STX12|DTNBP1	http://amigo.geneontology.org/amigo/term/GO:0031083
glutamate receptor activity	Gene Ontology	GO:0008066	2	13	0.00927758	0.150217	GRIK2|GRID1	http://amigo.geneontology.org/amigo/term/GO:0008066
midbody	Gene Ontology	GO:0030496	5	126	0.00963249	0.150217	C23H6orf89|NAT10|TTC28|RALB|SCCPDH	http://amigo.geneontology.org/amigo/term/GO:0030496
positive regulation of interferon-gamma production	Gene Ontology	GO:0032729	3	42	0.00981557	0.150217	RIPK2|IL23R|TLR7	http://amigo.geneontology.org/amigo/term/GO:0032729
protein destabilization	Gene Ontology	GO:0031648	3	42	0.00981557	0.150217	SOX17|ID1|HDAC6	http://amigo.geneontology.org/amigo/term/GO:0031648
membrane	Gene Ontology	GO:0016020	11	482	0.0100173	0.150217	GAPVD1|LOXL4|MTM1|DDHD2|SPRY1|VEGFD|NBEA|OSBPL9|PLEKHA8|CD9|OSBPL5	http://amigo.geneontology.org/amigo/term/GO:0016020
nucleolus	Gene Ontology	GO:0005730	12	551	0.0102789	0.150217	KIAA0319L|NAT10|ITPR1|XPC|PARN|DCAF13|UBXN8|PPP1R12A|MYO10|UBE2T|TAOK2|EIF4A2	http://amigo.geneontology.org/amigo/term/GO:0005730
secretory granule membrane	Gene Ontology	GO:0030667	2	14	0.0105347	0.150217	MOXD1|ITPR1	http://amigo.geneontology.org/amigo/term/GO:0030667
cell-cell junction organization	Gene Ontology	GO:0045216	2	14	0.0105347	0.150217	PRKCI|TGFB3	http://amigo.geneontology.org/amigo/term/GO:0045216
signal transduction involved in regulation of gene expression	Gene Ontology	GO:0023019	2	14	0.0105347	0.150217	MSX2|SOX17	http://amigo.geneontology.org/amigo/term/GO:0023019
response to progesterone	Gene Ontology	GO:0032570	2	14	0.0105347	0.150217	ABHD2|TGFB3	http://amigo.geneontology.org/amigo/term/GO:0032570
positive regulation of chemokine production	Gene Ontology	GO:0032722	2	14	0.0105347	0.150217	RIPK2|TLR7	http://amigo.geneontology.org/amigo/term/GO:0032722
mRNA processing	Gene Ontology	GO:0006397	4	83	0.0107271	0.151557	PAN2|RBM25|ALYREF|PPWD1	http://amigo.geneontology.org/amigo/term/GO:0006397
RNA binding	Gene Ontology	GO:0003723	10	422	0.0108581	0.152013	SYNCRIP|SYNJ2|PARN|PPRC1|RBM4B|NCL|MRPL1|SNRPB|CPSF2|EIF4A2	http://amigo.geneontology.org/amigo/term/GO:0003723
mitochondrial respiratory chain complex I	Gene Ontology	GO:0005747	3	44	0.0110567	0.153399	DMAC2|NDUFS6|NDUFA9	http://amigo.geneontology.org/amigo/term/GO:0005747
response to antibiotic	Gene Ontology	GO:0046677	2	15	0.0118626	0.158855	RSRC1|ID1	http://amigo.geneontology.org/amigo/term/GO:0046677
positive regulation of cell-cell adhesion	Gene Ontology	GO:0022409	2	15	0.0118626	0.158855	KIF26B|MYO10	http://amigo.geneontology.org/amigo/term/GO:0022409
cholesterol transfer activity	Gene Ontology	GO:0120020	2	15	0.0118626	0.158855	GRAMD1B|GRAMD1A	http://amigo.geneontology.org/amigo/term/GO:0120020
acetylcholine-gated cation-selective channel activity	Gene Ontology	GO:0022848	2	15	0.0118626	0.158855	CHRNA5|CHRND	http://amigo.geneontology.org/amigo/term/GO:0022848
early endosome to late endosome transport	Gene Ontology	GO:0045022	2	16	0.0132597	0.169345	AKTIP|WDR91	http://amigo.geneontology.org/amigo/term/GO:0045022
nucleocytoplasmic transport	Gene Ontology	GO:0006913	2	16	0.0132597	0.169345	RSRC1|RGS14	http://amigo.geneontology.org/amigo/term/GO:0006913
protein N-linked glycosylation via asparagine	Gene Ontology	GO:0018279	2	16	0.0132597	0.169345	UGGT2|UBE2J1	http://amigo.geneontology.org/amigo/term/GO:0018279
positive regulation of osteoblast differentiation	Gene Ontology	GO:0045669	3	48	0.0137994	0.17138	ZHX3|MSX2|LTF	http://amigo.geneontology.org/amigo/term/GO:0045669
cytosolic large ribosomal subunit	Gene Ontology	GO:0022625	3	48	0.0137994	0.17138	RPL21|RPL23A|MRPL1	http://amigo.geneontology.org/amigo/term/GO:0022625
excitatory postsynaptic potential	Gene Ontology	GO:0060079	3	49	0.01454	0.176312	CHRNA5|GRIK2|CHRND	http://amigo.geneontology.org/amigo/term/GO:0060079
phosphatidylinositol 3-kinase complex	Gene Ontology	GO:0005942	2	17	0.0147245	0.177154	SOCS4|PIK3R3	http://amigo.geneontology.org/amigo/term/GO:0005942
ubiquitin-dependent protein catabolic process	Gene Ontology	GO:0006511	6	197	0.0154514	0.180098	USP27X|PSMD13|NDFIP2|USP15|DMAC2|CUL1	http://amigo.geneontology.org/amigo/term/GO:0006511
cellular response to DNA damage stimulus	Gene Ontology	GO:0006974	5	143	0.0156607	0.180098	AKTIP|ZNF385A|STXBP4|IKBKG|UBE2T	http://amigo.geneontology.org/amigo/term/GO:0006974
exocytic vesicle	Gene Ontology	GO:0070382	2	18	0.0162556	0.180098	SYTL5|NKD2	http://amigo.geneontology.org/amigo/term/GO:0070382
regulation of angiogenesis	Gene Ontology	GO:0045765	2	18	0.0162556	0.180098	EGLN1|ID1	http://amigo.geneontology.org/amigo/term/GO:0045765
negative regulation of double-strand break repair via homologous recombination	Gene Ontology	GO:2000042	2	18	0.0162556	0.180098	POLQ|MAGEF1	http://amigo.geneontology.org/amigo/term/GO:2000042
detection of light stimulus involved in visual perception	Gene Ontology	GO:0050908	2	18	0.0162556	0.180098	ATP8A2|GNAT2	http://amigo.geneontology.org/amigo/term/GO:0050908
ligand-gated ion channel activity	Gene Ontology	GO:0015276	2	18	0.0162556	0.180098	GRIK2|GRID1	http://amigo.geneontology.org/amigo/term/GO:0015276
positive regulation of neuron projection development	Gene Ontology	GO:0010976	3	53	0.0177242	0.190912	ATP8A2|PRKCI|FBXO38	http://amigo.geneontology.org/amigo/term/GO:0010976
SCF ubiquitin ligase complex	Gene Ontology	GO:0019005	3	53	0.0177242	0.190912	FBXW8|DMAC2|CUL1	http://amigo.geneontology.org/amigo/term/GO:0019005
negative regulation of DNA binding	Gene Ontology	GO:0043392	2	19	0.0178516	0.190912	JUN|ID1	http://amigo.geneontology.org/amigo/term/GO:0043392
intermediate filament organization	Gene Ontology	GO:0045109	2	19	0.0178516	0.190912	MTM1|KRT9	http://amigo.geneontology.org/amigo/term/GO:0045109
mRNA binding	Gene Ontology	GO:0003729	5	149	0.0182788	0.192883	SYNCRIP|RBM4B|SCAF8|DCP1B|EIF4A2	http://amigo.geneontology.org/amigo/term/GO:0003729
lipid binding	Gene Ontology	GO:0008289	4	98	0.0182864	0.192883	OSBPL9|PLEKHA8|BAX|OSBPL5	http://amigo.geneontology.org/amigo/term/GO:0008289
negative regulation of protein binding	Gene Ontology	GO:0032091	3	54	0.018576	0.193291	DACT1|RALB|BAX	http://amigo.geneontology.org/amigo/term/GO:0032091
positive regulation of nucleic acid-templated transcription	Gene Ontology	GO:1903508	3	54	0.018576	0.193291	SCAND1|TADA2A|ID1	http://amigo.geneontology.org/amigo/term/GO:1903508
negative regulation of neuron apoptotic process	Gene Ontology	GO:0043524	4	99	0.0188825	0.19386	PRKCI|GRIK2|JUN|TYRO3	http://amigo.geneontology.org/amigo/term/GO:0043524
intracellular signal transduction	Gene Ontology	GO:0035556	7	267	0.0191289	0.195089	PRKCI|SOCS4|RGS14|SDCBP|TNS1|DNMBP|STK17A	http://amigo.geneontology.org/amigo/term/GO:0035556
circadian regulation of gene expression	Gene Ontology	GO:0032922	3	55	0.0194502	0.19511	RBM4B|NGFR|ID1	http://amigo.geneontology.org/amigo/term/GO:0032922
metanephros development	Gene Ontology	GO:0001656	2	20	0.019511	0.19511	SPRY1|SOX17	http://amigo.geneontology.org/amigo/term/GO:0001656
activation of MAPKK activity	Gene Ontology	GO:0000186	2	21	0.0212324	0.203411	TAOK2|LAMTOR3	http://amigo.geneontology.org/amigo/term/GO:0000186
positive regulation of epithelial cell migration	Gene Ontology	GO:0010634	2	21	0.0212324	0.203411	JUN|HDAC6	http://amigo.geneontology.org/amigo/term/GO:0010634
Cul4-RING E3 ubiquitin ligase complex	Gene Ontology	GO:0080008	2	21	0.0212324	0.203411	DCAF13|DCAF17	http://amigo.geneontology.org/amigo/term/GO:0080008
BMP signaling pathway	Gene Ontology	GO:0030509	3	57	0.0212657	0.203411	ID1|TGFB3|USP15	http://amigo.geneontology.org/amigo/term/GO:0030509
ubiquitin-dependent ERAD pathway	Gene Ontology	GO:0030433	3	57	0.0212657	0.203411	UBXN8|UBE2J1|DNAJC10	http://amigo.geneontology.org/amigo/term/GO:0030433
nuclear-transcribed mRNA catabolic process, nonsense-mediated decay	Gene Ontology	GO:0000184	2	22	0.0230146	0.214803	PARN|DCP1B	http://amigo.geneontology.org/amigo/term/GO:0000184
negative regulation of microtubule depolymerization	Gene Ontology	GO:0007026	2	22	0.0230146	0.214803	TTBK2|HDAC6	http://amigo.geneontology.org/amigo/term/GO:0007026
ionotropic glutamate receptor signaling pathway	Gene Ontology	GO:0035235	2	22	0.0230146	0.214803	GRIK2|GRID1	http://amigo.geneontology.org/amigo/term/GO:0035235
extrinsic apoptotic signaling pathway in absence of ligand	Gene Ontology	GO:0097192	2	22	0.0230146	0.214803	BAX|LCN2	http://amigo.geneontology.org/amigo/term/GO:0097192
positive regulation of apoptotic process	Gene Ontology	GO:0043065	5	159	0.023255	0.215739	USP27X|RIPK2|JUN|BAX|STK17A	http://amigo.geneontology.org/amigo/term/GO:0043065
DNA-binding transcription repressor activity, RNA polymerase II-specific	Gene Ontology	GO:0001227	6	218	0.0237581	0.21749	ZNF668|ZNF711|ZNF25|ELK3|DACH1|MSX2	http://amigo.geneontology.org/amigo/term/GO:0001227
mitochondrion	Gene Ontology	GO:0005739	14	774	0.0246934	0.21749	NDFIP2|XPC|MRPS24|DEPP1|PI4K2A|SCCPDH|BAX|MSRB2|SUCLG2|ELK3|RRM2B|GIT1|USP15|MCUR1	http://amigo.geneontology.org/amigo/term/GO:0005739
positive regulation of NF-kappaB transcription factor activity	Gene Ontology	GO:0051092	4	108	0.0247905	0.21749	PRKCI|RIPK2|LTF|IKBKG	http://amigo.geneontology.org/amigo/term/GO:0051092
skin development	Gene Ontology	GO:0043588	2	23	0.024856	0.21749	ATP8A2|KRT9	http://amigo.geneontology.org/amigo/term/GO:0043588
positive regulation of pri-miRNA transcription by RNA polymerase II	Gene Ontology	GO:1902895	2	23	0.024856	0.21749	JUN|NGFR	http://amigo.geneontology.org/amigo/term/GO:1902895
carbohydrate phosphorylation	Gene Ontology	GO:0046835	2	23	0.024856	0.21749	GNPTAB|XYLB	http://amigo.geneontology.org/amigo/term/GO:0046835
lysosome localization	Gene Ontology	GO:0032418	2	23	0.024856	0.21749	PLEKHM2|HDAC6	http://amigo.geneontology.org/amigo/term/GO:0032418
endoplasmic reticulum organization	Gene Ontology	GO:0007029	2	23	0.024856	0.21749	TOR1AIP2|ATL2	http://amigo.geneontology.org/amigo/term/GO:0007029
transcription coactivator activity	Gene Ontology	GO:0003713	5	163	0.0254679	0.220689	SCAND1|TADA2A|ID1|XPC|SOX17	http://amigo.geneontology.org/amigo/term/GO:0003713
regulation of cell population proliferation	Gene Ontology	GO:0042127	4	109	0.0255082	0.220689	GRPR|TGFB3|JUN|STAT2	http://amigo.geneontology.org/amigo/term/GO:0042127
behavioral fear response	Gene Ontology	GO:0001662	2	24	0.0267555	0.223932	GRIK2|ASIC1	http://amigo.geneontology.org/amigo/term/GO:0001662
mRNA polyadenylation	Gene Ontology	GO:0006378	2	24	0.0267555	0.223932	SCAF8|CPSF2	http://amigo.geneontology.org/amigo/term/GO:0006378
antibacterial humoral response	Gene Ontology	GO:0019731	2	24	0.0267555	0.223932	LTF|JCHAIN	http://amigo.geneontology.org/amigo/term/GO:0019731
phospholipid transport	Gene Ontology	GO:0015914	2	24	0.0267555	0.223932	ATP8A2|OSBPL5	http://amigo.geneontology.org/amigo/term/GO:0015914
phosphatidylinositol-4-phosphate binding	Gene Ontology	GO:0070273	2	24	0.0267555	0.223932	PLEKHA8|OSBPL5	http://amigo.geneontology.org/amigo/term/GO:0070273
Golgi apparatus	Gene Ontology	GO:0005794	12	639	0.0282754	0.229098	KIAA0319L|NDFIP2|ATP8A2|ASIC1|ID1|FBXW8|GNPTAB|SPRY1|OSBPL9|STX16|SRGN|SLC30A6	http://amigo.geneontology.org/amigo/term/GO:0005794
ion transmembrane transport	Gene Ontology	GO:0034220	3	64	0.0283263	0.229098	CHRNA5|GRIK2|GRID1	http://amigo.geneontology.org/amigo/term/GO:0034220
endosome	Gene Ontology	GO:0005768	5	168	0.0284179	0.229098	ATP8A2|GAPVD1|SLC2A4|TLR7|PI4K2A	http://amigo.geneontology.org/amigo/term/GO:0005768
protein-containing complex	Gene Ontology	GO:0032991	7	291	0.0285292	0.229098	HSPH1|RBM4B|RIPK2|LTF|IPO4|UGGT2|CD9	http://amigo.geneontology.org/amigo/term/GO:0032991
transmitter-gated ion channel activity involved in regulation of postsynaptic membrane potential	Gene Ontology	GO:1904315	2	25	0.0287117	0.229098	GRIK2|GRID1	http://amigo.geneontology.org/amigo/term/GO:1904315
actin filament polymerization	Gene Ontology	GO:0030041	2	25	0.0287117	0.229098	PSTPIP2|MSRB2	http://amigo.geneontology.org/amigo/term/GO:0030041
phosphatidylcholine binding	Gene Ontology	GO:0031210	2	25	0.0287117	0.229098	PCYT1A|JCHAIN	http://amigo.geneontology.org/amigo/term/GO:0031210
locomotory behavior	Gene Ontology	GO:0007626	3	66	0.0305448	0.238959	ZNF385A|NAV2|DDHD2	http://amigo.geneontology.org/amigo/term/GO:0007626
protein monoubiquitination	Gene Ontology	GO:0006513	2	26	0.0307233	0.238959	RNF219|UBE2T	http://amigo.geneontology.org/amigo/term/GO:0006513
alpha-tubulin binding	Gene Ontology	GO:0043014	2	26	0.0307233	0.238959	HSPH1|HDAC6	http://amigo.geneontology.org/amigo/term/GO:0043014
intrinsic apoptotic signaling pathway in response to endoplasmic reticulum stress	Gene Ontology	GO:0070059	2	26	0.0307233	0.238959	ITPR1|BAX	http://amigo.geneontology.org/amigo/term/GO:0070059
ATP binding	Gene Ontology	GO:0005524	20	1275	0.0315263	0.242753	PRKCI|NAT10|XYLB|HSPH1|POLQ|ATP8A2|UBE2B|KIF26B|CAMKV|SUCLG2|CAMK2G|RIPK2|GUK1|TAOK2|TTBK2|STK17A|MYO10|UBE2T|TYRO3|EIF4A2	http://amigo.geneontology.org/amigo/term/GO:0005524
histone deacetylation	Gene Ontology	GO:0016575	2	27	0.032789	0.246791	ELMSAN1|HDAC6	http://amigo.geneontology.org/amigo/term/GO:0016575
establishment of mitotic spindle orientation	Gene Ontology	GO:0000132	2	27	0.032789	0.246791	SPRY1|ZW10	http://amigo.geneontology.org/amigo/term/GO:0000132
phosphatidylinositol binding	Gene Ontology	GO:0035091	3	68	0.032852	0.246791	MTM1|EXOC8|ITPR1	http://amigo.geneontology.org/amigo/term/GO:0035091
RNA polymerase II cis-regulatory region sequence-specific DNA binding	Gene Ontology	GO:0000978	11	581	0.0331571	0.247873	NFYB|STAT2|HDAC6|JUN|ZNF711|SOX17|ZNF668|ELK3|DACH1|ZSCAN26|PLAG1	http://amigo.geneontology.org/amigo/term/GO:0000978
beta-catenin binding	Gene Ontology	GO:0008013	3	69	0.0340388	0.24796	SOX17|DACT1|HDAC6	http://amigo.geneontology.org/amigo/term/GO:0008013
mitotic cell cycle	Gene Ontology	GO:0000278	3	69	0.0340388	0.24796	TADA2A|RGS14|PPP1R12A	http://amigo.geneontology.org/amigo/term/GO:0000278
integral component of postsynaptic density membrane	Gene Ontology	GO:0099061	2	29	0.0370778	0.24796	LRFN3|GRID1	http://amigo.geneontology.org/amigo/term/GO:0099061
DNA repair	Gene Ontology	GO:0006281	4	124	0.0377784	0.24796	SSRP1|UBE2B|RRM2B|UBE2T	http://amigo.geneontology.org/amigo/term/GO:0006281
RNA phosphodiester bond hydrolysis, exonucleolytic	Gene Ontology	GO:0090503	2	30	0.0392985	0.24796	PAN2|PARN	http://amigo.geneontology.org/amigo/term/GO:0090503
I-kappaB kinase/NF-kappaB signaling	Gene Ontology	GO:0007249	2	30	0.0392985	0.24796	RIPK2|TLR7	http://amigo.geneontology.org/amigo/term/GO:0007249
social behavior	Gene Ontology	GO:0035176	2	30	0.0392985	0.24796	GRPR|GRID1	http://amigo.geneontology.org/amigo/term/GO:0035176
kinesin binding	Gene Ontology	GO:0019894	2	30	0.0392985	0.24796	TTBK2|PLEKHM2	http://amigo.geneontology.org/amigo/term/GO:0019894
endosome to lysosome transport	Gene Ontology	GO:0008333	2	30	0.0392985	0.24796	MTM1|AKTIP	http://amigo.geneontology.org/amigo/term/GO:0008333
negative regulation of cell migration	Gene Ontology	GO:0030336	3	74	0.0403014	0.24796	ABHD2|DACH1|SINHCAF	http://amigo.geneontology.org/amigo/term/GO:0030336
protein heterodimerization activity	Gene Ontology	GO:0046982	6	250	0.0414288	0.24796	TAF4|ZHX3|BAX|NFYB|IKBKG|HIST1H2AC	http://amigo.geneontology.org/amigo/term/GO:0046982
positive regulation of BMP signaling pathway	Gene Ontology	GO:0030513	2	31	0.0415685	0.24796	PELO|MSX2	http://amigo.geneontology.org/amigo/term/GO:0030513
negative regulation of MAP kinase activity	Gene Ontology	GO:0043407	2	31	0.0415685	0.24796	RGS14|SPRY1	http://amigo.geneontology.org/amigo/term/GO:0043407
lysosome organization	Gene Ontology	GO:0007040	2	31	0.0415685	0.24796	GNPTAB|AKTIP	http://amigo.geneontology.org/amigo/term/GO:0007040
polysome	Gene Ontology	GO:0005844	2	32	0.0438865	0.24796	GCN1|UNK	http://amigo.geneontology.org/amigo/term/GO:0005844
protein K63-linked ubiquitination	Gene Ontology	GO:0070534	2	32	0.0438865	0.24796	UBE2B|UBE2T	http://amigo.geneontology.org/amigo/term/GO:0070534
positive regulation of multicellular organism growth	Gene Ontology	GO:0040018	2	32	0.0438865	0.24796	ATP8A2|GHSR	http://amigo.geneontology.org/amigo/term/GO:0040018
guanyl-nucleotide exchange factor activity	Gene Ontology	GO:0005085	3	77	0.0443188	0.24796	GAPVD1|VAV2|LAMTOR3	http://amigo.geneontology.org/amigo/term/GO:0005085
endosome membrane	Gene Ontology	GO:0010008	3	78	0.0457006	0.24796	PLEKHM2|ATP6V0A2|DTNBP1	http://amigo.geneontology.org/amigo/term/GO:0010008
focal adhesion	Gene Ontology	GO:0005925	4	133	0.0465108	0.24796	PHLDB2|ITGB5|GIT1|TNS1	http://amigo.geneontology.org/amigo/term/GO:0005925
spindle pole	Gene Ontology	GO:0000922	3	80	0.0485277	0.24796	ZW10|IKBKG|RAD21	http://amigo.geneontology.org/amigo/term/GO:0000922
centriolar satellite	Gene Ontology	GO:0034451	3	80	0.0485277	0.24796	WDR13|DDHD2|ZNF365	http://amigo.geneontology.org/amigo/term/GO:0034451
Ras protein signal transduction	Gene Ontology	GO:0007265	2	34	0.0486622	0.24796	JUN|RALB	http://amigo.geneontology.org/amigo/term/GO:0007265
outflow tract morphogenesis	Gene Ontology	GO:0003151	2	34	0.0486622	0.24796	JUN|SOX17	http://amigo.geneontology.org/amigo/term/GO:0003151
integral component of mitochondrial inner membrane	Gene Ontology	GO:0031305	2	34	0.0486622	0.24796	MCUR1|SFXN1	http://amigo.geneontology.org/amigo/term/GO:0031305
cell leading edge	Gene Ontology	GO:0031252	2	34	0.0486622	0.24796	PHLDB2|HDAC6	http://amigo.geneontology.org/amigo/term/GO:0031252
phosphorylation	Gene Ontology	GO:0016310	3	81	0.0499727	0.24796	XYLB|GUK1|CHKA	http://amigo.geneontology.org/amigo/term/GO:0016310
positive regulation of fibroblast proliferation	Gene Ontology	GO:0048146	2	35	0.0511176	0.24796	JUN|NGFR	http://amigo.geneontology.org/amigo/term/GO:0048146
positive regulation of pathway-restricted SMAD protein phosphorylation	Gene Ontology	GO:0010862	2	35	0.0511176	0.24796	TGFB3|SDCBP	http://amigo.geneontology.org/amigo/term/GO:0010862
positive regulation of transcription, DNA-templated	Gene Ontology	GO:0045893	6	266	0.0527272	0.24796	TGFB3|XPC|JUN|ZNF711|TESC|NFYB	http://amigo.geneontology.org/amigo/term/GO:0045893
glucose metabolic process	Gene Ontology	GO:0006006	2	36	0.0536165	0.24796	KBTBD2|PGM1	http://amigo.geneontology.org/amigo/term/GO:0006006
positive regulation of protein serine/threonine kinase activity	Gene Ontology	GO:0071902	2	36	0.0536165	0.24796	LTF|RALB	http://amigo.geneontology.org/amigo/term/GO:0071902
positive regulation of protein localization to plasma membrane	Gene Ontology	GO:1903078	2	36	0.0536165	0.24796	PRKCI|NKD2	http://amigo.geneontology.org/amigo/term/GO:1903078
histone deacetylase complex	Gene Ontology	GO:0000118	2	36	0.0536165	0.24796	ELMSAN1|HDAC6	http://amigo.geneontology.org/amigo/term/GO:0000118
neuron projection	Gene Ontology	GO:0043005	5	202	0.0541407	0.24796	CHRNA5|GHSR|MYO10|CAMK2G|DTNBP1	http://amigo.geneontology.org/amigo/term/GO:0043005
integral component of endoplasmic reticulum membrane	Gene Ontology	GO:0030176	3	84	0.0544321	0.24796	ELOVL7|ITPR1|UBXN8	http://amigo.geneontology.org/amigo/term/GO:0030176
postsynaptic membrane	Gene Ontology	GO:0045211	3	85	0.0559596	0.24796	CHRNA5|GRIK2|GRID1	http://amigo.geneontology.org/amigo/term/GO:0045211
protein peptidyl-prolyl isomerization	Gene Ontology	GO:0000413	2	37	0.056158	0.24796	PPIL6|PPWD1	http://amigo.geneontology.org/amigo/term/GO:0000413
negative regulation of fat cell differentiation	Gene Ontology	GO:0045599	2	37	0.056158	0.24796	MSX2|INSIG1	http://amigo.geneontology.org/amigo/term/GO:0045599
peptidyl-prolyl cis-trans isomerase activity	Gene Ontology	GO:0003755	2	37	0.056158	0.24796	PPIL6|PPWD1	http://amigo.geneontology.org/amigo/term/GO:0003755
response to iron ion	Gene Ontology	GO:0010039	1	5	0.0575088	0.24796	CYBRD1	http://amigo.geneontology.org/amigo/term/GO:0010039
granzyme-mediated apoptotic signaling pathway	Gene Ontology	GO:0008626	1	5	0.0575088	0.24796	SRGN	http://amigo.geneontology.org/amigo/term/GO:0008626
negative regulation of synaptic plasticity	Gene Ontology	GO:0031914	1	5	0.0575088	0.24796	RGS14	http://amigo.geneontology.org/amigo/term/GO:0031914
glycolipid biosynthetic process	Gene Ontology	GO:0009247	1	5	0.0575088	0.24796	SCCPDH	http://amigo.geneontology.org/amigo/term/GO:0009247
netrin receptor activity	Gene Ontology	GO:0005042	1	5	0.0575088	0.24796	UNC5D	http://amigo.geneontology.org/amigo/term/GO:0005042
5'-deoxyribose-5-phosphate lyase activity	Gene Ontology	GO:0051575	1	5	0.0575088	0.24796	POLQ	http://amigo.geneontology.org/amigo/term/GO:0051575
activation of cysteine-type endopeptidase activity involved in apoptotic process by cytochrome c	Gene Ontology	GO:0008635	1	5	0.0575088	0.24796	BAX	http://amigo.geneontology.org/amigo/term/GO:0008635
CRD-mediated mRNA stabilization	Gene Ontology	GO:0070934	1	5	0.0575088	0.24796	SYNCRIP	http://amigo.geneontology.org/amigo/term/GO:0070934
LBD domain binding	Gene Ontology	GO:0050693	1	5	0.0575088	0.24796	SPON1	http://amigo.geneontology.org/amigo/term/GO:0050693
regulation of microtubule-based process	Gene Ontology	GO:0032886	1	5	0.0575088	0.24796	KLHL42	http://amigo.geneontology.org/amigo/term/GO:0032886
norepinephrine biosynthetic process	Gene Ontology	GO:0042421	1	5	0.0575088	0.24796	MOXD1	http://amigo.geneontology.org/amigo/term/GO:0042421
musculoskeletal movement	Gene Ontology	GO:0050881	1	5	0.0575088	0.24796	CHRND	http://amigo.geneontology.org/amigo/term/GO:0050881
interleukin-12 receptor binding	Gene Ontology	GO:0005143	1	5	0.0575088	0.24796	IL23R	http://amigo.geneontology.org/amigo/term/GO:0005143
HULC complex	Gene Ontology	GO:0033503	1	5	0.0575088	0.24796	UBE2B	http://amigo.geneontology.org/amigo/term/GO:0033503
positive regulation of granulocyte differentiation	Gene Ontology	GO:0030854	1	5	0.0575088	0.24796	TESC	http://amigo.geneontology.org/amigo/term/GO:0030854
secretion of lysosomal enzymes	Gene Ontology	GO:0033299	1	5	0.0575088	0.24796	GNPTAB	http://amigo.geneontology.org/amigo/term/GO:0033299
regulation of mitochondrial fission	Gene Ontology	GO:0090140	1	5	0.0575088	0.24796	STAT2	http://amigo.geneontology.org/amigo/term/GO:0090140
endoplasmic reticulum tubular network membrane	Gene Ontology	GO:0098826	1	5	0.0575088	0.24796	ATL2	http://amigo.geneontology.org/amigo/term/GO:0098826
ion channel complex	Gene Ontology	GO:0034702	1	5	0.0575088	0.24796	LRRC8E	http://amigo.geneontology.org/amigo/term/GO:0034702
mitochondrion localization	Gene Ontology	GO:0051646	1	5	0.0575088	0.24796	HDAC6	http://amigo.geneontology.org/amigo/term/GO:0051646
myosin heavy chain binding	Gene Ontology	GO:0032036	1	5	0.0575088	0.24796	NKD2	http://amigo.geneontology.org/amigo/term/GO:0032036
response to auditory stimulus	Gene Ontology	GO:0010996	1	5	0.0575088	0.24796	ATP8A2	http://amigo.geneontology.org/amigo/term/GO:0010996
parkin-mediated stimulation of mitophagy in response to mitochondrial depolarization	Gene Ontology	GO:0061734	1	5	0.0575088	0.24796	HDAC6	http://amigo.geneontology.org/amigo/term/GO:0061734
lung vasculature development	Gene Ontology	GO:0060426	1	5	0.0575088	0.24796	ID1	http://amigo.geneontology.org/amigo/term/GO:0060426
syndecan binding	Gene Ontology	GO:0045545	1	5	0.0575088	0.24796	SDCBP	http://amigo.geneontology.org/amigo/term/GO:0045545
mRNA cleavage factor complex	Gene Ontology	GO:0005849	1	5	0.0575088	0.24796	SCAF8	http://amigo.geneontology.org/amigo/term/GO:0005849
kinetochore microtubule	Gene Ontology	GO:0005828	1	5	0.0575088	0.24796	ZW10	http://amigo.geneontology.org/amigo/term/GO:0005828
negative regulation of keratinocyte differentiation	Gene Ontology	GO:0045617	1	5	0.0575088	0.24796	MSX2	http://amigo.geneontology.org/amigo/term/GO:0045617
negative regulation of synaptic transmission, glutamatergic	Gene Ontology	GO:0051967	1	5	0.0575088	0.24796	GRIK2	http://amigo.geneontology.org/amigo/term/GO:0051967
protein K29-linked ubiquitination	Gene Ontology	GO:0035519	1	5	0.0575088	0.24796	UBE2T	http://amigo.geneontology.org/amigo/term/GO:0035519
negative regulation of glial cell apoptotic process	Gene Ontology	GO:0034351	1	5	0.0575088	0.24796	PRKCI	http://amigo.geneontology.org/amigo/term/GO:0034351
termination of RNA polymerase II transcription	Gene Ontology	GO:0006369	1	5	0.0575088	0.24796	SCAF8	http://amigo.geneontology.org/amigo/term/GO:0006369
integral component of presynaptic active zone membrane	Gene Ontology	GO:0099059	1	5	0.0575088	0.24796	LRFN3	http://amigo.geneontology.org/amigo/term/GO:0099059
vacuolar proton-transporting V-type ATPase complex assembly	Gene Ontology	GO:0070072	1	5	0.0575088	0.24796	TMEM199	http://amigo.geneontology.org/amigo/term/GO:0070072
replication-born double-strand break repair via sister chromatid exchange	Gene Ontology	GO:1990414	1	5	0.0575088	0.24796	RAD21	http://amigo.geneontology.org/amigo/term/GO:1990414
negative regulation of cytoplasmic translation	Gene Ontology	GO:2000766	1	5	0.0575088	0.24796	UNK	http://amigo.geneontology.org/amigo/term/GO:2000766
positive regulation of respiratory burst	Gene Ontology	GO:0060267	1	5	0.0575088	0.24796	JCHAIN	http://amigo.geneontology.org/amigo/term/GO:0060267
volume-sensitive anion channel activity	Gene Ontology	GO:0005225	1	5	0.0575088	0.24796	LRRC8E	http://amigo.geneontology.org/amigo/term/GO:0005225
negative regulation of macrophage cytokine production	Gene Ontology	GO:0010936	1	5	0.0575088	0.24796	TGFB3	http://amigo.geneontology.org/amigo/term/GO:0010936
regulation of establishment of protein localization	Gene Ontology	GO:0070201	1	5	0.0575088	0.24796	HDAC6	http://amigo.geneontology.org/amigo/term/GO:0070201
meiotic sister chromatid cohesion	Gene Ontology	GO:0051177	1	5	0.0575088	0.24796	RAD21	http://amigo.geneontology.org/amigo/term/GO:0051177
negative regulation of intrinsic apoptotic signaling pathway by p53 class mediator	Gene Ontology	GO:1902254	1	5	0.0575088	0.24796	RRM2B	http://amigo.geneontology.org/amigo/term/GO:1902254
optic nerve development	Gene Ontology	GO:0021554	1	5	0.0575088	0.24796	NAV2	http://amigo.geneontology.org/amigo/term/GO:0021554
monoubiquitinated protein deubiquitination	Gene Ontology	GO:0035520	1	5	0.0575088	0.24796	USP15	http://amigo.geneontology.org/amigo/term/GO:0035520
negative regulation of CREB transcription factor activity	Gene Ontology	GO:0032792	1	5	0.0575088	0.24796	MSX2	http://amigo.geneontology.org/amigo/term/GO:0032792
fatty acid elongation, polyunsaturated fatty acid	Gene Ontology	GO:0034626	1	5	0.0575088	0.24796	ELOVL7	http://amigo.geneontology.org/amigo/term/GO:0034626
cellular response to misfolded protein	Gene Ontology	GO:0071218	1	5	0.0575088	0.24796	HDAC6	http://amigo.geneontology.org/amigo/term/GO:0071218
lysosomal protein catabolic process	Gene Ontology	GO:1905146	1	5	0.0575088	0.24796	TMEM199	http://amigo.geneontology.org/amigo/term/GO:1905146
histone pre-mRNA 3'end processing complex	Gene Ontology	GO:0071204	1	5	0.0575088	0.24796	SYNCRIP	http://amigo.geneontology.org/amigo/term/GO:0071204
medium-chain fatty acid biosynthetic process	Gene Ontology	GO:0051792	1	5	0.0575088	0.24796	ABHD2	http://amigo.geneontology.org/amigo/term/GO:0051792
stress-activated MAPK cascade	Gene Ontology	GO:0051403	1	5	0.0575088	0.24796	TAOK2	http://amigo.geneontology.org/amigo/term/GO:0051403
3M complex	Gene Ontology	GO:1990393	1	5	0.0575088	0.24796	FBXW8	http://amigo.geneontology.org/amigo/term/GO:1990393
meiosis I	Gene Ontology	GO:0007127	1	5	0.0575088	0.24796	PSMD13	http://amigo.geneontology.org/amigo/term/GO:0007127
cation binding	Gene Ontology	GO:0043169	1	5	0.0575088	0.24796	PARN	http://amigo.geneontology.org/amigo/term/GO:0043169
salivary gland morphogenesis	Gene Ontology	GO:0007435	1	5	0.0575088	0.24796	TGFB3	http://amigo.geneontology.org/amigo/term/GO:0007435
-	Gene Ontology	GO:0010870	1	5	0.0575088	0.24796	HDAC6	http://amigo.geneontology.org/amigo/term/GO:0010870
zinc ion transport	Gene Ontology	GO:0006829	1	5	0.0575088	0.24796	SLC30A6	http://amigo.geneontology.org/amigo/term/GO:0006829
regulation of exit from mitosis	Gene Ontology	GO:0007096	1	5	0.0575088	0.24796	ZW10	http://amigo.geneontology.org/amigo/term/GO:0007096
FHF complex	Gene Ontology	GO:0070695	1	5	0.0575088	0.24796	AKTIP	http://amigo.geneontology.org/amigo/term/GO:0070695
myoblast fusion involved in skeletal muscle regeneration	Gene Ontology	GO:0014905	1	5	0.0575088	0.24796	CD9	http://amigo.geneontology.org/amigo/term/GO:0014905
cell-substrate junction assembly	Gene Ontology	GO:0007044	1	5	0.0575088	0.24796	TNS1	http://amigo.geneontology.org/amigo/term/GO:0007044
negative regulation of blood vessel endothelial cell proliferation involved in sprouting angiogenesis	Gene Ontology	GO:1903588	1	5	0.0575088	0.24796	NGFR	http://amigo.geneontology.org/amigo/term/GO:1903588
calcineurin complex	Gene Ontology	GO:0005955	1	5	0.0575088	0.24796	ITPR1	http://amigo.geneontology.org/amigo/term/GO:0005955
regulation of translation	Gene Ontology	GO:0006417	2	39	0.061364	0.24796	GCN1|RBM4B	http://amigo.geneontology.org/amigo/term/GO:0006417
SCF-dependent proteasomal ubiquitin-dependent protein catabolic process	Gene Ontology	GO:0031146	2	39	0.061364	0.24796	DMAC2|CUL1	http://amigo.geneontology.org/amigo/term/GO:0031146
nervous system development	Gene Ontology	GO:0007399	3	90	0.0638985	0.24796	PHOX2A|NAV2|TYRO3	http://amigo.geneontology.org/amigo/term/GO:0007399
cation transmembrane transport	Gene Ontology	GO:0098655	2	40	0.0640265	0.24796	SLC30A6|SLC41A2	http://amigo.geneontology.org/amigo/term/GO:0098655
syntaxin binding	Gene Ontology	GO:0019905	2	40	0.0640265	0.24796	NAPB|STXBP4	http://amigo.geneontology.org/amigo/term/GO:0019905
cell population proliferation	Gene Ontology	GO:0008283	3	91	0.0655455	0.24796	FBXW8|VEGFD|DACH1	http://amigo.geneontology.org/amigo/term/GO:0008283
SNARE complex	Gene Ontology	GO:0031201	2	41	0.0667273	0.24796	STX12|NAPB	http://amigo.geneontology.org/amigo/term/GO:0031201
collateral sprouting	Gene Ontology	GO:0048668	1	6	0.0667679	0.24796	HDAC6	http://amigo.geneontology.org/amigo/term/GO:0048668
phosphate ion binding	Gene Ontology	GO:0042301	1	6	0.0667679	0.24796	SLC34A2	http://amigo.geneontology.org/amigo/term/GO:0042301
carbonyl reductase (NADPH) activity	Gene Ontology	GO:0004090	1	6	0.0667679	0.24796	CBR1	http://amigo.geneontology.org/amigo/term/GO:0004090
voluntary musculoskeletal movement	Gene Ontology	GO:0050882	1	6	0.0667679	0.24796	ITPR1	http://amigo.geneontology.org/amigo/term/GO:0050882
positive regulation of insulin-like growth factor receptor signaling pathway	Gene Ontology	GO:0043568	1	6	0.0667679	0.24796	GHSR	http://amigo.geneontology.org/amigo/term/GO:0043568
bud elongation involved in lung branching	Gene Ontology	GO:0060449	1	6	0.0667679	0.24796	SPRY1	http://amigo.geneontology.org/amigo/term/GO:0060449
channel activity	Gene Ontology	GO:0015267	1	6	0.0667679	0.24796	BAX	http://amigo.geneontology.org/amigo/term/GO:0015267
regulation of tumor necrosis factor production	Gene Ontology	GO:0032680	1	6	0.0667679	0.24796	LTF	http://amigo.geneontology.org/amigo/term/GO:0032680
nerve growth factor binding	Gene Ontology	GO:0048406	1	6	0.0667679	0.24796	NGFR	http://amigo.geneontology.org/amigo/term/GO:0048406
regulation of synapse assembly	Gene Ontology	GO:0051963	1	6	0.0667679	0.24796	GHSR	http://amigo.geneontology.org/amigo/term/GO:0051963
positive regulation of cytoplasmic mRNA processing body assembly	Gene Ontology	GO:0010606	1	6	0.0667679	0.24796	PAN2	http://amigo.geneontology.org/amigo/term/GO:0010606
prostate gland growth	Gene Ontology	GO:0060736	1	6	0.0667679	0.24796	PLAG1	http://amigo.geneontology.org/amigo/term/GO:0060736
negative regulation of protein transport	Gene Ontology	GO:0051224	1	6	0.0667679	0.24796	NDFIP2	http://amigo.geneontology.org/amigo/term/GO:0051224
adenyl-nucleotide exchange factor activity	Gene Ontology	GO:0000774	1	6	0.0667679	0.24796	HSPH1	http://amigo.geneontology.org/amigo/term/GO:0000774
calcium channel inhibitor activity	Gene Ontology	GO:0019855	1	6	0.0667679	0.24796	ITPR1	http://amigo.geneontology.org/amigo/term/GO:0019855
gland morphogenesis	Gene Ontology	GO:0022612	1	6	0.0667679	0.24796	PLAG1	http://amigo.geneontology.org/amigo/term/GO:0022612
fatty acid elongation, monounsaturated fatty acid	Gene Ontology	GO:0034625	1	6	0.0667679	0.24796	ELOVL7	http://amigo.geneontology.org/amigo/term/GO:0034625
negative regulation of lipopolysaccharide-mediated signaling pathway	Gene Ontology	GO:0031665	1	6	0.0667679	0.24796	LTF	http://amigo.geneontology.org/amigo/term/GO:0031665
positive regulation of alpha-beta T cell proliferation	Gene Ontology	GO:0046641	1	6	0.0667679	0.24796	RIPK2	http://amigo.geneontology.org/amigo/term/GO:0046641
mRNA 3'-end processing by stem-loop binding and cleavage	Gene Ontology	GO:0006398	1	6	0.0667679	0.24796	CPSF2	http://amigo.geneontology.org/amigo/term/GO:0006398
tRNA-splicing ligase complex	Gene Ontology	GO:0072669	1	6	0.0667679	0.24796	RTCB	http://amigo.geneontology.org/amigo/term/GO:0072669
CRD-mediated mRNA stability complex	Gene Ontology	GO:0070937	1	6	0.0667679	0.24796	SYNCRIP	http://amigo.geneontology.org/amigo/term/GO:0070937
positive regulation of xenophagy	Gene Ontology	GO:1904417	1	6	0.0667679	0.24796	RIPK2	http://amigo.geneontology.org/amigo/term/GO:1904417
lactate transmembrane transport	Gene Ontology	GO:0035873	1	6	0.0667679	0.24796	SLC16A7	http://amigo.geneontology.org/amigo/term/GO:0035873
embryonic foregut morphogenesis	Gene Ontology	GO:0048617	1	6	0.0667679	0.24796	SOX17	http://amigo.geneontology.org/amigo/term/GO:0048617
positive regulation of chondrocyte proliferation	Gene Ontology	GO:1902732	1	6	0.0667679	0.24796	LTF	http://amigo.geneontology.org/amigo/term/GO:1902732
fatty acid elongase activity	Gene Ontology	GO:0009922	1	6	0.0667679	0.24796	ELOVL7	http://amigo.geneontology.org/amigo/term/GO:0009922
NADH dehydrogenase activity	Gene Ontology	GO:0003954	1	6	0.0667679	0.24796	NDUFA9	http://amigo.geneontology.org/amigo/term/GO:0003954
nuclear meiotic cohesin complex	Gene Ontology	GO:0034991	1	6	0.0667679	0.24796	RAD21	http://amigo.geneontology.org/amigo/term/GO:0034991
glial cell migration	Gene Ontology	GO:0008347	1	6	0.0667679	0.24796	CD9	http://amigo.geneontology.org/amigo/term/GO:0008347
kinase activator activity	Gene Ontology	GO:0019209	1	6	0.0667679	0.24796	LAMTOR3	http://amigo.geneontology.org/amigo/term/GO:0019209
Ragulator complex	Gene Ontology	GO:0071986	1	6	0.0667679	0.24796	LAMTOR3	http://amigo.geneontology.org/amigo/term/GO:0071986
paranodal junction assembly	Gene Ontology	GO:0030913	1	6	0.0667679	0.24796	CD9	http://amigo.geneontology.org/amigo/term/GO:0030913
phosphatidylinositol-3,5-bisphosphate 3-phosphatase activity	Gene Ontology	GO:0052629	1	6	0.0667679	0.24796	MTM1	http://amigo.geneontology.org/amigo/term/GO:0052629
pattern recognition receptor activity	Gene Ontology	GO:0038187	1	6	0.0667679	0.24796	TLR7	http://amigo.geneontology.org/amigo/term/GO:0038187
regulation of chromatin organization	Gene Ontology	GO:1902275	1	6	0.0667679	0.24796	SSRP1	http://amigo.geneontology.org/amigo/term/GO:1902275
endochondral bone growth	Gene Ontology	GO:0003416	1	6	0.0667679	0.24796	MSX2	http://amigo.geneontology.org/amigo/term/GO:0003416
acetylcholine binding	Gene Ontology	GO:0042166	1	6	0.0667679	0.24796	CHRND	http://amigo.geneontology.org/amigo/term/GO:0042166
sodium ion binding	Gene Ontology	GO:0031402	1	6	0.0667679	0.24796	SLC34A2	http://amigo.geneontology.org/amigo/term/GO:0031402
fatty acid elongation, saturated fatty acid	Gene Ontology	GO:0019367	1	6	0.0667679	0.24796	ELOVL7	http://amigo.geneontology.org/amigo/term/GO:0019367
U7 snRNP	Gene Ontology	GO:0005683	1	6	0.0667679	0.24796	SNRPB	http://amigo.geneontology.org/amigo/term/GO:0005683
renal system process	Gene Ontology	GO:0003014	1	6	0.0667679	0.24796	RRM2B	http://amigo.geneontology.org/amigo/term/GO:0003014
autonomic nervous system development	Gene Ontology	GO:0048483	1	6	0.0667679	0.24796	PHOX2A	http://amigo.geneontology.org/amigo/term/GO:0048483
secretion by cell	Gene Ontology	GO:0032940	1	6	0.0667679	0.24796	TYRO3	http://amigo.geneontology.org/amigo/term/GO:0032940
negative regulation of mitochondrial membrane potential	Gene Ontology	GO:0010917	1	6	0.0667679	0.24796	BAX	http://amigo.geneontology.org/amigo/term/GO:0010917
phosphatase regulator activity	Gene Ontology	GO:0019208	1	6	0.0667679	0.24796	PPP1R12A	http://amigo.geneontology.org/amigo/term/GO:0019208
regulation of voltage-gated calcium channel activity	Gene Ontology	GO:1901385	1	6	0.0667679	0.24796	CACNB1	http://amigo.geneontology.org/amigo/term/GO:1901385
ribosome disassembly	Gene Ontology	GO:0032790	1	6	0.0667679	0.24796	PELO	http://amigo.geneontology.org/amigo/term/GO:0032790
nucleotide-binding oligomerization domain containing 2 signaling pathway	Gene Ontology	GO:0070431	1	6	0.0667679	0.24796	RIPK2	http://amigo.geneontology.org/amigo/term/GO:0070431
mitochondrion distribution	Gene Ontology	GO:0048311	1	6	0.0667679	0.24796	MTM1	http://amigo.geneontology.org/amigo/term/GO:0048311
negative regulation by host of viral process	Gene Ontology	GO:0044793	1	6	0.0667679	0.24796	LTF	http://amigo.geneontology.org/amigo/term/GO:0044793
snRNA processing	Gene Ontology	GO:0016180	1	6	0.0667679	0.24796	INTS9	http://amigo.geneontology.org/amigo/term/GO:0016180
polysome binding	Gene Ontology	GO:1905538	1	6	0.0667679	0.24796	UNK	http://amigo.geneontology.org/amigo/term/GO:1905538
cation transmembrane transporter activity	Gene Ontology	GO:0008324	1	6	0.0667679	0.24796	SLC30A6	http://amigo.geneontology.org/amigo/term/GO:0008324
RNA polymerase I core promoter sequence-specific DNA binding	Gene Ontology	GO:0001164	1	6	0.0667679	0.24796	BAZ2A	http://amigo.geneontology.org/amigo/term/GO:0001164
protein geranylgeranylation	Gene Ontology	GO:0018344	1	6	0.0667679	0.24796	CHML	http://amigo.geneontology.org/amigo/term/GO:0018344
phosphatidylserine binding	Gene Ontology	GO:0001786	2	42	0.0694654	0.24796	GRAMD1B|OSBPL5	http://amigo.geneontology.org/amigo/term/GO:0001786
positive chemotaxis	Gene Ontology	GO:0050918	2	42	0.0694654	0.24796	VEGFD|COLEC10	http://amigo.geneontology.org/amigo/term/GO:0050918
wound healing	Gene Ontology	GO:0042060	2	42	0.0694654	0.24796	ELK3|C23H6orf89	http://amigo.geneontology.org/amigo/term/GO:0042060
inner ear morphogenesis	Gene Ontology	GO:0042472	2	42	0.0694654	0.24796	ATP8A2|INSIG1	http://amigo.geneontology.org/amigo/term/GO:0042472
copper ion binding	Gene Ontology	GO:0005507	2	42	0.0694654	0.24796	MOXD1|LOXL4	http://amigo.geneontology.org/amigo/term/GO:0005507
stem cell population maintenance	Gene Ontology	GO:0019827	2	43	0.0722398	0.24796	NKAP|PELO	http://amigo.geneontology.org/amigo/term/GO:0019827
positive regulation of fat cell differentiation	Gene Ontology	GO:0045600	2	43	0.0722398	0.24796	CDS1|ZNF385A	http://amigo.geneontology.org/amigo/term/GO:0045600
filopodium	Gene Ontology	GO:0030175	2	43	0.0722398	0.24796	MTM1|MYO10	http://amigo.geneontology.org/amigo/term/GO:0030175
structural constituent of ribosome	Gene Ontology	GO:0003735	4	156	0.0734607	0.24796	MRPS24|RPL21|RPL23A|MRPL1	http://amigo.geneontology.org/amigo/term/GO:0003735
neuronal cell body	Gene Ontology	GO:0043025	4	156	0.0734607	0.24796	GRIK2|PI4K2A|ZNF385A|MYO10	http://amigo.geneontology.org/amigo/term/GO:0043025
positive regulation of GTPase activity	Gene Ontology	GO:0043547	5	222	0.0740026	0.24796	GAPVD1|RGS14|CHML|JUN|GIT1	http://amigo.geneontology.org/amigo/term/GO:0043547
neurofilament cytoskeleton organization	Gene Ontology	GO:0060052	1	7	0.0759363	0.24796	ATP8A2	http://amigo.geneontology.org/amigo/term/GO:0060052
lipid droplet formation	Gene Ontology	GO:0140042	1	7	0.0759363	0.24796	CDS1	http://amigo.geneontology.org/amigo/term/GO:0140042
extrinsic component of endosome membrane	Gene Ontology	GO:0031313	1	7	0.0759363	0.24796	WDR91	http://amigo.geneontology.org/amigo/term/GO:0031313
B cell apoptotic process	Gene Ontology	GO:0001783	1	7	0.0759363	0.24796	BAX	http://amigo.geneontology.org/amigo/term/GO:0001783
regulation of glucose transmembrane transport	Gene Ontology	GO:0010827	1	7	0.0759363	0.24796	STXBP4	http://amigo.geneontology.org/amigo/term/GO:0010827
negative regulation of blood coagulation	Gene Ontology	GO:0030195	1	7	0.0759363	0.24796	TFPI	http://amigo.geneontology.org/amigo/term/GO:0030195
DNA replication-dependent nucleosome assembly	Gene Ontology	GO:0006335	1	7	0.0759363	0.24796	IPO4	http://amigo.geneontology.org/amigo/term/GO:0006335
innate immune response in mucosa	Gene Ontology	GO:0002227	1	7	0.0759363	0.24796	LTF	http://amigo.geneontology.org/amigo/term/GO:0002227
labyrinthine layer development	Gene Ontology	GO:0060711	1	7	0.0759363	0.24796	EGLN1	http://amigo.geneontology.org/amigo/term/GO:0060711
hormone binding	Gene Ontology	GO:0042562	1	7	0.0759363	0.24796	ABHD2	http://amigo.geneontology.org/amigo/term/GO:0042562
positive regulation of dendrite morphogenesis	Gene Ontology	GO:0050775	1	7	0.0759363	0.24796	FBXW8	http://amigo.geneontology.org/amigo/term/GO:0050775
ceramide 1-phosphate transport	Gene Ontology	GO:1902389	1	7	0.0759363	0.24796	PLEKHA8	http://amigo.geneontology.org/amigo/term/GO:1902389
3-oxo-lignoceronyl-CoA synthase activity	Gene Ontology	GO:0102338	1	7	0.0759363	0.24796	ELOVL7	http://amigo.geneontology.org/amigo/term/GO:0102338
behavioral response to nicotine	Gene Ontology	GO:0035095	1	7	0.0759363	0.24796	CHRNA5	http://amigo.geneontology.org/amigo/term/GO:0035095
RNA polymerase I preinitiation complex assembly	Gene Ontology	GO:0001188	1	7	0.0759363	0.24796	BAZ2A	http://amigo.geneontology.org/amigo/term/GO:0001188
ceramide 1-phosphate transfer activity	Gene Ontology	GO:1902388	1	7	0.0759363	0.24796	PLEKHA8	http://amigo.geneontology.org/amigo/term/GO:1902388
positive regulation of autophagosome assembly	Gene Ontology	GO:2000786	1	7	0.0759363	0.24796	RALB	http://amigo.geneontology.org/amigo/term/GO:2000786
transcription regulator activity	Gene Ontology	GO:0140110	1	7	0.0759363	0.24796	ID1	http://amigo.geneontology.org/amigo/term/GO:0140110
positive regulation of fibroblast apoptotic process	Gene Ontology	GO:2000271	1	7	0.0759363	0.24796	STK17A	http://amigo.geneontology.org/amigo/term/GO:2000271
IkappaB kinase complex	Gene Ontology	GO:0008385	1	7	0.0759363	0.24796	IKBKG	http://amigo.geneontology.org/amigo/term/GO:0008385
regulation of stem cell proliferation	Gene Ontology	GO:0072091	1	7	0.0759363	0.24796	SOX17	http://amigo.geneontology.org/amigo/term/GO:0072091
polyadenylation-dependent snoRNA 3'-end processing	Gene Ontology	GO:0071051	1	7	0.0759363	0.24796	PARN	http://amigo.geneontology.org/amigo/term/GO:0071051
CDP-diacylglycerol biosynthetic process	Gene Ontology	GO:0016024	1	7	0.0759363	0.24796	CDS1	http://amigo.geneontology.org/amigo/term/GO:0016024
dynein light chain binding	Gene Ontology	GO:0045503	1	7	0.0759363	0.24796	WDR34	http://amigo.geneontology.org/amigo/term/GO:0045503
chromatin silencing at telomere	Gene Ontology	GO:0006348	1	7	0.0759363	0.24796	DYDC1	http://amigo.geneontology.org/amigo/term/GO:0006348
response to UV-B	Gene Ontology	GO:0010224	1	7	0.0759363	0.24796	XPC	http://amigo.geneontology.org/amigo/term/GO:0010224
protein K6-linked ubiquitination	Gene Ontology	GO:0085020	1	7	0.0759363	0.24796	UBE2T	http://amigo.geneontology.org/amigo/term/GO:0085020
PTW/PP1 phosphatase complex	Gene Ontology	GO:0072357	1	7	0.0759363	0.24796	PPP1R12A	http://amigo.geneontology.org/amigo/term/GO:0072357
positive regulation of DNA-templated transcription, initiation	Gene Ontology	GO:2000144	1	7	0.0759363	0.24796	JUN	http://amigo.geneontology.org/amigo/term/GO:2000144
positive regulation of cytokine-mediated signaling pathway	Gene Ontology	GO:0001961	1	7	0.0759363	0.24796	RIPK2	http://amigo.geneontology.org/amigo/term/GO:0001961
peroxisome proliferator activated receptor signaling pathway	Gene Ontology	GO:0035357	1	7	0.0759363	0.24796	FAM120B	http://amigo.geneontology.org/amigo/term/GO:0035357
cellular response to lipoteichoic acid	Gene Ontology	GO:0071223	1	7	0.0759363	0.24796	RIPK2	http://amigo.geneontology.org/amigo/term/GO:0071223
beta-catenin destruction complex	Gene Ontology	GO:0030877	1	7	0.0759363	0.24796	DACT1	http://amigo.geneontology.org/amigo/term/GO:0030877
response to nicotine	Gene Ontology	GO:0035094	1	7	0.0759363	0.24796	CHRNA5	http://amigo.geneontology.org/amigo/term/GO:0035094
embryonic morphogenesis	Gene Ontology	GO:0048598	1	7	0.0759363	0.24796	MSX2	http://amigo.geneontology.org/amigo/term/GO:0048598
S-adenosylmethionine-dependent methyltransferase activity	Gene Ontology	GO:0008757	1	7	0.0759363	0.24796	CARNMT1	http://amigo.geneontology.org/amigo/term/GO:0008757
divalent metal ion transport	Gene Ontology	GO:0070838	1	7	0.0759363	0.24796	SLC41A2	http://amigo.geneontology.org/amigo/term/GO:0070838
very-long-chain 3-ketoacyl-CoA synthase activity	Gene Ontology	GO:0102756	1	7	0.0759363	0.24796	ELOVL7	http://amigo.geneontology.org/amigo/term/GO:0102756
proteasome regulatory particle, lid subcomplex	Gene Ontology	GO:0008541	1	7	0.0759363	0.24796	PSMD13	http://amigo.geneontology.org/amigo/term/GO:0008541
DNA replication-independent nucleosome assembly	Gene Ontology	GO:0006336	1	7	0.0759363	0.24796	IPO4	http://amigo.geneontology.org/amigo/term/GO:0006336
regulation of stem cell division	Gene Ontology	GO:2000035	1	7	0.0759363	0.24796	SOX17	http://amigo.geneontology.org/amigo/term/GO:2000035
3-oxo-arachidoyl-CoA synthase activity	Gene Ontology	GO:0102336	1	7	0.0759363	0.24796	ELOVL7	http://amigo.geneontology.org/amigo/term/GO:0102336
drug metabolic process	Gene Ontology	GO:0017144	1	7	0.0759363	0.24796	CBR1	http://amigo.geneontology.org/amigo/term/GO:0017144
sperm-egg recognition	Gene Ontology	GO:0035036	1	7	0.0759363	0.24796	CD9	http://amigo.geneontology.org/amigo/term/GO:0035036
3-oxo-cerotoyl-CoA synthase activity	Gene Ontology	GO:0102337	1	7	0.0759363	0.24796	ELOVL7	http://amigo.geneontology.org/amigo/term/GO:0102337
response to axon injury	Gene Ontology	GO:0048678	1	7	0.0759363	0.24796	MORN4	http://amigo.geneontology.org/amigo/term/GO:0048678
Schmidt-Lanterman incisure	Gene Ontology	GO:0043220	1	7	0.0759363	0.24796	PRKCI	http://amigo.geneontology.org/amigo/term/GO:0043220
pointed-end actin filament capping	Gene Ontology	GO:0051694	1	7	0.0759363	0.24796	TMOD3	http://amigo.geneontology.org/amigo/term/GO:0051694
neutral amino acid transmembrane transporter activity	Gene Ontology	GO:0015175	1	7	0.0759363	0.24796	SLC43A1	http://amigo.geneontology.org/amigo/term/GO:0015175
tRNA splicing, via endonucleolytic cleavage and ligation	Gene Ontology	GO:0006388	1	7	0.0759363	0.24796	RTCB	http://amigo.geneontology.org/amigo/term/GO:0006388
negative regulation of G2/M transition of mitotic cell cycle	Gene Ontology	GO:0010972	1	7	0.0759363	0.24796	RAD21	http://amigo.geneontology.org/amigo/term/GO:0010972
ceramide 1-phosphate binding	Gene Ontology	GO:1902387	1	7	0.0759363	0.24796	PLEKHA8	http://amigo.geneontology.org/amigo/term/GO:1902387
cardiac muscle tissue morphogenesis	Gene Ontology	GO:0055008	1	7	0.0759363	0.24796	EGLN1	http://amigo.geneontology.org/amigo/term/GO:0055008
cellular response to pH	Gene Ontology	GO:0071467	1	7	0.0759363	0.24796	ASIC1	http://amigo.geneontology.org/amigo/term/GO:0071467
cranial skeletal system development	Gene Ontology	GO:1904888	1	7	0.0759363	0.24796	COLEC10	http://amigo.geneontology.org/amigo/term/GO:1904888
intrinsic component of endoplasmic reticulum membrane	Gene Ontology	GO:0031227	1	7	0.0759363	0.24796	GRAMD1A	http://amigo.geneontology.org/amigo/term/GO:0031227
regulation of mitotic cell cycle phase transition	Gene Ontology	GO:1901990	1	7	0.0759363	0.24796	XPC	http://amigo.geneontology.org/amigo/term/GO:1901990
JUN kinase kinase kinase activity	Gene Ontology	GO:0004706	1	7	0.0759363	0.24796	RIPK2	http://amigo.geneontology.org/amigo/term/GO:0004706
actin binding	Gene Ontology	GO:0003779	4	158	0.0761112	0.24796	MSRB2|TNS1|PHACTR2|MYO10	http://amigo.geneontology.org/amigo/term/GO:0003779
DNA binding	Gene Ontology	GO:0003677	9	517	0.0766507	0.24796	TAF4|POLQ|SSRP1|TADA2A|ZBED3|ZHX3|ZNF512|PLAG1|HIST1H2AC	http://amigo.geneontology.org/amigo/term/GO:0003677
negative regulation of canonical Wnt signaling pathway	Gene Ontology	GO:0090090	3	98	0.0776089	0.24796	NKD2|DACT1|SOX17	http://amigo.geneontology.org/amigo/term/GO:0090090
mitochondrial respiratory chain complex I assembly	Gene Ontology	GO:0032981	2	45	0.0778937	0.24796	DMAC2|NDUFA9	http://amigo.geneontology.org/amigo/term/GO:0032981
positive regulation of protein ubiquitination	Gene Ontology	GO:0031398	2	46	0.0807713	0.24796	NDFIP2|RIPK2	http://amigo.geneontology.org/amigo/term/GO:0031398
DNA replication	Gene Ontology	GO:0006260	2	47	0.0836814	0.24796	SSRP1|GINS3	http://amigo.geneontology.org/amigo/term/GO:0006260
modulation of chemical synaptic transmission	Gene Ontology	GO:0050804	2	47	0.0836814	0.24796	GRIK2|GRID1	http://amigo.geneontology.org/amigo/term/GO:0050804
phagocytic vesicle	Gene Ontology	GO:0045335	2	47	0.0836814	0.24796	STX12|STXBP4	http://amigo.geneontology.org/amigo/term/GO:0045335
protein localization	Gene Ontology	GO:0008104	2	47	0.0836814	0.24796	NBEA|EXOC8	http://amigo.geneontology.org/amigo/term/GO:0008104
signaling receptor activity	Gene Ontology	GO:0038023	3	102	0.0849072	0.24796	ITGB5|GRIK2|GRID1	http://amigo.geneontology.org/amigo/term/GO:0038023
chemical synaptic transmission	Gene Ontology	GO:0007268	3	102	0.0849072	0.24796	CHRNA5|CACNB1|SDCBP	http://amigo.geneontology.org/amigo/term/GO:0007268
U4 snRNP	Gene Ontology	GO:0005687	1	8	0.085015	0.24796	SNRPB	http://amigo.geneontology.org/amigo/term/GO:0005687
CARD domain binding	Gene Ontology	GO:0050700	1	8	0.085015	0.24796	RIPK2	http://amigo.geneontology.org/amigo/term/GO:0050700
A band	Gene Ontology	GO:0031672	1	8	0.085015	0.24796	PPP1R12A	http://amigo.geneontology.org/amigo/term/GO:0031672
bone trabecula formation	Gene Ontology	GO:0060346	1	8	0.085015	0.24796	MSX2	http://amigo.geneontology.org/amigo/term/GO:0060346
purine nucleotide metabolic process	Gene Ontology	GO:0006163	1	8	0.085015	0.24796	GUK1	http://amigo.geneontology.org/amigo/term/GO:0006163
vagina development	Gene Ontology	GO:0060068	1	8	0.085015	0.24796	TYRO3	http://amigo.geneontology.org/amigo/term/GO:0060068
positive regulation of megakaryocyte differentiation	Gene Ontology	GO:0045654	1	8	0.085015	0.24796	TESC	http://amigo.geneontology.org/amigo/term/GO:0045654
positive regulation of cell cycle G1/S phase transition	Gene Ontology	GO:1902808	1	8	0.085015	0.24796	STXBP4	http://amigo.geneontology.org/amigo/term/GO:1902808
cellular response to steroid hormone stimulus	Gene Ontology	GO:0071383	1	8	0.085015	0.24796	TFPI	http://amigo.geneontology.org/amigo/term/GO:0071383
ER-associated misfolded protein catabolic process	Gene Ontology	GO:0071712	1	8	0.085015	0.24796	UGGT2	http://amigo.geneontology.org/amigo/term/GO:0071712
regulation of postsynaptic cytosolic calcium ion concentration	Gene Ontology	GO:0099566	1	8	0.085015	0.24796	ITPR1	http://amigo.geneontology.org/amigo/term/GO:0099566
phosphatidylethanolamine biosynthetic process	Gene Ontology	GO:0006646	1	8	0.085015	0.24796	CHKA	http://amigo.geneontology.org/amigo/term/GO:0006646
positive regulation of keratinocyte proliferation	Gene Ontology	GO:0010838	1	8	0.085015	0.24796	STXBP4	http://amigo.geneontology.org/amigo/term/GO:0010838
transferrin receptor binding	Gene Ontology	GO:1990459	1	8	0.085015	0.24796	IKBKG	http://amigo.geneontology.org/amigo/term/GO:1990459
insulin-responsive compartment	Gene Ontology	GO:0032593	1	8	0.085015	0.24796	SLC2A4	http://amigo.geneontology.org/amigo/term/GO:0032593
negative regulation of transcription by competitive promoter binding	Gene Ontology	GO:0010944	1	8	0.085015	0.24796	DACH1	http://amigo.geneontology.org/amigo/term/GO:0010944
protein maturation by iron-sulfur cluster transfer	Gene Ontology	GO:0097428	1	8	0.085015	0.24796	MAGEF1	http://amigo.geneontology.org/amigo/term/GO:0097428
positive regulation of T-helper 1 type immune response	Gene Ontology	GO:0002827	1	8	0.085015	0.24796	IL23R	http://amigo.geneontology.org/amigo/term/GO:0002827
positive regulation of mitotic metaphase/anaphase transition	Gene Ontology	GO:0045842	1	8	0.085015	0.24796	ANAPC7	http://amigo.geneontology.org/amigo/term/GO:0045842
cell migration involved in gastrulation	Gene Ontology	GO:0042074	1	8	0.085015	0.24796	SOX17	http://amigo.geneontology.org/amigo/term/GO:0042074
peptidyl-lysine deacetylation	Gene Ontology	GO:0034983	1	8	0.085015	0.24796	HDAC6	http://amigo.geneontology.org/amigo/term/GO:0034983
cellular response to leucine starvation	Gene Ontology	GO:1990253	1	8	0.085015	0.24796	GCN1	http://amigo.geneontology.org/amigo/term/GO:1990253
protein kinase regulator activity	Gene Ontology	GO:0019887	1	8	0.085015	0.24796	GCN1	http://amigo.geneontology.org/amigo/term/GO:0019887
cell morphogenesis involved in neuron differentiation	Gene Ontology	GO:0048667	1	8	0.085015	0.24796	UNK	http://amigo.geneontology.org/amigo/term/GO:0048667
Sin3 complex	Gene Ontology	GO:0016580	1	8	0.085015	0.24796	SINHCAF	http://amigo.geneontology.org/amigo/term/GO:0016580
protein localization to cell junction	Gene Ontology	GO:1902414	1	8	0.085015	0.24796	LAMTOR3	http://amigo.geneontology.org/amigo/term/GO:1902414
negative regulation of amyloid-beta formation	Gene Ontology	GO:1902430	1	8	0.085015	0.24796	SPON1	http://amigo.geneontology.org/amigo/term/GO:1902430
I band	Gene Ontology	GO:0031674	1	8	0.085015	0.24796	MTM1	http://amigo.geneontology.org/amigo/term/GO:0031674
cellular phosphate ion homeostasis	Gene Ontology	GO:0030643	1	8	0.085015	0.24796	SLC34A2	http://amigo.geneontology.org/amigo/term/GO:0030643
neuropeptide receptor activity	Gene Ontology	GO:0008188	1	8	0.085015	0.24796	GRPR	http://amigo.geneontology.org/amigo/term/GO:0008188
mitochondrial DNA replication	Gene Ontology	GO:0006264	1	8	0.085015	0.24796	RRM2B	http://amigo.geneontology.org/amigo/term/GO:0006264
animal organ development	Gene Ontology	GO:0048513	1	8	0.085015	0.24796	SPRY1	http://amigo.geneontology.org/amigo/term/GO:0048513
negative regulation of DNA biosynthetic process	Gene Ontology	GO:2000279	1	8	0.085015	0.24796	DACH1	http://amigo.geneontology.org/amigo/term/GO:2000279
mitochondrial transmembrane transport	Gene Ontology	GO:1990542	1	8	0.085015	0.24796	SFXN1	http://amigo.geneontology.org/amigo/term/GO:1990542
glucose transmembrane transporter activity	Gene Ontology	GO:0005355	1	8	0.085015	0.24796	SLC2A4	http://amigo.geneontology.org/amigo/term/GO:0005355
mitochondrial fragmentation involved in apoptotic process	Gene Ontology	GO:0043653	1	8	0.085015	0.24796	BAX	http://amigo.geneontology.org/amigo/term/GO:0043653
aryl hydrocarbon receptor binding	Gene Ontology	GO:0017162	1	8	0.085015	0.24796	TAF4	http://amigo.geneontology.org/amigo/term/GO:0017162
ceramide transport	Gene Ontology	GO:0035627	1	8	0.085015	0.24796	PLEKHA8	http://amigo.geneontology.org/amigo/term/GO:0035627
negative regulation of ATPase activity	Gene Ontology	GO:0032780	1	8	0.085015	0.24796	LTF	http://amigo.geneontology.org/amigo/term/GO:0032780
neuron cellular homeostasis	Gene Ontology	GO:0070050	1	8	0.085015	0.24796	TYRO3	http://amigo.geneontology.org/amigo/term/GO:0070050
netrin-activated signaling pathway	Gene Ontology	GO:0038007	1	8	0.085015	0.24796	UNC5D	http://amigo.geneontology.org/amigo/term/GO:0038007
ligand-gated sodium channel activity	Gene Ontology	GO:0015280	1	8	0.085015	0.24796	ASIC1	http://amigo.geneontology.org/amigo/term/GO:0015280
cell migration	Gene Ontology	GO:0016477	4	165	0.0857602	0.249661	PSTPIP2|VAV2|ITGB5|TYRO3	http://amigo.geneontology.org/amigo/term/GO:0016477
SMAD protein signal transduction	Gene Ontology	GO:0060395	2	48	0.0866231	0.250357	TGFB3|JUN	http://amigo.geneontology.org/amigo/term/GO:0060395
integral component of membrane	Gene Ontology	GO:0016021	45	3697	0.0871778	0.250357	UBE2J1|ZDHHC12|GNPTAB|SDCBP|DCAF17|NGFR|SLC30A6|TNFRSF12A|GHSR|FAM171B|C23H6orf89|CYBRD1|NDFIP2|LRP1B|SLC34A2|RRM2B|SUSD3|DNAJC10|KIAA0319L|ATP6V0A2|ATP8A2|SCCPDH|UNC5D|SLC45A2|SLC25A26|ABHD2|GRAMD1B|GRAMD1A|ITPR1|GPR27|SLC43A1|TOR1AIP2|NIPAL2|SLC41A2|FAAH|BOLA-DQB|SLC16A1|CDS1|ATL2|SLC16A7|GJC1|TLR7|TMEM215|TMEM199|TMEM151B	http://amigo.geneontology.org/amigo/term/GO:0016021
protein K48-linked ubiquitination	Gene Ontology	GO:0070936	2	49	0.0895954	0.250357	UBE2B|UBE2T	http://amigo.geneontology.org/amigo/term/GO:0070936
negative regulation of DNA-binding transcription factor activity	Gene Ontology	GO:0043433	2	49	0.0895954	0.250357	EGLN1|ID1	http://amigo.geneontology.org/amigo/term/GO:0043433
transcription regulator complex	Gene Ontology	GO:0005667	4	168	0.0900696	0.250357	ELMSAN1|DACH1|JUN|SOX17	http://amigo.geneontology.org/amigo/term/GO:0005667
transcription factor binding	Gene Ontology	GO:0008134	4	169	0.0915288	0.250357	MSX2|PPRC1|JUN|SOX17	http://amigo.geneontology.org/amigo/term/GO:0008134
endoplasmic reticulum membrane	Gene Ontology	GO:0005789	7	384	0.0923008	0.250357	PCYT1A|RTCB|DTNBP1|BAX|CDS1|GRAMD1B|ITPR1	http://amigo.geneontology.org/amigo/term/GO:0005789
protein ubiquitination	Gene Ontology	GO:0016567	6	311	0.0936714	0.250357	SOCS4|MAGEF1|FBXW8|DCAF17|CUL1|ANAPC7	http://amigo.geneontology.org/amigo/term/GO:0016567
metal ion transport	Gene Ontology	GO:0030001	1	9	0.0940048	0.250357	NDFIP2	http://amigo.geneontology.org/amigo/term/GO:0030001
positive regulation of alpha-beta T cell differentiation	Gene Ontology	GO:0046638	1	9	0.0940048	0.250357	NKAP	http://amigo.geneontology.org/amigo/term/GO:0046638
positive regulation of ubiquitin-dependent protein catabolic process	Gene Ontology	GO:2000060	1	9	0.0940048	0.250357	MAGEF1	http://amigo.geneontology.org/amigo/term/GO:2000060
early phagosome	Gene Ontology	GO:0032009	1	9	0.0940048	0.250357	TLR7	http://amigo.geneontology.org/amigo/term/GO:0032009
positive regulation of toll-like receptor 4 signaling pathway	Gene Ontology	GO:0034145	1	9	0.0940048	0.250357	LTF	http://amigo.geneontology.org/amigo/term/GO:0034145
negative regulation of intrinsic apoptotic signaling pathway in response to DNA damage by p53 class mediator	Gene Ontology	GO:1902166	1	9	0.0940048	0.250357	ZNF385A	http://amigo.geneontology.org/amigo/term/GO:1902166
negative regulation of platelet aggregation	Gene Ontology	GO:0090331	1	9	0.0940048	0.250357	CD9	http://amigo.geneontology.org/amigo/term/GO:0090331
type I transforming growth factor beta receptor binding	Gene Ontology	GO:0034713	1	9	0.0940048	0.250357	TGFB3	http://amigo.geneontology.org/amigo/term/GO:0034713
regulation of gastrulation	Gene Ontology	GO:0010470	1	9	0.0940048	0.250357	PHLDB2	http://amigo.geneontology.org/amigo/term/GO:0010470
response to acidic pH	Gene Ontology	GO:0010447	1	9	0.0940048	0.250357	ASIC1	http://amigo.geneontology.org/amigo/term/GO:0010447
positive regulation of cellular protein catabolic process	Gene Ontology	GO:1903364	1	9	0.0940048	0.250357	DACT1	http://amigo.geneontology.org/amigo/term/GO:1903364
positive regulation of mitochondrial calcium ion concentration	Gene Ontology	GO:0051561	1	9	0.0940048	0.250357	MCUR1	http://amigo.geneontology.org/amigo/term/GO:0051561
epithelial cell proliferation	Gene Ontology	GO:0050673	1	9	0.0940048	0.250357	C23H6orf89	http://amigo.geneontology.org/amigo/term/GO:0050673
cellular response to muramyl dipeptide	Gene Ontology	GO:0071225	1	9	0.0940048	0.250357	RIPK2	http://amigo.geneontology.org/amigo/term/GO:0071225
intra-S DNA damage checkpoint	Gene Ontology	GO:0031573	1	9	0.0940048	0.250357	XPC	http://amigo.geneontology.org/amigo/term/GO:0031573
mitochondrial respiratory chain complex III	Gene Ontology	GO:0005750	1	9	0.0940048	0.250357	UQCRH	http://amigo.geneontology.org/amigo/term/GO:0005750
L-alpha-amino acid transmembrane transport	Gene Ontology	GO:1902475	1	9	0.0940048	0.250357	SLC43A1	http://amigo.geneontology.org/amigo/term/GO:1902475
inositol phosphate-mediated signaling	Gene Ontology	GO:0048016	1	9	0.0940048	0.250357	ITPR1	http://amigo.geneontology.org/amigo/term/GO:0048016
microglial cell activation	Gene Ontology	GO:0001774	1	9	0.0940048	0.250357	JUN	http://amigo.geneontology.org/amigo/term/GO:0001774
phosphotransferase activity, alcohol group as acceptor	Gene Ontology	GO:0016773	1	9	0.0940048	0.250357	XYLB	http://amigo.geneontology.org/amigo/term/GO:0016773
negative regulation of transcription regulatory region DNA binding	Gene Ontology	GO:2000678	1	9	0.0940048	0.250357	MSX2	http://amigo.geneontology.org/amigo/term/GO:2000678
negative regulation of retrograde protein transport, ER to cytosol	Gene Ontology	GO:1904153	1	9	0.0940048	0.250357	UBE2J1	http://amigo.geneontology.org/amigo/term/GO:1904153
negative regulation of innate immune response	Gene Ontology	GO:0045824	1	9	0.0940048	0.250357	TYRO3	http://amigo.geneontology.org/amigo/term/GO:0045824
nerve development	Gene Ontology	GO:0021675	1	9	0.0940048	0.250357	NGFR	http://amigo.geneontology.org/amigo/term/GO:0021675
SREBP signaling pathway	Gene Ontology	GO:0032933	1	9	0.0940048	0.250357	INSIG1	http://amigo.geneontology.org/amigo/term/GO:0032933
lysosomal lumen acidification	Gene Ontology	GO:0007042	1	9	0.0940048	0.250357	TMEM199	http://amigo.geneontology.org/amigo/term/GO:0007042
long-chain fatty-acyl-CoA biosynthetic process	Gene Ontology	GO:0035338	1	9	0.0940048	0.250357	ELOVL7	http://amigo.geneontology.org/amigo/term/GO:0035338
granulocyte differentiation	Gene Ontology	GO:0030851	1	9	0.0940048	0.250357	NKAP	http://amigo.geneontology.org/amigo/term/GO:0030851
type I interferon signaling pathway	Gene Ontology	GO:0060337	1	9	0.0940048	0.250357	STAT2	http://amigo.geneontology.org/amigo/term/GO:0060337
negative regulation of vascular associated smooth muscle cell proliferation	Gene Ontology	GO:1904706	1	9	0.0940048	0.250357	TGFB3	http://amigo.geneontology.org/amigo/term/GO:1904706
positive regulation of synaptic transmission	Gene Ontology	GO:0050806	1	9	0.0940048	0.250357	GRIK2	http://amigo.geneontology.org/amigo/term/GO:0050806
histone ubiquitination	Gene Ontology	GO:0016574	1	9	0.0940048	0.250357	UBE2B	http://amigo.geneontology.org/amigo/term/GO:0016574
positive regulation of I-kappaB kinase/NF-kappaB signaling	Gene Ontology	GO:0043123	3	107	0.0944233	0.250357	RIPK2|LTF|IKBKG	http://amigo.geneontology.org/amigo/term/GO:0043123
tRNA binding	Gene Ontology	GO:0000049	2	51	0.0956288	0.250357	TRMT11|NAT10	http://amigo.geneontology.org/amigo/term/GO:0000049
positive regulation of interleukin-6 production	Gene Ontology	GO:0032755	2	51	0.0956288	0.250357	RIPK2|TLR7	http://amigo.geneontology.org/amigo/term/GO:0032755
insulin receptor signaling pathway	Gene Ontology	GO:0008286	2	51	0.0956288	0.250357	PIK3R3|STXBP4	http://amigo.geneontology.org/amigo/term/GO:0008286
activation of cysteine-type endopeptidase activity involved in apoptotic process	Gene Ontology	GO:0006919	2	51	0.0956288	0.250357	NGFR|BAX	http://amigo.geneontology.org/amigo/term/GO:0006919
extracellular matrix	Gene Ontology	GO:0031012	4	172	0.0959738	0.250357	SPON1|TGFB3|ADAMTSL1|GFOD2	http://amigo.geneontology.org/amigo/term/GO:0031012
DNA-binding transcription factor activity, RNA polymerase II-specific	Gene Ontology	GO:0000981	7	389	0.0970377	0.250357	JUN|SOX17|ZNF25|ELK3|PHOX2A|MSX2|ZSCAN26	http://amigo.geneontology.org/amigo/term/GO:0000981
axon	Gene Ontology	GO:0030424	4	173	0.0974778	0.250357	LRFN3|HDAC6|ITPR1|DTNBP1	http://amigo.geneontology.org/amigo/term/GO:0030424
regulation of cell shape	Gene Ontology	GO:0008360	3	109	0.0983474	0.250357	DNMBP|TAOK2|MYO10	http://amigo.geneontology.org/amigo/term/GO:0008360
axonogenesis	Gene Ontology	GO:0007409	2	52	0.0986881	0.250357	ATP8A2|TAOK2	http://amigo.geneontology.org/amigo/term/GO:0007409
positive regulation of JNK cascade	Gene Ontology	GO:0046330	2	52	0.0986881	0.250357	SH3RF3|TAOK2	http://amigo.geneontology.org/amigo/term/GO:0046330
acrosomal vesicle	Gene Ontology	GO:0001669	2	52	0.0986881	0.250357	ABHD2|ATP6V0A2	http://amigo.geneontology.org/amigo/term/GO:0001669
sarcolemma	Gene Ontology	GO:0042383	2	53	0.101775	0.250357	CACNB1|SLC2A4	http://amigo.geneontology.org/amigo/term/GO:0042383
chromosome organization	Gene Ontology	GO:0051276	1	10	0.102907	0.250357	PELO	http://amigo.geneontology.org/amigo/term/GO:0051276
regulation of epithelial to mesenchymal transition	Gene Ontology	GO:0010717	1	10	0.102907	0.250357	PHLDB2	http://amigo.geneontology.org/amigo/term/GO:0010717
response to muscle stretch	Gene Ontology	GO:0035994	1	10	0.102907	0.250357	JUN	http://amigo.geneontology.org/amigo/term/GO:0035994
wound healing, spreading of epidermal cells	Gene Ontology	GO:0035313	1	10	0.102907	0.250357	MSX2	http://amigo.geneontology.org/amigo/term/GO:0035313
mitogen-activated protein kinase kinase binding	Gene Ontology	GO:0031434	1	10	0.102907	0.250357	TAOK2	http://amigo.geneontology.org/amigo/term/GO:0031434
retinal metabolic process	Gene Ontology	GO:0042574	1	10	0.102907	0.250357	BCO1	http://amigo.geneontology.org/amigo/term/GO:0042574
aging	Gene Ontology	GO:0007568	1	10	0.102907	0.250357	ATP8A2	http://amigo.geneontology.org/amigo/term/GO:0007568
response to radiation	Gene Ontology	GO:0009314	1	10	0.102907	0.250357	CDC25A	http://amigo.geneontology.org/amigo/term/GO:0009314
adult feeding behavior	Gene Ontology	GO:0008343	1	10	0.102907	0.250357	GHSR	http://amigo.geneontology.org/amigo/term/GO:0008343
epithelial to mesenchymal transition involved in endocardial cushion formation	Gene Ontology	GO:0003198	1	10	0.102907	0.250357	MSX2	http://amigo.geneontology.org/amigo/term/GO:0003198
vinculin binding	Gene Ontology	GO:0017166	1	10	0.102907	0.250357	RTCB	http://amigo.geneontology.org/amigo/term/GO:0017166
deadenylation-dependent decapping of nuclear-transcribed mRNA	Gene Ontology	GO:0000290	1	10	0.102907	0.250357	DCP1B	http://amigo.geneontology.org/amigo/term/GO:0000290
protein localization to kinetochore	Gene Ontology	GO:0034501	1	10	0.102907	0.250357	ZW10	http://amigo.geneontology.org/amigo/term/GO:0034501
peptidyl-proline hydroxylation to 4-hydroxy-L-proline	Gene Ontology	GO:0018401	1	10	0.102907	0.250357	EGLN1	http://amigo.geneontology.org/amigo/term/GO:0018401
pre-mRNA cleavage required for polyadenylation	Gene Ontology	GO:0098789	1	10	0.102907	0.250357	CPSF2	http://amigo.geneontology.org/amigo/term/GO:0098789
regulation of gene expression, epigenetic	Gene Ontology	GO:0040029	1	10	0.102907	0.250357	HDAC6	http://amigo.geneontology.org/amigo/term/GO:0040029
MLL3/4 complex	Gene Ontology	GO:0044666	1	10	0.102907	0.250357	DYDC1	http://amigo.geneontology.org/amigo/term/GO:0044666
suckling behavior	Gene Ontology	GO:0001967	1	10	0.102907	0.250357	DACH1	http://amigo.geneontology.org/amigo/term/GO:0001967
inhibitory postsynaptic potential	Gene Ontology	GO:0060080	1	10	0.102907	0.250357	GRIK2	http://amigo.geneontology.org/amigo/term/GO:0060080
methylosome	Gene Ontology	GO:0034709	1	10	0.102907	0.250357	SNRPB	http://amigo.geneontology.org/amigo/term/GO:0034709
negative regulation of protein autophosphorylation	Gene Ontology	GO:0031953	1	10	0.102907	0.250357	JUN	http://amigo.geneontology.org/amigo/term/GO:0031953
pore complex	Gene Ontology	GO:0046930	1	10	0.102907	0.250357	BAX	http://amigo.geneontology.org/amigo/term/GO:0046930
proteasome assembly	Gene Ontology	GO:0043248	1	10	0.102907	0.250357	PSMD13	http://amigo.geneontology.org/amigo/term/GO:0043248
mitotic sister chromatid cohesion	Gene Ontology	GO:0007064	1	10	0.102907	0.250357	RAD21	http://amigo.geneontology.org/amigo/term/GO:0007064
negative regulation of fatty acid biosynthetic process	Gene Ontology	GO:0045717	1	10	0.102907	0.250357	INSIG1	http://amigo.geneontology.org/amigo/term/GO:0045717
positive regulation of oligodendrocyte differentiation	Gene Ontology	GO:0048714	1	10	0.102907	0.250357	ZNF365	http://amigo.geneontology.org/amigo/term/GO:0048714
regulation of cell adhesion mediated by integrin	Gene Ontology	GO:0033628	1	10	0.102907	0.250357	TESC	http://amigo.geneontology.org/amigo/term/GO:0033628
acetylcholine receptor activity	Gene Ontology	GO:0015464	1	10	0.102907	0.250357	CHRNA5	http://amigo.geneontology.org/amigo/term/GO:0015464
cytoskeleton-dependent intracellular transport	Gene Ontology	GO:0030705	1	10	0.102907	0.250357	MYO10	http://amigo.geneontology.org/amigo/term/GO:0030705
retinal cone cell development	Gene Ontology	GO:0046549	1	10	0.102907	0.250357	GNAT2	http://amigo.geneontology.org/amigo/term/GO:0046549
enamel mineralization	Gene Ontology	GO:0070166	1	10	0.102907	0.250357	MSX2	http://amigo.geneontology.org/amigo/term/GO:0070166
specific granule	Gene Ontology	GO:0042581	1	10	0.102907	0.250357	LTF	http://amigo.geneontology.org/amigo/term/GO:0042581
somatic hypermutation of immunoglobulin genes	Gene Ontology	GO:0016446	1	10	0.102907	0.250357	POLQ	http://amigo.geneontology.org/amigo/term/GO:0016446
response to peptide hormone	Gene Ontology	GO:0043434	1	10	0.102907	0.250357	STAT2	http://amigo.geneontology.org/amigo/term/GO:0043434
glomerular filtration	Gene Ontology	GO:0003094	1	10	0.102907	0.250357	JCHAIN	http://amigo.geneontology.org/amigo/term/GO:0003094
peptidoglycan binding	Gene Ontology	GO:0042834	1	10	0.102907	0.250357	JCHAIN	http://amigo.geneontology.org/amigo/term/GO:0042834
vacuolar acidification	Gene Ontology	GO:0007035	1	10	0.102907	0.250357	ATP6V0A2	http://amigo.geneontology.org/amigo/term/GO:0007035
spindle organization	Gene Ontology	GO:0007051	1	10	0.102907	0.250357	RGS14	http://amigo.geneontology.org/amigo/term/GO:0007051
I-kappaB phosphorylation	Gene Ontology	GO:0007252	1	10	0.102907	0.250357	TLR7	http://amigo.geneontology.org/amigo/term/GO:0007252
hydrolase activity, acting on ester bonds	Gene Ontology	GO:0016788	1	10	0.102907	0.250357	PTER	http://amigo.geneontology.org/amigo/term/GO:0016788
L-amino acid transmembrane transporter activity	Gene Ontology	GO:0015179	1	10	0.102907	0.250357	SLC43A1	http://amigo.geneontology.org/amigo/term/GO:0015179
calcium import into the mitochondrion	Gene Ontology	GO:0036444	1	10	0.102907	0.250357	MCUR1	http://amigo.geneontology.org/amigo/term/GO:0036444
tau protein binding	Gene Ontology	GO:0048156	1	10	0.102907	0.250357	HDAC6	http://amigo.geneontology.org/amigo/term/GO:0048156
phosphatidylinositol biosynthetic process	Gene Ontology	GO:0006661	1	10	0.102907	0.250357	CDS1	http://amigo.geneontology.org/amigo/term/GO:0006661
negative regulation of bone mineralization	Gene Ontology	GO:0030502	1	10	0.102907	0.250357	SRGN	http://amigo.geneontology.org/amigo/term/GO:0030502
in utero embryonic development	Gene Ontology	GO:0001701	4	177	0.103603	0.250803	RTCB|UNK|SLC34A2|TENT5C	http://amigo.geneontology.org/amigo/term/GO:0001701
positive regulation of kinase activity	Gene Ontology	GO:0033674	2	54	0.104888	0.250803	GCN1|TYRO3	http://amigo.geneontology.org/amigo/term/GO:0033674
positive regulation of proteasomal ubiquitin-dependent protein catabolic process	Gene Ontology	GO:0032436	2	54	0.104888	0.250803	SOCS4|NKD2	http://amigo.geneontology.org/amigo/term/GO:0032436
regulation of transcription by RNA polymerase II	Gene Ontology	GO:0006357	9	557	0.107603	0.250803	ZNF668|RAD21|TADA2A|JUN|ZNF711|ZNF25|ELK3|PHOX2A|ZSCAN26	http://amigo.geneontology.org/amigo/term/GO:0006357
retrograde transport, endosome to Golgi	Gene Ontology	GO:0042147	2	55	0.108026	0.250803	TBC1D10A|EVI5	http://amigo.geneontology.org/amigo/term/GO:0042147
protein localization to plasma membrane	Gene Ontology	GO:0072659	3	114	0.108439	0.250803	NKD2|EFR3B|TESC	http://amigo.geneontology.org/amigo/term/GO:0072659
calmodulin binding	Gene Ontology	GO:0005516	3	114	0.108439	0.250803	CAMK2G|NGFR|MYO10	http://amigo.geneontology.org/amigo/term/GO:0005516
actin cytoskeleton organization	Gene Ontology	GO:0030036	3	114	0.108439	0.250803	PHACTR2|TAOK2|SDCBP	http://amigo.geneontology.org/amigo/term/GO:0030036
caveola	Gene Ontology	GO:0005901	2	56	0.11119	0.250803	HDAC6|TFPI	http://amigo.geneontology.org/amigo/term/GO:0005901
regulation of protein stability	Gene Ontology	GO:0031647	2	56	0.11119	0.250803	TADA2A|DACT1	http://amigo.geneontology.org/amigo/term/GO:0031647
exocytosis	Gene Ontology	GO:0006887	2	56	0.11119	0.250803	SYTL5|EXOC8	http://amigo.geneontology.org/amigo/term/GO:0006887
sympathetic nervous system development	Gene Ontology	GO:0048485	1	11	0.111721	0.250803	PHOX2A	http://amigo.geneontology.org/amigo/term/GO:0048485
activation of JNKK activity	Gene Ontology	GO:0007256	1	11	0.111721	0.250803	RIPK2	http://amigo.geneontology.org/amigo/term/GO:0007256
eye photoreceptor cell development	Gene Ontology	GO:0042462	1	11	0.111721	0.250803	PRKCI	http://amigo.geneontology.org/amigo/term/GO:0042462
phosphoric diester hydrolase activity	Gene Ontology	GO:0008081	1	11	0.111721	0.250803	PLCXD2	http://amigo.geneontology.org/amigo/term/GO:0008081
siRNA binding	Gene Ontology	GO:0035197	1	11	0.111721	0.250803	TLR7	http://amigo.geneontology.org/amigo/term/GO:0035197
negative regulation of interleukin-10 production	Gene Ontology	GO:0032693	1	11	0.111721	0.250803	IL23R	http://amigo.geneontology.org/amigo/term/GO:0032693
negative regulation of focal adhesion assembly	Gene Ontology	GO:0051895	1	11	0.111721	0.250803	PHLDB2	http://amigo.geneontology.org/amigo/term/GO:0051895
Ral GTPase binding	Gene Ontology	GO:0017160	1	11	0.111721	0.250803	EXOC8	http://amigo.geneontology.org/amigo/term/GO:0017160
RNA export from nucleus	Gene Ontology	GO:0006405	1	11	0.111721	0.250803	ALYREF	http://amigo.geneontology.org/amigo/term/GO:0006405
collagen metabolic process	Gene Ontology	GO:0032963	1	11	0.111721	0.250803	ID1	http://amigo.geneontology.org/amigo/term/GO:0032963
epithelial cell-cell adhesion	Gene Ontology	GO:0090136	1	11	0.111721	0.250803	ITGB5	http://amigo.geneontology.org/amigo/term/GO:0090136
dopaminergic synapse	Gene Ontology	GO:0098691	1	11	0.111721	0.250803	CHRNA5	http://amigo.geneontology.org/amigo/term/GO:0098691
mitochondrial electron transport, ubiquinol to cytochrome c	Gene Ontology	GO:0006122	1	11	0.111721	0.250803	UQCRH	http://amigo.geneontology.org/amigo/term/GO:0006122
negative regulation of proteolysis	Gene Ontology	GO:0045861	1	11	0.111721	0.250803	HDAC6	http://amigo.geneontology.org/amigo/term/GO:0045861
fibroblast migration	Gene Ontology	GO:0010761	1	11	0.111721	0.250803	TNS1	http://amigo.geneontology.org/amigo/term/GO:0010761
organ induction	Gene Ontology	GO:0001759	1	11	0.111721	0.250803	SPRY1	http://amigo.geneontology.org/amigo/term/GO:0001759
neutral amino acid transport	Gene Ontology	GO:0015804	1	11	0.111721	0.250803	SLC43A1	http://amigo.geneontology.org/amigo/term/GO:0015804
protein quality control for misfolded or incompletely synthesized proteins	Gene Ontology	GO:0006515	1	11	0.111721	0.250803	HDAC6	http://amigo.geneontology.org/amigo/term/GO:0006515
MyD88-dependent toll-like receptor signaling pathway	Gene Ontology	GO:0002755	1	11	0.111721	0.250803	TLR7	http://amigo.geneontology.org/amigo/term/GO:0002755
positive regulation by host of viral transcription	Gene Ontology	GO:0043923	1	11	0.111721	0.250803	JUN	http://amigo.geneontology.org/amigo/term/GO:0043923
toll-like receptor 4 signaling pathway	Gene Ontology	GO:0034142	1	11	0.111721	0.250803	RIPK2	http://amigo.geneontology.org/amigo/term/GO:0034142
melanosome membrane	Gene Ontology	GO:0033162	1	11	0.111721	0.250803	DTNBP1	http://amigo.geneontology.org/amigo/term/GO:0033162
regulation of fat cell differentiation	Gene Ontology	GO:0045598	1	11	0.111721	0.250803	HDAC6	http://amigo.geneontology.org/amigo/term/GO:0045598
HOPS complex	Gene Ontology	GO:0030897	1	11	0.111721	0.250803	AKTIP	http://amigo.geneontology.org/amigo/term/GO:0030897
neurexin family protein binding	Gene Ontology	GO:0042043	1	11	0.111721	0.250803	SYTL5	http://amigo.geneontology.org/amigo/term/GO:0042043
negative regulation by host of viral transcription	Gene Ontology	GO:0043922	1	11	0.111721	0.250803	JUN	http://amigo.geneontology.org/amigo/term/GO:0043922
negative regulation of interleukin-1 beta production	Gene Ontology	GO:0032691	1	11	0.111721	0.250803	GHSR	http://amigo.geneontology.org/amigo/term/GO:0032691
branching involved in mammary gland duct morphogenesis	Gene Ontology	GO:0060444	1	11	0.111721	0.250803	MSX2	http://amigo.geneontology.org/amigo/term/GO:0060444
response to interleukin-1	Gene Ontology	GO:0070555	1	11	0.111721	0.250803	RIPK2	http://amigo.geneontology.org/amigo/term/GO:0070555
calyx of Held	Gene Ontology	GO:0044305	1	11	0.111721	0.250803	GIT1	http://amigo.geneontology.org/amigo/term/GO:0044305
condensed nuclear chromosome, centromeric region	Gene Ontology	GO:0000780	1	11	0.111721	0.250803	RAD21	http://amigo.geneontology.org/amigo/term/GO:0000780
dynein heavy chain binding	Gene Ontology	GO:0045504	1	11	0.111721	0.250803	WDR34	http://amigo.geneontology.org/amigo/term/GO:0045504
eyelid development in camera-type eye	Gene Ontology	GO:0061029	1	11	0.111721	0.250803	JUN	http://amigo.geneontology.org/amigo/term/GO:0061029
cyclosporin A binding	Gene Ontology	GO:0016018	1	11	0.111721	0.250803	PPWD1	http://amigo.geneontology.org/amigo/term/GO:0016018
cullin-RING ubiquitin ligase complex	Gene Ontology	GO:0031461	1	11	0.111721	0.250803	CUL1	http://amigo.geneontology.org/amigo/term/GO:0031461
endothelial cell morphogenesis	Gene Ontology	GO:0001886	1	11	0.111721	0.250803	ID1	http://amigo.geneontology.org/amigo/term/GO:0001886
regulation of insulin secretion involved in cellular response to glucose stimulus	Gene Ontology	GO:0061178	1	11	0.111721	0.250803	STXBP4	http://amigo.geneontology.org/amigo/term/GO:0061178
telomerase holoenzyme complex	Gene Ontology	GO:0005697	1	11	0.111721	0.250803	NAT10	http://amigo.geneontology.org/amigo/term/GO:0005697
neuromuscular process controlling posture	Gene Ontology	GO:0050884	1	11	0.111721	0.250803	ATP8A2	http://amigo.geneontology.org/amigo/term/GO:0050884
secretory granule	Gene Ontology	GO:0030141	2	57	0.114377	0.254883	SRGN|ITPR1	http://amigo.geneontology.org/amigo/term/GO:0030141
intercellular bridge	Gene Ontology	GO:0045171	2	57	0.114377	0.254883	PRKCI|C5H12orf66	http://amigo.geneontology.org/amigo/term/GO:0045171
cellular response to calcium ion	Gene Ontology	GO:0071277	2	57	0.114377	0.254883	CPNE2|JUN	http://amigo.geneontology.org/amigo/term/GO:0071277
protein transport	Gene Ontology	GO:0015031	4	184	0.114734	0.254883	MTM1|EXOC8|PLEKHA8|RAB3IL1	http://amigo.geneontology.org/amigo/term/GO:0015031
cellular response to interferon-gamma	Gene Ontology	GO:0071346	2	58	0.117588	0.254883	SYNCRIP|STXBP4	http://amigo.geneontology.org/amigo/term/GO:0071346
extracellular exosome	Gene Ontology	GO:0070062	2	58	0.117588	0.254883	SLC2A4|CD9	http://amigo.geneontology.org/amigo/term/GO:0070062
protein autoubiquitination	Gene Ontology	GO:0051865	2	58	0.117588	0.254883	UBE2T|SH3RF3	http://amigo.geneontology.org/amigo/term/GO:0051865
growth cone	Gene Ontology	GO:0030426	2	58	0.117588	0.254883	EXOC8|DTNBP1	http://amigo.geneontology.org/amigo/term/GO:0030426
perinuclear region of cytoplasm	Gene Ontology	GO:0048471	7	411	0.119434	0.254883	HDAC6|EXOC8|SLC2A4|FBXW8|NDFIP2|ATP6V0A2|ITPR1	http://amigo.geneontology.org/amigo/term/GO:0048471
intracellular membrane-bounded organelle	Gene Ontology	GO:0043231	5	259	0.119703	0.254883	ZNF365|OSBPL9|TGFB3|DCP1B|OSBPL5	http://amigo.geneontology.org/amigo/term/GO:0043231
negative regulation of epidermal growth factor-activated receptor activity	Gene Ontology	GO:0007175	1	12	0.120449	0.254883	SOCS4	http://amigo.geneontology.org/amigo/term/GO:0007175
establishment or maintenance of transmembrane electrochemical gradient	Gene Ontology	GO:0010248	1	12	0.120449	0.254883	BAX	http://amigo.geneontology.org/amigo/term/GO:0010248
regulation of neuron death	Gene Ontology	GO:1901214	1	12	0.120449	0.254883	EGLN1	http://amigo.geneontology.org/amigo/term/GO:1901214
DNA polymerase binding	Gene Ontology	GO:0070182	1	12	0.120449	0.254883	NAT10	http://amigo.geneontology.org/amigo/term/GO:0070182
exocyst	Gene Ontology	GO:0000145	1	12	0.120449	0.254883	EXOC8	http://amigo.geneontology.org/amigo/term/GO:0000145
very long-chain fatty acid biosynthetic process	Gene Ontology	GO:0042761	1	12	0.120449	0.254883	ELOVL7	http://amigo.geneontology.org/amigo/term/GO:0042761
negative regulation of toll-like receptor signaling pathway	Gene Ontology	GO:0034122	1	12	0.120449	0.254883	TYRO3	http://amigo.geneontology.org/amigo/term/GO:0034122
photoreceptor disc membrane	Gene Ontology	GO:0097381	1	12	0.120449	0.254883	ATP8A2	http://amigo.geneontology.org/amigo/term/GO:0097381
regulation of short-term neuronal synaptic plasticity	Gene Ontology	GO:0048172	1	12	0.120449	0.254883	GRIK2	http://amigo.geneontology.org/amigo/term/GO:0048172
heart trabecula formation	Gene Ontology	GO:0060347	1	12	0.120449	0.254883	EGLN1	http://amigo.geneontology.org/amigo/term/GO:0060347
MHC class II protein complex	Gene Ontology	GO:0042613	1	12	0.120449	0.254883	BOLA-DQB	http://amigo.geneontology.org/amigo/term/GO:0042613
inner cell mass cell proliferation	Gene Ontology	GO:0001833	1	12	0.120449	0.254883	PELO	http://amigo.geneontology.org/amigo/term/GO:0001833
cellular response to low-density lipoprotein particle stimulus	Gene Ontology	GO:0071404	1	12	0.120449	0.254883	CD9	http://amigo.geneontology.org/amigo/term/GO:0071404
sterol biosynthetic process	Gene Ontology	GO:0016126	1	12	0.120449	0.254883	INSIG1	http://amigo.geneontology.org/amigo/term/GO:0016126
regulation of filopodium assembly	Gene Ontology	GO:0051489	1	12	0.120449	0.254883	MYO10	http://amigo.geneontology.org/amigo/term/GO:0051489
negative regulation of G protein-coupled receptor signaling pathway	Gene Ontology	GO:0045744	1	12	0.120449	0.254883	RGS14	http://amigo.geneontology.org/amigo/term/GO:0045744
monocyte differentiation	Gene Ontology	GO:0030224	1	12	0.120449	0.254883	JUN	http://amigo.geneontology.org/amigo/term/GO:0030224
phosphatidylinositol 3-kinase binding	Gene Ontology	GO:0043548	1	12	0.120449	0.254883	TYRO3	http://amigo.geneontology.org/amigo/term/GO:0043548
protein localization to chromatin	Gene Ontology	GO:0071168	1	12	0.120449	0.254883	RAD21	http://amigo.geneontology.org/amigo/term/GO:0071168
stress fiber assembly	Gene Ontology	GO:0043149	1	12	0.120449	0.254883	ITGB5	http://amigo.geneontology.org/amigo/term/GO:0043149
positive regulation of endothelial cell apoptotic process	Gene Ontology	GO:2000353	1	12	0.120449	0.254883	PRKCI	http://amigo.geneontology.org/amigo/term/GO:2000353
response to amphetamine	Gene Ontology	GO:0001975	1	12	0.120449	0.254883	ASIC1	http://amigo.geneontology.org/amigo/term/GO:0001975
unsaturated fatty acid biosynthetic process	Gene Ontology	GO:0006636	1	12	0.120449	0.254883	ELOVL7	http://amigo.geneontology.org/amigo/term/GO:0006636
Set1C/COMPASS complex	Gene Ontology	GO:0048188	1	12	0.120449	0.254883	DYDC1	http://amigo.geneontology.org/amigo/term/GO:0048188
lung morphogenesis	Gene Ontology	GO:0060425	1	12	0.120449	0.254883	ID1	http://amigo.geneontology.org/amigo/term/GO:0060425
negative regulation of autophagosome assembly	Gene Ontology	GO:1902902	1	12	0.120449	0.254883	MTM1	http://amigo.geneontology.org/amigo/term/GO:1902902
mRNA transcription by RNA polymerase II	Gene Ontology	GO:0042789	1	12	0.120449	0.254883	SOX17	http://amigo.geneontology.org/amigo/term/GO:0042789
phosphatidic acid binding	Gene Ontology	GO:0070300	1	12	0.120449	0.254883	GRAMD1B	http://amigo.geneontology.org/amigo/term/GO:0070300
pathway-restricted SMAD protein phosphorylation	Gene Ontology	GO:0060389	1	12	0.120449	0.254883	USP15	http://amigo.geneontology.org/amigo/term/GO:0060389
regulation of reactive oxygen species metabolic process	Gene Ontology	GO:2000377	1	12	0.120449	0.254883	STK17A	http://amigo.geneontology.org/amigo/term/GO:2000377
RNA splicing	Gene Ontology	GO:0008380	2	59	0.120821	0.254883	ALYREF|PPWD1	http://amigo.geneontology.org/amigo/term/GO:0008380
lipid droplet	Gene Ontology	GO:0005811	2	59	0.120821	0.254883	ZW10|SCCPDH	http://amigo.geneontology.org/amigo/term/GO:0005811
ruffle	Gene Ontology	GO:0001726	2	61	0.127352	0.259533	MTM1|MYO10	http://amigo.geneontology.org/amigo/term/GO:0001726
nucleic acid phosphodiester bond hydrolysis	Gene Ontology	GO:0090305	2	61	0.127352	0.259533	PELO|POLQ	http://amigo.geneontology.org/amigo/term/GO:0090305
microtubule-based movement	Gene Ontology	GO:0007018	2	61	0.127352	0.259533	WDR34|KIF26B	http://amigo.geneontology.org/amigo/term/GO:0007018
lipid metabolic process	Gene Ontology	GO:0006629	2	61	0.127352	0.259533	PLCXD2|KBTBD2	http://amigo.geneontology.org/amigo/term/GO:0006629
membrane raft	Gene Ontology	GO:0045121	3	123	0.12755	0.259533	SLC2A4|STX12|GHSR	http://amigo.geneontology.org/amigo/term/GO:0045121
trans-Golgi network transport vesicle	Gene Ontology	GO:0030140	1	13	0.129092	0.259533	SLC2A4	http://amigo.geneontology.org/amigo/term/GO:0030140
cAMP response element binding	Gene Ontology	GO:0035497	1	13	0.129092	0.259533	JUN	http://amigo.geneontology.org/amigo/term/GO:0035497
transcription factor TFTC complex	Gene Ontology	GO:0033276	1	13	0.129092	0.259533	TAF4	http://amigo.geneontology.org/amigo/term/GO:0033276
natural killer cell differentiation	Gene Ontology	GO:0001779	1	13	0.129092	0.259533	TYRO3	http://amigo.geneontology.org/amigo/term/GO:0001779
enteric nervous system development	Gene Ontology	GO:0048484	1	13	0.129092	0.259533	PHOX2A	http://amigo.geneontology.org/amigo/term/GO:0048484
eating behavior	Gene Ontology	GO:0042755	1	13	0.129092	0.259533	ATP8A2	http://amigo.geneontology.org/amigo/term/GO:0042755
axonal growth cone	Gene Ontology	GO:0044295	1	13	0.129092	0.259533	TAOK2	http://amigo.geneontology.org/amigo/term/GO:0044295
proteasome accessory complex	Gene Ontology	GO:0022624	1	13	0.129092	0.259533	PSMD13	http://amigo.geneontology.org/amigo/term/GO:0022624
filopodium membrane	Gene Ontology	GO:0031527	1	13	0.129092	0.259533	MYO10	http://amigo.geneontology.org/amigo/term/GO:0031527
extracellular matrix disassembly	Gene Ontology	GO:0022617	1	13	0.129092	0.259533	EXOC8	http://amigo.geneontology.org/amigo/term/GO:0022617
inositol 1,4,5 trisphosphate binding	Gene Ontology	GO:0070679	1	13	0.129092	0.259533	ITPR1	http://amigo.geneontology.org/amigo/term/GO:0070679
endoderm development	Gene Ontology	GO:0007492	1	13	0.129092	0.259533	PELO	http://amigo.geneontology.org/amigo/term/GO:0007492
mitochondrial fusion	Gene Ontology	GO:0008053	1	13	0.129092	0.259533	BAX	http://amigo.geneontology.org/amigo/term/GO:0008053
stereocilium tip	Gene Ontology	GO:0032426	1	13	0.129092	0.259533	MORN4	http://amigo.geneontology.org/amigo/term/GO:0032426
dopaminergic neuron differentiation	Gene Ontology	GO:0071542	1	13	0.129092	0.259533	VEGFD	http://amigo.geneontology.org/amigo/term/GO:0071542
triglyceride catabolic process	Gene Ontology	GO:0019433	1	13	0.129092	0.259533	DDHD2	http://amigo.geneontology.org/amigo/term/GO:0019433
phosphatidylinositol-3-phosphatase activity	Gene Ontology	GO:0004438	1	13	0.129092	0.259533	MTM1	http://amigo.geneontology.org/amigo/term/GO:0004438
positive regulation of mitochondrial fission	Gene Ontology	GO:0090141	1	13	0.129092	0.259533	DDHD2	http://amigo.geneontology.org/amigo/term/GO:0090141
sister chromatid cohesion	Gene Ontology	GO:0007062	1	13	0.129092	0.259533	RAD21	http://amigo.geneontology.org/amigo/term/GO:0007062
phototransduction	Gene Ontology	GO:0007602	1	13	0.129092	0.259533	GNAT2	http://amigo.geneontology.org/amigo/term/GO:0007602
magnesium ion transmembrane transport	Gene Ontology	GO:1903830	1	13	0.129092	0.259533	NIPAL2	http://amigo.geneontology.org/amigo/term/GO:1903830
single-stranded DNA helicase activity	Gene Ontology	GO:0017116	1	13	0.129092	0.259533	POLQ	http://amigo.geneontology.org/amigo/term/GO:0017116
U2-type prespliceosome	Gene Ontology	GO:0071004	1	13	0.129092	0.259533	SNRPB	http://amigo.geneontology.org/amigo/term/GO:0071004
positive regulation of collagen biosynthetic process	Gene Ontology	GO:0032967	1	13	0.129092	0.259533	TGFB3	http://amigo.geneontology.org/amigo/term/GO:0032967
U5 snRNP	Gene Ontology	GO:0005682	1	13	0.129092	0.259533	SNRPB	http://amigo.geneontology.org/amigo/term/GO:0005682
response to interferon-gamma	Gene Ontology	GO:0034341	1	13	0.129092	0.259533	IL23R	http://amigo.geneontology.org/amigo/term/GO:0034341
positive regulation of osteoblast proliferation	Gene Ontology	GO:0033690	1	13	0.129092	0.259533	LTF	http://amigo.geneontology.org/amigo/term/GO:0033690
apoptotic mitochondrial changes	Gene Ontology	GO:0008637	1	13	0.129092	0.259533	BAX	http://amigo.geneontology.org/amigo/term/GO:0008637
endoplasmic reticulum calcium ion homeostasis	Gene Ontology	GO:0032469	1	13	0.129092	0.259533	ITPR1	http://amigo.geneontology.org/amigo/term/GO:0032469
cellular lipid metabolic process	Gene Ontology	GO:0044255	1	13	0.129092	0.259533	ABHD2	http://amigo.geneontology.org/amigo/term/GO:0044255
P-body	Gene Ontology	GO:0000932	2	62	0.130648	0.262319	PAN2|DCP1B	http://amigo.geneontology.org/amigo/term/GO:0000932
response to oxidative stress	Gene Ontology	GO:0006979	2	63	0.133964	0.264646	RRM2B|MSRB2	http://amigo.geneontology.org/amigo/term/GO:0006979
protein-containing complex binding	Gene Ontology	GO:0044877	3	126	0.134172	0.264646	XPC|GIT1|NDUFA9	http://amigo.geneontology.org/amigo/term/GO:0044877
synaptonemal complex	Gene Ontology	GO:0000795	1	14	0.13765	0.264646	RAD21	http://amigo.geneontology.org/amigo/term/GO:0000795
cellular response to exogenous dsRNA	Gene Ontology	GO:0071360	1	14	0.13765	0.264646	RALB	http://amigo.geneontology.org/amigo/term/GO:0071360
toll-like receptor signaling pathway	Gene Ontology	GO:0002224	1	14	0.13765	0.264646	TLR7	http://amigo.geneontology.org/amigo/term/GO:0002224
platelet formation	Gene Ontology	GO:0030220	1	14	0.13765	0.264646	ZNF385A	http://amigo.geneontology.org/amigo/term/GO:0030220
enzyme inhibitor activity	Gene Ontology	GO:0004857	1	14	0.13765	0.264646	PPP1R12A	http://amigo.geneontology.org/amigo/term/GO:0004857
Lys48-specific deubiquitinase activity	Gene Ontology	GO:1990380	1	14	0.13765	0.264646	USP27X	http://amigo.geneontology.org/amigo/term/GO:1990380
sphingolipid biosynthetic process	Gene Ontology	GO:0030148	1	14	0.13765	0.264646	ELOVL7	http://amigo.geneontology.org/amigo/term/GO:0030148
decidualization	Gene Ontology	GO:0046697	1	14	0.13765	0.264646	GHSR	http://amigo.geneontology.org/amigo/term/GO:0046697
release of cytochrome c from mitochondria	Gene Ontology	GO:0001836	1	14	0.13765	0.264646	BAX	http://amigo.geneontology.org/amigo/term/GO:0001836
intrinsic apoptotic signaling pathway	Gene Ontology	GO:0097193	1	14	0.13765	0.264646	BAX	http://amigo.geneontology.org/amigo/term/GO:0097193
hematopoietic stem cell proliferation	Gene Ontology	GO:0071425	1	14	0.13765	0.264646	NKAP	http://amigo.geneontology.org/amigo/term/GO:0071425
ubiquitin-like protein ligase binding	Gene Ontology	GO:0044389	1	14	0.13765	0.264646	STAT2	http://amigo.geneontology.org/amigo/term/GO:0044389
ATPase-coupled intramembrane lipid transporter activity	Gene Ontology	GO:0140326	1	14	0.13765	0.264646	ATP8A2	http://amigo.geneontology.org/amigo/term/GO:0140326
killing of cells of other organism	Gene Ontology	GO:0031640	1	14	0.13765	0.264646	LTF	http://amigo.geneontology.org/amigo/term/GO:0031640
interstitial matrix	Gene Ontology	GO:0005614	1	14	0.13765	0.264646	NAV2	http://amigo.geneontology.org/amigo/term/GO:0005614
magnesium ion transmembrane transporter activity	Gene Ontology	GO:0015095	1	14	0.13765	0.264646	NIPAL2	http://amigo.geneontology.org/amigo/term/GO:0015095
protein kinase A binding	Gene Ontology	GO:0051018	1	14	0.13765	0.264646	DACT1	http://amigo.geneontology.org/amigo/term/GO:0051018
alternative mRNA splicing, via spliceosome	Gene Ontology	GO:0000380	1	14	0.13765	0.264646	RSRC1	http://amigo.geneontology.org/amigo/term/GO:0000380
Ada2/Gcn5/Ada3 transcription activator complex	Gene Ontology	GO:0005671	1	14	0.13765	0.264646	TADA2A	http://amigo.geneontology.org/amigo/term/GO:0005671
calmodulin-dependent protein kinase activity	Gene Ontology	GO:0004683	1	14	0.13765	0.264646	CAMK2G	http://amigo.geneontology.org/amigo/term/GO:0004683
high voltage-gated calcium channel activity	Gene Ontology	GO:0008331	1	14	0.13765	0.264646	CACNB1	http://amigo.geneontology.org/amigo/term/GO:0008331
regulation of DNA replication	Gene Ontology	GO:0006275	1	14	0.13765	0.264646	RNF219	http://amigo.geneontology.org/amigo/term/GO:0006275
steroid hormone receptor activity	Gene Ontology	GO:0003707	1	14	0.13765	0.264646	ABHD2	http://amigo.geneontology.org/amigo/term/GO:0003707
maturation of LSU-rRNA	Gene Ontology	GO:0000470	1	14	0.13765	0.264646	MRPL1	http://amigo.geneontology.org/amigo/term/GO:0000470
positive regulation of histone acetylation	Gene Ontology	GO:0035066	1	14	0.13765	0.264646	TADA2A	http://amigo.geneontology.org/amigo/term/GO:0035066
calcium-dependent protein kinase C activity	Gene Ontology	GO:0004698	1	14	0.13765	0.264646	PRKCI	http://amigo.geneontology.org/amigo/term/GO:0004698
mRNA cleavage and polyadenylation specificity factor complex	Gene Ontology	GO:0005847	1	14	0.13765	0.264646	CPSF2	http://amigo.geneontology.org/amigo/term/GO:0005847
iron ion transport	Gene Ontology	GO:0006826	1	14	0.13765	0.264646	LTF	http://amigo.geneontology.org/amigo/term/GO:0006826
anaphase-promoting complex-dependent catabolic process	Gene Ontology	GO:0031145	1	14	0.13765	0.264646	ANAPC7	http://amigo.geneontology.org/amigo/term/GO:0031145
acrosome reaction	Gene Ontology	GO:0007340	1	14	0.13765	0.264646	ABHD2	http://amigo.geneontology.org/amigo/term/GO:0007340
focal adhesion assembly	Gene Ontology	GO:0048041	1	14	0.13765	0.264646	TAOK2	http://amigo.geneontology.org/amigo/term/GO:0048041
lipid droplet organization	Gene Ontology	GO:0034389	1	14	0.13765	0.264646	DDHD2	http://amigo.geneontology.org/amigo/term/GO:0034389
spermatogenesis	Gene Ontology	GO:0007283	4	198	0.138471	0.265575	CIP2A|SPATA46|TYRO3|SOX17	http://amigo.geneontology.org/amigo/term/GO:0007283
translation	Gene Ontology	GO:0006412	3	128	0.138651	0.265575	RPL21|RPL23A|MRPL1	http://amigo.geneontology.org/amigo/term/GO:0006412
trans-Golgi network	Gene Ontology	GO:0005802	3	128	0.138651	0.265575	NBEA|PLEKHA8|PI4K2A	http://amigo.geneontology.org/amigo/term/GO:0005802
cholesterol homeostasis	Gene Ontology	GO:0042632	2	65	0.140652	0.269074	GRAMD1B|INSIG1	http://amigo.geneontology.org/amigo/term/GO:0042632
proteasome-mediated ubiquitin-dependent protein catabolic process	Gene Ontology	GO:0043161	3	130	0.143181	0.269177	KLHL42|UBE2B|CUL1	http://amigo.geneontology.org/amigo/term/GO:0043161
dendrite	Gene Ontology	GO:0030425	4	201	0.143797	0.269177	LRFN3|ZNF385A|PI4K2A|HDAC6	http://amigo.geneontology.org/amigo/term/GO:0030425
thiol-dependent ubiquitin-specific protease activity	Gene Ontology	GO:0004843	2	66	0.144023	0.269177	USP27X|USP15	http://amigo.geneontology.org/amigo/term/GO:0004843
U1 snRNP	Gene Ontology	GO:0005685	1	15	0.146125	0.269177	SNRPB	http://amigo.geneontology.org/amigo/term/GO:0005685
anterograde synaptic vesicle transport	Gene Ontology	GO:0048490	1	15	0.146125	0.269177	DTNBP1	http://amigo.geneontology.org/amigo/term/GO:0048490
sperm capacitation	Gene Ontology	GO:0048240	1	15	0.146125	0.269177	ABHD2	http://amigo.geneontology.org/amigo/term/GO:0048240
dynein complex binding	Gene Ontology	GO:0070840	1	15	0.146125	0.269177	HDAC6	http://amigo.geneontology.org/amigo/term/GO:0070840
positive regulation of neural precursor cell proliferation	Gene Ontology	GO:2000179	1	15	0.146125	0.269177	CIP2A	http://amigo.geneontology.org/amigo/term/GO:2000179
osteoblast development	Gene Ontology	GO:0002076	1	15	0.146125	0.269177	MSX2	http://amigo.geneontology.org/amigo/term/GO:0002076
regulation of long-term neuronal synaptic plasticity	Gene Ontology	GO:0048169	1	15	0.146125	0.269177	GRIK2	http://amigo.geneontology.org/amigo/term/GO:0048169
positive regulation of interleukin-2 production	Gene Ontology	GO:0032743	1	15	0.146125	0.269177	RIPK2	http://amigo.geneontology.org/amigo/term/GO:0032743
negative regulation of telomere maintenance via telomerase	Gene Ontology	GO:0032211	1	15	0.146125	0.269177	NAT10	http://amigo.geneontology.org/amigo/term/GO:0032211
photoreceptor outer segment membrane	Gene Ontology	GO:0042622	1	15	0.146125	0.269177	GNAT2	http://amigo.geneontology.org/amigo/term/GO:0042622
Golgi to plasma membrane transport	Gene Ontology	GO:0006893	1	15	0.146125	0.269177	EXOC8	http://amigo.geneontology.org/amigo/term/GO:0006893
regulation of double-strand break repair via homologous recombination	Gene Ontology	GO:0010569	1	15	0.146125	0.269177	ZNF365	http://amigo.geneontology.org/amigo/term/GO:0010569
spectrin binding	Gene Ontology	GO:0030507	1	15	0.146125	0.269177	MYO10	http://amigo.geneontology.org/amigo/term/GO:0030507
phospholipase activity	Gene Ontology	GO:0004620	1	15	0.146125	0.269177	DDHD2	http://amigo.geneontology.org/amigo/term/GO:0004620
poly(A) binding	Gene Ontology	GO:0008143	1	15	0.146125	0.269177	SYNCRIP	http://amigo.geneontology.org/amigo/term/GO:0008143
transcription coactivator binding	Gene Ontology	GO:0001223	1	15	0.146125	0.269177	ZBTB49	http://amigo.geneontology.org/amigo/term/GO:0001223
regulation of neuron migration	Gene Ontology	GO:2001222	1	15	0.146125	0.269177	UNC5D	http://amigo.geneontology.org/amigo/term/GO:2001222
positive regulation of interleukin-12 production	Gene Ontology	GO:0032735	1	15	0.146125	0.269177	IL23R	http://amigo.geneontology.org/amigo/term/GO:0032735
telomere maintenance	Gene Ontology	GO:0000723	1	15	0.146125	0.269177	ZNF365	http://amigo.geneontology.org/amigo/term/GO:0000723
SMN-Sm protein complex	Gene Ontology	GO:0034719	1	15	0.146125	0.269177	SNRPB	http://amigo.geneontology.org/amigo/term/GO:0034719
chondrocyte development	Gene Ontology	GO:0002063	1	15	0.146125	0.269177	MSX2	http://amigo.geneontology.org/amigo/term/GO:0002063
protein maturation	Gene Ontology	GO:0051604	1	15	0.146125	0.269177	TESC	http://amigo.geneontology.org/amigo/term/GO:0051604
integrator complex	Gene Ontology	GO:0032039	1	15	0.146125	0.269177	INTS9	http://amigo.geneontology.org/amigo/term/GO:0032039
ubiquitin-dependent protein catabolic process via the multivesicular body sorting pathway	Gene Ontology	GO:0043162	1	15	0.146125	0.269177	HDAC6	http://amigo.geneontology.org/amigo/term/GO:0043162
transforming growth factor beta binding	Gene Ontology	GO:0050431	1	15	0.146125	0.269177	TGFB3	http://amigo.geneontology.org/amigo/term/GO:0050431
vacuolar membrane	Gene Ontology	GO:0005774	1	15	0.146125	0.269177	NAPB	http://amigo.geneontology.org/amigo/term/GO:0005774
actin filament	Gene Ontology	GO:0005884	2	67	0.14741	0.269927	PSTPIP2|COTL1	http://amigo.geneontology.org/amigo/term/GO:0005884
adaptive immune response	Gene Ontology	GO:0002250	2	67	0.14741	0.269927	RIPK2|JCHAIN	http://amigo.geneontology.org/amigo/term/GO:0002250
regulation of membrane potential	Gene Ontology	GO:0042391	2	68	0.150814	0.27306	CHRNA5|ASIC1	http://amigo.geneontology.org/amigo/term/GO:0042391
regulation of transcription, DNA-templated	Gene Ontology	GO:0006355	6	360	0.152989	0.27306	ZNF197|SOX17|ZNF25|DACH1|ELMSAN1|PLAG1	http://amigo.geneontology.org/amigo/term/GO:0006355
mitotic spindle	Gene Ontology	GO:0072686	2	69	0.154233	0.27306	TADA2A|IKBKG	http://amigo.geneontology.org/amigo/term/GO:0072686
mannose binding	Gene Ontology	GO:0005537	1	16	0.154516	0.27306	COLEC10	http://amigo.geneontology.org/amigo/term/GO:0005537
cytoplasmic dynein complex	Gene Ontology	GO:0005868	1	16	0.154516	0.27306	WDR34	http://amigo.geneontology.org/amigo/term/GO:0005868
proton-transporting ATPase activity, rotational mechanism	Gene Ontology	GO:0046961	1	16	0.154516	0.27306	ATP6V0A2	http://amigo.geneontology.org/amigo/term/GO:0046961
receptor signaling pathway via JAK-STAT	Gene Ontology	GO:0007259	1	16	0.154516	0.27306	STAT2	http://amigo.geneontology.org/amigo/term/GO:0007259
apoptotic cell clearance	Gene Ontology	GO:0043277	1	16	0.154516	0.27306	TYRO3	http://amigo.geneontology.org/amigo/term/GO:0043277
mitochondrion morphogenesis	Gene Ontology	GO:0070584	1	16	0.154516	0.27306	MTM1	http://amigo.geneontology.org/amigo/term/GO:0070584
defense response to fungus	Gene Ontology	GO:0050832	1	16	0.154516	0.27306	COTL1	http://amigo.geneontology.org/amigo/term/GO:0050832
synaptic transmission, cholinergic	Gene Ontology	GO:0007271	1	16	0.154516	0.27306	CHRNA5	http://amigo.geneontology.org/amigo/term/GO:0007271
megakaryocyte development	Gene Ontology	GO:0035855	1	16	0.154516	0.27306	ZNF385A	http://amigo.geneontology.org/amigo/term/GO:0035855
nuclear import signal receptor activity	Gene Ontology	GO:0061608	1	16	0.154516	0.27306	IPO4	http://amigo.geneontology.org/amigo/term/GO:0061608
anaphase-promoting complex	Gene Ontology	GO:0005680	1	16	0.154516	0.27306	ANAPC7	http://amigo.geneontology.org/amigo/term/GO:0005680
regulation of embryonic development	Gene Ontology	GO:0045995	1	16	0.154516	0.27306	SOX17	http://amigo.geneontology.org/amigo/term/GO:0045995
phagophore assembly site	Gene Ontology	GO:0000407	1	16	0.154516	0.27306	STX12	http://amigo.geneontology.org/amigo/term/GO:0000407
sarcoplasmic reticulum	Gene Ontology	GO:0016529	1	16	0.154516	0.27306	ITPR1	http://amigo.geneontology.org/amigo/term/GO:0016529
steroid hormone mediated signaling pathway	Gene Ontology	GO:0043401	1	16	0.154516	0.27306	ABHD2	http://amigo.geneontology.org/amigo/term/GO:0043401
response to food	Gene Ontology	GO:0032094	1	16	0.154516	0.27306	GHSR	http://amigo.geneontology.org/amigo/term/GO:0032094
histone deacetylase activity	Gene Ontology	GO:0004407	1	16	0.154516	0.27306	HDAC6	http://amigo.geneontology.org/amigo/term/GO:0004407
regulation of postsynapse organization	Gene Ontology	GO:0099175	1	16	0.154516	0.27306	EGLN1	http://amigo.geneontology.org/amigo/term/GO:0099175
cellular response to cadmium ion	Gene Ontology	GO:0071276	1	16	0.154516	0.27306	JUN	http://amigo.geneontology.org/amigo/term/GO:0071276
mismatch repair	Gene Ontology	GO:0006298	1	16	0.154516	0.27306	XPC	http://amigo.geneontology.org/amigo/term/GO:0006298
muscle cell cellular homeostasis	Gene Ontology	GO:0046716	1	16	0.154516	0.27306	MTM1	http://amigo.geneontology.org/amigo/term/GO:0046716
histone H3-K4 methylation	Gene Ontology	GO:0051568	1	16	0.154516	0.27306	DYDC1	http://amigo.geneontology.org/amigo/term/GO:0051568
defense response	Gene Ontology	GO:0006952	1	16	0.154516	0.27306	STAT2	http://amigo.geneontology.org/amigo/term/GO:0006952
endoplasmic reticulum	Gene Ontology	GO:0005783	9	607	0.154793	0.27306	PCYT1A|TOR1AIP2|ELOVL7|BAX|NDFIP2|TLR7|INSIG1|TMEM199|UGGT2	http://amigo.geneontology.org/amigo/term/GO:0005783
angiogenesis	Gene Ontology	GO:0001525	3	136	0.157055	0.276447	ELK3|JUN|SOX17	http://amigo.geneontology.org/amigo/term/GO:0001525
cytoplasmic vesicle membrane	Gene Ontology	GO:0030659	2	70	0.157667	0.276546	SLC2A4|ITPR1	http://amigo.geneontology.org/amigo/term/GO:0030659
positive regulation of peptidyl-serine phosphorylation	Gene Ontology	GO:0033138	2	70	0.157667	0.276546	RIPK2|HDAC6	http://amigo.geneontology.org/amigo/term/GO:0033138
positive regulation of release of cytochrome c from mitochondria	Gene Ontology	GO:0090200	1	17	0.162825	0.277687	BAX	http://amigo.geneontology.org/amigo/term/GO:0090200
cellular glucose homeostasis	Gene Ontology	GO:0001678	1	17	0.162825	0.277687	NGFR	http://amigo.geneontology.org/amigo/term/GO:0001678
transport vesicle membrane	Gene Ontology	GO:0030658	1	17	0.162825	0.277687	ITPR1	http://amigo.geneontology.org/amigo/term/GO:0030658
gap junction channel activity	Gene Ontology	GO:0005243	1	17	0.162825	0.277687	GJC1	http://amigo.geneontology.org/amigo/term/GO:0005243
mitotic spindle assembly checkpoint	Gene Ontology	GO:0007094	1	17	0.162825	0.277687	ZW10	http://amigo.geneontology.org/amigo/term/GO:0007094
3'-5'-exoribonuclease activity	Gene Ontology	GO:0000175	1	17	0.162825	0.277687	PARN	http://amigo.geneontology.org/amigo/term/GO:0000175
connexin complex	Gene Ontology	GO:0005922	1	17	0.162825	0.277687	GJC1	http://amigo.geneontology.org/amigo/term/GO:0005922
T cell proliferation	Gene Ontology	GO:0042098	1	17	0.162825	0.277687	RIPK2	http://amigo.geneontology.org/amigo/term/GO:0042098
cellular response to estradiol stimulus	Gene Ontology	GO:0071392	1	17	0.162825	0.277687	MSX2	http://amigo.geneontology.org/amigo/term/GO:0071392
regulation of cell size	Gene Ontology	GO:0008361	1	17	0.162825	0.277687	VAV2	http://amigo.geneontology.org/amigo/term/GO:0008361
synaptonemal complex assembly	Gene Ontology	GO:0007130	1	17	0.162825	0.277687	RAD21	http://amigo.geneontology.org/amigo/term/GO:0007130
mitochondrial electron transport, NADH to ubiquinone	Gene Ontology	GO:0006120	1	17	0.162825	0.277687	NDUFS6	http://amigo.geneontology.org/amigo/term/GO:0006120
iron ion homeostasis	Gene Ontology	GO:0055072	1	17	0.162825	0.277687	LTF	http://amigo.geneontology.org/amigo/term/GO:0055072
anterograde axonal transport	Gene Ontology	GO:0008089	1	17	0.162825	0.277687	DTNBP1	http://amigo.geneontology.org/amigo/term/GO:0008089
cellular response to amyloid-beta	Gene Ontology	GO:1904646	1	17	0.162825	0.277687	NGFR	http://amigo.geneontology.org/amigo/term/GO:1904646
associative learning	Gene Ontology	GO:0008306	1	17	0.162825	0.277687	ASIC1	http://amigo.geneontology.org/amigo/term/GO:0008306
negative regulation of stress fiber assembly	Gene Ontology	GO:0051497	1	17	0.162825	0.277687	PHLDB2	http://amigo.geneontology.org/amigo/term/GO:0051497
cell adhesion mediated by integrin	Gene Ontology	GO:0033627	1	17	0.162825	0.277687	ITGB5	http://amigo.geneontology.org/amigo/term/GO:0033627
negative regulation of JNK cascade	Gene Ontology	GO:0046329	1	17	0.162825	0.277687	DACT1	http://amigo.geneontology.org/amigo/term/GO:0046329
acute-phase response	Gene Ontology	GO:0006953	1	17	0.162825	0.277687	M-SAA3.2	http://amigo.geneontology.org/amigo/term/GO:0006953
regulation of MAPK cascade	Gene Ontology	GO:0043408	1	17	0.162825	0.277687	ID1	http://amigo.geneontology.org/amigo/term/GO:0043408
neuronal action potential	Gene Ontology	GO:0019228	1	17	0.162825	0.277687	GRIK2	http://amigo.geneontology.org/amigo/term/GO:0019228
mRNA stabilization	Gene Ontology	GO:0048255	1	17	0.162825	0.277687	TENT5C	http://amigo.geneontology.org/amigo/term/GO:0048255
integral component of postsynaptic specialization membrane	Gene Ontology	GO:0099060	1	17	0.162825	0.277687	CHRND	http://amigo.geneontology.org/amigo/term/GO:0099060
regulation of cytokine production	Gene Ontology	GO:0001817	1	17	0.162825	0.277687	LTF	http://amigo.geneontology.org/amigo/term/GO:0001817
transmembrane signaling receptor activity	Gene Ontology	GO:0004888	2	72	0.164578	0.279746	TLR7|CHRND	http://amigo.geneontology.org/amigo/term/GO:0004888
endomembrane system	Gene Ontology	GO:0012505	2	73	0.168053	0.282339	TMEM199|SLC2A4	http://amigo.geneontology.org/amigo/term/GO:0012505
positive regulation of vascular associated smooth muscle cell proliferation	Gene Ontology	GO:1904707	1	18	0.171053	0.282339	JUN	http://amigo.geneontology.org/amigo/term/GO:1904707
U2 snRNP	Gene Ontology	GO:0005686	1	18	0.171053	0.282339	SNRPB	http://amigo.geneontology.org/amigo/term/GO:0005686
protein disulfide oxidoreductase activity	Gene Ontology	GO:0015035	1	18	0.171053	0.282339	DNAJC10	http://amigo.geneontology.org/amigo/term/GO:0015035
high-density lipoprotein particle	Gene Ontology	GO:0034364	1	18	0.171053	0.282339	M-SAA3.2	http://amigo.geneontology.org/amigo/term/GO:0034364
labyrinthine layer blood vessel development	Gene Ontology	GO:0060716	1	18	0.171053	0.282339	FBXW8	http://amigo.geneontology.org/amigo/term/GO:0060716
neural tube development	Gene Ontology	GO:0021915	1	18	0.171053	0.282339	DACT1	http://amigo.geneontology.org/amigo/term/GO:0021915
endoplasmic reticulum-Golgi intermediate compartment membrane	Gene Ontology	GO:0033116	1	18	0.171053	0.282339	TMEM199	http://amigo.geneontology.org/amigo/term/GO:0033116
retina layer formation	Gene Ontology	GO:0010842	1	18	0.171053	0.282339	ATP8A2	http://amigo.geneontology.org/amigo/term/GO:0010842
regulation of dopamine secretion	Gene Ontology	GO:0014059	1	18	0.171053	0.282339	DTNBP1	http://amigo.geneontology.org/amigo/term/GO:0014059
negative regulation of fibroblast proliferation	Gene Ontology	GO:0048147	1	18	0.171053	0.282339	DACH1	http://amigo.geneontology.org/amigo/term/GO:0048147
regulation of I-kappaB kinase/NF-kappaB signaling	Gene Ontology	GO:0043122	1	18	0.171053	0.282339	IKBKG	http://amigo.geneontology.org/amigo/term/GO:0043122
mitotic G2 DNA damage checkpoint	Gene Ontology	GO:0007095	1	18	0.171053	0.282339	TAOK2	http://amigo.geneontology.org/amigo/term/GO:0007095
coreceptor activity	Gene Ontology	GO:0015026	1	18	0.171053	0.282339	NGFR	http://amigo.geneontology.org/amigo/term/GO:0015026
middle ear morphogenesis	Gene Ontology	GO:0042474	1	18	0.171053	0.282339	INSIG1	http://amigo.geneontology.org/amigo/term/GO:0042474
site of DNA damage	Gene Ontology	GO:0090734	1	18	0.171053	0.282339	XPC	http://amigo.geneontology.org/amigo/term/GO:0090734
regulation of protein kinase activity	Gene Ontology	GO:0045859	1	18	0.171053	0.282339	GCN1	http://amigo.geneontology.org/amigo/term/GO:0045859
enzyme regulator activity	Gene Ontology	GO:0030234	1	18	0.171053	0.282339	DCP1B	http://amigo.geneontology.org/amigo/term/GO:0030234
protein targeting	Gene Ontology	GO:0006605	1	18	0.171053	0.282339	STXBP4	http://amigo.geneontology.org/amigo/term/GO:0006605
positive regulation of cell differentiation	Gene Ontology	GO:0045597	1	18	0.171053	0.282339	SOX17	http://amigo.geneontology.org/amigo/term/GO:0045597
endonuclease activity	Gene Ontology	GO:0004519	1	18	0.171053	0.282339	PELO	http://amigo.geneontology.org/amigo/term/GO:0004519
G-protein alpha-subunit binding	Gene Ontology	GO:0001965	1	18	0.171053	0.282339	RGS14	http://amigo.geneontology.org/amigo/term/GO:0001965
K63-linked polyubiquitin modification-dependent protein binding	Gene Ontology	GO:0070530	1	18	0.171053	0.282339	IKBKG	http://amigo.geneontology.org/amigo/term/GO:0070530
ATPase activator activity	Gene Ontology	GO:0001671	1	18	0.171053	0.282339	TOR1AIP2	http://amigo.geneontology.org/amigo/term/GO:0001671
dynein complex	Gene Ontology	GO:0030286	1	18	0.171053	0.282339	HDAC6	http://amigo.geneontology.org/amigo/term/GO:0030286
glucose transmembrane transport	Gene Ontology	GO:1904659	1	18	0.171053	0.282339	SLC2A4	http://amigo.geneontology.org/amigo/term/GO:1904659
negative regulation of inflammatory response	Gene Ontology	GO:0050728	2	74	0.171541	0.282592	GHSR|TYRO3	http://amigo.geneontology.org/amigo/term/GO:0050728
apoptotic process	Gene Ontology	GO:0006915	4	216	0.171574	0.282592	ZNF385A|RIPK2|SH3RF3|RAD21	http://amigo.geneontology.org/amigo/term/GO:0006915
cell division	Gene Ontology	GO:0051301	3	144	0.176161	0.288369	CDC25A|ANAPC7|RAD21	http://amigo.geneontology.org/amigo/term/GO:0051301
small GTPase mediated signal transduction	Gene Ontology	GO:0007264	2	76	0.178552	0.288369	CHML|VAV2	http://amigo.geneontology.org/amigo/term/GO:0007264
phospholipid binding	Gene Ontology	GO:0005543	2	76	0.178552	0.288369	SYTL5|PRKCI	http://amigo.geneontology.org/amigo/term/GO:0005543
WW domain binding	Gene Ontology	GO:0050699	1	19	0.1792	0.288369	NDFIP2	http://amigo.geneontology.org/amigo/term/GO:0050699
respiratory gaseous exchange by respiratory system	Gene Ontology	GO:0007585	1	19	0.1792	0.288369	DACH1	http://amigo.geneontology.org/amigo/term/GO:0007585
erythrocyte development	Gene Ontology	GO:0048821	1	19	0.1792	0.288369	TMOD3	http://amigo.geneontology.org/amigo/term/GO:0048821
L-ascorbic acid binding	Gene Ontology	GO:0031418	1	19	0.1792	0.288369	EGLN1	http://amigo.geneontology.org/amigo/term/GO:0031418
R-SMAD binding	Gene Ontology	GO:0070412	1	19	0.1792	0.288369	JUN	http://amigo.geneontology.org/amigo/term/GO:0070412
RNA polymerase II general transcription initiation factor activity	Gene Ontology	GO:0016251	1	19	0.1792	0.288369	TAF4	http://amigo.geneontology.org/amigo/term/GO:0016251
protein phosphatase inhibitor activity	Gene Ontology	GO:0004864	1	19	0.1792	0.288369	PHACTR2	http://amigo.geneontology.org/amigo/term/GO:0004864
nucleosome binding	Gene Ontology	GO:0031491	1	19	0.1792	0.288369	SSRP1	http://amigo.geneontology.org/amigo/term/GO:0031491
platelet aggregation	Gene Ontology	GO:0070527	1	19	0.1792	0.288369	TYRO3	http://amigo.geneontology.org/amigo/term/GO:0070527
integrin complex	Gene Ontology	GO:0008305	1	19	0.1792	0.288369	ITGB5	http://amigo.geneontology.org/amigo/term/GO:0008305
growth factor binding	Gene Ontology	GO:0019838	1	19	0.1792	0.288369	NKD2	http://amigo.geneontology.org/amigo/term/GO:0019838
synaptic membrane adhesion	Gene Ontology	GO:0099560	1	19	0.1792	0.288369	LRFN3	http://amigo.geneontology.org/amigo/term/GO:0099560
14-3-3 protein binding	Gene Ontology	GO:0071889	1	19	0.1792	0.288369	PPP1R12A	http://amigo.geneontology.org/amigo/term/GO:0071889
actin polymerization or depolymerization	Gene Ontology	GO:0008154	1	19	0.1792	0.288369	GHSR	http://amigo.geneontology.org/amigo/term/GO:0008154
mRNA 5'-UTR binding	Gene Ontology	GO:0048027	1	19	0.1792	0.288369	SYNCRIP	http://amigo.geneontology.org/amigo/term/GO:0048027
cysteine-type endopeptidase inhibitor activity	Gene Ontology	GO:0004869	1	19	0.1792	0.288369	LTF	http://amigo.geneontology.org/amigo/term/GO:0004869
positive regulation of cell cycle	Gene Ontology	GO:0045787	1	19	0.1792	0.288369	C23H6orf89	http://amigo.geneontology.org/amigo/term/GO:0045787
positive regulation of insulin secretion involved in cellular response to glucose stimulus	Gene Ontology	GO:0035774	1	19	0.1792	0.288369	GPR27	http://amigo.geneontology.org/amigo/term/GO:0035774
response to hypoxia	Gene Ontology	GO:0001666	2	77	0.182073	0.292076	ITPR1|TGFB3	http://amigo.geneontology.org/amigo/term/GO:0001666
dendritic spine	Gene Ontology	GO:0043197	2	78	0.185606	0.295182	RGS14|DTNBP1	http://amigo.geneontology.org/amigo/term/GO:0043197
protein serine/threonine kinase activator activity	Gene Ontology	GO:0043539	1	20	0.187268	0.295182	LTF	http://amigo.geneontology.org/amigo/term/GO:0043539
aerobic respiration	Gene Ontology	GO:0009060	1	20	0.187268	0.295182	UQCRH	http://amigo.geneontology.org/amigo/term/GO:0009060
cholesterol efflux	Gene Ontology	GO:0033344	1	20	0.187268	0.295182	STX12	http://amigo.geneontology.org/amigo/term/GO:0033344
negative regulation of Ras protein signal transduction	Gene Ontology	GO:0046580	1	20	0.187268	0.295182	SPRY1	http://amigo.geneontology.org/amigo/term/GO:0046580
positive regulation of extrinsic apoptotic signaling pathway	Gene Ontology	GO:2001238	1	20	0.187268	0.295182	TNFRSF12A	http://amigo.geneontology.org/amigo/term/GO:2001238
positive regulation of phosphatidylinositol 3-kinase activity	Gene Ontology	GO:0043552	1	20	0.187268	0.295182	VAV2	http://amigo.geneontology.org/amigo/term/GO:0043552
positive regulation of apoptotic signaling pathway	Gene Ontology	GO:2001235	1	20	0.187268	0.295182	NGFR	http://amigo.geneontology.org/amigo/term/GO:2001235
positive regulation of neuron apoptotic process	Gene Ontology	GO:0043525	1	20	0.187268	0.295182	BAX	http://amigo.geneontology.org/amigo/term/GO:0043525
long-term memory	Gene Ontology	GO:0007616	1	20	0.187268	0.295182	RGS14	http://amigo.geneontology.org/amigo/term/GO:0007616
maturation of SSU-rRNA from tricistronic rRNA transcript (SSU-rRNA, 5.8S rRNA, LSU-rRNA)	Gene Ontology	GO:0000462	1	20	0.187268	0.295182	DCAF13	http://amigo.geneontology.org/amigo/term/GO:0000462
positive regulation of protein localization to nucleus	Gene Ontology	GO:1900182	1	20	0.187268	0.295182	NGFR	http://amigo.geneontology.org/amigo/term/GO:1900182
nuclear localization sequence binding	Gene Ontology	GO:0008139	1	20	0.187268	0.295182	IPO4	http://amigo.geneontology.org/amigo/term/GO:0008139
voltage-gated calcium channel complex	Gene Ontology	GO:0005891	1	20	0.187268	0.295182	CACNB1	http://amigo.geneontology.org/amigo/term/GO:0005891
ferrous iron binding	Gene Ontology	GO:0008198	1	20	0.187268	0.295182	EGLN1	http://amigo.geneontology.org/amigo/term/GO:0008198
phospholipid translocation	Gene Ontology	GO:0045332	1	20	0.187268	0.295182	ATP8A2	http://amigo.geneontology.org/amigo/term/GO:0045332
DNA-binding transcription activator activity, RNA polymerase II-specific	Gene Ontology	GO:0001228	6	385	0.188407	0.296673	STAT2|JUN|SOX17|ZNF668|ELK3|PLAG1	http://amigo.geneontology.org/amigo/term/GO:0001228
single-stranded DNA binding	Gene Ontology	GO:0003697	2	79	0.189147	0.297535	XPC|JCHAIN	http://amigo.geneontology.org/amigo/term/GO:0003697
protein kinase binding	Gene Ontology	GO:0019901	5	305	0.190635	0.299363	CDC25A|PARN|NBEA|PPP1R12A|GCN1	http://amigo.geneontology.org/amigo/term/GO:0019901
establishment of cell polarity	Gene Ontology	GO:0030010	1	21	0.195256	0.302206	KIF26B	http://amigo.geneontology.org/amigo/term/GO:0030010
epidermal growth factor receptor binding	Gene Ontology	GO:0005154	1	21	0.195256	0.302206	VAV2	http://amigo.geneontology.org/amigo/term/GO:0005154
negative regulation of epithelial to mesenchymal transition	Gene Ontology	GO:0010719	1	21	0.195256	0.302206	SPRY1	http://amigo.geneontology.org/amigo/term/GO:0010719
hippocampal mossy fiber to CA3 synapse	Gene Ontology	GO:0098686	1	21	0.195256	0.302206	GRIK2	http://amigo.geneontology.org/amigo/term/GO:0098686
response to estrogen	Gene Ontology	GO:0043627	1	21	0.195256	0.302206	SLC34A2	http://amigo.geneontology.org/amigo/term/GO:0043627
cellular response to reactive oxygen species	Gene Ontology	GO:0034614	1	21	0.195256	0.302206	JUN	http://amigo.geneontology.org/amigo/term/GO:0034614
negative regulation of cell differentiation	Gene Ontology	GO:0045596	1	21	0.195256	0.302206	SINHCAF	http://amigo.geneontology.org/amigo/term/GO:0045596
small molecule binding	Gene Ontology	GO:0036094	1	21	0.195256	0.302206	LCN2	http://amigo.geneontology.org/amigo/term/GO:0036094
ribosomal large subunit assembly	Gene Ontology	GO:0000027	1	21	0.195256	0.302206	RPL23A	http://amigo.geneontology.org/amigo/term/GO:0000027
inorganic anion transport	Gene Ontology	GO:0015698	1	21	0.195256	0.302206	LRRC8E	http://amigo.geneontology.org/amigo/term/GO:0015698
microtubule cytoskeleton	Gene Ontology	GO:0015630	2	81	0.196258	0.303147	PRKCI|ZBTB49	http://amigo.geneontology.org/amigo/term/GO:0015630
vesicle	Gene Ontology	GO:0031982	2	81	0.196258	0.303147	SLC34A2|RIPK2	http://amigo.geneontology.org/amigo/term/GO:0031982
DNA biosynthetic process	Gene Ontology	GO:0071897	1	22	0.203167	0.30861	POLQ	http://amigo.geneontology.org/amigo/term/GO:0071897
antigen processing and presentation	Gene Ontology	GO:0019882	1	22	0.203167	0.30861	BOLA-DQB	http://amigo.geneontology.org/amigo/term/GO:0019882
midbrain development	Gene Ontology	GO:0030901	1	22	0.203167	0.30861	PHOX2A	http://amigo.geneontology.org/amigo/term/GO:0030901
regulation of postsynaptic membrane potential	Gene Ontology	GO:0060078	1	22	0.203167	0.30861	GRID1	http://amigo.geneontology.org/amigo/term/GO:0060078
outflow tract septum morphogenesis	Gene Ontology	GO:0003148	1	22	0.203167	0.30861	MSX2	http://amigo.geneontology.org/amigo/term/GO:0003148
gene expression	Gene Ontology	GO:0010467	1	22	0.203167	0.30861	KBTBD2	http://amigo.geneontology.org/amigo/term/GO:0010467
nuclear euchromatin	Gene Ontology	GO:0005719	1	22	0.203167	0.30861	JUN	http://amigo.geneontology.org/amigo/term/GO:0005719
actin-dependent ATPase activity	Gene Ontology	GO:0030898	1	22	0.203167	0.30861	MYO10	http://amigo.geneontology.org/amigo/term/GO:0030898
regulation of actin filament polymerization	Gene Ontology	GO:0030833	1	22	0.203167	0.30861	COTL1	http://amigo.geneontology.org/amigo/term/GO:0030833
positive regulation of peptidyl-threonine phosphorylation	Gene Ontology	GO:0010800	1	22	0.203167	0.30861	RIPK2	http://amigo.geneontology.org/amigo/term/GO:0010800
triglyceride metabolic process	Gene Ontology	GO:0006641	1	22	0.203167	0.30861	INSIG1	http://amigo.geneontology.org/amigo/term/GO:0006641
triglyceride lipase activity	Gene Ontology	GO:0004806	1	22	0.203167	0.30861	DDHD2	http://amigo.geneontology.org/amigo/term/GO:0004806
spliceosomal snRNP assembly	Gene Ontology	GO:0000387	1	22	0.203167	0.30861	SNRPB	http://amigo.geneontology.org/amigo/term/GO:0000387
peptidyl-tyrosine phosphorylation	Gene Ontology	GO:0018108	2	83	0.203402	0.30861	RIPK2|TYRO3	http://amigo.geneontology.org/amigo/term/GO:0018108
transcription coregulator activity	Gene Ontology	GO:0003712	2	83	0.203402	0.30861	MSX2|PPRC1	http://amigo.geneontology.org/amigo/term/GO:0003712
neuropeptide signaling pathway	Gene Ontology	GO:0007218	2	83	0.203402	0.30861	GRPR|TYRO3	http://amigo.geneontology.org/amigo/term/GO:0007218
actin cytoskeleton	Gene Ontology	GO:0015629	3	156	0.205922	0.312125	PPP1R12A|TAOK2|EFR3B	http://amigo.geneontology.org/amigo/term/GO:0015629
positive regulation of canonical Wnt signaling pathway	Gene Ontology	GO:0090263	2	84	0.206985	0.312813	ZBED3|DACT1	http://amigo.geneontology.org/amigo/term/GO:0090263
late endosome	Gene Ontology	GO:0005770	2	84	0.206985	0.312813	MTM1|EXOC8	http://amigo.geneontology.org/amigo/term/GO:0005770
sodium ion transmembrane transport	Gene Ontology	GO:0035725	2	84	0.206985	0.312813	SLC34A2|ASIC1	http://amigo.geneontology.org/amigo/term/GO:0035725
mRNA cis splicing, via spliceosome	Gene Ontology	GO:0045292	1	23	0.210999	0.314254	RBM4B	http://amigo.geneontology.org/amigo/term/GO:0045292
ventricular septum morphogenesis	Gene Ontology	GO:0060412	1	23	0.210999	0.314254	EGLN1	http://amigo.geneontology.org/amigo/term/GO:0060412
bone morphogenesis	Gene Ontology	GO:0060349	1	23	0.210999	0.314254	LTF	http://amigo.geneontology.org/amigo/term/GO:0060349
intraciliary transport	Gene Ontology	GO:0042073	1	23	0.210999	0.314254	WDR34	http://amigo.geneontology.org/amigo/term/GO:0042073
positive regulation of defense response to virus by host	Gene Ontology	GO:0002230	1	23	0.210999	0.314254	IL23R	http://amigo.geneontology.org/amigo/term/GO:0002230
negative regulation of G1/S transition of mitotic cell cycle	Gene Ontology	GO:2000134	1	23	0.210999	0.314254	DACT1	http://amigo.geneontology.org/amigo/term/GO:2000134
hair follicle morphogenesis	Gene Ontology	GO:0031069	1	23	0.210999	0.314254	NGFR	http://amigo.geneontology.org/amigo/term/GO:0031069
regulation of neuron projection development	Gene Ontology	GO:0010975	1	23	0.210999	0.314254	CAMK2G	http://amigo.geneontology.org/amigo/term/GO:0010975
negative regulation of TOR signaling	Gene Ontology	GO:0032007	1	23	0.210999	0.314254	MTM1	http://amigo.geneontology.org/amigo/term/GO:0032007
enzyme activator activity	Gene Ontology	GO:0008047	1	23	0.210999	0.314254	DCP1B	http://amigo.geneontology.org/amigo/term/GO:0008047
neuromuscular junction development	Gene Ontology	GO:0007528	1	23	0.210999	0.314254	CACNB1	http://amigo.geneontology.org/amigo/term/GO:0007528
protein K63-linked deubiquitination	Gene Ontology	GO:0070536	1	24	0.218755	0.321147	USP27X	http://amigo.geneontology.org/amigo/term/GO:0070536
chromosome, centromeric region	Gene Ontology	GO:0000775	1	24	0.218755	0.321147	RAD21	http://amigo.geneontology.org/amigo/term/GO:0000775
endodermal cell differentiation	Gene Ontology	GO:0035987	1	24	0.218755	0.321147	ITGB5	http://amigo.geneontology.org/amigo/term/GO:0035987
phosphoprotein phosphatase activity	Gene Ontology	GO:0004721	1	24	0.218755	0.321147	MTM1	http://amigo.geneontology.org/amigo/term/GO:0004721
chaperone cofactor-dependent protein refolding	Gene Ontology	GO:0051085	1	24	0.218755	0.321147	HSPH1	http://amigo.geneontology.org/amigo/term/GO:0051085
ion transport	Gene Ontology	GO:0006811	1	24	0.218755	0.321147	LTF	http://amigo.geneontology.org/amigo/term/GO:0006811
positive regulation of transforming growth factor beta receptor signaling pathway	Gene Ontology	GO:0030511	1	24	0.218755	0.321147	SDCBP	http://amigo.geneontology.org/amigo/term/GO:0030511
regulation of mitochondrial membrane potential	Gene Ontology	GO:0051881	1	24	0.218755	0.321147	BAX	http://amigo.geneontology.org/amigo/term/GO:0051881
activation of JUN kinase activity	Gene Ontology	GO:0007257	1	24	0.218755	0.321147	RIPK2	http://amigo.geneontology.org/amigo/term/GO:0007257
entrainment of circadian clock by photoperiod	Gene Ontology	GO:0043153	1	24	0.218755	0.321147	RBM4B	http://amigo.geneontology.org/amigo/term/GO:0043153
stem cell differentiation	Gene Ontology	GO:0048863	1	24	0.218755	0.321147	MSX2	http://amigo.geneontology.org/amigo/term/GO:0048863
chromatin silencing	Gene Ontology	GO:0006342	1	24	0.218755	0.321147	HIST1H2AC	http://amigo.geneontology.org/amigo/term/GO:0006342
regulation of growth	Gene Ontology	GO:0040008	1	24	0.218755	0.321147	SOCS4	http://amigo.geneontology.org/amigo/term/GO:0040008
negative regulation of viral genome replication	Gene Ontology	GO:0045071	1	24	0.218755	0.321147	LTF	http://amigo.geneontology.org/amigo/term/GO:0045071
integrin binding	Gene Ontology	GO:0005178	2	88	0.221378	0.324688	ITGB5|CD9	http://amigo.geneontology.org/amigo/term/GO:0005178
histone deacetylase binding	Gene Ontology	GO:0042826	2	89	0.22499	0.328662	DACT1|HDAC6	http://amigo.geneontology.org/amigo/term/GO:0042826
calcium ion transmembrane transport	Gene Ontology	GO:0070588	2	89	0.22499	0.328662	CACNB1|ASIC1	http://amigo.geneontology.org/amigo/term/GO:0070588
peptidyl-tyrosine dephosphorylation	Gene Ontology	GO:0035335	2	89	0.22499	0.328662	MTM1|CDC25A	http://amigo.geneontology.org/amigo/term/GO:0035335
release of sequestered calcium ion into cytosol	Gene Ontology	GO:0051209	1	25	0.226435	0.328662	ITPR1	http://amigo.geneontology.org/amigo/term/GO:0051209
base-excision repair	Gene Ontology	GO:0006284	1	25	0.226435	0.328662	POLQ	http://amigo.geneontology.org/amigo/term/GO:0006284
negative regulation of neuron projection development	Gene Ontology	GO:0010977	1	25	0.226435	0.328662	ZNF365	http://amigo.geneontology.org/amigo/term/GO:0010977
regulation of presynapse assembly	Gene Ontology	GO:1905606	1	25	0.226435	0.328662	LRFN3	http://amigo.geneontology.org/amigo/term/GO:1905606
lamellipodium assembly	Gene Ontology	GO:0030032	1	25	0.226435	0.328662	VAV2	http://amigo.geneontology.org/amigo/term/GO:0030032
ATP transmembrane transporter activity	Gene Ontology	GO:0005347	1	25	0.226435	0.328662	SLC25A26	http://amigo.geneontology.org/amigo/term/GO:0005347
phosphatidylinositol dephosphorylation	Gene Ontology	GO:0046856	1	25	0.226435	0.328662	MTM1	http://amigo.geneontology.org/amigo/term/GO:0046856
Ran GTPase binding	Gene Ontology	GO:0008536	1	25	0.226435	0.328662	IPO4	http://amigo.geneontology.org/amigo/term/GO:0008536
GTP binding	Gene Ontology	GO:0005525	5	326	0.227088	0.3293	SUCLG2|RTCB|GNAT2|RALB|ATL2	http://amigo.geneontology.org/amigo/term/GO:0005525
lysosome	Gene Ontology	GO:0005764	3	165	0.228938	0.331047	TMEM199|TLR7|C5H12orf66	http://amigo.geneontology.org/amigo/term/GO:0005764
cell-cell adhesion via plasma-membrane adhesion molecules	Gene Ontology	GO:0098742	1	26	0.23404	0.334343	UNC5D	http://amigo.geneontology.org/amigo/term/GO:0098742
establishment of protein localization	Gene Ontology	GO:0045184	1	26	0.23404	0.334343	PHLDB2	http://amigo.geneontology.org/amigo/term/GO:0045184
brown fat cell differentiation	Gene Ontology	GO:0050873	1	26	0.23404	0.334343	SLC2A4	http://amigo.geneontology.org/amigo/term/GO:0050873
positive regulation of cell division	Gene Ontology	GO:0051781	1	26	0.23404	0.334343	TGFB3	http://amigo.geneontology.org/amigo/term/GO:0051781
MLL1 complex	Gene Ontology	GO:0071339	1	26	0.23404	0.334343	TAF4	http://amigo.geneontology.org/amigo/term/GO:0071339
cholesterol biosynthetic process	Gene Ontology	GO:0006695	1	26	0.23404	0.334343	INSIG1	http://amigo.geneontology.org/amigo/term/GO:0006695
biological_process	Gene Ontology	GO:0008150	1	26	0.23404	0.334343	RPL23A	http://amigo.geneontology.org/amigo/term/GO:0008150
embryonic hindlimb morphogenesis	Gene Ontology	GO:0035116	1	26	0.23404	0.334343	MSX2	http://amigo.geneontology.org/amigo/term/GO:0035116
negative regulation of proteasomal ubiquitin-dependent protein catabolic process	Gene Ontology	GO:0032435	1	26	0.23404	0.334343	MTM1	http://amigo.geneontology.org/amigo/term/GO:0032435
positive regulation of intrinsic apoptotic signaling pathway	Gene Ontology	GO:2001244	1	26	0.23404	0.334343	BAX	http://amigo.geneontology.org/amigo/term/GO:2001244
negative regulation of protein-containing complex assembly	Gene Ontology	GO:0031333	1	26	0.23404	0.334343	HDAC6	http://amigo.geneontology.org/amigo/term/GO:0031333
Rab guanyl-nucleotide exchange factor activity	Gene Ontology	GO:0017112	1	26	0.23404	0.334343	RAB3IL1	http://amigo.geneontology.org/amigo/term/GO:0017112
RNA polymerase II complex binding	Gene Ontology	GO:0000993	1	26	0.23404	0.334343	SCAF8	http://amigo.geneontology.org/amigo/term/GO:0000993
transcription initiation from RNA polymerase II promoter	Gene Ontology	GO:0006367	1	27	0.24157	0.337278	TAF4	http://amigo.geneontology.org/amigo/term/GO:0006367
placenta development	Gene Ontology	GO:0001890	1	27	0.24157	0.337278	RTCB	http://amigo.geneontology.org/amigo/term/GO:0001890
nucleotide-excision repair	Gene Ontology	GO:0006289	1	27	0.24157	0.337278	XPC	http://amigo.geneontology.org/amigo/term/GO:0006289
face morphogenesis	Gene Ontology	GO:0060325	1	27	0.24157	0.337278	TGFB3	http://amigo.geneontology.org/amigo/term/GO:0060325
transcription factor TFIID complex	Gene Ontology	GO:0005669	1	27	0.24157	0.337278	TAF4	http://amigo.geneontology.org/amigo/term/GO:0005669
polyubiquitin modification-dependent protein binding	Gene Ontology	GO:0031593	1	27	0.24157	0.337278	HDAC6	http://amigo.geneontology.org/amigo/term/GO:0031593
ovarian follicle development	Gene Ontology	GO:0001541	1	27	0.24157	0.337278	TAF4	http://amigo.geneontology.org/amigo/term/GO:0001541
phosphatidylinositol 3-kinase signaling	Gene Ontology	GO:0014065	1	27	0.24157	0.337278	KBTBD2	http://amigo.geneontology.org/amigo/term/GO:0014065
centrosome cycle	Gene Ontology	GO:0007098	1	27	0.24157	0.337278	PPP1R12A	http://amigo.geneontology.org/amigo/term/GO:0007098
COPII-coated ER to Golgi transport vesicle	Gene Ontology	GO:0030134	1	27	0.24157	0.337278	DDHD2	http://amigo.geneontology.org/amigo/term/GO:0030134
protein K48-linked deubiquitination	Gene Ontology	GO:0071108	1	27	0.24157	0.337278	USP27X	http://amigo.geneontology.org/amigo/term/GO:0071108
positive regulation of telomerase activity	Gene Ontology	GO:0051973	1	27	0.24157	0.337278	PARN	http://amigo.geneontology.org/amigo/term/GO:0051973
positive regulation of telomere maintenance via telomerase	Gene Ontology	GO:0032212	1	27	0.24157	0.337278	PARN	http://amigo.geneontology.org/amigo/term/GO:0032212
positive regulation of protein secretion	Gene Ontology	GO:0050714	1	27	0.24157	0.337278	TGFB3	http://amigo.geneontology.org/amigo/term/GO:0050714
mitotic metaphase plate congression	Gene Ontology	GO:0007080	1	27	0.24157	0.337278	ZW10	http://amigo.geneontology.org/amigo/term/GO:0007080
T cell differentiation in thymus	Gene Ontology	GO:0033077	1	27	0.24157	0.337278	NKAP	http://amigo.geneontology.org/amigo/term/GO:0033077
response to wounding	Gene Ontology	GO:0009611	1	27	0.24157	0.337278	ABHD2	http://amigo.geneontology.org/amigo/term/GO:0009611
regulation of microtubule cytoskeleton organization	Gene Ontology	GO:0070507	1	27	0.24157	0.337278	PHLDB2	http://amigo.geneontology.org/amigo/term/GO:0070507
learning or memory	Gene Ontology	GO:0007611	1	27	0.24157	0.337278	ZNF385A	http://amigo.geneontology.org/amigo/term/GO:0007611
positive regulation of interferon-beta production	Gene Ontology	GO:0032728	1	27	0.24157	0.337278	TLR7	http://amigo.geneontology.org/amigo/term/GO:0032728
cytoskeletal protein binding	Gene Ontology	GO:0008092	1	27	0.24157	0.337278	PSTPIP2	http://amigo.geneontology.org/amigo/term/GO:0008092
negative regulation of GTPase activity	Gene Ontology	GO:0034260	1	27	0.24157	0.337278	SPRY1	http://amigo.geneontology.org/amigo/term/GO:0034260
positive regulation of TOR signaling	Gene Ontology	GO:0032008	1	27	0.24157	0.337278	LAMTOR3	http://amigo.geneontology.org/amigo/term/GO:0032008
protein dephosphorylation	Gene Ontology	GO:0006470	2	94	0.243105	0.339114	MTM1|PPP1R12A	http://amigo.geneontology.org/amigo/term/GO:0006470
synapse	Gene Ontology	GO:0045202	4	254	0.248778	0.342718	CHRNA5|CACNB1|ASIC1|SDCBP	http://amigo.geneontology.org/amigo/term/GO:0045202
tricarboxylic acid cycle	Gene Ontology	GO:0006099	1	28	0.249027	0.342718	SUCLG2	http://amigo.geneontology.org/amigo/term/GO:0006099
kinesin complex	Gene Ontology	GO:0005871	1	28	0.249027	0.342718	KIF26B	http://amigo.geneontology.org/amigo/term/GO:0005871
U4/U6 x U5 tri-snRNP complex	Gene Ontology	GO:0046540	1	28	0.249027	0.342718	SNRPB	http://amigo.geneontology.org/amigo/term/GO:0046540
positive regulation of ATPase activity	Gene Ontology	GO:0032781	1	28	0.249027	0.342718	TOR1AIP2	http://amigo.geneontology.org/amigo/term/GO:0032781
hormone-mediated signaling pathway	Gene Ontology	GO:0009755	1	28	0.249027	0.342718	GHSR	http://amigo.geneontology.org/amigo/term/GO:0009755
ureteric bud development	Gene Ontology	GO:0001657	1	28	0.249027	0.342718	SPRY1	http://amigo.geneontology.org/amigo/term/GO:0001657
methyltransferase activity	Gene Ontology	GO:0008168	1	28	0.249027	0.342718	TRMT11	http://amigo.geneontology.org/amigo/term/GO:0008168
negative regulation of Wnt signaling pathway	Gene Ontology	GO:0030178	1	28	0.249027	0.342718	NKD2	http://amigo.geneontology.org/amigo/term/GO:0030178
response to toxic substance	Gene Ontology	GO:0009636	1	28	0.249027	0.342718	BAX	http://amigo.geneontology.org/amigo/term/GO:0009636
intermediate filament cytoskeleton	Gene Ontology	GO:0045111	1	28	0.249027	0.342718	PHLDB2	http://amigo.geneontology.org/amigo/term/GO:0045111
mRNA transport	Gene Ontology	GO:0051028	1	28	0.249027	0.342718	ALYREF	http://amigo.geneontology.org/amigo/term/GO:0051028
actin filament binding	Gene Ontology	GO:0051015	3	173	0.24978	0.343447	PSTPIP2|COTL1|MYO10	http://amigo.geneontology.org/amigo/term/GO:0051015
protein homooligomerization	Gene Ontology	GO:0051260	2	96	0.25037	0.343952	ATL2|POLQ	http://amigo.geneontology.org/amigo/term/GO:0051260
positive regulation of transcription by RNA polymerase II	Gene Ontology	GO:0045944	11	872	0.252892	0.345772	EGLN1|ZBED3|STAT2|PPRC1|SOX17|ELK3|PPP1R12A|PHOX2A|ZBTB49|PLAG1|IKBKG	http://amigo.geneontology.org/amigo/term/GO:0045944
protein homodimerization activity	Gene Ontology	GO:0042803	7	514	0.253292	0.345772	CIP2A|ZHX3|BAX|RIPK2|IKBKG|JCHAIN|CARNMT1	http://amigo.geneontology.org/amigo/term/GO:0042803
transcription regulatory region sequence-specific DNA binding	Gene Ontology	GO:0000976	2	97	0.254005	0.345772	MSX2|JUN	http://amigo.geneontology.org/amigo/term/GO:0000976
neurogenesis	Gene Ontology	GO:0022008	1	29	0.25641	0.345772	NAV2	http://amigo.geneontology.org/amigo/term/GO:0022008
phosphatidylinositol-3,4,5-trisphosphate binding	Gene Ontology	GO:0005547	1	29	0.25641	0.345772	MYO10	http://amigo.geneontology.org/amigo/term/GO:0005547
positive regulation of epithelial to mesenchymal transition	Gene Ontology	GO:0010718	1	29	0.25641	0.345772	TGFB3	http://amigo.geneontology.org/amigo/term/GO:0010718
positive regulation of interleukin-8 production	Gene Ontology	GO:0032757	1	29	0.25641	0.345772	TLR7	http://amigo.geneontology.org/amigo/term/GO:0032757
regulation of cytokinesis	Gene Ontology	GO:0032465	1	29	0.25641	0.345772	GIT1	http://amigo.geneontology.org/amigo/term/GO:0032465
phospholipase C-activating G protein-coupled receptor signaling pathway	Gene Ontology	GO:0007200	1	29	0.25641	0.345772	GRPR	http://amigo.geneontology.org/amigo/term/GO:0007200
U2-type catalytic step 2 spliceosome	Gene Ontology	GO:0071007	1	29	0.25641	0.345772	SNRPB	http://amigo.geneontology.org/amigo/term/GO:0071007
ATP transport	Gene Ontology	GO:0015867	1	29	0.25641	0.345772	SLC25A26	http://amigo.geneontology.org/amigo/term/GO:0015867
beta-tubulin binding	Gene Ontology	GO:0048487	1	29	0.25641	0.345772	HDAC6	http://amigo.geneontology.org/amigo/term/GO:0048487
cytokine binding	Gene Ontology	GO:0019955	1	29	0.25641	0.345772	IL23R	http://amigo.geneontology.org/amigo/term/GO:0019955
rough endoplasmic reticulum	Gene Ontology	GO:0005791	1	29	0.25641	0.345772	ITPR1	http://amigo.geneontology.org/amigo/term/GO:0005791
tRNA methylation	Gene Ontology	GO:0030488	1	29	0.25641	0.345772	TRMT11	http://amigo.geneontology.org/amigo/term/GO:0030488
protein targeting to membrane	Gene Ontology	GO:0006612	1	29	0.25641	0.345772	YIF1B	http://amigo.geneontology.org/amigo/term/GO:0006612
calcium channel activity	Gene Ontology	GO:0005262	1	29	0.25641	0.345772	CACNB1	http://amigo.geneontology.org/amigo/term/GO:0005262
learning	Gene Ontology	GO:0007612	1	29	0.25641	0.345772	RGS14	http://amigo.geneontology.org/amigo/term/GO:0007612
brush border membrane	Gene Ontology	GO:0031526	1	29	0.25641	0.345772	CYBRD1	http://amigo.geneontology.org/amigo/term/GO:0031526
negative regulation of gene expression	Gene Ontology	GO:0010629	2	99	0.261278	0.351933	NDFIP2|PLAG1	http://amigo.geneontology.org/amigo/term/GO:0010629
neuron apoptotic process	Gene Ontology	GO:0051402	1	30	0.263721	0.351933	NGFR	http://amigo.geneontology.org/amigo/term/GO:0051402
cellular response to retinoic acid	Gene Ontology	GO:0071300	1	30	0.263721	0.351933	TESC	http://amigo.geneontology.org/amigo/term/GO:0071300
intrinsic apoptotic signaling pathway in response to DNA damage	Gene Ontology	GO:0008630	1	30	0.263721	0.351933	BAX	http://amigo.geneontology.org/amigo/term/GO:0008630
nuclear receptor transcription coactivator activity	Gene Ontology	GO:0030374	1	30	0.263721	0.351933	PPRC1	http://amigo.geneontology.org/amigo/term/GO:0030374
apoptotic signaling pathway	Gene Ontology	GO:0097190	1	30	0.263721	0.351933	BAX	http://amigo.geneontology.org/amigo/term/GO:0097190
regulation of cell adhesion	Gene Ontology	GO:0030155	1	30	0.263721	0.351933	PPP1R12A	http://amigo.geneontology.org/amigo/term/GO:0030155
positive regulation of glucose import	Gene Ontology	GO:0046326	1	30	0.263721	0.351933	PRKCI	http://amigo.geneontology.org/amigo/term/GO:0046326
negative regulation of protein kinase B signaling	Gene Ontology	GO:0051898	1	30	0.263721	0.351933	MTM1	http://amigo.geneontology.org/amigo/term/GO:0051898
mitochondrial small ribosomal subunit	Gene Ontology	GO:0005763	1	30	0.263721	0.351933	MRPS24	http://amigo.geneontology.org/amigo/term/GO:0005763
microtubule cytoskeleton organization	Gene Ontology	GO:0000226	2	101	0.268553	0.357452	TTBK2|PHLDB2	http://amigo.geneontology.org/amigo/term/GO:0000226
chromatin binding	Gene Ontology	GO:0003682	5	349	0.269114	0.357873	TADA2A|JUN|UBE2T|POLQ|RAD21	http://amigo.geneontology.org/amigo/term/GO:0003682
single-stranded RNA binding	Gene Ontology	GO:0003727	1	31	0.270961	0.357873	TLR7	http://amigo.geneontology.org/amigo/term/GO:0003727
chromosome, telomeric region	Gene Ontology	GO:0000781	1	31	0.270961	0.357873	DYDC1	http://amigo.geneontology.org/amigo/term/GO:0000781
lipopolysaccharide-mediated signaling pathway	Gene Ontology	GO:0031663	1	31	0.270961	0.357873	RIPK2	http://amigo.geneontology.org/amigo/term/GO:0031663
embryonic forelimb morphogenesis	Gene Ontology	GO:0035115	1	31	0.270961	0.357873	MSX2	http://amigo.geneontology.org/amigo/term/GO:0035115
aggresome	Gene Ontology	GO:0016235	1	31	0.270961	0.357873	HDAC6	http://amigo.geneontology.org/amigo/term/GO:0016235
chemoattractant activity	Gene Ontology	GO:0042056	1	32	0.278129	0.362675	COLEC10	http://amigo.geneontology.org/amigo/term/GO:0042056
receptor internalization	Gene Ontology	GO:0031623	1	32	0.278129	0.362675	CD9	http://amigo.geneontology.org/amigo/term/GO:0031623
negative regulation of phosphoprotein phosphatase activity	Gene Ontology	GO:0032515	1	32	0.278129	0.362675	PHACTR2	http://amigo.geneontology.org/amigo/term/GO:0032515
lipopolysaccharide binding	Gene Ontology	GO:0001530	1	32	0.278129	0.362675	LTF	http://amigo.geneontology.org/amigo/term/GO:0001530
symporter activity	Gene Ontology	GO:0015293	1	32	0.278129	0.362675	SLC16A1	http://amigo.geneontology.org/amigo/term/GO:0015293
Hsp90 protein binding	Gene Ontology	GO:0051879	1	32	0.278129	0.362675	HDAC6	http://amigo.geneontology.org/amigo/term/GO:0051879
Cul3-RING ubiquitin ligase complex	Gene Ontology	GO:0031463	1	32	0.278129	0.362675	KLHL42	http://amigo.geneontology.org/amigo/term/GO:0031463
positive regulation of bone mineralization	Gene Ontology	GO:0030501	1	32	0.278129	0.362675	TGFB3	http://amigo.geneontology.org/amigo/term/GO:0030501
protein kinase B signaling	Gene Ontology	GO:0043491	1	32	0.278129	0.362675	TYRO3	http://amigo.geneontology.org/amigo/term/GO:0043491
regulation of mitotic cell cycle	Gene Ontology	GO:0007346	1	32	0.278129	0.362675	TTC28	http://amigo.geneontology.org/amigo/term/GO:0007346
non-membrane spanning protein tyrosine kinase activity	Gene Ontology	GO:0004715	1	32	0.278129	0.362675	RIPK2	http://amigo.geneontology.org/amigo/term/GO:0004715
cytokine-mediated signaling pathway	Gene Ontology	GO:0019221	2	104	0.279463	0.36349	STAT2|IL23R	http://amigo.geneontology.org/amigo/term/GO:0019221
heparin binding	Gene Ontology	GO:0008201	2	104	0.279463	0.36349	NAV2|LTF	http://amigo.geneontology.org/amigo/term/GO:0008201
structural molecule activity	Gene Ontology	GO:0005198	2	105	0.283097	0.367573	KRT9|PSMD13	http://amigo.geneontology.org/amigo/term/GO:0005198
negative regulation of transcription by RNA polymerase II	Gene Ontology	GO:0000122	8	625	0.284645	0.367573	ZNF668|ID1|ZNF25|ELK3|NKAP|DACH1|MSX2|DACT1	http://amigo.geneontology.org/amigo/term/GO:0000122
single fertilization	Gene Ontology	GO:0007338	1	33	0.285227	0.367573	CD9	http://amigo.geneontology.org/amigo/term/GO:0007338
one-carbon metabolic process	Gene Ontology	GO:0006730	1	33	0.285227	0.367573	SFXN1	http://amigo.geneontology.org/amigo/term/GO:0006730
rRNA binding	Gene Ontology	GO:0019843	1	33	0.285227	0.367573	RPL23A	http://amigo.geneontology.org/amigo/term/GO:0019843
motor activity	Gene Ontology	GO:0003774	1	33	0.285227	0.367573	MYO10	http://amigo.geneontology.org/amigo/term/GO:0003774
negative regulation of catalytic activity	Gene Ontology	GO:0043086	1	33	0.285227	0.367573	PPP1R12A	http://amigo.geneontology.org/amigo/term/GO:0043086
ephrin receptor signaling pathway	Gene Ontology	GO:0048013	1	33	0.285227	0.367573	GIT1	http://amigo.geneontology.org/amigo/term/GO:0048013
neuron development	Gene Ontology	GO:0048666	1	33	0.285227	0.367573	ATP8A2	http://amigo.geneontology.org/amigo/term/GO:0048666
long-term synaptic potentiation	Gene Ontology	GO:0060291	1	33	0.285227	0.367573	RGS14	http://amigo.geneontology.org/amigo/term/GO:0060291
microtubule binding	Gene Ontology	GO:0008017	3	188	0.28952	0.372793	RGS14|KIF26B|HDAC6	http://amigo.geneontology.org/amigo/term/GO:0008017
circadian rhythm	Gene Ontology	GO:0007623	1	34	0.292256	0.373196	NDUFA9	http://amigo.geneontology.org/amigo/term/GO:0007623
response to insulin	Gene Ontology	GO:0032868	1	34	0.292256	0.373196	KBTBD2	http://amigo.geneontology.org/amigo/term/GO:0032868
nuclear inner membrane	Gene Ontology	GO:0005637	1	34	0.292256	0.373196	ITPR1	http://amigo.geneontology.org/amigo/term/GO:0005637
negative regulation of cold-induced thermogenesis	Gene Ontology	GO:0120163	1	34	0.292256	0.373196	ID1	http://amigo.geneontology.org/amigo/term/GO:0120163
sperm flagellum	Gene Ontology	GO:0036126	1	34	0.292256	0.373196	ABHD2	http://amigo.geneontology.org/amigo/term/GO:0036126
drug binding	Gene Ontology	GO:0008144	1	34	0.292256	0.373196	CHKA	http://amigo.geneontology.org/amigo/term/GO:0008144
positive regulation of protein-containing complex assembly	Gene Ontology	GO:0031334	1	34	0.292256	0.373196	BAX	http://amigo.geneontology.org/amigo/term/GO:0031334
small-subunit processome	Gene Ontology	GO:0032040	1	34	0.292256	0.373196	DCAF13	http://amigo.geneontology.org/amigo/term/GO:0032040
G1/S transition of mitotic cell cycle	Gene Ontology	GO:0000082	1	34	0.292256	0.373196	CAMK2G	http://amigo.geneontology.org/amigo/term/GO:0000082
magnesium ion binding	Gene Ontology	GO:0000287	3	190	0.294861	0.375899	ATP8A2|SUCLG2|PGM1	http://amigo.geneontology.org/amigo/term/GO:0000287
cytoskeleton	Gene Ontology	GO:0005856	3	190	0.294861	0.375899	PSTPIP2|TNS1|RIPK2	http://amigo.geneontology.org/amigo/term/GO:0005856
positive regulation of tumor necrosis factor production	Gene Ontology	GO:0032760	1	35	0.299216	0.380192	RIPK2	http://amigo.geneontology.org/amigo/term/GO:0032760
RNA helicase activity	Gene Ontology	GO:0003724	1	35	0.299216	0.380192	EIF4A2	http://amigo.geneontology.org/amigo/term/GO:0003724
lipid transport	Gene Ontology	GO:0006869	1	35	0.299216	0.380192	PLEKHA8	http://amigo.geneontology.org/amigo/term/GO:0006869
phosphotyrosine residue binding	Gene Ontology	GO:0001784	1	35	0.299216	0.380192	VAV2	http://amigo.geneontology.org/amigo/term/GO:0001784
neuron projection morphogenesis	Gene Ontology	GO:0048812	1	36	0.306108	0.386398	DTNBP1	http://amigo.geneontology.org/amigo/term/GO:0048812
cellular response to UV	Gene Ontology	GO:0034644	1	36	0.306108	0.386398	CDC25A	http://amigo.geneontology.org/amigo/term/GO:0034644
visual learning	Gene Ontology	GO:0008542	1	36	0.306108	0.386398	DDHD2	http://amigo.geneontology.org/amigo/term/GO:0008542
liver development	Gene Ontology	GO:0001889	1	36	0.306108	0.386398	JUN	http://amigo.geneontology.org/amigo/term/GO:0001889
nervous system process	Gene Ontology	GO:0050877	1	36	0.306108	0.386398	CHRNA5	http://amigo.geneontology.org/amigo/term/GO:0050877
response to exogenous dsRNA	Gene Ontology	GO:0043330	1	36	0.306108	0.386398	RIPK2	http://amigo.geneontology.org/amigo/term/GO:0043330
positive regulation of gene expression	Gene Ontology	GO:0010628	3	195	0.308239	0.388748	RBM4B|ID1|DTNBP1	http://amigo.geneontology.org/amigo/term/GO:0010628
mRNA splicing, via spliceosome	Gene Ontology	GO:0000398	2	112	0.308474	0.388748	SNRPB|RSRC1	http://amigo.geneontology.org/amigo/term/GO:0000398
heart development	Gene Ontology	GO:0007507	2	113	0.312087	0.390214	ID1|SOX17	http://amigo.geneontology.org/amigo/term/GO:0007507
protein autophosphorylation	Gene Ontology	GO:0046777	2	113	0.312087	0.390214	CAMK2G|TYRO3	http://amigo.geneontology.org/amigo/term/GO:0046777
brush border	Gene Ontology	GO:0005903	1	37	0.312932	0.390214	SLC34A2	http://amigo.geneontology.org/amigo/term/GO:0005903
anatomical structure morphogenesis	Gene Ontology	GO:0009653	1	37	0.312932	0.390214	SOX17	http://amigo.geneontology.org/amigo/term/GO:0009653
collagen fibril organization	Gene Ontology	GO:0030199	1	37	0.312932	0.390214	LOXL4	http://amigo.geneontology.org/amigo/term/GO:0030199
protein-macromolecule adaptor activity	Gene Ontology	GO:0030674	1	37	0.312932	0.390214	JCHAIN	http://amigo.geneontology.org/amigo/term/GO:0030674
cytokine receptor activity	Gene Ontology	GO:0004896	1	37	0.312932	0.390214	IL23R	http://amigo.geneontology.org/amigo/term/GO:0004896
negative regulation of osteoblast differentiation	Gene Ontology	GO:0045668	1	37	0.312932	0.390214	ID1	http://amigo.geneontology.org/amigo/term/GO:0045668
axon guidance	Gene Ontology	GO:0007411	2	115	0.3193	0.395438	NGFR|UNC5D	http://amigo.geneontology.org/amigo/term/GO:0007411
damaged DNA binding	Gene Ontology	GO:0003684	1	38	0.319689	0.395438	XPC	http://amigo.geneontology.org/amigo/term/GO:0003684
cellular response to drug	Gene Ontology	GO:0035690	1	38	0.319689	0.395438	PPP1R12A	http://amigo.geneontology.org/amigo/term/GO:0035690
Rho protein signal transduction	Gene Ontology	GO:0007266	1	38	0.319689	0.395438	NGFR	http://amigo.geneontology.org/amigo/term/GO:0007266
antimicrobial humoral immune response mediated by antimicrobial peptide	Gene Ontology	GO:0061844	1	38	0.319689	0.395438	LTF	http://amigo.geneontology.org/amigo/term/GO:0061844
cellular response to hydrogen peroxide	Gene Ontology	GO:0070301	1	38	0.319689	0.395438	HDAC6	http://amigo.geneontology.org/amigo/term/GO:0070301
positive regulation of autophagy	Gene Ontology	GO:0010508	1	38	0.319689	0.395438	TRIM65	http://amigo.geneontology.org/amigo/term/GO:0010508
cortical actin cytoskeleton	Gene Ontology	GO:0030864	1	39	0.32638	0.400959	COTL1	http://amigo.geneontology.org/amigo/term/GO:0030864
axon cytoplasm	Gene Ontology	GO:1904115	1	39	0.32638	0.400959	DTNBP1	http://amigo.geneontology.org/amigo/term/GO:1904115
cell redox homeostasis	Gene Ontology	GO:0045454	1	39	0.32638	0.400959	DNAJC10	http://amigo.geneontology.org/amigo/term/GO:0045454
lateral plasma membrane	Gene Ontology	GO:0016328	1	39	0.32638	0.400959	NKD2	http://amigo.geneontology.org/amigo/term/GO:0016328
molecular_function	Gene Ontology	GO:0003674	1	39	0.32638	0.400959	RPL23A	http://amigo.geneontology.org/amigo/term/GO:0003674
positive regulation of stress fiber assembly	Gene Ontology	GO:0051496	1	39	0.32638	0.400959	TGFB3	http://amigo.geneontology.org/amigo/term/GO:0051496
extracellular matrix organization	Gene Ontology	GO:0030198	2	117	0.326495	0.400959	ADAMTSL1|GFOD2	http://amigo.geneontology.org/amigo/term/GO:0030198
translational initiation	Gene Ontology	GO:0006413	1	40	0.333005	0.405718	EIF4A2	http://amigo.geneontology.org/amigo/term/GO:0006413
myosin complex	Gene Ontology	GO:0016459	1	40	0.333005	0.405718	MYO10	http://amigo.geneontology.org/amigo/term/GO:0016459
cellular response to mechanical stimulus	Gene Ontology	GO:0071260	1	40	0.333005	0.405718	TLR7	http://amigo.geneontology.org/amigo/term/GO:0071260
transmembrane receptor protein tyrosine kinase activity	Gene Ontology	GO:0004714	1	40	0.333005	0.405718	TYRO3	http://amigo.geneontology.org/amigo/term/GO:0004714
response to virus	Gene Ontology	GO:0009615	1	40	0.333005	0.405718	LCN2	http://amigo.geneontology.org/amigo/term/GO:0009615
mitochondrial translation	Gene Ontology	GO:0032543	1	40	0.333005	0.405718	MRPS24	http://amigo.geneontology.org/amigo/term/GO:0032543
double-strand break repair	Gene Ontology	GO:0006302	1	40	0.333005	0.405718	RAD21	http://amigo.geneontology.org/amigo/term/GO:0006302
humoral immune response	Gene Ontology	GO:0006959	1	40	0.333005	0.405718	JCHAIN	http://amigo.geneontology.org/amigo/term/GO:0006959
histone binding	Gene Ontology	GO:0042393	2	119	0.33367	0.406207	SSRP1|BAZ2A	http://amigo.geneontology.org/amigo/term/GO:0042393
RNA polymerase II transcription regulatory region sequence-specific DNA binding	Gene Ontology	GO:0000977	3	205	0.335043	0.407556	ZNF25|PHOX2A|MSX2	http://amigo.geneontology.org/amigo/term/GO:0000977
RNA polymerase II activating transcription factor binding	Gene Ontology	GO:0001102	1	41	0.339566	0.411433	JUN	http://amigo.geneontology.org/amigo/term/GO:0001102
transcription repressor complex	Gene Ontology	GO:0017053	1	41	0.339566	0.411433	JUN	http://amigo.geneontology.org/amigo/term/GO:0017053
regulation of autophagy	Gene Ontology	GO:0010506	1	41	0.339566	0.411433	DEPP1	http://amigo.geneontology.org/amigo/term/GO:0010506
promoter-specific chromatin binding	Gene Ontology	GO:1990841	1	41	0.339566	0.411433	WDR13	http://amigo.geneontology.org/amigo/term/GO:1990841
sequence-specific DNA binding	Gene Ontology	GO:0043565	3	208	0.343081	0.415365	ZNF25|ZBTB49|SOX17	http://amigo.geneontology.org/amigo/term/GO:0043565
positive regulation of translation	Gene Ontology	GO:0045727	1	42	0.346062	0.417661	NAT10	http://amigo.geneontology.org/amigo/term/GO:0045727
ribosome binding	Gene Ontology	GO:0043022	1	42	0.346062	0.417661	GCN1	http://amigo.geneontology.org/amigo/term/GO:0043022
autophagosome assembly	Gene Ontology	GO:0000045	1	42	0.346062	0.417661	STX12	http://amigo.geneontology.org/amigo/term/GO:0000045
cellular response to amino acid stimulus	Gene Ontology	GO:0071230	1	42	0.346062	0.417661	LAMTOR3	http://amigo.geneontology.org/amigo/term/GO:0071230
lamellipodium	Gene Ontology	GO:0030027	2	124	0.351507	0.421788	MYO10|TESC	http://amigo.geneontology.org/amigo/term/GO:0030027
kidney development	Gene Ontology	GO:0001822	1	43	0.352494	0.421788	RRM2B	http://amigo.geneontology.org/amigo/term/GO:0001822
photoreceptor inner segment	Gene Ontology	GO:0001917	1	43	0.352494	0.421788	GUK1	http://amigo.geneontology.org/amigo/term/GO:0001917
protein self-association	Gene Ontology	GO:0043621	1	43	0.352494	0.421788	ID1	http://amigo.geneontology.org/amigo/term/GO:0043621
calcium-dependent phospholipid binding	Gene Ontology	GO:0005544	1	43	0.352494	0.421788	CPNE2	http://amigo.geneontology.org/amigo/term/GO:0005544
chromosome segregation	Gene Ontology	GO:0007059	1	43	0.352494	0.421788	RGS14	http://amigo.geneontology.org/amigo/term/GO:0007059
regulation of GTPase activity	Gene Ontology	GO:0043087	1	43	0.352494	0.421788	VAV2	http://amigo.geneontology.org/amigo/term/GO:0043087
extrinsic component of cytoplasmic side of plasma membrane	Gene Ontology	GO:0031234	1	43	0.352494	0.421788	GRAMD1A	http://amigo.geneontology.org/amigo/term/GO:0031234
cell-cell junction	Gene Ontology	GO:0005911	2	125	0.355055	0.424522	DNMBP|NGFR	http://amigo.geneontology.org/amigo/term/GO:0005911
vasculogenesis	Gene Ontology	GO:0001570	1	44	0.358864	0.426099	SOX17	http://amigo.geneontology.org/amigo/term/GO:0001570
actin cytoskeleton reorganization	Gene Ontology	GO:0031532	1	44	0.358864	0.426099	DTNBP1	http://amigo.geneontology.org/amigo/term/GO:0031532
heart looping	Gene Ontology	GO:0001947	1	44	0.358864	0.426099	SOX17	http://amigo.geneontology.org/amigo/term/GO:0001947
cysteine-type endopeptidase activity	Gene Ontology	GO:0004197	1	44	0.358864	0.426099	USP15	http://amigo.geneontology.org/amigo/term/GO:0004197
regulation of protein localization	Gene Ontology	GO:0032880	1	44	0.358864	0.426099	PLEKHM2	http://amigo.geneontology.org/amigo/term/GO:0032880
phagocytosis	Gene Ontology	GO:0006909	1	44	0.358864	0.426099	TYRO3	http://amigo.geneontology.org/amigo/term/GO:0006909
negative regulation of protein phosphorylation	Gene Ontology	GO:0001933	1	44	0.358864	0.426099	ZBED3	http://amigo.geneontology.org/amigo/term/GO:0001933
cellular protein localization	Gene Ontology	GO:0034613	1	44	0.358864	0.426099	LAMTOR3	http://amigo.geneontology.org/amigo/term/GO:0034613
integral component of plasma membrane	Gene Ontology	GO:0005887	8	677	0.360136	0.42728	LRRC8E|SLC16A1|SLC2A4|ASIC1|SLC16A7|CHRNA5|CD9|TYRO3	http://amigo.geneontology.org/amigo/term/GO:0005887
negative regulation of protein kinase activity	Gene Ontology	GO:0006469	1	45	0.365171	0.43126	DTNBP1	http://amigo.geneontology.org/amigo/term/GO:0006469
ossification	Gene Ontology	GO:0001503	1	45	0.365171	0.43126	LTF	http://amigo.geneontology.org/amigo/term/GO:0001503
negative regulation of ERK1 and ERK2 cascade	Gene Ontology	GO:0070373	1	45	0.365171	0.43126	SPRY1	http://amigo.geneontology.org/amigo/term/GO:0070373
microtubule motor activity	Gene Ontology	GO:0003777	1	45	0.365171	0.43126	KIF26B	http://amigo.geneontology.org/amigo/term/GO:0003777
cell-cell signaling	Gene Ontology	GO:0007267	1	45	0.365171	0.43126	GJC1	http://amigo.geneontology.org/amigo/term/GO:0007267
iron ion binding	Gene Ontology	GO:0005506	2	128	0.365657	0.431504	LTF|LCN2	http://amigo.geneontology.org/amigo/term/GO:0005506
defense response to Gram-negative bacterium	Gene Ontology	GO:0050829	1	46	0.371416	0.434966	LTF	http://amigo.geneontology.org/amigo/term/GO:0050829
RNA polymerase II transcription factor binding	Gene Ontology	GO:0001085	1	46	0.371416	0.434966	DACT1	http://amigo.geneontology.org/amigo/term/GO:0001085
photoreceptor outer segment	Gene Ontology	GO:0001750	1	46	0.371416	0.434966	GNAT2	http://amigo.geneontology.org/amigo/term/GO:0001750
translation initiation factor activity	Gene Ontology	GO:0003743	1	46	0.371416	0.434966	EIF4A2	http://amigo.geneontology.org/amigo/term/GO:0003743
chromatin organization	Gene Ontology	GO:0006325	1	46	0.371416	0.434966	HIST1H2AC	http://amigo.geneontology.org/amigo/term/GO:0006325
spliceosomal complex	Gene Ontology	GO:0005681	1	46	0.371416	0.434966	ALYREF	http://amigo.geneontology.org/amigo/term/GO:0005681
U2-type precatalytic spliceosome	Gene Ontology	GO:0071005	1	46	0.371416	0.434966	SNRPB	http://amigo.geneontology.org/amigo/term/GO:0071005
blood coagulation	Gene Ontology	GO:0007596	1	46	0.371416	0.434966	TFPI	http://amigo.geneontology.org/amigo/term/GO:0007596
synaptic vesicle membrane	Gene Ontology	GO:0030672	1	46	0.371416	0.434966	DTNBP1	http://amigo.geneontology.org/amigo/term/GO:0030672
defense response to virus	Gene Ontology	GO:0051607	2	130	0.372689	0.436125	STAT2|TLR7	http://amigo.geneontology.org/amigo/term/GO:0051607
cell differentiation	Gene Ontology	GO:0030154	4	312	0.376228	0.43854	ELK3|SPATA46|ID1|SOX17	http://amigo.geneontology.org/amigo/term/GO:0030154
epithelial cell differentiation	Gene Ontology	GO:0030855	1	47	0.3776	0.43854	PTER	http://amigo.geneontology.org/amigo/term/GO:0030855
positive regulation of catalytic activity	Gene Ontology	GO:0043085	1	47	0.3776	0.43854	DCP1B	http://amigo.geneontology.org/amigo/term/GO:0043085
regulation of catalytic activity	Gene Ontology	GO:0050790	1	47	0.3776	0.43854	HSPH1	http://amigo.geneontology.org/amigo/term/GO:0050790
calcium ion transport	Gene Ontology	GO:0006816	1	47	0.3776	0.43854	CAMK2G	http://amigo.geneontology.org/amigo/term/GO:0006816
negative regulation of transforming growth factor beta receptor signaling pathway	Gene Ontology	GO:0030512	1	47	0.3776	0.43854	SPRY1	http://amigo.geneontology.org/amigo/term/GO:0030512
endocytosis	Gene Ontology	GO:0006897	2	132	0.379688	0.440633	GAPVD1|LOXL4	http://amigo.geneontology.org/amigo/term/GO:0006897
scavenger receptor activity	Gene Ontology	GO:0005044	1	48	0.383723	0.443311	LOXL4	http://amigo.geneontology.org/amigo/term/GO:0005044
collagen trimer	Gene Ontology	GO:0005581	1	48	0.383723	0.443311	COLEC10	http://amigo.geneontology.org/amigo/term/GO:0005581
endoplasmic reticulum lumen	Gene Ontology	GO:0005788	1	48	0.383723	0.443311	DNAJC10	http://amigo.geneontology.org/amigo/term/GO:0005788
positive regulation of ERK1 and ERK2 cascade	Gene Ontology	GO:0070374	2	134	0.386655	0.446029	RIPK2|JUN	http://amigo.geneontology.org/amigo/term/GO:0070374
innate immune response	Gene Ontology	GO:0045087	3	225	0.388393	0.447629	LCN2|RIPK2|JCHAIN	http://amigo.geneontology.org/amigo/term/GO:0045087
cellular response to starvation	Gene Ontology	GO:0009267	1	49	0.389786	0.447629	RALB	http://amigo.geneontology.org/amigo/term/GO:0009267
substrate adhesion-dependent cell spreading	Gene Ontology	GO:0034446	1	49	0.389786	0.447629	TYRO3	http://amigo.geneontology.org/amigo/term/GO:0034446
cytoplasmic microtubule	Gene Ontology	GO:0005881	1	49	0.389786	0.447629	HDAC6	http://amigo.geneontology.org/amigo/term/GO:0005881
positive regulation of endothelial cell proliferation	Gene Ontology	GO:0001938	1	49	0.389786	0.447629	JUN	http://amigo.geneontology.org/amigo/term/GO:0001938
positive regulation of peptidyl-tyrosine phosphorylation	Gene Ontology	GO:0050731	1	50	0.39579	0.453509	RIPK2	http://amigo.geneontology.org/amigo/term/GO:0050731
protein deubiquitination	Gene Ontology	GO:0016579	1	51	0.401735	0.457598	USP15	http://amigo.geneontology.org/amigo/term/GO:0016579
positive regulation of NIK/NF-kappaB signaling	Gene Ontology	GO:1901224	1	51	0.401735	0.457598	TLR7	http://amigo.geneontology.org/amigo/term/GO:1901224
positive regulation of protein catabolic process	Gene Ontology	GO:0045732	1	51	0.401735	0.457598	SOX17	http://amigo.geneontology.org/amigo/term/GO:0045732
regulation of actin cytoskeleton organization	Gene Ontology	GO:0032956	1	51	0.401735	0.457598	TAOK2	http://amigo.geneontology.org/amigo/term/GO:0032956
mRNA 3'-UTR binding	Gene Ontology	GO:0003730	1	51	0.401735	0.457598	ZNF385A	http://amigo.geneontology.org/amigo/term/GO:0003730
mitochondrial inner membrane	Gene Ontology	GO:0005743	3	231	0.404224	0.459752	MRPS24|SLC25A26|MRPL1	http://amigo.geneontology.org/amigo/term/GO:0005743
memory	Gene Ontology	GO:0007613	1	52	0.407622	0.460894	ASIC1	http://amigo.geneontology.org/amigo/term/GO:0007613
molecular adaptor activity	Gene Ontology	GO:0060090	1	52	0.407622	0.460894	LAMTOR3	http://amigo.geneontology.org/amigo/term/GO:0060090
neurotransmitter receptor activity	Gene Ontology	GO:0030594	1	52	0.407622	0.460894	CHRNA5	http://amigo.geneontology.org/amigo/term/GO:0030594
DNA duplex unwinding	Gene Ontology	GO:0032508	1	52	0.407622	0.460894	POLQ	http://amigo.geneontology.org/amigo/term/GO:0032508
intermediate filament	Gene Ontology	GO:0005882	1	52	0.407622	0.460894	KRT9	http://amigo.geneontology.org/amigo/term/GO:0005882
negative regulation of translation	Gene Ontology	GO:0017148	1	52	0.407622	0.460894	SYNCRIP	http://amigo.geneontology.org/amigo/term/GO:0017148
chromosome	Gene Ontology	GO:0005694	1	53	0.413451	0.467142	TADA2A	http://amigo.geneontology.org/amigo/term/GO:0005694
nucleic acid binding	Gene Ontology	GO:0003676	3	235	0.414713	0.468224	PAN2|TRMT11|ZNF197	http://amigo.geneontology.org/amigo/term/GO:0003676
external side of plasma membrane	Gene Ontology	GO:0009897	3	236	0.417326	0.470829	SLC2A4|CD9|IL23R	http://amigo.geneontology.org/amigo/term/GO:0009897
cell cycle arrest	Gene Ontology	GO:0007050	1	54	0.419222	0.471243	ZBTB49	http://amigo.geneontology.org/amigo/term/GO:0007050
chromatin DNA binding	Gene Ontology	GO:0031490	1	54	0.419222	0.471243	NKAP	http://amigo.geneontology.org/amigo/term/GO:0031490
cellular response to hypoxia	Gene Ontology	GO:0071456	1	54	0.419222	0.471243	EGLN1	http://amigo.geneontology.org/amigo/term/GO:0071456
perikaryon	Gene Ontology	GO:0043204	1	54	0.419222	0.471243	HDAC6	http://amigo.geneontology.org/amigo/term/GO:0043204
p53 binding	Gene Ontology	GO:0002039	1	54	0.419222	0.471243	ZNF385A	http://amigo.geneontology.org/amigo/term/GO:0002039
PDZ domain binding	Gene Ontology	GO:0030165	1	55	0.424938	0.477319	TBC1D10A	http://amigo.geneontology.org/amigo/term/GO:0030165
roof of mouth development	Gene Ontology	GO:0060021	1	56	0.430597	0.481568	INSIG1	http://amigo.geneontology.org/amigo/term/GO:0060021
osteoblast differentiation	Gene Ontology	GO:0001649	1	56	0.430597	0.481568	MSX2	http://amigo.geneontology.org/amigo/term/GO:0001649
kinase binding	Gene Ontology	GO:0019900	1	56	0.430597	0.481568	TTC28	http://amigo.geneontology.org/amigo/term/GO:0019900
double-stranded RNA binding	Gene Ontology	GO:0003725	1	57	0.4362	0.487481	TLR7	http://amigo.geneontology.org/amigo/term/GO:0003725
Schaffer collateral - CA1 synapse	Gene Ontology	GO:0098685	1	58	0.441749	0.491897	ITPR1	http://amigo.geneontology.org/amigo/term/GO:0098685
GDP binding	Gene Ontology	GO:0019003	1	58	0.441749	0.491897	RALB	http://amigo.geneontology.org/amigo/term/GO:0019003
protein phosphatase binding	Gene Ontology	GO:0019903	1	59	0.447243	0.495864	ANAPC7	http://amigo.geneontology.org/amigo/term/GO:0019903
neuromuscular junction	Gene Ontology	GO:0031594	1	59	0.447243	0.495864	CHRND	http://amigo.geneontology.org/amigo/term/GO:0031594
central nervous system development	Gene Ontology	GO:0007417	1	59	0.447243	0.495864	NGFR	http://amigo.geneontology.org/amigo/term/GO:0007417
ubiquitin binding	Gene Ontology	GO:0043130	1	59	0.447243	0.495864	HDAC6	http://amigo.geneontology.org/amigo/term/GO:0043130
spindle	Gene Ontology	GO:0005819	1	60	0.452684	0.500454	RGS14	http://amigo.geneontology.org/amigo/term/GO:0005819
cellular calcium ion homeostasis	Gene Ontology	GO:0006874	1	61	0.458071	0.50496	GRIK2	http://amigo.geneontology.org/amigo/term/GO:0006874
T cell receptor signaling pathway	Gene Ontology	GO:0050852	1	61	0.458071	0.50496	RIPK2	http://amigo.geneontology.org/amigo/term/GO:0050852
late endosome membrane	Gene Ontology	GO:0031902	1	61	0.458071	0.50496	WDR91	http://amigo.geneontology.org/amigo/term/GO:0031902
response to lipopolysaccharide	Gene Ontology	GO:0032496	1	62	0.463405	0.509381	IL23R	http://amigo.geneontology.org/amigo/term/GO:0032496
chromatin remodeling	Gene Ontology	GO:0006338	1	62	0.463405	0.509381	TADA2A	http://amigo.geneontology.org/amigo/term/GO:0006338
immune response	Gene Ontology	GO:0006955	2	158	0.467249	0.513241	TLR7|BOLA-DQB	http://amigo.geneontology.org/amigo/term/GO:0006955
regulation of alternative mRNA splicing, via spliceosome	Gene Ontology	GO:0000381	1	63	0.468687	0.513358	RBM4B	http://amigo.geneontology.org/amigo/term/GO:0000381
post-embryonic development	Gene Ontology	GO:0009791	1	63	0.468687	0.513358	ITPR1	http://amigo.geneontology.org/amigo/term/GO:0009791
negative regulation of apoptotic process	Gene Ontology	GO:0043066	3	256	0.468689	0.513358	MSX2|LTF|ID1	http://amigo.geneontology.org/amigo/term/GO:0043066
protein import into nucleus	Gene Ontology	GO:0006606	1	64	0.473917	0.516147	IPO4	http://amigo.geneontology.org/amigo/term/GO:0006606
positive regulation of DNA-binding transcription factor activity	Gene Ontology	GO:0051091	1	64	0.473917	0.516147	PPRC1	http://amigo.geneontology.org/amigo/term/GO:0051091
spermatid development	Gene Ontology	GO:0007286	1	64	0.473917	0.516147	UBE2J1	http://amigo.geneontology.org/amigo/term/GO:0007286
kinetochore	Gene Ontology	GO:0000776	1	64	0.473917	0.516147	PPP1R12A	http://amigo.geneontology.org/amigo/term/GO:0000776
ubiquitin ligase complex	Gene Ontology	GO:0000151	1	64	0.473917	0.516147	IKBKG	http://amigo.geneontology.org/amigo/term/GO:0000151
cell-matrix adhesion	Gene Ontology	GO:0007160	1	64	0.473917	0.516147	ITGB5	http://amigo.geneontology.org/amigo/term/GO:0007160
fat cell differentiation	Gene Ontology	GO:0045444	1	65	0.479095	0.519949	FAM120B	http://amigo.geneontology.org/amigo/term/GO:0045444
positive regulation of cold-induced thermogenesis	Gene Ontology	GO:0120162	1	65	0.479095	0.519949	LCN2	http://amigo.geneontology.org/amigo/term/GO:0120162
early endosome membrane	Gene Ontology	GO:0031901	1	65	0.479095	0.519949	WDR91	http://amigo.geneontology.org/amigo/term/GO:0031901
peroxisome	Gene Ontology	GO:0005777	1	66	0.484223	0.524405	DEPP1	http://amigo.geneontology.org/amigo/term/GO:0005777
nuclear matrix	Gene Ontology	GO:0016363	1	66	0.484223	0.524405	RAD21	http://amigo.geneontology.org/amigo/term/GO:0016363
defense response to Gram-positive bacterium	Gene Ontology	GO:0050830	1	66	0.484223	0.524405	RIPK2	http://amigo.geneontology.org/amigo/term/GO:0050830
chaperone binding	Gene Ontology	GO:0051087	1	67	0.489301	0.528418	CDC25A	http://amigo.geneontology.org/amigo/term/GO:0051087
negative regulation of transcription, DNA-templated	Gene Ontology	GO:0045892	3	265	0.491146	0.530038	ELMSAN1|ZHX3|MSX2	http://amigo.geneontology.org/amigo/term/GO:0045892
microtubule	Gene Ontology	GO:0005874	2	167	0.495833	0.534722	HSPH1|KIF26B	http://amigo.geneontology.org/amigo/term/GO:0005874
regulation of cell migration	Gene Ontology	GO:0030334	1	69	0.499307	0.537716	TTBK2	http://amigo.geneontology.org/amigo/term/GO:0030334
integrin-mediated signaling pathway	Gene Ontology	GO:0007229	1	69	0.499307	0.537716	ITGB5	http://amigo.geneontology.org/amigo/term/GO:0007229
transcription, DNA-templated	Gene Ontology	GO:0006351	1	70	0.504237	0.542645	PLAG1	http://amigo.geneontology.org/amigo/term/GO:0006351
signaling receptor binding	Gene Ontology	GO:0005102	2	171	0.508222	0.546551	RIPK2|LTF	http://amigo.geneontology.org/amigo/term/GO:0005102
multicellular organism development	Gene Ontology	GO:0007275	2	172	0.511288	0.549081	TYRO3|RAD21	http://amigo.geneontology.org/amigo/term/GO:0007275
centrosome	Gene Ontology	GO:0005813	4	375	0.512257	0.549739	DCAF13|RGS14|PLAG1|PPP1R12A	http://amigo.geneontology.org/amigo/term/GO:0005813
hydrolase activity	Gene Ontology	GO:0016787	1	74	0.523476	0.559829	DCP1B	http://amigo.geneontology.org/amigo/term/GO:0016787
unfolded protein binding	Gene Ontology	GO:0051082	1	74	0.523476	0.559829	UGGT2	http://amigo.geneontology.org/amigo/term/GO:0051082
protein folding	Gene Ontology	GO:0006457	1	74	0.523476	0.559829	PPIL6	http://amigo.geneontology.org/amigo/term/GO:0006457
chromatin	Gene Ontology	GO:0000785	1	75	0.528169	0.563283	RAD21	http://amigo.geneontology.org/amigo/term/GO:0000785
Z disc	Gene Ontology	GO:0030018	1	75	0.528169	0.563283	PPP1R12A	http://amigo.geneontology.org/amigo/term/GO:0030018
mitochondrial outer membrane	Gene Ontology	GO:0005741	1	75	0.528169	0.563283	BAX	http://amigo.geneontology.org/amigo/term/GO:0005741
endoplasmic reticulum to Golgi vesicle-mediated transport	Gene Ontology	GO:0006888	1	76	0.532815	0.566277	ZW10	http://amigo.geneontology.org/amigo/term/GO:0006888
cellular response to tumor necrosis factor	Gene Ontology	GO:0071356	1	76	0.532815	0.566277	SLC2A4	http://amigo.geneontology.org/amigo/term/GO:0071356
regulation of apoptotic process	Gene Ontology	GO:0042981	1	77	0.537416	0.57038	RBM25	http://amigo.geneontology.org/amigo/term/GO:0042981
transmembrane receptor protein tyrosine kinase signaling pathway	Gene Ontology	GO:0007169	1	78	0.541972	0.574423	TYRO3	http://amigo.geneontology.org/amigo/term/GO:0007169
Wnt signaling pathway	Gene Ontology	GO:0016055	1	79	0.546483	0.577614	NKD2	http://amigo.geneontology.org/amigo/term/GO:0016055
transmembrane transporter activity	Gene Ontology	GO:0022857	1	79	0.546483	0.577614	SFXN1	http://amigo.geneontology.org/amigo/term/GO:0022857
response to bacterium	Gene Ontology	GO:0009617	1	79	0.546483	0.577614	VEGFD	http://amigo.geneontology.org/amigo/term/GO:0009617
protein tyrosine phosphatase activity	Gene Ontology	GO:0004725	1	79	0.546483	0.577614	MTM1	http://amigo.geneontology.org/amigo/term/GO:0004725
multicellular organism growth	Gene Ontology	GO:0035264	1	80	0.55095	0.581936	PLAG1	http://amigo.geneontology.org/amigo/term/GO:0035264
regulation of cell cycle	Gene Ontology	GO:0051726	1	81	0.555372	0.586205	JUN	http://amigo.geneontology.org/amigo/term/GO:0051726
neuron projection development	Gene Ontology	GO:0031175	1	82	0.559752	0.589212	DTNBP1	http://amigo.geneontology.org/amigo/term/GO:0031175
cellular response to leukemia inhibitory factor	Gene Ontology	GO:1990830	1	82	0.559752	0.589212	SOX17	http://amigo.geneontology.org/amigo/term/GO:1990830
anterior/posterior pattern specification	Gene Ontology	GO:0009952	1	82	0.559752	0.589212	MSX2	http://amigo.geneontology.org/amigo/term/GO:0009952
defense response to bacterium	Gene Ontology	GO:0042742	1	83	0.564088	0.591755	LCN2	http://amigo.geneontology.org/amigo/term/GO:0042742
negative regulation of cell growth	Gene Ontology	GO:0030308	1	83	0.564088	0.591755	SOX17	http://amigo.geneontology.org/amigo/term/GO:0030308
recycling endosome	Gene Ontology	GO:0055037	1	83	0.564088	0.591755	LTF	http://amigo.geneontology.org/amigo/term/GO:0055037
serine-type endopeptidase inhibitor activity	Gene Ontology	GO:0004867	1	84	0.568382	0.595853	TFPI	http://amigo.geneontology.org/amigo/term/GO:0004867
apical plasma membrane	Gene Ontology	GO:0016324	2	192	0.569922	0.597061	PRKCI|SLC34A2	http://amigo.geneontology.org/amigo/term/GO:0016324
collagen-containing extracellular matrix	Gene Ontology	GO:0062023	1	85	0.572634	0.599087	TGFB3	http://amigo.geneontology.org/amigo/term/GO:0062023
cytoplasmic vesicle	Gene Ontology	GO:0031410	2	194	0.575498	0.601675	KIAA0319L|TAOK2	http://amigo.geneontology.org/amigo/term/GO:0031410
cell cortex	Gene Ontology	GO:0005938	1	86	0.576844	0.602264	MYO10	http://amigo.geneontology.org/amigo/term/GO:0005938
presynapse	Gene Ontology	GO:0098793	1	86	0.576844	0.602264	ITPR1	http://amigo.geneontology.org/amigo/term/GO:0098793
positive regulation of protein phosphorylation	Gene Ontology	GO:0001934	1	87	0.581013	0.605385	AKTIP	http://amigo.geneontology.org/amigo/term/GO:0001934
nucleosome	Gene Ontology	GO:0000786	1	88	0.58514	0.608451	HIST1H2AC	http://amigo.geneontology.org/amigo/term/GO:0000786
neuron migration	Gene Ontology	GO:0001764	1	88	0.58514	0.608451	UNK	http://amigo.geneontology.org/amigo/term/GO:0001764
sensory perception of smell	Gene Ontology	GO:0007608	1	88	0.58514	0.608451	NAV2	http://amigo.geneontology.org/amigo/term/GO:0007608
cell adhesion	Gene Ontology	GO:0007155	2	198	0.586494	0.609447	SPON1|CD9	http://amigo.geneontology.org/amigo/term/GO:0007155
proton transmembrane transport	Gene Ontology	GO:1902600	1	90	0.593275	0.615662	ATP6V0A2	http://amigo.geneontology.org/amigo/term/GO:1902600
nuclear envelope	Gene Ontology	GO:0005635	1	91	0.597282	0.618987	RTCB	http://amigo.geneontology.org/amigo/term/GO:0005635
glucose homeostasis	Gene Ontology	GO:0042593	1	91	0.597282	0.618987	SLC2A4	http://amigo.geneontology.org/amigo/term/GO:0042593
metalloendopeptidase activity	Gene Ontology	GO:0004222	1	92	0.60125	0.62268	ADAMTSL1	http://amigo.geneontology.org/amigo/term/GO:0004222
extracellular space	Gene Ontology	GO:0005615	9	952	0.604503	0.625628	TGFB3|LOXL4|LCN2|MOXD1|DMKN|LTF|COLEC10|TFPI|SRGN	http://amigo.geneontology.org/amigo/term/GO:0005615
cell junction	Gene Ontology	GO:0030054	1	97	0.620513	0.641336	DCAF13	http://amigo.geneontology.org/amigo/term/GO:0030054
signal transduction	Gene Ontology	GO:0007165	4	432	0.622557	0.643017	GAPVD1|PPP1R12A|CHRNA5|MYO10	http://amigo.geneontology.org/amigo/term/GO:0007165
ribonucleoprotein complex	Gene Ontology	GO:1990904	1	99	0.627956	0.647706	SYNCRIP	http://amigo.geneontology.org/amigo/term/GO:1990904
actin filament organization	Gene Ontology	GO:0007015	1	99	0.627956	0.647706	PRKCI	http://amigo.geneontology.org/amigo/term/GO:0007015
protein serine/threonine kinase activity	Gene Ontology	GO:0004674	2	214	0.628359	0.647706	PRKCI|STK17A	http://amigo.geneontology.org/amigo/term/GO:0004674
sensory perception of sound	Gene Ontology	GO:0007605	1	102	0.638849	0.65676	NAV2	http://amigo.geneontology.org/amigo/term/GO:0007605
centriole	Gene Ontology	GO:0005814	1	102	0.638849	0.65676	TTBK2	http://amigo.geneontology.org/amigo/term/GO:0005814
transmembrane transport	Gene Ontology	GO:0055085	2	221	0.645615	0.663273	SLC45A2|GJC1	http://amigo.geneontology.org/amigo/term/GO:0055085
zinc ion binding	Gene Ontology	GO:0008270	6	664	0.646317	0.663552	HDAC6|ZNF385A|PTER|MSRB2|RBM4B|TRIM65	http://amigo.geneontology.org/amigo/term/GO:0008270
protein binding	Gene Ontology	GO:0005515	2	224	0.652815	0.669776	STX12|LTF	http://amigo.geneontology.org/amigo/term/GO:0005515
calcium ion binding	Gene Ontology	GO:0005509	5	560	0.653633	0.67017	GNPTAB|TBC1D9B|LRP1B|ITPR1|TESC	http://amigo.geneontology.org/amigo/term/GO:0005509
vesicle-mediated transport	Gene Ontology	GO:0016192	1	107	0.656302	0.672458	CHML	http://amigo.geneontology.org/amigo/term/GO:0016192
nuclear body	Gene Ontology	GO:0016604	2	226	0.65755	0.673289	RGS14|PPWD1	http://amigo.geneontology.org/amigo/term/GO:0016604
protein kinase activity	Gene Ontology	GO:0004672	1	110	0.666367	0.681864	RIPK2	http://amigo.geneontology.org/amigo/term/GO:0004672
cell cycle	Gene Ontology	GO:0007049	1	111	0.669656	0.684775	ERH	http://amigo.geneontology.org/amigo/term/GO:0007049
growth factor activity	Gene Ontology	GO:0008083	1	116	0.685625	0.69971	TGFB3	http://amigo.geneontology.org/amigo/term/GO:0008083
basolateral plasma membrane	Gene Ontology	GO:0016323	1	117	0.688725	0.702409	NKD2	http://amigo.geneontology.org/amigo/term/GO:0016323
peptidyl-serine phosphorylation	Gene Ontology	GO:0018105	1	118	0.691795	0.704606	PRKCI	http://amigo.geneontology.org/amigo/term/GO:0018105
identical protein binding	Gene Ontology	GO:0042802	7	813	0.697929	0.710384	TGFB3|STAT2|JUN|ATL2|VEGFD|RRM2B|CHKA	http://amigo.geneontology.org/amigo/term/GO:0042802
protein phosphorylation	Gene Ontology	GO:0006468	2	245	0.699988	0.712009	RSRC1|STK17A	http://amigo.geneontology.org/amigo/term/GO:0006468
negative regulation of endopeptidase activity	Gene Ontology	GO:0010951	1	125	0.712455	0.723734	TFPI	http://amigo.geneontology.org/amigo/term/GO:0010951
Golgi membrane	Gene Ontology	GO:0000139	2	253	0.716512	0.727376	GNPTAB|C23H6orf89	http://amigo.geneontology.org/amigo/term/GO:0000139
protein dimerization activity	Gene Ontology	GO:0046983	1	127	0.7181	0.728507	ID1	http://amigo.geneontology.org/amigo/term/GO:0046983
GTPase activity	Gene Ontology	GO:0003924	2	255	0.720522	0.730484	RALB|ATL2	http://amigo.geneontology.org/amigo/term/GO:0003924
lysosomal membrane	Gene Ontology	GO:0005765	1	129	0.723635	0.733156	CYBRD1	http://amigo.geneontology.org/amigo/term/GO:0005765
DNA-binding transcription factor activity	Gene Ontology	GO:0003700	2	258	0.726448	0.735523	ZNF25|PLAG1	http://amigo.geneontology.org/amigo/term/GO:0003700
cilium assembly	Gene Ontology	GO:0060271	1	132	0.731734	0.740388	WDR34	http://amigo.geneontology.org/amigo/term/GO:0060271
cytokine activity	Gene Ontology	GO:0005125	1	134	0.737002	0.745229	TGFB3	http://amigo.geneontology.org/amigo/term/GO:0005125
protein domain specific binding	Gene Ontology	GO:0019904	1	144	0.761835	0.769329	IKBKG	http://amigo.geneontology.org/amigo/term/GO:0019904
mitochondrial matrix	Gene Ontology	GO:0005759	1	144	0.761835	0.769329	NDUFA9	http://amigo.geneontology.org/amigo/term/GO:0005759
nuclear membrane	Gene Ontology	GO:0031965	1	147	0.768819	0.775364	SPATA46	http://amigo.geneontology.org/amigo/term/GO:0031965
enzyme binding	Gene Ontology	GO:0019899	1	147	0.768819	0.775364	COTL1	http://amigo.geneontology.org/amigo/term/GO:0019899
transcription corepressor activity	Gene Ontology	GO:0003714	1	148	0.771101	0.777157	ELMSAN1	http://amigo.geneontology.org/amigo/term/GO:0003714
positive regulation of cell population proliferation	Gene Ontology	GO:0008284	2	286	0.776785	0.782374	SINHCAF|TGFB3	http://amigo.geneontology.org/amigo/term/GO:0008284
serine-type endopeptidase activity	Gene Ontology	GO:0004252	1	154	0.784331	0.789457	LTF	http://amigo.geneontology.org/amigo/term/GO:0004252
ATPase activity	Gene Ontology	GO:0016887	1	159	0.794771	0.798921	KIF26B	http://amigo.geneontology.org/amigo/term/GO:0016887
early endosome	Gene Ontology	GO:0005769	1	164	0.804708	0.808382	LTF	http://amigo.geneontology.org/amigo/term/GO:0005769
extracellular region	Gene Ontology	GO:0005576	3	454	0.828739	0.83198	SBSN|SSLP1|TBC1D15	http://amigo.geneontology.org/amigo/term/GO:0005576
ubiquitin protein ligase activity	Gene Ontology	GO:0061630	1	211	0.877568	0.880426	SH3RF3	http://amigo.geneontology.org/amigo/term/GO:0061630
proteolysis	Gene Ontology	GO:0006508	2	368	0.88047	0.882763	ADAMTSL1|LTF	http://amigo.geneontology.org/amigo/term/GO:0006508
G protein-coupled receptor signaling pathway	Gene Ontology	GO:0007186	2	736	0.994684	0.995977	GHSR|GPR27	http://amigo.geneontology.org/amigo/term/GO:0007186
G protein-coupled receptor activity	Gene Ontology	GO:0004930	1	664	0.998693	0.999342	GPR27	http://amigo.geneontology.org/amigo/term/GO:0004930

## Sheet: KEGG
Detailed results of the hub genes KEGG enrichment analysis
#Term	Database	ID	Input number	Background number	P-Value	Corrected P-Value	Input	Hyperlink
Phosphatidylinositol signaling system	KEGG PATHWAY	bta04070	7	99	8.71831e-05	0.0268524	CALM2|PI4K2A|MTM1|SYNJ2|PIK3R3|CDS1|ITPR1	http://www.genome.jp/kegg-bin/show_pathway?bta04070/bta:507860%09red/bta:286865%09red/bta:317697%09red/bta:533622%09red/bta:100336936%09red/bta:518435%09red/bta:100297344%09red
Neurotrophin signaling pathway	KEGG PATHWAY	bta04722	7	122	0.000295332	0.0396913	CALM2|CAMK2G|JUN|BAX|RIPK2|PIK3R3|NGFR	http://www.genome.jp/kegg-bin/show_pathway?bta04722/bta:286865%09red/bta:282162%09red/bta:280730%09red/bta:534407%09red/bta:353110%09red/bta:100297344%09red/bta:280831%09red
Rap1 signaling pathway	KEGG PATHWAY	bta04015	9	216	0.000410791	0.0421746	PRKCI|RGS14|CALM2|VAV2|ID1|VEGFD|PIK3R3|NGFR|RALB	http://www.genome.jp/kegg-bin/show_pathway?bta04015/bta:515718%09red/bta:286865%09red/bta:286799%09red/bta:532605%09red/bta:497011%09red/bta:505238%09red/bta:353110%09red/bta:100297344%09red/bta:528478%09red
Human T-cell leukemia virus 1 infection	KEGG PATHWAY	bta05166	9	234	0.000713765	0.0610666	TGFB3|BOLA-DQB|JUN|BAX|NFYB|PIK3R3|IKBKG|MSX2|ANAPC7	http://www.genome.jp/kegg-bin/show_pathway?bta05166/bta:535072%09red/bta:286865%09red/bta:280730%09red/bta:540230%09red/bta:538957%09red/bta:281855%09red/bta:614382%09red/bta:280831%09red/bta:282495%09red
C-type lectin receptor signaling pathway	KEGG PATHWAY	bta04625	6	106	0.000853886	0.0626183	CALM2|STAT2|JUN|PIK3R3|IKBKG|ITPR1	http://www.genome.jp/kegg-bin/show_pathway?bta04625/bta:286865%09red/bta:317697%09red/bta:511023%09red/bta:281855%09red/bta:100297344%09red/bta:280831%09red
Tuberculosis	KEGG PATHWAY	bta05152	8	198	0.00103314	0.0677481	TGFB3|CALM2|BOLA-DQB|CAMK2G|BAX|NFYB|RIPK2|ATP6V0A2	http://www.genome.jp/kegg-bin/show_pathway?bta05152/bta:282162%09red/bta:338038%09red/bta:280730%09red/bta:534407%09red/bta:538957%09red/bta:614382%09red/bta:100297344%09red/bta:282495%09red
Pancreatic cancer	KEGG PATHWAY	bta05212	5	74	0.00109981	0.0677481	TGFB3|PIK3R3|IKBKG|BAX|RALB	http://www.genome.jp/kegg-bin/show_pathway?bta05212/bta:286865%09red/bta:538957%09red/bta:505238%09red/bta:281855%09red/bta:280730%09red
Colorectal cancer	KEGG PATHWAY	bta05210	5	89	0.00237814	0.106684	JUN|TGFB3|PIK3R3|RALB|BAX	http://www.genome.jp/kegg-bin/show_pathway?bta05210/bta:286865%09red/bta:538957%09red/bta:280730%09red/bta:505238%09red/bta:280831%09red
Pathways in cancer	KEGG PATHWAY	bta05200	13	539	0.00342434	0.122639	EGLN1|TGFB3|CALM2|STAT2|CAMK2G|JUN|BAX|RALB|VEGFD|PIK3R3|IKBKG|CUL1|IL23R	http://www.genome.jp/kegg-bin/show_pathway?bta05200/bta:286865%09red/bta:286799%09red/bta:505238%09red/bta:534075%09red/bta:614367%09red/bta:280730%09red/bta:511023%09red/bta:407228%09red/bta:281855%09red/bta:538957%09red/bta:100297344%09red/bta:282162%09red/bta:280831%09red
Inflammatory mediator regulation of TRP channels	KEGG PATHWAY	bta04750	5	103	0.00432349	0.130553	ASIC1|CALM2|CAMK2G|ITPR1|PIK3R3	http://www.genome.jp/kegg-bin/show_pathway?bta04750/bta:282162%09red/bta:286865%09red/bta:538244%09red/bta:100297344%09red/bta:317697%09red
AGE-RAGE signaling pathway in diabetic complications	KEGG PATHWAY	bta04933	5	103	0.00432349	0.130553	VEGFD|TGFB3|PIK3R3|JUN|BAX	http://www.genome.jp/kegg-bin/show_pathway?bta04933/bta:538957%09red/bta:286865%09red/bta:286799%09red/bta:280730%09red/bta:280831%09red
Oxytocin signaling pathway	KEGG PATHWAY	bta04921	6	152	0.00482566	0.140217	CALM2|CACNB1|CAMK2G|JUN|PPP1R12A|ITPR1	http://www.genome.jp/kegg-bin/show_pathway?bta04921/bta:317697%09red/bta:282162%09red/bta:538606%09red/bta:327703%09red/bta:100297344%09red/bta:280831%09red
Measles	KEGG PATHWAY	bta05162	6	152	0.00482566	0.140217	STAT2|JUN|BAX|PIK3R3|TLR7|IKBKG	http://www.genome.jp/kegg-bin/show_pathway?bta05162/bta:286865%09red/bta:280730%09red/bta:511023%09red/bta:493686%09red/bta:281855%09red/bta:280831%09red
Kaposi sarcoma-associated herpesvirus infection	KEGG PATHWAY	bta05167	7	206	0.00527815	0.145271	CALM2|STAT2|JUN|BAX|PIK3R3|IKBKG|ITPR1	http://www.genome.jp/kegg-bin/show_pathway?bta05167/bta:286865%09red/bta:317697%09red/bta:280730%09red/bta:511023%09red/bta:281855%09red/bta:100297344%09red/bta:280831%09red
Non-alcoholic fatty liver disease (NAFLD)	KEGG PATHWAY	bta04932	6	158	0.00577044	0.147655	UQCRH|JUN|BAX|NDUFA9|PIK3R3|NDUFS6	http://www.genome.jp/kegg-bin/show_pathway?bta04932/bta:286865%09red/bta:404188%09red/bta:613899%09red/bta:280730%09red/bta:327691%09red/bta:280831%09red
Inflammatory bowel disease (IBD)	KEGG PATHWAY	bta05321	4	69	0.00583352	0.147655	TGFB3|JUN|IL23R|BOLA-DQB	http://www.genome.jp/kegg-bin/show_pathway?bta05321/bta:538957%09red/bta:280831%09red/bta:614367%09red/bta:282495%09red
Renal cell carcinoma	KEGG PATHWAY	bta05211	4	71	0.00641593	0.150153	JUN|EGLN1|TGFB3|PIK3R3	http://www.genome.jp/kegg-bin/show_pathway?bta05211/bta:534075%09red/bta:286865%09red/bta:538957%09red/bta:280831%09red
Protein processing in endoplasmic reticulum	KEGG PATHWAY	bta04141	6	165	0.00703564	0.150153	HSPH1|BAX|DNAJC10|UGGT2|CUL1|UBE2J1	http://www.genome.jp/kegg-bin/show_pathway?bta04141/bta:539754%09red/bta:613403%09red/bta:280730%09red/bta:407228%09red/bta:507165%09red/bta:516399%09red
Oocyte meiosis	KEGG PATHWAY	bta04114	5	119	0.00769908	0.150153	CAMK2G|ITPR1|CALM2|CUL1|ANAPC7	http://www.genome.jp/kegg-bin/show_pathway?bta04114/bta:100297344%09red/bta:317697%09red/bta:407228%09red/bta:282162%09red/bta:535072%09red
Chronic myeloid leukemia	KEGG PATHWAY	bta05220	4	76	0.0080374	0.150153	TGFB3|PIK3R3|IKBKG|BAX	http://www.genome.jp/kegg-bin/show_pathway?bta05220/bta:286865%09red/bta:538957%09red/bta:280730%09red/bta:281855%09red
Glioma	KEGG PATHWAY	bta05214	4	77	0.008391	0.150217	CALM2|CAMK2G|PIK3R3|BAX	http://www.genome.jp/kegg-bin/show_pathway?bta05214/bta:282162%09red/bta:286865%09red/bta:100297344%09red/bta:280730%09red
Hepatitis B	KEGG PATHWAY	bta05161	6	172	0.00849045	0.150217	TGFB3|STAT2|JUN|BAX|PIK3R3|IKBKG	http://www.genome.jp/kegg-bin/show_pathway?bta05161/bta:286865%09red/bta:280730%09red/bta:511023%09red/bta:538957%09red/bta:281855%09red/bta:280831%09red
Cell cycle	KEGG PATHWAY	bta04110	5	123	0.00876716	0.150217	CDC25A|TGFB3|CUL1|ANAPC7|RAD21	http://www.genome.jp/kegg-bin/show_pathway?bta04110/bta:520188%09red/bta:538957%09red/bta:407228%09red/bta:535072%09red/bta:540966%09red
Epstein-Barr virus infection	KEGG PATHWAY	bta05169	7	228	0.00885507	0.150217	STAT2|BOLA-DQB|JUN|PSMD13|PIK3R3|BAX|IKBKG	http://www.genome.jp/kegg-bin/show_pathway?bta05169/bta:513525%09red/bta:286865%09red/bta:280730%09red/bta:511023%09red/bta:281855%09red/bta:280831%09red/bta:282495%09red
cAMP signaling pathway	KEGG PATHWAY	bta04024	7	228	0.00885507	0.150217	CAMK2G|CALM2|VAV2|JUN|PIK3R3|PPP1R12A|GHSR	http://www.genome.jp/kegg-bin/show_pathway?bta04024/bta:515718%09red/bta:286865%09red/bta:282162%09red/bta:538606%09red/bta:100297344%09red/bta:514203%09red/bta:280831%09red
RNA degradation	KEGG PATHWAY	bta03018	4	79	0.00912841	0.150217	PAN2|BTG4|DCP1B|PARN	http://www.genome.jp/kegg-bin/show_pathway?bta03018/bta:519995%09red/bta:538820%09red/bta:514548%09red/bta:524155%09red
Influenza A	KEGG PATHWAY	bta05164	6	178	0.00989943	0.150217	STAT2|BOLA-DQB|BAX|PIK3R3|TLR7|IKBKG	http://www.genome.jp/kegg-bin/show_pathway?bta05164/bta:286865%09red/bta:280730%09red/bta:511023%09red/bta:493686%09red/bta:281855%09red/bta:282495%09red
MAPK signaling pathway	KEGG PATHWAY	bta04010	8	292	0.00998831	0.150217	TGFB3|CACNB1|JUN|VEGFD|NGFR|LAMTOR3|TAOK2|IKBKG	http://www.genome.jp/kegg-bin/show_pathway?bta04010/bta:286799%09red/bta:327703%09red/bta:538957%09red/bta:281855%09red/bta:533897%09red/bta:353110%09red/bta:280831%09red/bta:533155%09red
Human immunodeficiency virus 1 infection	KEGG PATHWAY	bta05170	7	234	0.0100819	0.150217	CALM2|JUN|BAX|PIK3R3|IKBKG|ITPR1|CUL1	http://www.genome.jp/kegg-bin/show_pathway?bta05170/bta:286865%09red/bta:317697%09red/bta:280730%09red/bta:407228%09red/bta:281855%09red/bta:100297344%09red/bta:280831%09red
B cell receptor signaling pathway	KEGG PATHWAY	bta04662	4	86	0.0120376	0.159809	JUN|VAV2|PIK3R3|IKBKG	http://www.genome.jp/kegg-bin/show_pathway?bta04662/bta:515718%09red/bta:286865%09red/bta:281855%09red/bta:280831%09red
Type II diabetes mellitus	KEGG PATHWAY	bta04930	3	46	0.0123843	0.163008	SOCS4|SLC2A4|PIK3R3	http://www.genome.jp/kegg-bin/show_pathway?bta04930/bta:282359%09red/bta:286865%09red/bta:540412%09red
Insulin signaling pathway	KEGG PATHWAY	bta04910	5	137	0.0133057	0.169345	PRKCI|CALM2|SLC2A4|PIK3R3|SOCS4	http://www.genome.jp/kegg-bin/show_pathway?bta04910/bta:282359%09red/bta:286865%09red/bta:540412%09red/bta:100297344%09red/bta:528478%09red
Estrogen signaling pathway	KEGG PATHWAY	bta04915	5	138	0.0136804	0.17138	CALM2|KRT9|ITPR1|PIK3R3|JUN	http://www.genome.jp/kegg-bin/show_pathway?bta04915/bta:286865%09red/bta:100297344%09red/bta:317697%09red/bta:788727%09red/bta:280831%09red
Ubiquitin mediated proteolysis	KEGG PATHWAY	bta04120	5	140	0.014451	0.176312	FBXW8|UBE2B|UBE2J1|ANAPC7|CUL1	http://www.genome.jp/kegg-bin/show_pathway?bta04120/bta:512207%09red/bta:787118%09red/bta:407228%09red/bta:539754%09red/bta:535072%09red
Oxidative phosphorylation	KEGG PATHWAY	bta00190	5	140	0.014451	0.176312	NDUFS6|ND3|ATP6V0A2|UQCRH|NDUFA9	http://www.genome.jp/kegg-bin/show_pathway?bta00190/bta:338038%09red/bta:327691%09red/bta:404188%09red/bta:613899%09red/bta:3283884%09red
Apoptosis	KEGG PATHWAY	bta04210	5	142	0.0152502	0.180098	JUN|ITPR1|PIK3R3|IKBKG|BAX	http://www.genome.jp/kegg-bin/show_pathway?bta04210/bta:286865%09red/bta:280831%09red/bta:317697%09red/bta:281855%09red/bta:280730%09red
GnRH signaling pathway	KEGG PATHWAY	bta04912	4	93	0.0154822	0.180098	JUN|CAMK2G|ITPR1|CALM2	http://www.genome.jp/kegg-bin/show_pathway?bta04912/bta:282162%09red/bta:317697%09red/bta:100297344%09red/bta:280831%09red
Focal adhesion	KEGG PATHWAY	bta04510	6	198	0.0157929	0.180098	ITGB5|VAV2|JUN|VEGFD|PIK3R3|PPP1R12A	http://www.genome.jp/kegg-bin/show_pathway?bta04510/bta:515718%09red/bta:286865%09red/bta:286799%09red/bta:538606%09red/bta:282564%09red/bta:280831%09red
Huntington disease	KEGG PATHWAY	bta05016	6	198	0.0157929	0.180098	TAF4|UQCRH|BAX|NDUFA9|NDUFS6|ITPR1	http://www.genome.jp/kegg-bin/show_pathway?bta05016/bta:317697%09red/bta:789854%09red/bta:613899%09red/bta:280730%09red/bta:327691%09red/bta:404188%09red
Proteoglycans in cancer	KEGG PATHWAY	bta05205	6	202	0.0172111	0.189322	VAV2|ITGB5|CAMK2G|PIK3R3|PPP1R12A|ITPR1	http://www.genome.jp/kegg-bin/show_pathway?bta05205/bta:515718%09red/bta:286865%09red/bta:282162%09red/bta:538606%09red/bta:317697%09red/bta:282564%09red
Parkinson disease	KEGG PATHWAY	bta05012	5	150	0.0187415	0.193704	NDUFS6|ND3|UBE2J1|UQCRH|NDUFA9	http://www.genome.jp/kegg-bin/show_pathway?bta05012/bta:327691%09red/bta:404188%09red/bta:3283884%09red/bta:539754%09red/bta:613899%09red
Choline metabolism in cancer	KEGG PATHWAY	bta05231	4	100	0.0194905	0.19511	PCYT1A|JUN|PIK3R3|CHKA	http://www.genome.jp/kegg-bin/show_pathway?bta05231/bta:100125779%09red/bta:286865%09red/bta:514865%09red/bta:280831%09red
Retrograde endocannabinoid signaling	KEGG PATHWAY	bta04723	5	152	0.0196898	0.195628	ND3|ITPR1|FAAH|NDUFS6|NDUFA9	http://www.genome.jp/kegg-bin/show_pathway?bta04723/bta:540007%09red/bta:317697%09red/bta:327691%09red/bta:404188%09red/bta:3283884%09red
Rheumatoid arthritis	KEGG PATHWAY	bta05323	4	102	0.0207426	0.203411	TGFB3|JUN|ATP6V0A2|BOLA-DQB	http://www.genome.jp/kegg-bin/show_pathway?bta05323/bta:338038%09red/bta:280831%09red/bta:538957%09red/bta:282495%09red
T cell receptor signaling pathway	KEGG PATHWAY	bta04660	4	107	0.0240852	0.21749	JUN|VAV2|PIK3R3|IKBKG	http://www.genome.jp/kegg-bin/show_pathway?bta04660/bta:515718%09red/bta:286865%09red/bta:281855%09red/bta:280831%09red
Wnt signaling pathway	KEGG PATHWAY	bta04310	5	161	0.0243452	0.21749	CAMK2G|NKD2|JUN|CUL1|SOX17	http://www.genome.jp/kegg-bin/show_pathway?bta04310/bta:282162%09red/bta:280831%09red/bta:407228%09red/bta:534010%09red/bta:789390%09red
Toll-like receptor signaling pathway	KEGG PATHWAY	bta04620	4	110	0.0262383	0.223932	JUN|PIK3R3|IKBKG|TLR7	http://www.genome.jp/kegg-bin/show_pathway?bta04620/bta:286865%09red/bta:493686%09red/bta:281855%09red/bta:280831%09red
Cellular senescence	KEGG PATHWAY	bta04218	5	166	0.0272131	0.226531	TGFB3|CALM2|CDC25A|ITPR1|PIK3R3	http://www.genome.jp/kegg-bin/show_pathway?bta04218/bta:520188%09red/bta:286865%09red/bta:100297344%09red/bta:317697%09red/bta:538957%09red
Th17 cell differentiation	KEGG PATHWAY	bta04659	4	113	0.0285033	0.229098	JUN|IKBKG|BOLA-DQB|IL23R	http://www.genome.jp/kegg-bin/show_pathway?bta04659/bta:280831%09red/bta:614367%09red/bta:281855%09red/bta:282495%09red
Mitophagy - animal	KEGG PATHWAY	bta04137	3	66	0.0305448	0.238959	TBC1D15|JUN|USP15	http://www.genome.jp/kegg-bin/show_pathway?bta04137/bta:280831%09red/bta:534252%09red/bta:538284%09red
Chagas disease (American trypanosomiasis)	KEGG PATHWAY	bta05142	4	116	0.0308811	0.23898	JUN|TGFB3|PIK3R3|IKBKG	http://www.genome.jp/kegg-bin/show_pathway?bta05142/bta:286865%09red/bta:538957%09red/bta:281855%09red/bta:280831%09red
Amphetamine addiction	KEGG PATHWAY	bta05031	3	67	0.0316873	0.242779	JUN|CAMK2G|CALM2	http://www.genome.jp/kegg-bin/show_pathway?bta05031/bta:282162%09red/bta:100297344%09red/bta:280831%09red
TNF signaling pathway	KEGG PATHWAY	bta04668	4	118	0.0325294	0.246791	VEGFD|JUN|PIK3R3|IKBKG	http://www.genome.jp/kegg-bin/show_pathway?bta04668/bta:286865%09red/bta:286799%09red/bta:281855%09red/bta:280831%09red
Long-term potentiation	KEGG PATHWAY	bta04720	3	69	0.0340388	0.24796	CAMK2G|ITPR1|CALM2	http://www.genome.jp/kegg-bin/show_pathway?bta04720/bta:282162%09red/bta:317697%09red/bta:100297344%09red
Phototransduction	KEGG PATHWAY	bta04744	2	28	0.0349076	0.24796	GNAT2|CALM2	http://www.genome.jp/kegg-bin/show_pathway?bta04744/bta:100297344%09red/bta:281795%09red
Platelet activation	KEGG PATHWAY	bta04611	4	121	0.0350968	0.24796	PRKCI|ITPR1|PIK3R3|PPP1R12A	http://www.genome.jp/kegg-bin/show_pathway?bta04611/bta:538606%09red/bta:286865%09red/bta:317697%09red/bta:528478%09red
Alzheimer disease	KEGG PATHWAY	bta05010	5	180	0.0363539	0.24796	ITPR1|CALM2|NDUFS6|UQCRH|NDUFA9	http://www.genome.jp/kegg-bin/show_pathway?bta05010/bta:404188%09red/bta:317697%09red/bta:327691%09red/bta:100297344%09red/bta:613899%09red
Ras signaling pathway	KEGG PATHWAY	bta04014	6	242	0.0364082	0.24796	CALM2|VEGFD|PIK3R3|NGFR|RALB|IKBKG	http://www.genome.jp/kegg-bin/show_pathway?bta04014/bta:286865%09red/bta:286799%09red/bta:281855%09red/bta:505238%09red/bta:353110%09red/bta:100297344%09red
NOD-like receptor signaling pathway	KEGG PATHWAY	bta04621	5	181	0.0370707	0.24796	RIPK2|ITPR1|JUN|IKBKG|STAT2	http://www.genome.jp/kegg-bin/show_pathway?bta04621/bta:511023%09red/bta:317697%09red/bta:534407%09red/bta:281855%09red/bta:280831%09red
Metabolic pathways	KEGG PATHWAY	bta01100	22	1468	0.0380328	0.24796	UQCRH|PI4K2A|CHKA|CARNMT1|CBR1|RRM2B|BCO1|SYNJ2|IL4I1|NDUFS6|MTM1|PGM1|NDUFA9|SUCLG2|GUK1|ND3|PCYT1A|ACYP2|CDS1|ELOVL7|ATP6V0A2|XYLB	http://www.genome.jp/kegg-bin/show_pathway?bta01100/bta:100336936%09red/bta:3283884%09red/bta:528960%09red/bta:515946%09red/bta:404188%09red/bta:100125779%09red/bta:338038%09red/bta:518435%09red/bta:537713%09red/bta:104968452%09red/bta:538441%09red/bta:613899%09red/bta:533622%09red/bta:515146%09red/bta:281217%09red/bta:514865%09red/bta:614096%09red/bta:507860%09red/bta:767889%09red/bta:534402%09r…
Inositol phosphate metabolism	KEGG PATHWAY	bta00562	3	73	0.0390053	0.24796	MTM1|PI4K2A|SYNJ2	http://www.genome.jp/kegg-bin/show_pathway?bta00562/bta:507860%09red/bta:518435%09red/bta:533622%09red
Gastric acid secretion	KEGG PATHWAY	bta04971	3	74	0.0403014	0.24796	CAMK2G|ITPR1|CALM2	http://www.genome.jp/kegg-bin/show_pathway?bta04971/bta:282162%09red/bta:317697%09red/bta:100297344%09red
Leishmaniasis	KEGG PATHWAY	bta05140	3	76	0.0429582	0.24796	TGFB3|JUN|BOLA-DQB	http://www.genome.jp/kegg-bin/show_pathway?bta05140/bta:280831%09red/bta:538957%09red/bta:282495%09red
Yersinia infection	KEGG PATHWAY	bta05135	4	131	0.0444812	0.24796	JUN|VAV2|PIK3R3|IKBKG	http://www.genome.jp/kegg-bin/show_pathway?bta05135/bta:515718%09red/bta:286865%09red/bta:281855%09red/bta:280831%09red
Osteoclast differentiation	KEGG PATHWAY	bta04380	4	133	0.0465108	0.24796	JUN|PIK3R3|IKBKG|STAT2	http://www.genome.jp/kegg-bin/show_pathway?bta04380/bta:511023%09red/bta:286865%09red/bta:281855%09red/bta:280831%09red
Apoptosis - multiple species	KEGG PATHWAY	bta04215	2	34	0.0486622	0.24796	NGFR|BAX	http://www.genome.jp/kegg-bin/show_pathway?bta04215/bta:353110%09red/bta:280730%09red
ErbB signaling pathway	KEGG PATHWAY	bta04012	3	85	0.0559596	0.24796	JUN|CAMK2G|PIK3R3	http://www.genome.jp/kegg-bin/show_pathway?bta04012/bta:286865%09red/bta:282162%09red/bta:280831%09red
Fluid shear stress and atherosclerosis	KEGG PATHWAY	bta05418	4	145	0.0597508	0.24796	CALM2|JUN|PIK3R3|IKBKG	http://www.genome.jp/kegg-bin/show_pathway?bta05418/bta:286865%09red/bta:100297344%09red/bta:281855%09red/bta:280831%09red
Human papillomavirus infection	KEGG PATHWAY	bta05165	7	345	0.0599667	0.24796	PRKCI|ITGB5|STAT2|BAX|PIK3R3|IKBKG|ATP6V0A2	http://www.genome.jp/kegg-bin/show_pathway?bta05165/bta:286865%09red/bta:338038%09red/bta:280730%09red/bta:511023%09red/bta:281855%09red/bta:528478%09red/bta:282564%09red
Progesterone-mediated oocyte maturation	KEGG PATHWAY	bta04914	3	88	0.0606632	0.24796	CDC25A|PIK3R3|ANAPC7	http://www.genome.jp/kegg-bin/show_pathway?bta04914/bta:520188%09red/bta:286865%09red/bta:535072%09red
Regulation of actin cytoskeleton	KEGG PATHWAY	bta04810	5	212	0.0636333	0.24796	ITGB5|VAV2|PIK3R3|GIT1|PPP1R12A	http://www.genome.jp/kegg-bin/show_pathway?bta04810/bta:515088%09red/bta:538606%09red/bta:286865%09red/bta:515718%09red/bta:282564%09red
IL-17 signaling pathway	KEGG PATHWAY	bta04657	3	91	0.0655455	0.24796	JUN|IKBKG|LCN2	http://www.genome.jp/kegg-bin/show_pathway?bta04657/bta:526639%09red/bta:281855%09red/bta:280831%09red
Phenylalanine, tyrosine and tryptophan biosynthesis	KEGG PATHWAY	bta00400	1	6	0.0667679	0.24796	IL4I1	http://www.genome.jp/kegg-bin/show_pathway?bta00400/bta:104968452%09red
Phosphonate and phosphinate metabolism	KEGG PATHWAY	bta00440	1	6	0.0667679	0.24796	PCYT1A	http://www.genome.jp/kegg-bin/show_pathway?bta00440/bta:100125779%09red
Hypertrophic cardiomyopathy (HCM)	KEGG PATHWAY	bta05410	3	92	0.067212	0.24796	CACNB1|TGFB3|ITGB5	http://www.genome.jp/kegg-bin/show_pathway?bta05410/bta:327703%09red/bta:538957%09red/bta:282564%09red
PD-L1 expression and PD-1 checkpoint pathway in cancer	KEGG PATHWAY	bta05235	3	93	0.0688976	0.24796	JUN|PIK3R3|IKBKG	http://www.genome.jp/kegg-bin/show_pathway?bta05235/bta:286865%09red/bta:281855%09red/bta:280831%09red
TGF-beta signaling pathway	KEGG PATHWAY	bta04350	3	93	0.0688976	0.24796	TGFB3|CUL1|ID1	http://www.genome.jp/kegg-bin/show_pathway?bta04350/bta:538957%09red/bta:497011%09red/bta:407228%09red
Small cell lung cancer	KEGG PATHWAY	bta05222	3	94	0.0706024	0.24796	PIK3R3|IKBKG|BAX	http://www.genome.jp/kegg-bin/show_pathway?bta05222/bta:286865%09red/bta:280730%09red/bta:281855%09red
Endocrine resistance	KEGG PATHWAY	bta01522	3	94	0.0706024	0.24796	JUN|PIK3R3|BAX	http://www.genome.jp/kegg-bin/show_pathway?bta01522/bta:286865%09red/bta:280730%09red/bta:280831%09red
Fc gamma R-mediated phagocytosis	KEGG PATHWAY	bta04666	3	94	0.0706024	0.24796	VAV2|PIK3R3|MYO10	http://www.genome.jp/kegg-bin/show_pathway?bta04666/bta:515718%09red/bta:281935%09red/bta:286865%09red
mRNA surveillance pathway	KEGG PATHWAY	bta03015	3	95	0.072326	0.24796	PELO|ALYREF|CPSF2	http://www.genome.jp/kegg-bin/show_pathway?bta03015/bta:327689%09red/bta:537706%09red/bta:528728%09red
Aldosterone synthesis and secretion	KEGG PATHWAY	bta04925	3	96	0.0740685	0.24796	CAMK2G|ITPR1|CALM2	http://www.genome.jp/kegg-bin/show_pathway?bta04925/bta:282162%09red/bta:317697%09red/bta:100297344%09red
Th1 and Th2 cell differentiation	KEGG PATHWAY	bta04658	3	98	0.0776089	0.24796	JUN|IKBKG|BOLA-DQB	http://www.genome.jp/kegg-bin/show_pathway?bta04658/bta:280831%09red/bta:281855%09red/bta:282495%09red
Ribosome	KEGG PATHWAY	bta03010	4	160	0.0788093	0.24796	RPL21|RPL26L1|RPL23A|MRPL1	http://www.genome.jp/kegg-bin/show_pathway?bta03010/bta:326584%09red/bta:504835%09red/bta:507168%09red/bta:534970%09red
Dilated cardiomyopathy (DCM)	KEGG PATHWAY	bta05414	3	99	0.0794065	0.24796	CACNB1|TGFB3|ITGB5	http://www.genome.jp/kegg-bin/show_pathway?bta05414/bta:327703%09red/bta:538957%09red/bta:282564%09red
Circadian entrainment	KEGG PATHWAY	bta04713	3	100	0.0812222	0.24796	CAMK2G|ITPR1|CALM2	http://www.genome.jp/kegg-bin/show_pathway?bta04713/bta:282162%09red/bta:317697%09red/bta:100297344%09red
Hepatitis C	KEGG PATHWAY	bta05160	4	164	0.0843468	0.24796	PIK3R3|IKBKG|BAX|STAT2	http://www.genome.jp/kegg-bin/show_pathway?bta05160/bta:511023%09red/bta:286865%09red/bta:280730%09red/bta:281855%09red
Glycerophospholipid metabolism	KEGG PATHWAY	bta00564	3	103	0.086776	0.250357	PCYT1A|CDS1|CHKA	http://www.genome.jp/kegg-bin/show_pathway?bta00564/bta:100125779%09red/bta:514865%09red/bta:100336936%09red
Glucagon signaling pathway	KEGG PATHWAY	bta04922	3	104	0.0886623	0.250357	CAMK2G|ITPR1|CALM2	http://www.genome.jp/kegg-bin/show_pathway?bta04922/bta:282162%09red/bta:317697%09red/bta:100297344%09red
Phagosome	KEGG PATHWAY	bta04145	4	170	0.0929993	0.250357	STX12|ITGB5|ATP6V0A2|BOLA-DQB	http://www.genome.jp/kegg-bin/show_pathway?bta04145/bta:338038%09red/bta:505538%09red/bta:282564%09red/bta:282495%09red
Viral carcinogenesis	KEGG PATHWAY	bta05203	5	241	0.0960685	0.250357	JUN|PIK3R3|IKBKG|BAX|HDAC6	http://www.genome.jp/kegg-bin/show_pathway?bta05203/bta:286865%09red/bta:280831%09red/bta:513602%09red/bta:281855%09red/bta:280730%09red
HIF-1 signaling pathway	KEGG PATHWAY	bta04066	3	110	0.100334	0.250357	EGLN1|CAMK2G|PIK3R3	http://www.genome.jp/kegg-bin/show_pathway?bta04066/bta:534075%09red/bta:286865%09red/bta:282162%09red
Human cytomegalovirus infection	KEGG PATHWAY	bta05163	5	245	0.101098	0.250357	CALM2|ITPR1|PIK3R3|IKBKG|BAX	http://www.genome.jp/kegg-bin/show_pathway?bta05163/bta:286865%09red/bta:100297344%09red/bta:317697%09red/bta:281855%09red/bta:280730%09red
Necroptosis	KEGG PATHWAY	bta04217	4	177	0.103603	0.250803	BAX|CAMK2G|STAT2|HIST1H2AC	http://www.genome.jp/kegg-bin/show_pathway?bta04217/bta:511023%09red/bta:282162%09red/bta:280730%09red/bta:506900%09red
Toxoplasmosis	KEGG PATHWAY	bta05145	3	113	0.106389	0.250803	TGFB3|IKBKG|BOLA-DQB	http://www.genome.jp/kegg-bin/show_pathway?bta05145/bta:538957%09red/bta:281855%09red/bta:282495%09red
Cholinergic synapse	KEGG PATHWAY	bta04725	3	114	0.108439	0.250803	CAMK2G|ITPR1|PIK3R3	http://www.genome.jp/kegg-bin/show_pathway?bta04725/bta:286865%09red/bta:282162%09red/bta:317697%09red
Herpes simplex virus 1 infection	KEGG PATHWAY	bta05168	7	405	0.113078	0.25348	STAT2|BOLA-DQB|ALYREF|BAX|ZNF25|PIK3R3|IKBKG	http://www.genome.jp/kegg-bin/show_pathway?bta05168/bta:286865%09red/bta:537706%09red/bta:280730%09red/bta:511023%09red/bta:101905074%09red/bta:281855%09red/bta:282495%09red
Endometrial cancer	KEGG PATHWAY	bta05213	2	59	0.120821	0.254883	PIK3R3|BAX	http://www.genome.jp/kegg-bin/show_pathway?bta05213/bta:286865%09red/bta:280730%09red
Chemokine signaling pathway	KEGG PATHWAY	bta04062	4	189	0.122992	0.259108	VAV2|PIK3R3|IKBKG|STAT2	http://www.genome.jp/kegg-bin/show_pathway?bta04062/bta:515718%09red/bta:511023%09red/bta:286865%09red/bta:281855%09red
Acute myeloid leukemia	KEGG PATHWAY	bta05221	2	66	0.144023	0.269177	PIK3R3|IKBKG	http://www.genome.jp/kegg-bin/show_pathway?bta05221/bta:286865%09red/bta:281855%09red
Jak-STAT signaling pathway	KEGG PATHWAY	bta04630	4	202	0.14559	0.269177	SOCS4|PIK3R3|STAT2|IL23R	http://www.genome.jp/kegg-bin/show_pathway?bta04630/bta:511023%09red/bta:286865%09red/bta:540412%09red/bta:614367%09red
Calcium signaling pathway	KEGG PATHWAY	bta04020	4	203	0.147392	0.269927	GRPR|CAMK2G|ITPR1|CALM2	http://www.genome.jp/kegg-bin/show_pathway?bta04020/bta:532784%09red/bta:282162%09red/bta:317697%09red/bta:100297344%09red
Non-small cell lung cancer	KEGG PATHWAY	bta05223	2	67	0.14741	0.269927	PIK3R3|BAX	http://www.genome.jp/kegg-bin/show_pathway?bta05223/bta:286865%09red/bta:280730%09red
Relaxin signaling pathway	KEGG PATHWAY	bta04926	3	132	0.147759	0.269927	VEGFD|JUN|PIK3R3	http://www.genome.jp/kegg-bin/show_pathway?bta04926/bta:286865%09red/bta:286799%09red/bta:280831%09red
FoxO signaling pathway	KEGG PATHWAY	bta04068	3	132	0.147759	0.269927	TGFB3|SLC2A4|PIK3R3	http://www.genome.jp/kegg-bin/show_pathway?bta04068/bta:282359%09red/bta:286865%09red/bta:538957%09red
Dopaminergic synapse	KEGG PATHWAY	bta04728	3	132	0.147759	0.269927	CAMK2G|ITPR1|CALM2	http://www.genome.jp/kegg-bin/show_pathway?bta04728/bta:282162%09red/bta:317697%09red/bta:100297344%09red
Vascular smooth muscle contraction	KEGG PATHWAY	bta04270	3	133	0.150066	0.27306	ITPR1|CALM2|PPP1R12A	http://www.genome.jp/kegg-bin/show_pathway?bta04270/bta:538606%09red/bta:317697%09red/bta:100297344%09red
Spliceosome	KEGG PATHWAY	bta03040	3	133	0.150066	0.27306	SNRPB|RBM25|ALYREF	http://www.genome.jp/kegg-bin/show_pathway?bta03040/bta:537706%09red/bta:613304%09red/bta:540258%09red
Purine metabolism	KEGG PATHWAY	bta00230	3	135	0.154714	0.27306	GUK1|RRM2B|PGM1	http://www.genome.jp/kegg-bin/show_pathway?bta00230/bta:534402%09red/bta:281217%09red/bta:528960%09red
Neuroactive ligand-receptor interaction	KEGG PATHWAY	bta04080	6	363	0.157072	0.276447	GRID1|GRIK2|CHRNA5|CHRND|GRPR|GHSR	http://www.genome.jp/kegg-bin/show_pathway?bta04080/bta:282177%09red/bta:532784%09red/bta:615226%09red/bta:100337106%09red/bta:281687%09red/bta:514203%09red
Fc epsilon RI signaling pathway	KEGG PATHWAY	bta04664	2	70	0.157667	0.276546	VAV2|PIK3R3	http://www.genome.jp/kegg-bin/show_pathway?bta04664/bta:515718%09red/bta:286865%09red
Adipocytokine signaling pathway	KEGG PATHWAY	bta04920	2	72	0.164578	0.279746	SLC2A4|IKBKG	http://www.genome.jp/kegg-bin/show_pathway?bta04920/bta:282359%09red/bta:281855%09red
Renin secretion	KEGG PATHWAY	bta04924	2	72	0.164578	0.279746	ITPR1|CALM2	http://www.genome.jp/kegg-bin/show_pathway?bta04924/bta:317697%09red/bta:100297344%09red
Melanoma	KEGG PATHWAY	bta05218	2	73	0.168053	0.282339	PIK3R3|BAX	http://www.genome.jp/kegg-bin/show_pathway?bta05218/bta:286865%09red/bta:280730%09red
Arrhythmogenic right ventricular cardiomyopathy (ARVC)	KEGG PATHWAY	bta05412	2	76	0.178552	0.288369	CACNB1|ITGB5	http://www.genome.jp/kegg-bin/show_pathway?bta05412/bta:327703%09red/bta:282564%09red
Pertussis	KEGG PATHWAY	bta05133	2	77	0.182073	0.292076	JUN|CALM2	http://www.genome.jp/kegg-bin/show_pathway?bta05133/bta:100297344%09red/bta:280831%09red
p53 signaling pathway	KEGG PATHWAY	bta04115	2	77	0.182073	0.292076	RRM2B|BAX	http://www.genome.jp/kegg-bin/show_pathway?bta04115/bta:280730%09red/bta:528960%09red
Platinum drug resistance	KEGG PATHWAY	bta01524	2	78	0.185606	0.295182	PIK3R3|BAX	http://www.genome.jp/kegg-bin/show_pathway?bta01524/bta:286865%09red/bta:280730%09red
Breast cancer	KEGG PATHWAY	bta05224	3	150	0.190892	0.299363	JUN|PIK3R3|BAX	http://www.genome.jp/kegg-bin/show_pathway?bta05224/bta:286865%09red/bta:280730%09red/bta:280831%09red
Adrenergic signaling in cardiomyocytes	KEGG PATHWAY	bta04261	3	150	0.190892	0.299363	CACNB1|CAMK2G|CALM2	http://www.genome.jp/kegg-bin/show_pathway?bta04261/bta:282162%09red/bta:327703%09red/bta:100297344%09red
EGFR tyrosine kinase inhibitor resistance	KEGG PATHWAY	bta01521	2	80	0.192699	0.301888	PIK3R3|BAX	http://www.genome.jp/kegg-bin/show_pathway?bta01521/bta:286865%09red/bta:280730%09red
Hippo signaling pathway	KEGG PATHWAY	bta04390	3	151	0.193378	0.302206	PRKCI|TGFB3|ID1	http://www.genome.jp/kegg-bin/show_pathway?bta04390/bta:497011%09red/bta:538957%09red/bta:528478%09red
Other types of O-glycan biosynthesis	KEGG PATHWAY	bta00514	1	21	0.195256	0.302206	GXYLT2	http://www.genome.jp/kegg-bin/show_pathway?bta00514/bta:507299%09red
Gastric cancer	KEGG PATHWAY	bta05226	3	153	0.198372	0.306105	TGFB3|PIK3R3|BAX	http://www.genome.jp/kegg-bin/show_pathway?bta05226/bta:286865%09red/bta:538957%09red/bta:280730%09red
Prolactin signaling pathway	KEGG PATHWAY	bta04917	2	83	0.203402	0.30861	SOCS4|PIK3R3	http://www.genome.jp/kegg-bin/show_pathway?bta04917/bta:286865%09red/bta:540412%09red
Salmonella infection	KEGG PATHWAY	bta05132	2	85	0.210574	0.314254	PLEKHM2|JUN	http://www.genome.jp/kegg-bin/show_pathway?bta05132/bta:515552%09red/bta:280831%09red
Antigen processing and presentation	KEGG PATHWAY	bta04612	2	85	0.210574	0.314254	NFYB|BOLA-DQB	http://www.genome.jp/kegg-bin/show_pathway?bta04612/bta:614382%09red/bta:282495%09red
Phenylalanine metabolism	KEGG PATHWAY	bta00360	1	23	0.210999	0.314254	IL4I1	http://www.genome.jp/kegg-bin/show_pathway?bta00360/bta:104968452%09red
Histidine metabolism	KEGG PATHWAY	bta00340	1	23	0.210999	0.314254	CARNMT1	http://www.genome.jp/kegg-bin/show_pathway?bta00340/bta:538441%09red
Thermogenesis	KEGG PATHWAY	bta04714	4	239	0.217333	0.321147	ND3|NDUFS6|UQCRH|NDUFA9	http://www.genome.jp/kegg-bin/show_pathway?bta04714/bta:327691%09red/bta:404188%09red/bta:613899%09red/bta:3283884%09red
Cardiac muscle contraction	KEGG PATHWAY	bta04260	2	90	0.228606	0.330876	CACNB1|UQCRH	http://www.genome.jp/kegg-bin/show_pathway?bta04260/bta:327703%09red/bta:613899%09red
Longevity regulating pathway	KEGG PATHWAY	bta04211	2	90	0.228606	0.330876	PIK3R3|BAX	http://www.genome.jp/kegg-bin/show_pathway?bta04211/bta:286865%09red/bta:280730%09red
cGMP-PKG signaling pathway	KEGG PATHWAY	bta04022	3	169	0.23932	0.337278	ITPR1|CALM2|PPP1R12A	http://www.genome.jp/kegg-bin/show_pathway?bta04022/bta:538606%09red/bta:317697%09red/bta:100297344%09red
Salivary secretion	KEGG PATHWAY	bta04970	2	93	0.239476	0.337278	ITPR1|CALM2	http://www.genome.jp/kegg-bin/show_pathway?bta04970/bta:317697%09red/bta:100297344%09red
Prostate cancer	KEGG PATHWAY	bta05215	2	95	0.246736	0.342718	PIK3R3|IKBKG	http://www.genome.jp/kegg-bin/show_pathway?bta05215/bta:286865%09red/bta:281855%09red
Collecting duct acid secretion	KEGG PATHWAY	bta04966	1	28	0.249027	0.342718	ATP6V0A2	http://www.genome.jp/kegg-bin/show_pathway?bta04966/bta:338038%09red
Pentose phosphate pathway	KEGG PATHWAY	bta00030	1	28	0.249027	0.342718	PGM1	http://www.genome.jp/kegg-bin/show_pathway?bta00030/bta:534402%09red
Hepatocellular carcinoma	KEGG PATHWAY	bta05225	3	174	0.252406	0.345772	TGFB3|PIK3R3|BAX	http://www.genome.jp/kegg-bin/show_pathway?bta05225/bta:286865%09red/bta:538957%09red/bta:280730%09red
Fatty acid elongation	KEGG PATHWAY	bta00062	1	29	0.25641	0.345772	ELOVL7	http://www.genome.jp/kegg-bin/show_pathway?bta00062/bta:614096%09red
Biosynthesis of unsaturated fatty acids	KEGG PATHWAY	bta01040	1	30	0.263721	0.351933	ELOVL7	http://www.genome.jp/kegg-bin/show_pathway?bta01040/bta:614096%09red
Citrate cycle (TCA cycle)	KEGG PATHWAY	bta00020	1	30	0.263721	0.351933	SUCLG2	http://www.genome.jp/kegg-bin/show_pathway?bta00020/bta:537713%09red
Amoebiasis	KEGG PATHWAY	bta05146	2	100	0.264916	0.353221	TGFB3|PIK3R3	http://www.genome.jp/kegg-bin/show_pathway?bta05146/bta:286865%09red/bta:538957%09red
Axon guidance	KEGG PATHWAY	bta04360	3	180	0.26824	0.357344	CAMK2G|PIK3R3|UNC5D	http://www.genome.jp/kegg-bin/show_pathway?bta04360/bta:282162%09red/bta:286865%09red/bta:520004%09red
Galactose metabolism	KEGG PATHWAY	bta00052	1	31	0.270961	0.357873	PGM1	http://www.genome.jp/kegg-bin/show_pathway?bta00052/bta:534402%09red
Pentose and glucuronate interconversions	KEGG PATHWAY	bta00040	1	31	0.270961	0.357873	XYLB	http://www.genome.jp/kegg-bin/show_pathway?bta00040/bta:515146%09red
Circadian rhythm	KEGG PATHWAY	bta04710	1	31	0.270961	0.357873	CUL1	http://www.genome.jp/kegg-bin/show_pathway?bta04710/bta:407228%09red
Melanogenesis	KEGG PATHWAY	bta04916	2	102	0.272191	0.359189	CAMK2G|CALM2	http://www.genome.jp/kegg-bin/show_pathway?bta04916/bta:282162%09red/bta:100297344%09red
Systemic lupus erythematosus	KEGG PATHWAY	bta05322	3	182	0.273545	0.360667	SNRPB|HIST1H2AC|BOLA-DQB	http://www.genome.jp/kegg-bin/show_pathway?bta05322/bta:506900%09red/bta:613304%09red/bta:282495%09red
Prion diseases	KEGG PATHWAY	bta05020	1	32	0.278129	0.362675	BAX	http://www.genome.jp/kegg-bin/show_pathway?bta05020/bta:280730%09red
Starch and sucrose metabolism	KEGG PATHWAY	bta00500	1	32	0.278129	0.362675	PGM1	http://www.genome.jp/kegg-bin/show_pathway?bta00500/bta:534402%09red
Parathyroid hormone synthesis, secretion and action	KEGG PATHWAY	bta04928	2	104	0.279463	0.36349	SLC34A2|ITPR1	http://www.genome.jp/kegg-bin/show_pathway?bta04928/bta:317697%09red/bta:282484%09red
Propanoate metabolism	KEGG PATHWAY	bta00640	1	33	0.285227	0.367573	SUCLG2	http://www.genome.jp/kegg-bin/show_pathway?bta00640/bta:537713%09red
SNARE interactions in vesicular transport	KEGG PATHWAY	bta04130	1	34	0.292256	0.373196	STX16	http://www.genome.jp/kegg-bin/show_pathway?bta04130/bta:519624%09red
Insulin resistance	KEGG PATHWAY	bta04931	2	110	0.301238	0.38213	SLC2A4|PIK3R3	http://www.genome.jp/kegg-bin/show_pathway?bta04931/bta:282359%09red/bta:286865%09red
Hematopoietic cell lineage	KEGG PATHWAY	bta04640	2	110	0.301238	0.38213	CD9|BOLA-DQB	http://www.genome.jp/kegg-bin/show_pathway?bta04640/bta:280746%09red/bta:282495%09red
Leukocyte transendothelial migration	KEGG PATHWAY	bta04670	2	113	0.312087	0.390214	VAV2|PIK3R3	http://www.genome.jp/kegg-bin/show_pathway?bta04670/bta:515718%09red/bta:286865%09red
Glutamatergic synapse	KEGG PATHWAY	bta04724	2	113	0.312087	0.390214	GRIK2|ITPR1	http://www.genome.jp/kegg-bin/show_pathway?bta04724/bta:317697%09red/bta:615226%09red
Aldosterone-regulated sodium reabsorption	KEGG PATHWAY	bta04960	1	37	0.312932	0.390214	PIK3R3	http://www.genome.jp/kegg-bin/show_pathway?bta04960/bta:286865%09red
Alanine, aspartate and glutamate metabolism	KEGG PATHWAY	bta00250	1	37	0.312932	0.390214	IL4I1	http://www.genome.jp/kegg-bin/show_pathway?bta00250/bta:104968452%09red
Folate biosynthesis	KEGG PATHWAY	bta00790	1	37	0.312932	0.390214	CBR1	http://www.genome.jp/kegg-bin/show_pathway?bta00790/bta:515946%09red
PI3K-Akt signaling pathway	KEGG PATHWAY	bta04151	5	373	0.314584	0.391957	VEGFD|ITGB5|PIK3R3|IKBKG|NGFR	http://www.genome.jp/kegg-bin/show_pathway?bta04151/bta:286865%09red/bta:286799%09red/bta:282564%09red/bta:281855%09red/bta:353110%09red
Pyruvate metabolism	KEGG PATHWAY	bta00620	1	38	0.319689	0.395438	ACYP2	http://www.genome.jp/kegg-bin/show_pathway?bta00620/bta:767889%09red
Asthma	KEGG PATHWAY	bta05310	1	38	0.319689	0.395438	BOLA-DQB	http://www.genome.jp/kegg-bin/show_pathway?bta05310/bta:282495%09red
Primary immunodeficiency	KEGG PATHWAY	bta05340	1	39	0.32638	0.400959	IKBKG	http://www.genome.jp/kegg-bin/show_pathway?bta05340/bta:281855%09red
Tyrosine metabolism	KEGG PATHWAY	bta00350	1	39	0.32638	0.400959	IL4I1	http://www.genome.jp/kegg-bin/show_pathway?bta00350/bta:104968452%09red
Thyroid cancer	KEGG PATHWAY	bta05216	1	40	0.333005	0.405718	BAX	http://www.genome.jp/kegg-bin/show_pathway?bta05216/bta:280730%09red
Carbohydrate digestion and absorption	KEGG PATHWAY	bta04973	1	40	0.333005	0.405718	PIK3R3	http://www.genome.jp/kegg-bin/show_pathway?bta04973/bta:286865%09red
Sphingolipid signaling pathway	KEGG PATHWAY	bta04071	2	120	0.337249	0.409916	PIK3R3|BAX	http://www.genome.jp/kegg-bin/show_pathway?bta04071/bta:286865%09red/bta:280730%09red
Lysosome	KEGG PATHWAY	bta04142	2	123	0.347952	0.419285	GNPTAB|ATP6V0A2	http://www.genome.jp/kegg-bin/show_pathway?bta04142/bta:509610%09red/bta:338038%09red
AMPK signaling pathway	KEGG PATHWAY	bta04152	2	123	0.347952	0.419285	SLC2A4|PIK3R3	http://www.genome.jp/kegg-bin/show_pathway?bta04152/bta:282359%09red/bta:286865%09red
Antifolate resistance	KEGG PATHWAY	bta01523	1	43	0.352494	0.421788	IKBKG	http://www.genome.jp/kegg-bin/show_pathway?bta01523/bta:281855%09red
Basal transcription factors	KEGG PATHWAY	bta03022	1	44	0.358864	0.426099	TAF4	http://www.genome.jp/kegg-bin/show_pathway?bta03022/bta:789854%09red
Nucleotide excision repair	KEGG PATHWAY	bta03420	1	45	0.365171	0.43126	XPC	http://www.genome.jp/kegg-bin/show_pathway?bta03420/bta:524274%09red
Proteasome	KEGG PATHWAY	bta03050	1	46	0.371416	0.434966	PSMD13	http://www.genome.jp/kegg-bin/show_pathway?bta03050/bta:513525%09red
Natural killer cell mediated cytotoxicity	KEGG PATHWAY	bta04650	2	131	0.376193	0.43854	VAV2|PIK3R3	http://www.genome.jp/kegg-bin/show_pathway?bta04650/bta:515718%09red/bta:286865%09red
Hedgehog signaling pathway	KEGG PATHWAY	bta04340	1	47	0.3776	0.43854	CUL1	http://www.genome.jp/kegg-bin/show_pathway?bta04340/bta:407228%09red
Mineral absorption	KEGG PATHWAY	bta04978	1	47	0.3776	0.43854	CYBRD1	http://www.genome.jp/kegg-bin/show_pathway?bta04978/bta:534257%09red
Tryptophan metabolism	KEGG PATHWAY	bta00380	1	47	0.3776	0.43854	IL4I1	http://www.genome.jp/kegg-bin/show_pathway?bta00380/bta:104968452%09red
Autophagy - animal	KEGG PATHWAY	bta04140	2	133	0.383176	0.443311	ITPR1|PIK3R3	http://www.genome.jp/kegg-bin/show_pathway?bta04140/bta:286865%09red/bta:317697%09red
Cocaine addiction	KEGG PATHWAY	bta05030	1	48	0.383723	0.443311	JUN	http://www.genome.jp/kegg-bin/show_pathway?bta05030/bta:280831%09red
Graft-versus-host disease	KEGG PATHWAY	bta05332	1	48	0.383723	0.443311	BOLA-DQB	http://www.genome.jp/kegg-bin/show_pathway?bta05332/bta:282495%09red
Alcoholism	KEGG PATHWAY	bta05034	3	224	0.385744	0.445312	CALM2|HIST1H2AC|HDAC6	http://www.genome.jp/kegg-bin/show_pathway?bta05034/bta:506900%09red/bta:100297344%09red/bta:513602%09red
Cysteine and methionine metabolism	KEGG PATHWAY	bta00270	1	49	0.389786	0.447629	IL4I1	http://www.genome.jp/kegg-bin/show_pathway?bta00270/bta:104968452%09red
Cholesterol metabolism	KEGG PATHWAY	bta04979	1	50	0.39579	0.453509	OSBPL5	http://www.genome.jp/kegg-bin/show_pathway?bta04979/bta:532690%09red
Amino sugar and nucleotide sugar metabolism	KEGG PATHWAY	bta00520	1	50	0.39579	0.453509	PGM1	http://www.genome.jp/kegg-bin/show_pathway?bta00520/bta:534402%09red
Cytokine-cytokine receptor interaction	KEGG PATHWAY	bta04060	4	323	0.400592	0.457598	TGFB3|TNFRSF12A|IL23R|NGFR	http://www.genome.jp/kegg-bin/show_pathway?bta04060/bta:538957%09red/bta:353110%09red/bta:617439%09red/bta:614367%09red
Amyotrophic lateral sclerosis (ALS)	KEGG PATHWAY	bta05014	1	51	0.401735	0.457598	BAX	http://www.genome.jp/kegg-bin/show_pathway?bta05014/bta:280730%09red
Valine, leucine and isoleucine degradation	KEGG PATHWAY	bta00280	1	51	0.401735	0.457598	IL4I1	http://www.genome.jp/kegg-bin/show_pathway?bta00280/bta:104968452%09red
Signaling pathways regulating pluripotency of stem cells	KEGG PATHWAY	bta04550	2	139	0.40392	0.459746	PIK3R3|ID1	http://www.genome.jp/kegg-bin/show_pathway?bta04550/bta:286865%09red/bta:497011%09red
Apelin signaling pathway	KEGG PATHWAY	bta04371	2	140	0.407345	0.460894	ITPR1|CALM2	http://www.genome.jp/kegg-bin/show_pathway?bta04371/bta:317697%09red/bta:100297344%09red
Fanconi anemia pathway	KEGG PATHWAY	bta03460	1	52	0.407622	0.460894	UBE2T	http://www.genome.jp/kegg-bin/show_pathway?bta03460/bta:505314%09red
Intestinal immune network for IgA production	KEGG PATHWAY	bta04672	1	56	0.430597	0.481568	BOLA-DQB	http://www.genome.jp/kegg-bin/show_pathway?bta04672/bta:282495%09red
Allograft rejection	KEGG PATHWAY	bta05330	1	56	0.430597	0.481568	BOLA-DQB	http://www.genome.jp/kegg-bin/show_pathway?bta05330/bta:282495%09red
Pyrimidine metabolism	KEGG PATHWAY	bta00240	1	56	0.430597	0.481568	RRM2B	http://www.genome.jp/kegg-bin/show_pathway?bta00240/bta:528960%09red
VEGF signaling pathway	KEGG PATHWAY	bta04370	1	58	0.441749	0.491897	PIK3R3	http://www.genome.jp/kegg-bin/show_pathway?bta04370/bta:286865%09red
Regulation of lipolysis in adipocytes	KEGG PATHWAY	bta04923	1	58	0.441749	0.491897	PIK3R3	http://www.genome.jp/kegg-bin/show_pathway?bta04923/bta:286865%09red
Fatty acid metabolism	KEGG PATHWAY	bta01212	1	58	0.441749	0.491897	ELOVL7	http://www.genome.jp/kegg-bin/show_pathway?bta01212/bta:614096%09red
Malaria	KEGG PATHWAY	bta05144	1	59	0.447243	0.495864	TGFB3	http://www.genome.jp/kegg-bin/show_pathway?bta05144/bta:538957%09red
Type I diabetes mellitus	KEGG PATHWAY	bta04940	1	59	0.447243	0.495864	BOLA-DQB	http://www.genome.jp/kegg-bin/show_pathway?bta04940/bta:282495%09red
Phospholipase D signaling pathway	KEGG PATHWAY	bta04072	2	152	0.447669	0.495979	PIK3R3|RALB	http://www.genome.jp/kegg-bin/show_pathway?bta04072/bta:286865%09red/bta:505238%09red
Glutathione metabolism	KEGG PATHWAY	bta00480	1	60	0.452684	0.500454	RRM2B	http://www.genome.jp/kegg-bin/show_pathway?bta00480/bta:528960%09red
Long-term depression	KEGG PATHWAY	bta04730	1	60	0.452684	0.500454	ITPR1	http://www.genome.jp/kegg-bin/show_pathway?bta04730/bta:317697%09red
mTOR signaling pathway	KEGG PATHWAY	bta04150	2	154	0.454241	0.501815	PIK3R3|LAMTOR3	http://www.genome.jp/kegg-bin/show_pathway?bta04150/bta:286865%09red/bta:533155%09red
Cushing syndrome	KEGG PATHWAY	bta04934	2	156	0.460768	0.50757	CAMK2G|ITPR1	http://www.genome.jp/kegg-bin/show_pathway?bta04934/bta:317697%09red/bta:282162%09red
Longevity regulating pathway - multiple species	KEGG PATHWAY	bta04213	1	62	0.463405	0.509381	PIK3R3	http://www.genome.jp/kegg-bin/show_pathway?bta04213/bta:286865%09red
Basal cell carcinoma	KEGG PATHWAY	bta05217	1	63	0.468687	0.513358	BAX	http://www.genome.jp/kegg-bin/show_pathway?bta05217/bta:280730%09red
Retinol metabolism	KEGG PATHWAY	bta00830	1	64	0.473917	0.516147	BCO1	http://www.genome.jp/kegg-bin/show_pathway?bta00830/bta:534696%09red
Glycolysis / Gluconeogenesis	KEGG PATHWAY	bta00010	1	64	0.473917	0.516147	PGM1	http://www.genome.jp/kegg-bin/show_pathway?bta00010/bta:534402%09red
Central carbon metabolism in cancer	KEGG PATHWAY	bta05230	1	65	0.479095	0.519949	PIK3R3	http://www.genome.jp/kegg-bin/show_pathway?bta05230/bta:286865%09red
Cortisol synthesis and secretion	KEGG PATHWAY	bta04927	1	65	0.479095	0.519949	ITPR1	http://www.genome.jp/kegg-bin/show_pathway?bta04927/bta:317697%09red
RNA transport	KEGG PATHWAY	bta03013	2	164	0.486413	0.526406	ALYREF|EIF4A2	http://www.genome.jp/kegg-bin/show_pathway?bta03013/bta:537706%09red/bta:286819%09red
Metabolism of xenobiotics by cytochrome P450	KEGG PATHWAY	bta00980	1	67	0.489301	0.528418	CBR1	http://www.genome.jp/kegg-bin/show_pathway?bta00980/bta:515946%09red
Cytosolic DNA-sensing pathway	KEGG PATHWAY	bta04623	1	67	0.489301	0.528418	IKBKG	http://www.genome.jp/kegg-bin/show_pathway?bta04623/bta:281855%09red
Autoimmune thyroid disease	KEGG PATHWAY	bta05320	1	71	0.509118	0.547133	BOLA-DQB	http://www.genome.jp/kegg-bin/show_pathway?bta05320/bta:282495%09red
Thyroid hormone synthesis	KEGG PATHWAY	bta04918	1	74	0.523476	0.559829	ITPR1	http://www.genome.jp/kegg-bin/show_pathway?bta04918/bta:317697%09red
Bacterial invasion of epithelial cells	KEGG PATHWAY	bta05100	1	74	0.523476	0.559829	PIK3R3	http://www.genome.jp/kegg-bin/show_pathway?bta05100/bta:286865%09red
Staphylococcus aureus infection	KEGG PATHWAY	bta05150	1	75	0.528169	0.563283	BOLA-DQB	http://www.genome.jp/kegg-bin/show_pathway?bta05150/bta:282495%09red
Tight junction	KEGG PATHWAY	bta04530	2	178	0.529419	0.564225	PRKCI|JUN	http://www.genome.jp/kegg-bin/show_pathway?bta04530/bta:528478%09red/bta:280831%09red
Viral myocarditis	KEGG PATHWAY	bta05416	1	76	0.532815	0.566277	BOLA-DQB	http://www.genome.jp/kegg-bin/show_pathway?bta05416/bta:282495%09red
Drug metabolism - other enzymes	KEGG PATHWAY	bta00983	1	76	0.532815	0.566277	RRM2B	http://www.genome.jp/kegg-bin/show_pathway?bta00983/bta:528960%09red
Chemical carcinogenesis	KEGG PATHWAY	bta05204	1	77	0.537416	0.57038	CBR1	http://www.genome.jp/kegg-bin/show_pathway?bta05204/bta:515946%09red
Synaptic vesicle cycle	KEGG PATHWAY	bta04721	1	78	0.541972	0.574423	ATP6V0A2	http://www.genome.jp/kegg-bin/show_pathway?bta04721/bta:338038%09red
Transcriptional misregulation in cancer	KEGG PATHWAY	bta05202	2	188	0.55861	0.589212	NGFR|BAX	http://www.genome.jp/kegg-bin/show_pathway?bta05202/bta:353110%09red/bta:280730%09red
Arachidonic acid metabolism	KEGG PATHWAY	bta00590	1	83	0.564088	0.591755	CBR1	http://www.genome.jp/kegg-bin/show_pathway?bta00590/bta:515946%09red
Ribosome biogenesis in eukaryotes	KEGG PATHWAY	bta03008	1	83	0.564088	0.591755	NAT10	http://www.genome.jp/kegg-bin/show_pathway?bta03008/bta:515001%09red
Insulin secretion	KEGG PATHWAY	bta04911	1	85	0.572634	0.599087	CAMK2G	http://www.genome.jp/kegg-bin/show_pathway?bta04911/bta:282162%09red
ECM-receptor interaction	KEGG PATHWAY	bta04512	1	87	0.581013	0.605385	ITGB5	http://www.genome.jp/kegg-bin/show_pathway?bta04512/bta:282564%09red
Complement and coagulation cascades	KEGG PATHWAY	bta04610	1	87	0.581013	0.605385	TFPI	http://www.genome.jp/kegg-bin/show_pathway?bta04610/bta:508763%09red
Gap junction	KEGG PATHWAY	bta04540	1	90	0.593275	0.615662	ITPR1	http://www.genome.jp/kegg-bin/show_pathway?bta04540/bta:317697%09red
Pancreatic secretion	KEGG PATHWAY	bta04972	1	97	0.620513	0.641336	ITPR1	http://www.genome.jp/kegg-bin/show_pathway?bta04972/bta:317697%09red
NF-kappa B signaling pathway	KEGG PATHWAY	bta04064	1	102	0.638849	0.65676	IKBKG	http://www.genome.jp/kegg-bin/show_pathway?bta04064/bta:281855%09red
RIG-I-like receptor signaling pathway	KEGG PATHWAY	bta04622	1	102	0.638849	0.65676	IKBKG	http://www.genome.jp/kegg-bin/show_pathway?bta04622/bta:281855%09red
Carbon metabolism	KEGG PATHWAY	bta01200	1	113	0.676139	0.690945	SUCLG2	http://www.genome.jp/kegg-bin/show_pathway?bta01200/bta:537713%09red
Serotonergic synapse	KEGG PATHWAY	bta04726	1	116	0.685625	0.69971	ITPR1	http://www.genome.jp/kegg-bin/show_pathway?bta04726/bta:317697%09red
Thyroid hormone signaling pathway	KEGG PATHWAY	bta04919	1	118	0.691795	0.704606	PIK3R3	http://www.genome.jp/kegg-bin/show_pathway?bta04919/bta:286865%09red
Endocytosis	KEGG PATHWAY	bta04144	2	246	0.702096	0.713682	PRKCI|GIT1	http://www.genome.jp/kegg-bin/show_pathway?bta04144/bta:515088%09red/bta:528478%09red
Cell adhesion molecules (CAMs)	KEGG PATHWAY	bta04514	1	159	0.794771	0.798921	BOLA-DQB	http://www.genome.jp/kegg-bin/show_pathway?bta04514/bta:282495%09red
MicroRNAs in cancer	KEGG PATHWAY	bta05206	1	270	0.931944	0.933763	CDC25A	http://www.genome.jp/kegg-bin/show_pathway?bta05206/bta:520188%09red
Olfactory transduction	KEGG PATHWAY	bta04740	2	1161	0.999894	0.999894	CAMK2G|CALM2	http://www.genome.jp/kegg-bin/show_pathway?bta04740/bta:282162%09red/bta:100297344%09red
