# Supplementary material for: Identifying key genes in milk fat metabolism by weighted gene co-expression network analysis
Source: Sci Rep. 2022 Apr 27;12:6836. doi: 10.1038/s41598-022-10435-1 (PMC9046402; doi:10.1038/s41598-022-10435-1)
Supplement: Supplementary file 6 — Supplementary Table 5. [file 41598_2022_10435_MOESM6_ESM.xlsx]

## Sheet: Sheet 1
The data of 14 543 mRNA expression profiles
SYMBOL	H_2046	H_2098	H_2190	H_2226	L_2034	L_2037	L_2137	L_2170
KCNE1	0.659554	0	0.482106	0.290867	0	0	0	0.0987199
CBX3	0.899466	1.22962	0.55747	0.917893	0.510376	1.10579	0.964047	0.461726
RCAN1	15.9881	34.4511	10.6316	21.4404	8.98696	17.8815	18.2477	6.95227
FAM243A	0.00668176	0.00421587	0	0	0.00716126	0	0	0
SMIM11A	16.0122	30.3529	18.7719	13.4987	28.8416	35.6541	21.8725	34.6856
MRPS6	53.6016	45.7389	101.006	51.6844	72.7042	59.5455	50.1827	83.4175
ATP5PO	691.261	780.835	907.381	704.689	748.292	580.398	681.456	670.269
ITSN1	11.5389	9.18998	7.97465	8.43036	8.4974	9.62989	8.95632	5.88472
DNAJC28	14.9446	12.859	13.8735	18.8321	10.0965	10.4852	11.5916	9.13775
CRYZL1	50.7189	58.3374	36.7756	45.7935	46.7452	41.3634	43.4131	48.044
DONSON	16.3376	18.0417	35.0799	24.1055	22.1806	16.6783	15.7337	12.766
SON	107.803	85.6587	77.5221	105.334	70.9606	106.843	113.241	68.7305
GART	30.4787	26.794	64.3541	43.6449	45.3066	26.3493	34.7262	38.9968
TMEM50B	142.91	150.89	136.532	149.762	102.189	159.757	132.66	109.234
IFNGR2	95.2789	54.5705	70.9703	93.608	102.832	94.4147	69.4762	95.7166
IFNAR1	38.0104	21.9788	30.0078	29.1457	24.8107	34.2529	32.9506	21.6635
IL10RB	18.5775	10.0243	13.9421	17.4995	10.3749	10.2669	8.60756	12.3013
IFNAR2	30.1003	17.0786	28.7331	30.0725	9.51263	33.1289	34.8988	5.74539
PAXBP1	16.2092	16.0161	8.23603	16.4923	9.37675	19.6424	16.364	10.0421
SYNJ1	6.94764	5.2176	4.08716	6.47581	5.34106	6.88311	6.38036	5.28621
CFAP298	54.6616	65.8498	80.0235	68.1254	89.94	86.2655	91.6878	80.4331
EVA1C	14.8367	7.89355	15.6212	21.6691	15.9025	5.76622	9.20086	10.7288
MIS18A	2.26859	4.24075	13.2544	4.34258	4.88395	1.0098	1.1981	2.68985
URB1	2.88001	1.22263	3.86551	1.60246	3.44075	1.0292	1.57974	1.70036
SCAF4	7.16632	3.59707	5.06379	6.06209	3.90637	3.95774	2.73859	4.01633
SOD1	230.309	229.934	175.012	230.597	235.731	90.3194	167.381	186.588
TIAM1	2.82108	3.30755	1.28756	3.58583	0.322408	0.422619	0.548132	1.16889
CLDN8	21.3974	4.36352	12.1024	12.8906	21.1805	4.42183	3.81317	34.0747
MAP3K7CL	0.0798417	0	0	0.0696219	0	0.0828918	0	0
BACH1	27.0704	11.6386	17.8573	14.6726	10.5707	21.0926	16.6245	11.0628
RWDD2B	29.9517	32.0809	27.5703	33.02	23.2311	27.4042	38.8984	30.8994
CCT8	339.176	365.359	686.824	362.128	414.778	306.014	411.461	284.384
USP16	56.3818	62.4625	37.4225	71.1499	35.1372	69.2186	60.0353	29.8997
N6AMT1	8.32929	5.39514	14.0428	10.4654	9.72792	4.88792	7.60681	7.53637
LTN1	27.5153	26.4612	18.5594	30.578	19.0029	35.0559	31.5183	16.8952
ADAMTS5	3.67051	2.48537	0.443209	1.94537	0.483904	1.00043	2.33447	1.38408
ADAMTS1	4.49583	15.1401	1.66716	10.2199	0.549181	5.95621	11.6066	1.76269
JAM2	0.0380033	0	0	0	0	0.0189424	0.0639774	0.0172424
ATP5PF	160.488	162.003	172.441	163.559	140.883	137.625	165.098	130.868
GABPA	31.7723	37.2946	32.377	34.2462	29.9092	33.7767	33.4828	24.9357
MRPL39	50.9104	49.6678	106.605	46.7957	75.1329	43.2834	31.2306	45.2338
C1H21orf91	13.3981	15.8961	12.3766	24.388	7.65363	4.905	10.9732	5.34903
APP	254.919	170.594	114.274	241.644	168.369	196.106	222.713	240.605
BTG3	83.093	90.9506	102.26	116.432	92.9663	105.973	101.622	58.5973
CXADR	109.307	94.427	54.45	139.2	110.192	128.714	93.7551	66.1923
USP25	89.7484	72.9038	25.8258	43.7151	48.9192	167.88	104.941	42.6078
HSPA13	46.0553	39.5017	48.4657	40.874	37.7572	59.161	59.7428	32.7241
NRIP1	0.166858	0.169571	0.204134	0.165435	0.155996	0.178682	0.189201	0.186613
RBM11	7.85979	5.2393	4.75134	5.38765	11.3064	9.84216	8.78511	6.41558
LIPI	0.734753	0.278197	0.16258	0.447142	1.07769	0.43633	0.959714	0.443592
ROBO1	0.0866508	0.031977	0.0121986	0.0291419	0.0248375	0.0755926	0.205578	0
ROBO2	0.72091	3.34924	0.740729	1.87537	0.0565209	2.032	2.06124	0
GBE1	65.3706	82.2592	36.775	102.221	20.3603	70.7123	80.9302	21.1557
VGLL3	69.0061	52.7331	33.926	45.7816	63.4606	69.1511	50.0953	66.7725
CHMP2B	110.216	123.344	90.6651	114.875	86.8749	140.734	113.425	89.9136
ARL13B	4.81205	7.499	4.41033	5.52744	3.31029	4.70162	4.49207	4.82661
STX19	7.17627	7.40854	1.29134	3.27462	3.78776	1.55309	6.29812	12.1833
NSUN3	18.4444	32.9576	13.5103	19.2154	15.265	18.9708	18.1642	12.2736
ARL6	4.06223	6.16897	3.48602	5.45384	4.43021	6.05386	3.7428	4.08802
CGGBP1	97.6764	67.1183	60.4732	97.0535	57.0226	80.992	91.8497	72.4371
ZNF654	18.3986	17.6379	5.57104	20.6655	7.15607	18.7261	19.3263	6.9666
C1H3orf38	66.5889	63.8269	62.0269	55.5883	54.3331	71.6933	63.6183	53.6948
CRYBG3	7.26033	13.2342	5.46801	11.0173	3.23994	5.6286	8.86966	2.17648
RIOX2	25.0196	23.8057	46.9632	35.6893	30.9104	15.4428	22.6309	26.2027
CLDND1	31.3165	28.52	35.1734	38.7484	32.0774	29.1567	26.0782	23.3245
CPOX	17.2252	17.2487	29.8749	28.0539	33.8819	15.6793	21.613	17.1377
COL8A1	10.3982	8.57488	7.68108	6.16782	0.164622	27.7753	26.8741	2.36472
ST3GAL6	1.67859	0.595375	1.24646	0.803332	3.89419	2.43511	2.6705	2.06376
DCBLD2	220.199	91.5296	146.385	125.32	322.063	342.122	272.431	291.196
CMSS1	17.3671	14.6103	64.5243	21.5188	31.5675	10.5045	10.1991	21.1185
FILIP1L	43.6968	41.3722	6.4601	21.1288	20.5006	63.8034	64.9617	15.5446
TMEM30C	0	0.0644555	0.0719747	0.0447605	0	0	0.0393093	0.0898583
NIT2	12.1122	8.19703	6.41123	12.2449	9.41347	8.39352	9.93204	11.2767
TBC1D23	82.0593	112.391	36.0371	75.8307	87.3362	144.188	112.775	63.8391
TMEM45A	15.343	6.92051	5.00507	27.2314	0.300644	67.6461	66.1214	0.640257
LNP1	2.32204	2.93645	7.02416	3.79445	2.63617	3.55044	4.02107	2.04686
TOMM70	111.418	117.426	127.332	122.632	123.505	124.27	126.705	111.769
XLOC_003913	0.0245498	2.9229	0.0383916	0	0.0373772	0.0922363	0.039415	0.16514
TFG	49.1113	37.793	46.9219	42.6916	44.4834	51.5014	46.8104	46.1798
NXPE3	7.25208	6.21416	3.62121	7.42991	4.92986	5.39507	6.535	6.8176
NFKBIZ	9.8662	17.3816	6.89152	11.4989	1.97748	10.2574	12.2752	2.52745
ZPLD1	0	0.662012	0	0	0	0	0	0
IMPG2	5.20194	3.70368	1.40764	4.17417	2.5583	5.79699	5.03833	2.27113
SENP7	14.6368	15.6227	7.34048	16.256	9.12707	16.9961	18.7496	9.92655
TRMT10C	15.6439	19.4147	11.3371	15.1869	13.1163	16.6423	20.1037	9.96889
PCNP	49.2833	50.0522	54.9258	42.2157	45.8354	42.8518	46.4936	50.4832
ZBTB11	25.7065	31.2517	22.9188	28.4035	17.5448	29.2903	32.3832	12.6759
RPL24	2664.18	3823.92	4138.97	2972.32	3004.68	2034.94	2735.71	2742.22
CEP97	15.5077	16.7911	12.1305	15.4019	11.4629	25.7461	18.392	9.66028
ALCAM	140.999	116.727	62.0962	113.383	119.816	136.125	161.876	89.2072
CBLB	9.1304	3.81192	2.02721	7.50143	5.47758	3.10949	5.18324	5.9444
BBX	33.7616	24.6283	16.1818	38.9681	18.4989	40.2484	36.3103	20.3904
MYH15	0	0	0.0760347	0.0723038	0.0122031	0	0.0140851	0.0288338
HHLA2	0.61146	0.795356	0.424205	0.932051	0.177776	0.138358	0.327158	0
IFT57	20.2627	41.1192	18.4781	27.3413	17.0936	12.8143	20.0085	25.2821
CIP2A	9.48215	17.4117	27.64	16.7188	18.2763	3.66478	6.5399	5.86754
DZIP3	0.601758	0.949539	0.212846	0.824678	0.339428	1.73715	0.807586	0.317671
NECTIN3	14.9832	12.2205	17.1025	13.2611	16.586	44.6317	57.6129	17.3224
CD47	326.093	252.162	274.928	321.237	390.709	342.926	289.079	378.945
TAGLN3	1.68476	0	0.882961	0.123679	7.55613	0	0.243185	3.16123
TMPRSS7	0.14037	0	0.029871	0	0.0122186	0	0	0.018251
ABHD10	22.3025	19.9839	19.1114	18.2393	21.434	22.6397	16.1806	19.292
GCSAM	0.0344534	0	0	0	0	0	0	0
SLC9C1	0.143965	0.110809	0.0237356	0.126398	0.102495	0.0456762	0.0602417	0.168387
C1H3orf52	39.4028	12.8173	13.6966	19.7742	27.6357	24.9674	18.868	28.3774
CD96	0.0373001	0.114721	0.0225315	0.023341	0	0.0395738	0.0233829	0
ZBED2	0	0.189887	0	0.0332598	0	0	0	0
PLCXD2	17.0858	6.11552	5.74526	4.60045	11.4403	22.6411	15.4245	18.6447
PHLDB2	49.9475	77.6078	46.9836	65.4882	74.6972	71.5309	74.5933	91.2181
CD200	7.5564	5.75185	3.84424	5.26139	5.82483	6.31378	8.73664	2.13937
ATG3	51.6613	59.1999	56.2363	57.5485	47.4677	63.17	57.6574	44.3904
SLC35A5	39.8721	46.9248	44.0926	45.1262	43.2988	45.5976	50.7107	25.0984
CCDC80	66.5886	10.9438	40.9664	22.086	54.6213	91.7635	62.3707	36.2756
BOC	0.280754	0.142664	0.0580405	0.192255	0.0895873	0.150222	0.200164	0.0621798
SIDT1	0.115357	0	0.0458553	0.0546023	0	0	0	0.09127
SPICE1	6.06132	4.52177	5.41873	5.79506	6.43073	4.37006	5.76119	3.73345
GTPBP8	9.08116	5.42764	5.75279	7.6917	8.40285	8.66319	8.83777	5.07837
NEPRO	30.0467	29.6704	34.6141	36.6175	23.7831	36.3015	29.852	17.8998
USF3	3.80467	3.07461	2.02757	3.01605	2.21704	2.54224	3.60783	1.78092
DRD3	0	0.0599187	0.601893	0.354924	0	0	0.0701981	0
GRAMD1C	21.5575	10.9051	11.8961	22.6577	20.8398	20.1543	18.7737	22.2277
CCDC191	2.5521	2.64191	2.13461	2.79465	1.61574	2.14495	3.11813	1.63999
ZDHHC23	26.8913	9.76874	20.8361	23.0661	33.2977	22.2788	19.6236	36.8469
QTRT2	8.99932	7.42534	18.7524	12.5278	11.8616	8.13848	11.3534	5.92775
NAA50	50.946	43.208	56.628	56.7229	56.3711	39.2449	39.3804	45.4855
ATP6V1A	193.625	184.624	153.113	153	170.739	251.52	202.154	167.602
ZBTB20	6.33103	3.19114	2.24589	6.05422	3.8325	6.69219	5.35495	4.03204
UPK1B	130.819	377.909	229.151	280.786	53.651	43.3709	81.9938	694.757
B4GALT4	76.5225	104.315	74.0886	129.494	55.6639	68.604	76.8616	49.3148
ARHGAP31	12.3453	8.26522	8.08681	10.956	4.3433	9.3621	8.68817	3.74188
TIMMDC1	15.3352	13.1104	18.0445	17.6554	12.7282	16.3053	14.1691	15.3111
CD80	0.154502	0.44862	0.0651214	0.449795	0.123034	0.196508	0.422434	0.0665423
TMEM39A	20.6571	25.1451	30.6398	27.2837	21.0388	22.7483	26.564	22.291
POGLUT1	19.05	26.9923	33.7263	19.8285	15.888	19.6967	21.6808	11.6628
ADPRH	10.5982	12.142	7.49044	14.6923	8.80122	13.986	10.5709	7.8909
COX17	3.51438	5.71417	12.9535	4.45587	7.77313	2.66948	3.92836	2.88323
NR1I2	0.0280021	0	0	0.0664809	0	0	0	0.0338834
MAATS1	0.739922	0.708546	0.18236	0.927558	0.478623	1.88769	0.992165	0.842732
GPR156	2.45072	4.2093	1.70181	2.62942	0.760866	3.35008	2.37052	0.596024
GSK3B	46.5366	30.8898	41.2471	45.4794	41.8151	51.6236	43.5416	32.6908
LRRC58	28.9395	28.1769	20.648	34.5632	20.3496	30.5265	26.2099	24.2025
HGD	0.0330485	0.047703	0.127719	0.0445501	0	0	0.0298964	0
NDUFB4	293.588	336.204	364.96	333.596	301.291	245.221	298.462	304.718
FSTL1	307.121	248.623	262.574	142.294	482.889	342.647	276.627	345.107
RABL3	52.3719	54.2687	71.6782	62.3685	61.5388	59.9311	50.2049	49.1623
GTF2E1	17.3367	19.2884	23.5343	20.826	18.3126	17.1574	17.8872	14.1042
HCLS1	0.0264484	0.0221534	0.0249031	0	0.0245899	0.0584287	0.0246744	0.0509875
POLQ	2.98361	4.57736	4.07551	4.71851	2.84455	0.16219	1.11966	1.60579
EAF2	0.157304	0.459994	0.137001	0.964185	0.434706	0.140429	0.307978	0
IQCB1	7.53906	9.86425	9.59575	5.19183	5.3562	6.32913	6.64651	3.4206
GOLGB1	18.4458	14.0665	3.67204	13.9008	5.1047	15.0672	20.0694	7.53374
ILDR1	8.26004	4.09296	5.07478	9.28847	10.0022	4.55128	7.65719	7.13163
WDR5B	3.91543	4.05003	3.71204	3.46789	3.22054	2.66493	2.70484	3.08112
CSTA	83.4818	1059.04	30.9168	142.536	1.29999	40.7883	101.833	2.38765
CCDC58	12.5303	19.3093	40.7084	15.8629	16.3782	18.1039	19.4178	15.0369
FAM162A	167.048	384.024	166.944	270.482	74.0902	144.062	223.855	112.553
KPNA1	36.2099	30.336	27.2145	29.7021	19.6032	35.2392	36.1366	21.4247
PARP9	30.0992	15.028	16.6942	24.1187	23.5873	25.0916	38.5924	16.6908
DTX3L	34.1294	20.6929	19.2158	34.4046	25.2454	30.6699	44.1192	20.0849
PDIA5	13.8496	9.18459	28.0954	8.72349	29.4234	7.29273	10.9818	18.3534
SEC22A	22.4295	18.0336	21.2823	24.0146	22.3613	24.0749	20.9925	23.4842
PARP14	23.7904	12.5985	9.56246	17.758	15.9965	14.1356	29.4624	7.66844
HSPBAP1	5.84124	5.9944	3.57369	7.77294	3.9308	5.49935	6.45215	6.05232
SLC49A4	32.5282	20.1317	26.3271	31.3563	32.4559	36.8578	35.0911	36.9778
HACD2	34.3947	25.4036	22.2403	37.9677	21.2727	22.9276	30.4143	18.6651
XLOC_004559	0.438876	0.704764	0.128338	0.28564	0	0.443865	1.06843	0
MYLK	1.21153	2.90434	0.723907	2.66266	0.0103955	0.680895	1.11273	0.0288654
CCDC14	2.05116	4.98028	3.19678	3.19564	1.38175	1.53373	2.94471	1.13663
KALRN	0.0691634	0.321259	0.111032	0.137857	0.0945353	0.173618	0.214282	0.111414
UMPS	13.2029	11.5332	33.8009	23.4748	22.7242	11.58	17.5445	9.02602
ITGB5	45.5627	31.5003	21.4447	33.8115	35.5623	72.2031	51.464	66.5971
HEG1	5.32102	4.91125	2.67255	3.99294	3.50213	2.68111	4.07223	3.40387
SLC12A8	1.19711	0.752396	0.588903	0.960425	2.75086	1.17741	1.08898	1.96349
ZNF148	14.2653	11.5891	6.27352	11.2802	5.86281	11.8893	12.7577	5.82372
OSBPL11	12.7852	14.8776	7.85316	12.591	8.09384	21.938	12.2482	7.88171
SNX4	121.352	143.84	128.255	132.723	113.299	130.711	124.623	97.5823
LRCH3	39.2678	25.149	29.7741	37.5985	32.7325	40.9853	34.9865	33.1623
RPL35A	3920.11	4589.91	4861.77	5540.39	4384.67	1009.1	4566.87	2705.23
LMLN	4.13555	3.89097	5.43623	4.20426	6.65004	4.75902	4.14601	3.36554
IQCG	1.10344	0.718571	1.00464	1.13362	1.05748	2.23857	1.06927	0.603949
FYTTD1	95.6982	102.48	80.5282	96.1109	97.0167	138.58	123.463	76.2642
RUBCN	4.17422	3.26558	5.79747	3.85636	6.69377	5.64833	4.41046	4.16688
MUC20	12.0184	8.50139	4.45898	6.62736	10.4299	1.36215	4.17146	10.8191
MUC4	2.83008	8.48318	2.46837	3.24483	2.1053	1.41298	2.99988	3.44289
TNK2	12.3602	3.39546	7.2251	5.84579	5.59486	8.48584	4.99921	23.4877
TFRC	129.584	113.311	60.7404	187.278	66.2619	56.9053	93.4809	73.4699
ZDHHC19	0.583555	0.273606	0.676997	0.849845	0.850366	1.0426	0.151822	0.243114
TCTEX1D2	8.10143	4.50098	10.2262	12.3226	8.97468	5.67085	6.83732	14.6711
SLC51A	0.160269	0	0.184655	0.0241798	0.781255	0.112036	0	0.403223
PCYT1A	28.4915	21.7749	25.791	22.8543	35.4483	36.5918	31.8249	27.0924
UBXN7	46.1854	48.0175	27.8097	40.3969	27.0521	51.7431	50.9802	32.1575
RNF168	8.51563	11.8001	6.86033	11.981	6.41219	10.1644	9.93678	5.77741
SMCO1	0	0	0.0476294	0	0	0	0	0
WDR53	3.97746	4.21448	3.02582	5.33931	2.56911	3.24686	3.17498	1.49877
FBXO45	12.0716	11.1425	12.1782	15.7094	8.99865	10.0162	13.7741	8.82157
CEP19	8.08528	26.7283	15.5706	11.4966	5.41796	5.59593	11.2485	5.70988
PIGX	27.2687	50.7115	32.5302	36.4074	18.6176	24.3632	34.3301	26.1601
PAK2	125.167	94.2353	110.797	100.561	102.711	117.743	102.768	114.196
NCBP2AS2	11.6176	13.3782	22.1497	14.2499	18.3512	14.7525	11.7183	14.2049
PIGZ	0.925931	2.85878	0.422623	0.837995	0.40461	0.528542	1.54635	1.89434
MELTF	4.28736	0.668664	3.93861	3.64137	7.11111	4.59948	6.89108	4.42418
SENP5	22.6953	21.8375	17.1156	23.4384	19.4155	29.9085	23.6198	16.3473
NCBP2	107.956	129.924	158.417	150.658	134.924	114.004	110.388	115.221
DLG1	37.1283	24.2622	18.8973	31.107	18.5406	31.4558	35.2656	20.5704
APOD	0.184017	0.175114	0.0537616	0.495277	0.236413	0.668394	0.257052	0.269232
BDH1	26.5211	46.5363	72.4937	29.4397	53.9536	20.6806	24.1889	24.7219
PPP1R2	57.2337	73.5357	71.2992	76.9709	52.0681	86.2182	72.7881	41.7952
ACAP2	18.5744	20.6556	15.828	21.0179	14.2333	37.1816	28.6022	10.7781
XXYLT1	32.7372	31.6631	20.6072	40.7724	19.6382	68.4339	44.8801	16.9682
FAM43A	11.7397	4.62759	8.90335	7.8986	16.8106	8.75494	5.79685	22.7009
LSG1	5.99591	7.60603	5.60372	7.62841	9.56461	12.4722	10.2102	12.5246
TMEM44	13.8316	9.12149	16.8718	15.713	14.1311	18.2052	15.2165	13.2625
HES1	8.64637	5.48356	8.46264	7.06547	11.9226	7.58625	7.84552	10.7502
ATP13A3	48.43	51.433	50.5221	41.7225	33.9605	36.3387	42.7513	35.8784
ATP13A4	120.787	120.758	117.926	145.465	106.353	196.228	144.348	113.936
HRASLS	0.0831849	0.0694873	0.0653151	0.079106	0.0337495	0.240314	0.0341748	0
ATP13A5	0.0736289	0.193102	0.049855	0	0	0.256524	0.129574	0
MB21D2	0.0673149	0.0771827	0	0	0	0.405519	0.0953278	0
OPA1	16.6277	3.48309	6.08601	8.09429	6.00727	20.4418	11.6029	16.1877
FGF12	53.4416	55.4901	46.9026	63.1483	48.4774	72.0617	66.6668	31.19
OSTN	0.0272449	0.0379776	0	0	0	0.113805	0	0
CCDC50	0.342139	2.05664	0.713017	0.749781	0.752903	3.57265	1.0691	0.17129
IL1RAP	58.7737	36.7519	51.0437	43.5586	47.1933	63.6234	51.3185	33.7681
CLDN1	21.3855	25.6692	22.7188	25.8793	11.3005	24.0123	30.4781	10.4062
P3H2	27.2615	15.6055	14.7164	20.059	33.7144	16.6987	12.8939	28.5265
TP63	4.3175	1.88202	4.18091	4.0802	6.1839	2.11352	1.85216	3.26381
RTP4	27.6904	57.0419	21.1658	38.2099	0.450416	31.3104	37.169	0.310556
BCL6	0.586775	0.216401	0.0370537	0.885224	0.0711906	0.185585	0.807197	0.192514
MASP1	8.37448	5.40738	2.37636	7.3347	4.56155	4.54909	6.61502	7.25082
LPP	0.714531	0.590182	0.266289	0.440331	0.0335536	0.226266	0.424872	0.0431803
ST6GAL1	39.5856	28.4185	19.216	34.2064	22.0733	34.6963	34.1194	19.5472
DNAJB11	1.92441	0	0.33194	0.300401	0.493965	1.39628	0.778186	0.430908
CRYGS	30.3815	16.1189	36.2585	20.4525	31.9308	24.9611	19.651	23.1807
DGKG	1.17147	0.554248	0	0.503451	0	0.814469	0.688978	0
TBCCD1	0.0498746	0	0	0	0	0	0	0
ETV5	12.847	7.88743	13.9146	12.044	14.2882	11.0549	14.504	9.6069
RFC4	2.97551	3.3327	2.66842	3.64376	1.62142	3.59781	4.54327	1.13217
EIF4A2	8.08889	11.8908	20.3142	12.5612	12.0724	2.91474	4.21717	6.32587
TRA2B	548.492	879.06	377.84	587.129	358.008	586.521	697.554	604.063
IGF2BP2	12.4423	13.3495	25.5689	14.1751	14.5462	7.74211	13.0152	8.31723
SENP2	26.1785	13.4261	9.59759	21.7119	12.2005	28.1915	23.2142	16.7185
LIPH	33.3368	27.0482	24.2869	30.4815	34.0207	26.1849	28.1699	26.3702
TMEM41A	57.4931	34.1669	42.8128	39.0076	95.5108	53.1439	30.3318	135.725
MAP3K13	20.1591	15.9934	27.2348	23.3051	21.8986	28.1426	24.3786	30.2685
EHHADH	2.41211	2.19615	0.996873	1.84956	0.889869	0.934647	2.27079	0.854588
C1H3orf70	4.28563	9.04782	3.68328	5.55666	4.14184	4.90581	5.24565	2.95269
MAGEF1	1.94446	1.11216	2.14438	1.50785	2.97952	3.01503	2.68134	2.22837
VPS8	6.16362	4.76022	7.79529	8.92615	3.53007	11.8995	5.84765	14.4365
THPO	28.2265	21.1825	22.2391	25.9472	24.7542	27.4778	26.4741	21.4851
EPHB3	0.0889242	0	0	0	0.117755	0.134292	0.0156425	0.0745391
CHRD	11.3868	7.4859	7.10317	10.8163	3.68669	8.1756	7.56578	5.49072
CLCN2	4.48172	1.22974	0.828769	0.195979	2.81231	3.28946	1.62815	3.76157
FAM131A	0.341849	0.251992	0.49577	0.111221	0.530824	1.01165	0.286868	0.404481
POLR2H	8.4406	4.40485	5.10593	6.55027	5.77603	9.23388	7.049	8.52899
EIF4G1	54.2522	54.5962	76.2649	55.3624	59.0218	53.2563	52.4756	69.6786
VWA5B2	42.77	20.59	50.5474	26.1966	48.9326	29.7921	32.1189	38.7726
ALG3	0.0678324	0.0511848	0.0677095	0.0209019	0.0650919	0.185418	0.0831585	0.176467
CAMK2N2	2.28068	1.7952	2.85308	2.35112	2.37908	1.17335	2.11435	2.15227
ECE2	1.5768	0.810086	1.78693	1.59543	1.92884	1.34531	1.53249	1.68457
PSMD2	22.8566	17.1333	43.3059	35.3076	23.3431	29.8808	30.8356	23.1846
ABCF3	86.8203	48.8765	56.1165	55.8766	79.1213	60.448	63.142	80.2517
DVL3	1.5158	1.25636	0.988461	0.732931	2.01946	1.40429	1.35648	1.74181
AP2M1	13.3421	8.68421	14.3552	10.9571	12.4703	13.887	13.1435	12.9044
EIF2B5	4.98881	4.28842	4.68211	4.57576	5.62762	4.62791	4.32516	4.99832
XLOC_001580	92.7309	79.2392	98.9815	81.9935	112.072	101.076	75.8112	129.506
ABCC5	37.6344	38.0042	70.0313	44.9991	65.3674	36.143	42.2827	49.982
HTR3C	1.91468	3.27682	1.7972	2.77679	2.61455	2.24072	2.31897	1.44452
PARL	7.1629	4.46119	2.84182	7.34836	3.01926	7.02645	5.55951	3.61342
YEATS2	48.7822	41.5798	64.5721	47.0503	60.7257	52.4977	50.4943	58.7862
KLHL24	0.952977	0.803142	0.679686	0.624282	0.530818	0.877526	0.833462	0.675709
LAMP3	15.3782	14.1818	11.6585	15.1878	12.2502	12.7444	12.7242	14.0173
MCCC1	64.0845	64.1383	8.67374	49.4953	21.712	46.4241	65.7025	51.4898
MCF2L2	0	0	0	0.185522	0	0	0.0272552	0
B3GNT5	7.47093	7.47135	7.79088	6.68153	10.7993	5.35492	6.11944	5.27797
DCUN1D1	6.14678	6.77193	4.36502	8.09906	4.3557	6.89343	5.72178	5.05819
ATP11B	11.7667	11.4587	12.6911	11.2953	11.3684	14.4503	13.8175	7.03091
CCDC39	61.9387	70.7091	34.4402	56.6841	42.8246	64.1626	72.276	46.7487
DNAJC19	70.8829	72.7462	52.7672	62.4641	48.2205	64.1742	68.8046	38.3844
FXR1	0.35897	0	0.127056	2.09511	0.0183301	0.0161084	0.082012	0.0953248
TTC14	69.72	86.2037	134.334	88.6853	125.228	61.5108	76.8407	101.119
PEX5L	101.712	99.4529	67.6526	115.281	62.7509	98.9579	98.1768	65.4733
USP13	21.5112	26.4994	13.244	27.176	13.1366	20.4712	21.6725	12.0533
NDUFB5	0.35677	0.486428	0.679517	0.307161	0	0	0.31526	0.067596
MRPL47	2.85222	2.47018	4.76472	3.06669	5.14477	3.94247	4.17349	2.36956
ACTL6A	219.921	283.072	283.731	261.704	314.023	230.662	251.141	255.645
GNB4	50.3929	56.2801	80.0864	52.7408	61.0947	51.1335	56.679	46.0404
MFN1	19.1352	18.5678	17.8842	14.9179	14.9485	8.93224	15.8162	13.0194
ZNF639	56.7176	38.592	33.9652	44.3028	77.7875	73.0254	63.9549	124.982
KCNMB3	66.728	83.6073	42.4352	67.1848	35.2189	65.4696	69.8306	34.1962
PIK3CA	40.5769	36.0917	40.8293	40.1326	33.783	26.1943	28.8138	19.6402
PLCXD1	0.961736	2.4151	1.13258	1.77937	1.4761	1.0371	1.22483	1.21532
GTPBP6	50.7091	42.3299	24.4262	57.7535	30.0456	57.8794	54.5721	29.4186
ZMAT3	1.10891	0.31375	3.08174	1.256	4.76192	0	0.902412	1.96882
TBL1XR1	10.203	5.50277	15.8256	6.90789	12.9416	5.67526	8.78395	11.9435
NAALADL2	221.969	171.319	99.1169	182.696	146.981	258.169	264.302	195.518
NLGN1	148.253	176.198	110.707	145.69	86.2144	125.424	178.601	90.6131
SPATA16	8.03819	2.20872	1.08535	3.48182	4.20209	5.29526	4.61909	6.47382
NCEH1	3.14122	3.0132	0.133052	3.7088	0.374579	2.3188	6.07535	0.129282
ECT2	0.951334	0.67316	1.16532	1.63306	0.0746249	0.626309	1.01114	2.76702
TNFSF10	1.91486	2.8335	1.62329	1.64298	1.52587	7.84331	5.11048	0.418147
GHSR	15.3578	24.753	29.4247	19.4872	19.3818	8.27391	9.94092	7.49111
TMEM212	16.5168	11.6085	12.9832	10.2367	1.68354	10.7028	26.4159	1.94115
FNDC3B	0.163745	0	0	0	0	0.285691	0	0
SLC2A2	3.25005	3.05748	2.03522	3.67586	4.14166	2.38911	3.56703	3.99014
EIF5A2	61.0266	30.3592	39.7867	39.6482	61.8971	82.1794	65.0361	52.2822
TMSB4	0.303693	0.117914	0.253708	0.108527	0.173831	0.824228	0.54069	0
TNIK	14.7735	20.2263	27.6019	15.8453	19.3783	18.4843	19.4202	12.9399
CLDN11	101.701	129.056	117.784	100.17	147.011	115.915	119.994	141.271
RPL22L1	15.3502	7.33352	6.0261	10.1258	11.754	7.26855	11.4757	12.4218
SKIL	0.0941351	0	0.116546	0.0998518	1.29254	0.656928	0.0792374	0
PRKCI	205.075	328.649	572.46	351.408	226.228	86.7192	195.231	179.444
PHC3	35.6654	32.76	11.6483	25.3785	13.023	28.2018	30.0298	17.1876
GPR160	201.07	155.644	116.77	169.744	181.726	165.118	139.478	160.256
XLOC_001915	13.3094	12.2429	5.30008	13.4795	6.56945	7.97572	14.2928	5.94472
SEC62	7.17495	23.9858	3.46778	15.4424	19.4026	14.6176	8.1609	5.45572
LRRC34	0.823482	1.4133	0.148416	1.71949	0.0476863	0.208561	0.654069	0.838543
MYNN	50.4097	118.972	20.4991	69.475	26.7134	69.3854	81.507	26.5654
ACTRT3	0.393528	0.957229	1.1001	0.866189	0.574131	0.72638	0.411819	0.203633
SERPINI1	31.3069	45.3229	23.5555	44.2625	19.5251	41.3024	40.0382	20.196
GOLIM4	1.59154	2.33627	1.85736	2.82404	1.28426	1.32988	1.50256	1.12413
ZBBX	2.53333	2.55085	1.37151	1.03308	2.63677	8.91594	2.77568	3.57012
WDR49	11.4662	21.2441	8.11703	21.0789	5.80832	8.66491	10.9154	4.56965
BCHE	0	0.015333	0.171857	0	2.60782	0.203033	0	0.263614
SPTSSB	0.231158	0.371484	0.153354	0.371121	0.160531	0.0308055	0.116587	0.127189
PPM1L	122.508	109.7	99.1802	128.49	116.779	140.809	144.072	108.94
NMD3	3.70858	4.35716	1.66934	1.66571	14.2539	2.24644	3.19523	2.84473
KPNA4	1.40773	1.73174	0.279957	1.25571	0.715669	0.417357	2.10689	0.957027
IL12A	108.625	115.744	122.697	111.954	111.733	133.558	137.233	84.8772
TRIM59	42.2375	31.9745	37.2327	37.5826	31.9407	42.71	33.4628	24.6358
SMC4	0.0385789	0	0	0	0	0	0	0
IFT80	19.3952	29.599	20.7683	18.8754	21.4585	21.324	18.3413	11.1117
SCHIP1	18.2203	23.2918	33.3825	29.2567	23.6362	5.64158	13.4714	9.39038
RARRES1	17.4679	20.5784	9.90937	18.2466	11.5409	12.7902	19.7941	11.8523
MFSD1	36.6833	15.0032	31.7598	21.701	37.1124	35.5539	27.5703	35.5813
MLF1	2.95156	11.4495	11.2767	9.7595	4.15311	21.3328	2.90621	1.14241
GFM1	55.7462	40.3947	46.2193	59.5331	61.1094	49.9922	42.2818	61.0384
LXN	2.24045	6.77769	2.33326	4.18842	3.05492	2.01161	2.36096	1.42943
RSRC1	24.7801	27.9805	38.8975	30.7145	33.2027	17.7229	22.2703	20.5479
LEKR1	22.2834	31.2021	21.3699	38.0857	22.4563	13.7564	26.4391	24.6257
VEPH1	11.0163	14.0001	8.52588	9.93168	9.22283	8.77568	10.9902	6.36116
PTX3	0.361399	0	0.0988244	0	0	0.10365	0	0
CCNL1	2.88785	1.38309	0.47646	2.69406	0.943934	2.29474	1.30677	2.56038
TIPARP	0.297478	0	0	0.227387	1.15009	0.0277357	0.512445	0.301197
GMPS	37.8332	37.3679	28.2667	42.4668	25.8163	37.4743	33.2523	27.6412
SSR3	185.334	132.28	152.323	168.824	164.74	214.42	136.262	290.56
KCNAB1	51.8816	39.2821	66.3576	49.6286	58.7611	43.6524	41.4984	53.9975
SLC33A1	402.709	303.713	578.664	346.778	682.987	465.522	379.281	711.758
C1H3orf33	24.719	32.0178	2.91701	40.0384	6.76216	11.0669	45.5542	41.2438
PLCH1	37.5756	31.997	46.7769	36.6373	52.3267	44.3042	44.194	48.0533
MME	13.752	10.9449	9.90582	10.5485	12.391	16.0528	9.72443	9.67575
ARHGEF26	0.249799	0.489539	0.917421	0.198637	0.505622	0.300999	0.317841	0.334151
DHX36	47.6332	3.79874	10.8973	23.4598	34.6762	171.51	70.0746	7.28488
RAP2B	3.17663	0.262522	0.379842	0.819686	1.06416	1.49283	0.978388	2.4084
MBNL1	37.8003	36.9864	27.0099	47.6025	26.2226	39.1119	41.5029	17.9538
MED12L	23.8044	53.0434	51.1262	43.7177	17.3021	31.6009	36.0975	18.4936
P2RY12	42.0367	34.3099	31.0065	45.7055	26.3505	41.7032	65.1916	24.8255
GPR87	0.289713	0.0903235	0.384732	0.0828557	1.19446	0.693827	0.22976	0.742139
GPR171	123.97	197.786	85.6898	167.898	26.8862	219.56	216.584	3.80166
SIAH2	0.143496	0	0	0	0	0	0	0
SELENOT	0.0854341	0	0	0	0	0	0	0
EIF2A	36.123	12.047	39.2044	25.6642	29.6851	18.0718	13.785	46.197
SERP1	90.3092	85.7878	110.972	96.7804	114.432	96.8776	95.2334	69.2721
PFN2	69.8142	86.2097	101.082	84.752	71.0929	73.4903	80.6044	57.2292
TSC22D2	214.788	190.903	292.444	205.676	268.592	214.136	244.028	235.407
RNF13	26.8668	10.1012	12.6367	11.0454	51.527	38.1157	18.4954	37.9457
COMMD2	30.6119	17.0376	20.4619	21.3072	36.9977	61.1062	29.895	27.8772
WWTR1	65.1178	58.7148	42.038	77.779	46.1361	78.2821	75.7666	66.6984
TM4SF18	19.4789	16.7591	26.705	23.075	30.4664	21.0619	19.6375	29.4391
TM4SF1	60.0303	30.4304	39.8697	41.6822	69.3383	65.5345	41.2188	56.8506
CP	2.93338	0	3.60973	2.99735	44.0796	2.33272	0.331947	1.27083
HPS3	97.1059	210.344	135.223	164.758	27.7921	230.652	170.6	10.9574
CPB1	0	0	0	0.0392225	0	0	0	0
GYG1	10.5686	11.3242	10.7083	10.975	15.6444	13.5176	13.2225	15.5216
HLTF	0.104908	0	0	0	0.204402	0	0	0.0475168
PLSCR2	34.0475	27.0836	22.3992	33.9321	34.0046	36.5882	29.2611	39.3118
PLOD2	31.4849	56.42	27.854	34.0308	35.2244	32.6432	37.1396	18.3781
SLC9A9	58.4122	30.7066	61.8155	45.7484	87.7592	60.8146	33.905	46.3185
DIPK2A	75.3772	19.5867	32.6424	43.1058	25.4121	124.028	109.283	37.8907
PCOLCE2	0.63573	1.11089	0.0201669	0.809771	0.07956	0	0.0893922	0.0676175
U2SURP	18.3383	16.4984	12.9782	21.0344	17.3008	14.7191	23.9061	16.5303
PAQR9	0.0686785	0	0	0.113777	0	0.0356525	0	0
TRPC1	30.0197	33.5111	30.6823	31.2305	21.4455	27.873	32.9363	19.8069
ATR	8.77692	11.6893	5.33434	7.35057	6.33444	8.45111	10.5579	4.03944
GK5	5.33515	6.12418	2.48156	0.771716	13.7713	0.380646	3.61338	3.57004
XRN1	15.6909	18.7846	17.263	21.1843	13.3676	12.2891	14.6224	9.40448
RNF7	8.94293	8.30569	7.5257	16.1165	11.2431	6.67837	7.06676	4.20869
TFDP2	30.5158	34.9926	15.1273	29.2828	19.2185	32.6718	35.0157	17.092
ATP1B3	63.1872	63.407	62.0103	93.129	65.607	59.753	75.8807	68.1724
RASA2	16.9129	27.484	16.5505	26.2739	24.0534	23.3896	25.3135	22.7074
PXYLP1	251.209	242.56	85.3886	169.351	101.329	91.9653	134.524	95.1092
ZBTB38	24.7658	24.8225	13.213	22.9813	18.5133	24.2854	29.3515	13.5064
CLSTN2	7.0097	11.1817	6.28939	6.58386	3.16623	9.16935	8.40189	3.81976
RBP1	24.1513	14.5874	13.3205	16.6115	19.4815	23.5016	15.2572	20.2216
SLC25A36	0.164925	0	0	0.0283931	0.0289911	0.962904	0.336589	0.215046
FOXL2	0.159886	0.259044	0.329388	0	0	0	0	0.38735
COPB2	57.6368	59.9259	20.9421	66.8136	25.1029	52.4744	65.2423	23.8186
MRPS22	0.0863292	0.140718	0	0	0.0664592	1.38347	0.60856	0.184467
FAIM	127.74	100.583	105.882	95.0579	111.513	125.047	110.16	124.556
PIK3CB	39.2451	41.6313	47.0952	45.8228	44.8231	33.2446	35.2387	38.5168
NME9	6.58827	2.18241	2.50634	4.48932	10.4704	8.74232	5.40066	7.57653
CEP70	37.1619	21.0631	21.8642	36.242	20.5305	25.1079	29.9104	25.1109
ESYT3	0.039003	0	0	0	0	0	0	0
MRAS	20.9823	23.3505	9.43121	19.8841	15.6718	23.7145	18.3234	14.5713
ARMC8	6.00867	2.13856	1.58569	3.54722	4.87309	3.00405	2.85392	6.72917
DZIP1L	6.28784	2.99082	3.89496	4.25127	10.8115	5.15917	4.037	7.3748
DBR1	15.1302	17.6439	11.0246	15.027	12.3055	15.835	15.2632	10.0541
IL20RB	0.0349237	0.0171106	0.051111	0.0751855	0.05713	0.113005	0.0957857	0
SLC35G2	23.3224	24.2259	38.0028	26.207	31.3695	23.0776	25.9866	21.6679
NCK1	16.302	35.1351	11.6638	32.9095	5.44834	20.7968	17.597	5.08509
STAG1	0	0.209063	0.441711	0.186287	0.54429	2.81669	0.203055	0.181136
PCCB	16.134	21.6859	11.7711	20.9822	20.1076	19.788	19.8631	14.1106
MSL2	14.1048	10.7291	13.0543	21.3797	8.50809	11.7596	13.8166	7.85658
PPP2R3A	111.187	44.3484	83.4725	47.5357	66.066	28.4968	60.251	130.173
CEP63	27.8949	15.9581	16.7836	19.966	19.1765	16.4311	19.3709	19.5464
ANAPC13	19.3907	26.8018	5.01096	25.0174	5.87678	15.746	21.6087	7.53455
AMOTL2	3.41748	4.71263	2.9028	4.4858	3.16976	2.48567	3.38789	2.49056
RAB6B	48.6432	53.3406	35.1906	52.5747	41.5493	48.9569	40.7317	34.241
RYK	28.3314	24.199	25.231	18.3847	43.8712	32.0605	28.4891	37.7843
TF	0.269462	0.0815362	0.238119	0.0339791	0.572034	0.794796	0.280373	0.255548
SRPRB	238.219	170.418	315.221	220.176	345.903	244.363	263.647	371.221
TOPBP1	0.907816	0.253696	0.0517243	0.0829863	0.0591099	0.409154	0.976511	0
TMEM108	82.2436	47.342	109.036	77.8817	105.063	82.4329	83.0335	91.8711
NPHP3	20.3774	15.1756	24.2046	20.4684	19.1392	10.8443	12.4237	8.86716
CDV3	0.064416	0.227471	0	0	0.0275011	0.233088	0	0.0800111
UBA5	4.50749	5.67826	3.25541	5.55746	3.11812	5.65452	4.302	2.25278
ACAD11	148.798	139.004	177.534	143.287	170.757	314.742	184.06	104.623
ACKR4	21.4281	23.9195	29.0735	22.6243	28.3622	34.9232	28.3911	18.6498
ACPP	28.6574	18.1871	11.0408	27.254	26.2326	31.0943	20.5205	16.5434
DNAJC13	0.426102	5.70677	0.0836113	1.43417	0.186638	4.06886	2.96035	0.315738
NUDT16	8.49416	14.2489	2.31062	7.49357	2.91776	20.6024	13.1774	1.66228
MRPL3	24.1415	23.2865	12.193	24.8036	15.6415	27.4461	26.2258	12.139
NEK11	11.0318	23.3361	17.6192	20.7773	12.0611	15.2949	20.0742	17.2432
ASTE1	135.369	123.784	115.469	141.678	141.825	112.216	75.904	159.774
ATP2C1	0.704305	0.764819	0.262684	1.29858	0.726562	0.630043	0.418709	1.76668
PSMG1	3.10192	3.85525	0.766168	1.36908	2.41248	2.82733	3.32685	1.54735
BRWD1	137.397	106.43	91.4349	118.951	111.473	129.864	154.03	118.607
LCA5L	28.0727	21.1399	25.6951	27.627	28.1324	21.9026	25.0439	18.4499
HMGN1	23.6694	18.3577	9.24205	16.5919	12.0383	20.9509	21.3436	11.0185
WRB	0.0227851	0	0.049781	0.0430595	0	0	0	0.0731363
SH3BGR	50.9142	58.1877	221.48	122.345	92.5927	39.4798	42.3409	68.0439
IGSF5	58.2208	45.3061	99.7778	63.0244	76.6594	65.0773	52.5987	71.0563
FAM3B	60.0699	10.4255	0.851512	22.4506	0.446197	1.54855	6.49347	0.723799
BACE2	44.4797	13.8776	34.3199	33.5716	59.5416	72.1235	50.773	72.456
MX2	3.17197	0.474654	1.19074	1.08301	4.75731	1.82024	1.17401	1.8914
MX1	50.3422	28.463	26.5094	47.3892	50.0065	59.2218	59.3461	46.1395
TMPRSS2	12.0532	2.50384	1.15932	2.04569	2.80709	1.26027	8.19383	0.771143
PRDM15	29.1136	10.3288	24.1469	13.5648	7.0883	10.6788	50.8444	9.06819
RIPK4	7.90014	3.99216	0.267256	1.41061	2.3678	3.38261	6.25518	2.0184
ZBTB21	2.13832	1.27193	1.46095	1.54661	2.45454	1.50866	1.42909	1.81156
TMPRSS3	49.8848	37.1709	20.7043	34.2494	18.5135	37.4942	42.6038	25.9485
C2CD2	1.69267	1.52152	1.96212	2.26229	2.36874	1.69419	1.98657	1.20687
TFF3	0	0	0	0.0520178	0	0	0	0
UBASH3A	14.3189	3.09119	8.41065	6.46477	22.9559	5.43023	4.46168	17.0511
PDE9A	3.69018	0	0.0876693	0	2.04072	0	0.0732028	1.43164
SLC37A1	0.126843	0	0.253714	0.0853148	0.0194058	0.357567	0.072451	0.0193593
PKNOX1	1.58167	0.991091	0.158828	2.53087	0.205224	0.884171	0.860645	3.21209
WDR4	35.2026	7.18457	21.7135	24.9847	31.3459	22.3623	28.109	57.7341
NDUFV3	3.26062	1.73994	3.29778	2.92815	3.77953	2.32846	2.05219	3.68792
CBS	3.62234	2.61901	9.95205	4.31669	7.06456	3.42543	4.10274	2.86623
U2AF1	25.2368	39.6408	23.7172	51.7594	25.992	39.437	33.2774	62.7605
HSF2BP	16.8656	7.61573	10.5354	16.769	12.8903	7.20253	6.49701	15.3517
RRP1B	94.8572	80.5688	169.493	106.881	105.208	68.3322	86.5677	116.157
PDXK	8.61671	5.16768	6.91984	6.5883	5.04601	8.45419	5.74476	10.2166
RRP1	5.26316	5.31211	23.7969	4.78106	11.813	6.08427	4.6464	7.27689
AGPAT3	11.4128	3.45885	14.597	7.44541	15.8974	5.92366	4.94112	9.96809
CSTB	5.00303	4.42701	11.9058	3.59786	6.5605	8.21416	5.04777	3.26704
TRAPPC10	43.5046	38.0891	51.6266	35.5319	68.9022	53.8717	44.3592	58.6518
GATD3A	1734.65	2763.6	2502.87	1575.74	2610.7	3598.69	2906.15	1668.54
LRRC3	200.428	195.961	100.12	164.155	147.5	266.713	181.564	125.089
CFAP410	27.5496	16.5233	19.3203	17.1262	20.3869	32.0285	27.1396	25.178
UBE2G2	50.6798	32.3017	39.8315	32.1515	37.409	39.3396	33.2568	44.7533
SUMO3	0.580372	0.207308	1.16775	0.585802	0.293206	0.324026	0.959838	0.148001
PFKL	14.1481	16.1128	15.4214	11.7521	12.8316	11.8818	10.2669	16.5751
FAM207A	13.7366	8.50659	14.1031	13.437	17.6187	11.0563	7.90956	13.0145
PTTG1IP	17.7695	18.8146	25.6299	19.4016	24.3115	19.2685	20.4803	18.4336
ADARB1	55.8515	19.1563	55.2115	43.801	66.1754	37.8452	44.1963	75.2067
POFUT2	48.0003	35.7066	88.9522	44.4787	53.3944	26.228	39.6928	43.6654
SLC19A1	270.682	153.82	213.287	146.909	348.303	347.602	200.859	342.616
PCBP3	10.4553	4.11197	8.6851	6.58517	2.89857	8.43909	7.03834	2.82276
COL6A1	49.3043	32.9592	65.2795	37.8014	69.3485	62.229	49.1767	89.5748
COL6A2	2.31681	1.04778	4.15328	2.2422	1.87267	1.78486	1.19194	3.61629
COL18A1	0.498436	0.61271	1.68099	0.608461	0.801209	1.0883	1.32141	0.540417
LSS	1.83127	0.315798	1.11316	0.548471	0.310861	0	0.0478443	0.0754744
MCM3AP	2.37937	0.229942	0.868511	1.36998	0.649463	1.0139	2.11227	0.169184
YBEY	41.5355	33.852	10.6031	36.3267	2.38248	27.6682	39.0777	6.21028
C1H21orf58	40.1533	37.5281	21.9798	21.8493	30.264	21.7058	32.9176	27.4609
PCNT	8.10469	4.27281	5.433	6.19611	6.57805	5.67775	5.44765	6.13163
DIP2A	61.1141	42.4118	93.9364	42.0315	69.127	74.0066	54.6335	67.9193
S100B	0.169288	0	0	0.652529	0	0	0	0
PRMT2	1.86842	1.50537	1.79602	1.57527	1.3668	0.782048	1.30574	0.903685
FBXO25	2.893	2.54593	2.6359	3.44483	2.9391	3.1073	2.87913	3.21434
TDRP	71.2268	15.3966	38.7614	67.7231	12.5212	46.6297	61.9555	15.374
SETD4	13.3622	6.22048	9.86573	11.5731	11.2066	10.5929	10.135	19.007
CBR1	44.8097	33.5577	21.9466	32.2018	36.1434	49.2413	47.7397	60.7698
CBR3	36.638	8.37172	19.6165	15.8938	36.9895	46.7583	39.7405	38.4162
RUNX1	2.99757	1.50056	3.81366	2.07629	3.61348	2.04071	1.74111	2.38809
CHAF1B	4.51278	2.98627	8.17917	3.85461	7.31456	3.51931	4.8087	7.32347
RIPPLY3	24.2069	22.0087	18.3524	25.1416	24.7946	28.2745	32.97	35.6639
SIM2	41.3295	4.6795	7.83342	29.8845	8.20465	53.7964	17.0509	12.9745
HLCS	3.78473	3.03541	10.5959	8.90056	7.29642	1.20618	1.34151	4.66401
DOP1B	0.102727	0.117969	0.13201	0	0	0	0	0
MORC3	0.890863	0.358371	0.570026	1.43565	1.09343	0.0881856	0.59611	0.628325
PIGP	11.3337	6.5589	8.12506	12.4484	8.5023	3.35178	6.80923	9.19485
VPS26C	3.51048	1.83417	1.46893	1.71092	2.88998	2.32099	2.86426	5.12482
TTC3	64.5857	66.1147	34.8948	84.0013	28.7365	57.5037	71.0671	38.5581
KCNJ15	5.48793	8.89085	4.44861	8.81331	5.79386	7.42991	8.14868	3.80917
DYRK1A	4.91674	2.92501	3.90976	4.31945	4.81048	2.67369	3.08342	5.0139
ETS2	19.1534	14.2608	5.79715	20.7419	8.14615	15.6194	20.0339	8.78024
PIK3R4	0.755408	0.0408538	0.923613	0.216725	2.28736	0.388105	0.276502	0.130477
SH3BP5	29.01	19.8582	19.8393	22.6107	17.3165	21.3636	20.7033	20.7748
CAPN7	13.3677	10.9166	8.21502	12.409	7.76604	15.1913	9.93655	8.03897
METTL6	24.9127	17.871	22.8865	22.5153	21.8747	18.7015	22.8077	22.5346
EAF1	0.38708	1.50425	0.582093	0.941337	0.0755339	1.01663	0.564674	0.282613
HACL1	13.4039	8.97952	11.8849	15.6043	10.7296	9.60238	13.6627	10.6356
BTD	11.5929	9.48782	9.99529	14.2161	10.6352	13.2286	9.12939	13.3412
GALNT15	36.6824	22.0361	42.3626	31.4871	29.3856	40.3792	29.8305	28.8312
ANKRD28	7.88403	9.36976	6.74137	10.2458	9.20625	6.66965	9.48614	10.7777
DPH3	9.58479	6.58139	11.4146	9.82978	15.9001	12.8454	9.04129	22.4171
OXNAD1	0.446435	0.0214062	0	0	0.175608	3.15339	0.0743831	1.84961
KCNH8	13.8434	10.4235	14.8897	13.9294	13.0036	8.81104	10.0317	12.4186
EFHB	22.2451	10.6083	22.0039	19.849	20.3304	25.1607	17.4366	24.8487
PLCL2	16.9918	14.9921	19.9366	19.6262	22.6084	21.2864	16.1101	18.1754
TBC1D5	0.298164	0	0	0.117226	0.0230619	0.028591	0.0737448	0
RAB5A	5.51887	4.36852	6.95186	7.00014	6.70152	5.93352	5.84942	5.52922
PP2D1	0.132345	0.0308107	0.104934	0.124086	0.116057	0.342146	0.104269	0.149025
SGO1	14.4526	12.0212	10.1022	14.1655	11.7102	12.1543	10.1633	13.2987
ZNF596	67.4716	56.5608	61.151	62.4902	52.4374	86.7219	77.4296	56.4758
KAT2B	0	0.023485	0.193042	0	0	0	0	0.0862934
XLOC_006927	4.67193	5.8923	12.7237	6.88796	6.28888	0.648812	1.51221	1.76513
ZSCAN23	2.45408	4.02276	0.898681	4.5001	1.80537	2.93197	3.6548	1.27909
TXLNA	20.1433	14.5877	16.5442	16.7329	30.0913	24.0035	18.8023	33.6338
TMEM39B	10.1879	8.69953	11.8198	13.7005	13.8285	11.5254	13.6063	11.8209
KPNA6	0.558765	0.782348	0.588131	1.11756	0.481679	0.926076	1.24674	0.633456
ASMT	11.4311	6.15088	10.6291	10.4923	10.1917	8.42389	8.42761	14.5206
OCA2	5.93615	8.07127	9.83991	8.2723	6.52019	6.88237	7.08263	7.94917
KHDRBS1	81.0677	76.9143	131.141	76.2308	109.275	90.6208	88.4782	99.3725
NIPA1	0.227571	1.58122	0.284347	0.542675	0.384558	0.441824	0.433239	0.602724
HERC2	0	0	0	0	0.0272771	0	0.0552566	0
NIPA2	45.1726	31.8919	43.0826	40.4058	43.8236	28.8186	28.3811	34.4651
CYFIP1	3.85803	3.82529	2.51823	3.04156	4.26238	6.41732	6.92911	3.66432
TUBGCP5	6.547	5.12785	3.00666	5.19585	4.351	4.94619	6.2933	4.17902
CCDC115	39.0541	21.0794	19.1856	30.9551	21.6366	22.9987	22.2576	27.7652
IMP4	71.6519	46.2386	50.0195	46.258	54.6741	53.9349	58.5546	58.1895
PTPN18	19.806	22.1581	21.0952	25.9287	20.046	15.2736	16.2983	14.6841
ARHGEF4	67.7533	70.2041	146.456	90.2157	115.36	85.6943	71.3573	72.6975
FAM168B	14.1456	11.5392	42.0107	23.4468	29.8911	13.945	15.8359	19.6143
HS6ST1	41.5867	21.987	87.4414	51.2635	135.973	115.009	66.7508	97.079
PLEKHB2	16.5858	14.753	14.6268	17.2306	8.29799	26.3151	21.696	9.73386
SAP130	21.5497	15.97	19.7463	18.625	21.179	14.8308	16.8221	21.1386
UGGT1	24.323	27.5	9.20089	11.7786	4.60953	8.36571	10.3873	19.3083
AMMECR1L	275.571	209.46	205.547	213.232	306.274	326.111	284.239	322.881
POLR2D	5.03994	3.0277	2.89206	3.53191	2.41806	1.95614	3.03943	3.60722
SFT2D3	72.275	50.2859	58.6005	64.1258	59.0776	47.518	51.5099	62.4041
WDR33	6.29963	7.26524	11.7224	8.99976	15.4316	13.4448	10.7492	6.26083
LIMS2	33.3139	34.2961	60.3848	35.6921	50.83	46.2194	36.6496	36.485
GPR17	14.0429	7.20894	13.8605	15.799	13.2803	6.57942	12.1587	14.5386
MYO7B	10.6168	8.82476	7.33634	11.3237	8.57696	7.15016	10.1446	6.87219
IWS1	7.67031	0.460227	4.77819	6.04287	14.7187	10.1173	4.24017	25.4278
MAP3K2	1.06512	0	0.898234	0.776693	1.93419	2.01729	0.850247	4.28499
ERCC3	14.6689	10.9036	16.159	13.6727	13.6658	12.5329	14.1195	10.0299
BIN1	29.6578	30.9015	16.5507	39.2263	13.6543	19.7876	23.36	15.2557
NEMP2	0.028676	0.163492	0.0246019	0	0	0	0	0
NAB1	27.8493	22.4442	39.321	29.1863	38.7008	34.0276	30.9735	38.117
MFSD6	45.5077	25.5639	42.4917	36.3519	82.09	48.0374	46.0208	99.1844
INPP1	1.12119	1.56167	1.83857	1.28795	1.93039	1.32609	0.808319	0.973205
HIBCH	37.2827	23.0515	25.5564	28.4217	24.9073	19.9418	22.003	23.1907
C2H2orf88	19.9666	13.8502	12.2867	14.7185	16.452	19.452	19.2961	16.956
PMS1	37.8047	38.9992	36.6046	66.1425	13.2006	48.6345	47.4161	21.4141
ORMDL1	18.8036	12.6823	12.453	18.4377	10.7629	14.973	17.5206	10.0773
OSGEPL1	7.74068	2.48135	1.77498	5.67517	6.03362	12.2221	9.2512	5.11182
ANKAR	15.2726	19.3126	13.6191	18.5371	12.5929	21.7516	20.7779	7.43158
SLC40A1	33.2018	40.2711	53.7689	46.9151	56.9923	46.6773	50.7564	36.3266
ASNSD1	15.4672	16.2631	13.3303	23.9394	12.7791	12.9326	17.2592	11.7146
WDR75	0	0	0.0173458	0.0148939	0	0	0.0138548	0
COL3A1	1.37122	1.27043	0.176066	0.842594	0.654987	0.793686	0.97535	0.274828
GULP1	34.1064	29.4443	27.5303	30.1319	33.6462	35.8091	30.7613	28.072
TFPI	23.0852	20.5198	25.9596	27.788	17.7363	15.3752	17.5072	12.4595
COL5A2	0.545839	2.86755	0.512964	1.28593	0.153635	1.05177	1.79392	0.264633
FAM171B	3.71779	2.59648	1.97269	1.00672	5.23694	8.07868	3.05898	4.67901
CALCRL	0.0390104	0.497214	0.0342626	0	0	0.562996	0.232736	0.173062
ZC3H15	15.9143	22.86	8.43769	17.8454	1.08136	21.9299	35.2211	0.548632
NUP35	0.0802189	0.0135092	0.0134411	0.0353483	0.180404	0.92253	0.287176	0.0798391
DUSP19	1.64314	4.91016	1.7641	2.128	10.4195	4.22785	2.01914	2.88797
ITGAV	59.9581	63.8107	56.5908	64.3195	46.4586	62.7804	67.9076	42.6945
PPP1R1C	52.3058	53.2551	78.8597	60.767	41.3182	32.2431	33.0243	32.6006
PDE1A	7.16658	9.81647	7.63917	10.9057	5.68314	5.66403	6.70106	3.94557
DNAJC10	200.929	73.6084	114.779	99.3617	257.451	576.777	269.062	285.345
NCKAP1	0	0	0.154707	0	0.416596	0	0	0
UBE2E3	76.6852	55.4526	86.5448	84.4838	113.071	58.2092	70.8633	109.788
CWC22	313.967	301.192	247.749	301.012	201.982	350.922	312.303	188.265
CCDC141	21.9549	27.1821	12.4884	29.394	11.3791	56.7914	41.0877	11.3361
PLEKHA3	57.5848	58.6084	52.0462	58.7351	55.6039	53.69	60.5194	49.3532
SESTD1	11.3141	9.17013	5.30114	10.4953	5.29956	9.47399	9.56149	5.02477
PJVK	1.73868	13.5083	0.518816	7.53892	0.0180544	2.36048	3.05166	0.0226562
FKBP7	6.15575	6.59712	7.33353	8.61178	6.40672	10.073	8.37752	7.46235
PRKRA	69.6095	51.0542	56.4789	65.2957	64.8779	98.237	73.0031	53.295
OSBPL6	0.850045	3.79224	1.09265	2.32341	0.917328	0.592838	1.90458	0.360031
RBM45	26.7882	19.6316	22.8476	8.99385	23.7172	23.0649	25.9574	23.6791
TTC30A	8.17898	24.7843	5.81173	16.0048	4.3549	10.9628	14.5812	9.56572
TTC30B	4.61044	17.17	11.6831	17.0089	8.83129	11.7611	13.6252	6.54369
AGPS	100.344	89.0307	111.626	109.528	106.834	112.494	93.6025	103.383
HOXD3	8.56401	6.86983	7.73761	9.01089	8.43015	6.76949	7.05501	6.94011
HOXD4	1.43132	2.88031	2.30335	1.7759	2.36164	1.88714	1.89018	1.26686
NFE2L2	29.7489	15.5242	12.01	22.1575	18.202	23.255	21.4814	15.762
MTX2	0.0503296	0	0	0	0	0	0	0
LNPK	149.013	81.1742	47.7439	95.9557	67.9303	153.215	112.776	66.6396
WIPF1	35.9461	31.6513	25.3329	30.324	24.3605	19.3084	29.4145	7.51962
CHN1	66.7109	56.9247	73.6396	86.1632	78.6169	68.8758	69.1762	71.8757
ATF2	53.8948	62.2437	46.0201	54.7959	40.1016	56.8537	51.105	36.3347
GPR155	0.0267524	0	0	0	0	0	0	0
ATP5MC3	1.14977	1.752	1.41955	1.37357	0.0922184	0.443382	1.52721	0.0704852
SCRN3	63.1672	43.6074	31.9407	81.1573	44.3778	74.7435	67.9004	52.3852
CIR1	2.89418	2.28989	1.01881	2.05793	0.941543	3.03644	7.00563	1.22106
OLA1	766.665	686.946	1336.99	706.234	1039.74	680.475	683.612	751.077
SP3	10.7019	7.04579	3.09079	4.41545	2.36098	6.10659	5.80991	3.49082
CDCA7	24.5937	28.6883	13.2381	23.5913	15.2557	26.6839	32.3796	17.0448
RAPGEF4	64.813	65.0286	78.888	62.535	59.2972	69.3424	51.2013	41.2525
MAP3K20	87.6189	91.7684	87.0382	117.416	59.6896	79.7482	107.052	63.2781
DLX1	1.75405	2.50312	9.30545	3.89438	4.30255	0.2673	0.703389	1.32675
DLX2	0.692435	0.432331	0.13771	0.865292	0.0164657	0.361324	0.862829	0
METAP1D	34.7597	79.4306	29.7115	68.9673	27.0849	56.8761	61.2231	7.49147
HAT1	0.0812552	1.03488	0.164511	0.146188	0	0.123998	0.234555	0
SLC25A12	0.204609	2.13254	0.410995	0.487764	0	0	0.210935	0
DYNC1I2	9.55776	9.20065	23.3785	14.8457	13.6764	5.81952	7.47042	8.73014
DCAF17	48.0476	87.2299	86.9044	89.9294	56.9574	35.1327	40.3507	25.2505
CYBRD1	33.5801	35.1099	45.682	40.1456	39.4763	22.4237	29.0161	30.7136
METTL8	186.51	228.937	160.669	172.492	217.631	247.027	203.917	182.511
PDK1	9.46151	8.15482	12.145	12.9872	8.70332	8.12239	10.8002	6.7405
ITGA6	97.0022	12.2825	25.1413	42.7277	96.5377	37.7322	46.5621	89.99
TLK1	10.4609	8.81919	13.1449	10.0581	10.1597	10.5352	9.97436	7.08217
SP5	22.1488	30.7956	12.0096	38.8048	8.17834	18.3241	23.8969	15.8602
GORASP2	730.483	861.466	861.033	695.688	258.103	1028.28	886.862	112.449
MYO3B	35.0847	23.5177	12.8204	34.7976	15.1532	33.4932	26.2776	26.5104
UBR3	0	0	0	0	0	0	0.0333333	0
KLHL23	43.7427	39.1637	53.6873	40.9907	46.3262	44.366	51.4285	47.2763
PHOSPHO2	0.0643985	0.121984	0.0160463	0.0591298	0.0316363	0.0626912	0.168358	0.0324296
CCDC173	57.7068	61.8863	28.9243	65.1539	37.6669	55.5294	67.6187	42.4222
METTL5	7.48092	5.49837	6.75138	7.58184	4.96855	1.83914	9.65037	4.11093
SSB	23.4018	50.0226	35.6105	26.0309	13.1942	24.1191	24.9521	13.554
PPIG	0.285912	0.52884	0.821669	0.572812	0.102007	0.279163	0.741183	0
FASTKD1	40.01	47.789	61.9892	51.4818	36.1586	34.3844	32.6202	33.1812
LRP2	130.627	172.917	131.809	163.7	118.815	148.173	175.508	59.9021
KLHL41	7.48948	7.82444	4.42205	7.18623	5.10304	6.61029	8.34515	3.48584
BBS5	21.2924	21.5477	19.0041	30.6845	14.4063	22.595	26.5157	14.583
DHRS9	0.0407707	0	0.010947	0.0352222	0.0974139	0.195478	0	0.015001
SPC25	0.460932	0.535551	0.340645	1.17031	0.550427	1.11443	0.875183	0.210994
NOSTRIN	20.6081	26.6439	20.2261	24.2549	23.2205	36.8148	26.9356	15.221
CERS6	0.998805	22.1546	2.04344	2.593	0.536065	0.662931	0.707302	0.0355134
SCN7A	3.27266	3.13333	10.2952	5.2931	6.84258	0.907793	1.37209	1.18755
STK39	3.04601	0	4.01621	0.0746317	11.6216	0.143957	0.0395214	10.9277
SCN1A	9.17258	3.15595	5.70793	3.22937	6.94223	9.61059	5.82336	8.26332
SCN9A	0.821868	0.0275531	0.338243	4.04145	0.0339271	3.58569	0.129703	0.0146999
TTC21B	28.1336	23.4246	20.5161	38.8882	21.5781	12.4541	32.6066	11.8498
SCN2A	0.0674131	0.00959422	0	0.219365	0	0	0	0
GALNT3	1.81513	0.256648	0.58239	2.21557	0.545496	3.05645	2.40535	3.22199
GRB14	12.67	11.5536	10.2354	13.7325	8.85864	10.666	18.2193	6.8025
COBLL1	1.90343	7.08937	1.01508	1.4068	0.307586	2.37378	3.11706	0
XLOC_051833	60.3454	36.7858	33.6732	36.9118	45.1621	54.0702	55.8012	35.3362
FIGN	0.0839402	0	0.233638	0	0.340112	0	0.20417	0.0892713
XLOC_051885	11.4157	8.55585	6.54067	9.41056	5.23886	6.90196	8.2101	4.83468
KCNH7	0.814823	2.95236	5.81508	3.11111	2.02512	3.78523	6.40585	2.73532
SLC4A10	5.12237	4.47649	2.71526	3.21645	2.24991	4.19766	4.58879	2.00339
IFIH1	2.60927	0.206331	2.76168	0.449349	13.3606	4.72472	5.08087	12.5796
TBR1	1.92323	0.06908	2.14373	0.131923	13.3888	1.79538	1.61725	11.4861
DPP4	0.0153221	0	0	0	0	0	0	0
GCA	17.3393	6.77658	4.94634	12.7213	9.62871	7.53642	14.4705	4.98246
TANK	0.0851688	0.121445	0.0643518	0.0602315	0.0358734	0.021818	0.0350998	0.0518607
PSMD14	1.99032	0.477806	0	1.29203	0.852917	0.0613049	0.554963	0.298254
RBMS1	155.206	11.1774	170.613	42.96	373.708	135.635	71.4612	341.52
PLA2R1	28.1783	24.2202	17.6396	25.5438	15.637	28.165	26.2825	14.5634
LY75	244.564	213.513	303.861	232	242.334	258.483	239.728	195.927
ITGB6	75.0166	61.2479	89.0277	71.5558	83.8926	101.118	85.9593	47.7185
CD302	1.00374	0.645027	0.0662985	0.434615	0.0217278	0.431177	0.296067	0.168755
BAZ2B	7.92765	0.100364	3.83654	0.227788	18.4463	0.522512	0.59265	14.9733
WDSUB1	107.153	65.7941	78.4054	95.438	75.3389	201.581	153.828	147.56
TANC1	2.48578	2.24053	1.52701	1.95921	3.23714	2.17489	2.98535	2.1886
ACVR1	13.1943	11.5448	2.93759	15.2886	7.50265	13.087	15.897	8.41832
CCDC148	29.0087	31.1705	33.3781	34.5949	26.083	29.2618	25.4458	31.4362
PKP4	20.3505	14.4865	9.56442	15.0761	11.5658	21.2367	19.5128	11.7674
NR4A2	10.8068	7.1504	5.0265	7.68527	5.72713	9.09319	9.75071	6.342
GPD2	0.764362	2.30039	0.474369	1.69014	2.21333	0.475904	1.29754	1.08285
RPRM	75.5064	101.201	59.0473	82.9166	75.7933	68.3215	78.7983	63.515
STAM2	0.992321	0.38132	0.385128	0.463274	0.572635	0.832221	0.737387	0.389998
ARL6IP6	12.4915	12.7839	15.5506	14.6314	12.2097	13.8924	13.8208	7.57679
PRPF40A	0.984603	1.36635	0.555319	0.592765	3.75692	20.1542	9.39112	0.763962
FMNL2	63.6759	47.8555	32.4083	50.6789	40.5367	90.3747	54.3719	49.3731
ARL5A	32.5095	40.4569	35.02	40.648	26.6013	34.3731	31.2344	25.5061
NEB	74.6086	94.2208	57.8882	78.4667	56.1289	88.6213	93.9919	41.1164
RBM43	12.8775	14.7753	6.16559	15.9964	0.728329	10.8757	6.43255	0.0932298
NMI	45.8398	29.2579	46.4453	45.0665	59.3374	43.828	45.6273	33.0135
RIF1	0.0520048	0.0262576	0.0197587	0.0302893	0.00339808	0.0231573	0.00750996	0
RND3	1.61145	0.451865	1.36949	2.31233	1.50958	1.01817	2.19964	0.339952
LYPD6B	16.9127	12.3832	11.3876	15.3711	14.8634	17.1172	20.2294	15.6837
KIF5C	28.5152	25.0474	15.225	28.2673	16.6966	20.7333	25.9426	12.7862
MMADHC	391.517	638.422	254.119	458.643	295.181	571.684	565.63	333.111
EPC2	6.54376	0.306477	1.92557	0.786773	1.15458	14.1093	4.59031	0.781301
MBD5	1.04999	0.123303	0.31191	0.633107	0.259653	1.45792	0.226628	0.165534
PTMA	198.754	232.102	204.626	235.618	224.662	229.086	209.877	186.011
GTDC1	18.5708	12.7932	12.1254	20.0472	14.0681	19.0592	18.9724	16.7576
ORC4	6.135	5.73574	1.93403	5.74589	2.82345	8.88415	8.63955	4.12554
ACVR2A	8.32392	8.89015	24.7175	11.9566	16.7127	7.4744	8.67473	10.5769
LRP1B	5.83675	3.17987	3.50656	5.13137	4.83069	7.90361	5.66694	6.94471
HNMT	50.7779	57.4664	43.5766	52.3863	37.3773	58.6984	56.6802	32.9545
SPOPL	7.89176	9.50785	4.62115	11.3327	5.53542	8.627	9.16874	6.5341
CXCR4	0.00644427	0	0	0	0	0	0	0
THSD7B	0.161142	0.674881	0.304041	0.860198	0.0901703	0.867552	0.666212	0.0273248
LCT	21.6232	17.0978	12.9314	17.8468	14.4069	22.625	20.5761	13.8319
DARS	0.872221	0.262723	0.168263	1.11907	0.0402402	2.15177	3.47135	0.0435262
UBXN4	0.00791725	0	0.0116686	0.00661689	0	0	0.0119585	0
R3HDM1	172.719	143.802	151.089	182.534	130.13	144.462	138.009	126.296
ZRANB3	56.5712	85.1	165.29	101.299	84.8859	36.8986	47.1364	45.5036
RAB3GAP1	35.3855	25.7508	16.2363	22.8275	20.6581	23.2617	27.2112	25.8346
CCNT2	8.15685	3.44299	6.16354	5.83396	5.31095	6.19414	5.32832	5.59959
TMEM163	7.17322	6.92076	5.28643	9.00911	5.46579	5.07862	6.53279	3.78807
MGAT5	51.7451	54.5539	51.204	68.7433	62.687	74.8854	66.667	54.7779
NCKAP5	25.4913	25.9909	14.5682	25.4767	13.7315	22.8843	26.5755	13.7846
LYPD1	0.112562	0	0	0	0	0	0.0462071	0
GPR39	8.35758	6.9322	5.45562	8.54885	6.74737	11.0078	10.4405	6.07732
SLC35F5	1.60294	4.05177	0.447724	1.48447	0.042654	0.761983	0.917765	0.0238286
ACTR3	2.07459	0.637549	1.2552	0.589347	2.0368	1.63588	2.26796	2.96446
CCDC93	20.3956	3.22816	11.3983	5.90563	16.4032	17.2324	15.3991	25.2281
EN1	68.3105	60.4586	53.6087	62.5781	71.0244	101.753	76.4243	56.8214
INSIG2	263.473	228.935	304.317	277.059	323.817	303.275	258.383	252.633
STEAP3	27.2621	15.8213	27.9001	26.5772	29.6595	27.2307	24.1626	29.6377
TMEM37	1.29955	2.6227	0.475415	2.20048	0.268543	2.65272	1.33281	0.128546
SCTR	29.1898	9.99955	8.19965	11.9882	14.4009	16.489	15.6687	25.8092
TMEM177	17.6688	25.6472	20.0189	25.5259	8.70147	16.1892	21.5764	14.113
PTPN4	1.78018	0	0.537189	0.322141	6.82527	23.674	2.80465	20.2229
C2H2orf76	0	0	0	0	0.0586542	0.239653	0	0
DBI	8.29653	8.25609	12.7591	9.94206	15.7899	7.02304	6.93017	10.6492
EPB41L5	9.75146	7.75384	6.55022	12.4037	7.11048	9.80872	7.18519	6.30355
INHBB	15.2721	22.0965	19.5949	20.3389	17.9812	22.2201	22.3154	12.0704
TMEM185B	771.565	1342.6	905.315	1187.11	780.609	922.513	1205.55	687.937
RALB	17.2358	14.1662	9.31305	13.1109	14.4903	19.5244	17.1607	21.271
GLI2	24.5798	4.26189	7.3492	12.1137	7.95805	6.29399	10.0617	11.2673
TFCP2L1	17.6975	11.5915	23.9119	20.1988	15.1771	15.4584	16.4829	15.5461
CLASP1	183.943	149.098	150.615	183.648	172.408	230.485	154.452	249.346
NIFK	0.0150717	0	0	0	0	0	0	0
GYPC	15.6449	5.27897	5.29902	11.3149	11.6684	6.07939	9.54631	14.4812
TSN	6.15768	4.28294	4.44988	5.59725	5.89401	6.62758	7.12546	5.74018
CAVIN2	117.199	96.3017	191.76	129.569	122.543	99.8481	131.688	107.33
NABP1	19.274	1.13538	1.78792	7.68925	1.96667	5.69628	2.84015	2.93668
SLC39A10	60.4606	58.6465	131.976	75.1671	77.2924	55.5598	67.5602	74.5766
DNAH7	1.9856	0.573614	0.662651	0.726584	0.0539155	0.696581	1.09189	0.0378937
HECW2	5.68596	7.41017	6.86654	7.43588	6.38324	11.2379	8.21873	7.50015
STK17B	12.4531	37.0903	44.675	16.6591	29.4833	34.9097	39.5961	3.92694
CCDC150	0.665562	0.235016	0.0640013	0.317831	0.309299	0.503513	0.545617	0.161471
GTF3C3	0.307012	0.0657146	0.122371	0.124602	0.246354	0.313775	0.105137	0.348521
PGAP1	52.303	75.7147	34.2112	63.2795	56.5452	63.1119	63.1919	72.9292
GLS	2.24156	1.60298	1.29545	1.50098	1.24583	2.2309	2.0035	0.844526
STAT1	21.6053	33.575	21.7725	23.6046	16.8923	23.461	23.9375	14.9277
STAT4	11.6498	33.1143	9.33652	15.0096	7.77404	12.241	16.6099	4.83331
MYO1B	77.2189	67.3069	94.9062	75.1635	176.677	58.8101	57.9215	85.3975
ANKRD44	125.86	107.054	91.821	117.612	104.366	121.712	146.362	73.5493
COQ10B	0.606753	1.91141	0.237553	0.840432	0.245897	0.659429	1.17953	0.196807
SF3B1	240.295	367.336	196.35	298.013	170.713	267.76	329.084	141.467
RFTN2	20.6294	19.2735	7.55523	24.8167	8.88783	29.7825	25.6285	16.0834
MARS2	61.2129	63.2262	73.1286	56.0968	71.8743	96.8215	72.4801	62.0568
HSPD1	173.89	197.72	114.596	170.049	113.251	174.823	196.501	119.185
HSPE1	3.97989	21.4348	6.02472	12.788	0.885259	7.17692	13.7344	4.43125
PLCL1	12.8443	15.1911	15.611	23.2227	10.4919	17.9888	19.3165	22.8899
MOB4	94.7235	99.6933	205.851	144.294	122.559	78.8946	104.068	67.9909
SATB2	795.275	1325.5	1911.14	1128.74	1215.59	1010.01	1273.4	864.833
C2H2orf69	0.0681695	0	0	0.176606	0.0917951	0	0.153804	0.0407853
TYW5	66.1939	92.4736	65.4854	85.9875	56.9386	94.9974	92.3053	62.1469
MAIP1	0.477039	0.848883	0.133517	0.249027	0.122467	0.689458	0.406751	0.6919
KCTD18	16.2673	14.6816	19.7021	15.3677	17.4947	16.3476	13.8715	10.9396
SPATS2L	16.7259	20.377	27.5009	24.3272	20.173	24.9117	18.9082	12.6257
SGO2	7.72658	5.55698	12.1422	9.63394	8.78793	9.53753	4.57438	4.12775
AOX4	4.79795	3.29397	3.46187	4.89758	3.60826	4.96428	4.49336	3.32652
AOX2	39.2779	40.3812	35.8524	49.9512	50.8953	51.5355	56.2334	47.2002
AOX1	8.32612	11.2838	7.67271	10.3837	7.26141	5.30273	5.98026	2.80534
PPIL3	0.0192612	0.752808	0	0.577151	0.0109763	0.0454641	0.00902854	0
NIF3L1	0	0.0179063	0	0.0315929	0.036124	0.0209811	0	0
CLK1	4.25851	1.07111	0.350776	1.10913	1.68129	1.0048	1.26716	1.74535
ORC2	26.399	31.2772	51.989	35.4136	32.2616	24.9832	23.2527	23.1883
BZW1	10.9559	10.2442	14.1616	15.9325	10.5944	13.421	11.9906	12.656
FAM126B	37.2017	36.2406	19.8389	62.3842	22.7144	36.7221	38.7622	26.7082
NDUFB3	12.9218	17.1824	17.483	17.4057	10.4794	17.5428	15.2193	9.62831
CFLAR	286.341	232.787	325.202	316.031	269.472	347.552	307.793	197.785
CASP8	51.0602	54.0049	25.1783	53.265	39.9246	55.4261	59.0651	32.2501
TRAK2	284.889	325.07	274.714	259.252	271.666	303.671	297.326	313.83
MPP4	18.3927	17.0989	11.4891	14.075	8.42156	41.303	24.0892	7.2644
STRADB	52.3222	43.3694	50.8435	56.107	56.7362	69.0125	62.9052	46.9874
C2CD6	16.5074	8.34191	10.6962	13.3636	14.1517	15.1672	10.9924	9.72086
TMEM237	0.0905457	0.042825	0	0	0	0.524656	0.0513476	0
CDK15	18.0033	20.3139	26.9275	19.1622	22.7644	21.6873	17.2451	21.4101
ALS2	0.0658215	0	0	0.0133012	0.0253149	0	0.0286164	0
FZD7	4.77094	6.29774	4.26476	4.63531	3.88206	7.28327	8.32132	4.82067
KIAA2012	0	0.17157	0	0.0525195	0	0.134036	0	0
SUMO1	15.663	14.9114	9.61277	15.646	10.3493	8.33966	13.4988	7.37047
NOP58	41.0667	24.811	32.464	43.9671	28.8966	33.154	41.8524	21.1604
FAM117B	1.7289	2.04862	0.802156	1.04882	0.782372	3.63283	4.92319	0.757665
ICA1L	94.2254	113.878	82.0428	97.3626	86.563	109.212	100.977	86.412
BMPR2	50.9995	52.6629	90.4203	68.9303	64.3378	59.1077	62.1599	30.5201
WDR12	1.78955	1.46651	0.320008	1.47474	0.490765	1.08673	1.44882	0.992483
CARF	0.636117	0.83336	0.564964	0.238658	0.396697	0.89733	0.801616	0.264272
NBEAL1	43.329	30.7505	14.2894	30.4412	20.9723	50.9546	41.7804	25.0343
CYP20A1	85.0747	97.4537	164.47	103.05	98.321	93.919	105.036	68.7301
ABI2	8.30424	10.8674	3.92742	11.3114	4.74219	9.03952	10.1491	4.71933
RAPH1	24.6511	19.8696	6.60253	18.916	11.7872	35.3489	23.33	11.0905
NRP2	44.1249	47.2347	33.4659	44.0729	35.2832	36.2315	39.4518	34.3741
PARD3B	5.26227	5.19321	4.53319	5.05092	4.1934	6.51029	4.87134	4.24657
INO80D	5.51906	3.58857	3.68223	3.06164	4.00819	4.5043	4.76869	2.93184
NDUFS1	2.21339	0.746788	1.74993	1.166	0.113	0.304207	1.02729	0.187373
ADAM23	4.073	0.893954	0.718288	1.71873	3.0251	2.22093	1.36493	3.01868
CPO	3.13666	1.71145	0.968983	2.45045	1.79041	3.19543	3.27873	1.40708
MDH1B	72.7111	84.1756	86.925	77.1547	80.2644	51.6282	73.0404	73.0463
KLF7	0.132916	0	0.0597994	0	0	0	0	0
EEF1B2	1.42338	1.08325	0.828854	2.90486	1.67154	2.22634	2.04055	1.35198
CREB1	25.2328	26.541	51.3158	32.1614	37.4267	30.1117	26.75	23.1892
METTL21A	28.6891	13.8789	25.1355	29.4038	24.1126	26.0455	26.4823	16.2826
FZD5	1089.97	1507.16	2201.78	1446.92	1431.06	961.982	1087.89	1286.21
PLEKHM3	10.5694	9.78397	9.28532	10.1649	5.88376	11.1004	10.4863	6.3684
CCNYL1	7.84124	7.11688	8.81722	7.65658	6.73635	7.00104	8.44243	8.63652
PTH2R	1.29946	1.26176	1.01244	0.372516	2.21763	5.10867	1.43691	6.2262
PIKFYVE	1.23462	0.865789	0.417052	0.754156	0.674982	0.839645	0.610133	0.829675
IDH1	62.5031	38.6918	66.3896	59.1015	62.3853	74.5377	76.6055	38.0235
UNC80	0.0513547	0	0.0347037	0.0931442	0.239308	0.204897	0.137316	0
MAP2	4.87883	4.31739	2.34241	5.09482	2.88704	4.27841	5.03907	2.08705
ACADL	110.772	129.305	38.9377	122.214	90.5882	77.682	100.208	157.372
RPE	0.107103	0.0386491	0.0710285	0.0369078	0.0247303	0.017922	0.0307155	0
KANSL1L	51.3865	62.5557	49.1305	51.056	24.1487	108.06	57.4152	15.5317
LANCL1	7.60289	13.5634	10.5284	8.04081	11.8088	14.1026	10.0716	9.82225
BARD1	40.19	42.8123	46.2089	49.1726	39.5937	47.1827	40.7028	26.5125
XLOC_053138	8.65182	8.6881	2.33851	9.13521	2.70835	4.22658	8.05981	6.61554
IKZF2	45.3522	64.2902	34.7218	58.3051	32.0885	52.0842	45.237	29.4187
ABCA12	3.05054	4.06457	10.0989	5.18626	7.00775	0.77836	1.86941	2.37456
ATIC	5.78233	0.726913	0.124954	0.119438	12.9849	0.746299	0.467549	0.222545
MREG	26.0237	46.3326	15.6862	31.614	20.7548	27.4671	36.7505	16.5709
TMEM169	0.450794	2.58662	0.0169296	0.725984	0	1.1642	0.73939	0.00884296
PECR	239.194	237.493	409.562	258.039	416.43	192.1	227.341	338.785
XRCC5	63.1834	101.276	90.2157	119.66	40.9153	65.678	59.7166	19.0854
FN1	1.67115	3.27722	2.00284	4.29046	2.15409	1.94912	2.08276	3.18487
SMARCAL1	44.8652	73.3401	46.2028	73.9099	50.5412	52.1591	47.2888	75.1467
RPL37A	3.86922	2.56317	2.66269	3.54926	3.00794	2.29353	2.18219	2.67613
CXCR2	1232.75	133.511	540.118	291.459	1710.71	930.518	1008.53	2774.7
CXCR1	7.27317	4.00804	4.99088	3.96218	5.04922	6.19955	4.66115	6.3092
TNS1	1977.39	2558.02	2028.92	2147.77	1430.01	1526.66	2055.26	1843.19
IGFBP2	0.608497	0.683705	0.198846	0.992063	0.0560436	0	0.0649265	0
IGFBP5	0	0.0425227	0.17352	0.447539	0	0.0976671	0.117663	0
ARPC2	0.333061	0.362091	0.0586309	0.322327	0.175976	0.502787	0.0924602	0.0901779
CATIP	725.527	1340.99	820.627	425.336	56.4077	316.248	1008.84	15.4574
PNKD	7.92415	0.61153	1.13541	1.42278	13.7021	2.38731	4.20931	5.37222
VIL1	491.569	402.425	437.358	438.8	498.224	543.084	605.874	646.051
CTDSP1	0.0638208	0.0593669	0	0	0	0	0	0
GPBAR1	0.905437	1.16317	0.472866	0.831507	0.781084	0.154138	0.845515	1.13144
AAMP	0	0	0	0	0.0179862	0	0.029595	0.211907
TMBIM1	22.1098	13.605	17.183	23.9789	20.5345	14.7315	16.4865	30.0036
PLCD4	0	0	0.0616804	0	0	0	0	0
ZNF142	130.576	134.953	208.453	166.18	166.007	204.788	179.893	202.516
BCS1L	119.974	107.472	139.278	127.737	117.553	132.666	138.776	140.176
USP37	62.4444	54.9873	44.261	70.0297	48.7147	62.4065	55.2319	55.4681
CNOT9	0	0.0932532	0.0661385	0.0441109	0.0226568	0.0472661	0.023893	0.0386571
WNT6	2.05337	1.01232	1.57855	1.2757	1.49933	1.28109	1.18653	1.2072
CYP27A1	9.17119	7.99078	31.6928	14.7976	21.3926	6.96158	11.9828	13.3947
WNT10A	17.6279	16.9347	16.1346	21.6069	11.4739	14.6403	15.0703	10.5816
RNF25	32.0689	27.9493	49.2178	40.6954	40.6183	25.686	27.0787	26.6495
STK36	0	0.526275	0	0	0	0	0	0
TTLL4	1.82936	0.933341	1.07342	1.42501	2.69169	11.9327	4.3111	2.68744
NHEJ1	1.06466	8.34853	0.694288	3.79662	0	0.265332	0.808925	0.0749194
CNPPD1	18.429	16.2118	27.5597	16.6327	22.0365	24.515	16.1256	24.4749
RETREG2	1.32477	1.13969	1.05397	2.10425	0.76636	0.794266	1.16285	2.96324
ZFAND2B	5.59791	3.16391	6.9669	4.22415	6.28845	2.54429	3.22519	3.54396
ABCB6	2.61485	3.9652	4.09382	8.81717	2.51835	3.10851	1.80387	4.75016
ATG9A	14.3304	7.79576	12.2937	14.7658	13.2249	11.329	9.75416	19.4069
ANKZF1	52.5584	35.1292	37.3289	51.7113	61.419	56.7488	43.2844	93.7314
GLB1L	7.53694	2.48362	9.19095	8.72267	6.66968	3.56588	5.03392	8.89684
TUBA1D	10.886	7.15468	5.48353	9.21479	8.44482	4.6829	6.23075	14.951
STK16	7.15417	2.95018	4.93661	4.316	5.25755	5.65619	4.25998	7.49918
TUBA4A	14.9208	11.5627	22.3547	15.1295	17.0709	13.6456	14.8801	20.3551
DNAJB2	1.13371	2.18847	1.62446	2.06603	1.90086	1.78541	1.55937	1.29103
DES	2.01341	3.18961	2.42055	1.81687	1.65658	3.47344	2.84192	0.868205
SPEG	31.107	29.7095	33.6784	33.0866	40.8132	33.6062	31.7989	33.9143
GMPPA	51.9724	29.6091	115.737	23.6543	92.8422	60.4565	41.7704	46.7762
DNPEP	16.8782	9.94541	14.0973	17.7438	16.9562	20.7548	13.7894	25.757
INHA	0.0334499	0.0342432	0	0.0897232	0	0	0	0.0363748
ASIC4	2.27186	1.16968	0.985304	1.26578	2.31665	2.01053	0.919335	1.72367
CHPF	9.96137	5.54924	12.9455	7.01925	11.0112	8.33507	6.62237	9.33473
TMEM198	104.586	74.5503	242.681	123.018	148.473	76.0134	83.4863	151.448
OBSL1	0.604932	0.325396	0	0.0630112	0.238908	0.362359	0.290261	0
SLC4A3	0	0	0	0	0.0720025	0	0	0
STK11IP	10.3075	5.93319	12.8667	8.30621	18.639	27.9414	9.08203	25.2379
SGPP2	0.583601	0.239123	0.258671	0.764371	0.682619	0.937836	0.245022	0.722286
EPHA4	2.9902	1.04635	0.808428	1.91806	3.00665	2.0785	2.47537	3.22001
MOGAT1	0.289745	0.204808	0.0808646	0.14149	0.43291	0.354455	0.436991	0.328315
FARSB	6.38998	4.12755	6.23305	4.8171	6.6107	6.26731	5.42521	9.93762
ACSL3	2.26667	1.12473	3.06304	2.64095	4.95864	1.40395	2.89181	5.01988
AP1S3	72.1212	48.2344	55.3744	52.7311	64.7511	102.185	88.1877	67.7009
WDFY1	0.097651	0.0924692	0.0584001	0.258614	0.360491	0	0.316798	0.52847
MRPL44	54.8793	60.5428	123.368	76.8871	90.3183	56.7006	58.1844	49.9937
SERPINE2	130.11	70.5466	39.6238	108.828	34.0198	78.3208	127.169	69.2315
DOCK10	70.6594	51.9769	71.633	67.1792	109.878	86.1229	80.4096	73.6601
NYAP2	41.9968	28.441	31.4083	36.272	33.2439	39.2447	30.6584	39.5131
CUL3	73.6983	69.7783	106.18	96.1056	66.3827	81.7418	86.6661	95.2276
IRS1	139.809	35.5604	66.469	146.934	127.189	97.5117	89.9572	166.462
RHBDD1	0.0242265	0	0.00370863	0.0319474	0	0	0	0
COL4A4	0.0219392	0	0	0.0476248	0	0.0955972	0.156455	0
XLOC_056398	44.956	37.0186	36.4112	43.5343	42.5437	51.9274	42.7563	35.4217
COL4A3	1.54633	0.32404	1.1405	1.1846	1.14895	0.707988	0.529863	0.416306
MFF	3.13637	2.48906	3.26481	4.34111	2.1456	4.247	3.11904	3.1954
SLC19A3	3.61901	1.829	2.25583	1.32741	3.48844	4.66887	5.78426	10.1457
CCL20	4.4551	2.43735	3.30251	2.53647	4.79596	5.024	5.66971	9.02345
DAW1	11.0521	7.85318	10.441	8.55183	16.8586	25.6705	18.837	22.7915
PID1	274.418	288.366	241.91	308.973	234.625	245.889	233.658	251.272
AGFG1	0.0317199	0.128939	0.108217	0	0.11791	0.031935	0	0
DNER	5.31054	0.947776	3.11522	1.58484	0.447381	0.395106	1.86695	0.519239
CD24	0.152467	0	0.131526	0	0.124527	0.0551119	0.102088	0
SP110	0.0314799	0.0611298	0	0.397399	0	0.26157	0.207217	0
SP140L	106.273	70.2586	101.687	88.6971	89.7215	108.652	86.6841	122.114
FBXO36	324.484	353.297	532.402	123.1	344.53	941.893	246.776	261.026
CAB39	3.9584	3.79947	4.15604	4.18126	2.34693	3.02211	4.36615	2.46074
C2H2orf72	31.4399	18.1849	30.784	38.7974	25.2516	21.7748	29.6663	21.9778
ITM2C	47.884	35.5662	31.5701	39.7498	41.0557	42.1729	44.692	32.8044
B3GNT7	3.31184	2.43008	3.03998	3.3989	3.82841	3.77636	2.8066	2.9846
ARMC9	3.81395	2.06594	2.22718	3.85963	2.43572	2.81763	5.06136	1.65007
HTR2B	65.812	72.2379	50.9744	65.2784	54.3423	89.7746	77.116	45.7876
PSMD1	0.0535456	0	0	0.0623791	0	0.251542	0.141591	0.304754
NCL	112.847	74.8968	69.4969	50.7451	96.0254	206.247	127.66	206.165
PDE6D	1.49753	0	0.55063	0.148088	3.15713	0.579465	0.836071	5.08897
NPPC	8.39566	3.44246	7.83916	3.94748	6.15787	4.31767	4.29674	7.82459
COPS7B	3.44534	2.53541	3.2569	2.78985	4.53606	2.40514	3.26278	2.47105
PRSS56	90.6327	64.6329	91.2192	76.6614	92.5536	85.8882	75.9237	76.842
CHRND	60.4774	41.4803	83.3182	60.2882	47.362	34.1316	49.3792	25.209
CHRNG	175.42	148.884	347.785	213.977	301.375	70.7334	162.28	238.775
DIS3L2	17.7995	11.8367	25.358	17.7783	18.9213	25.0336	22.8611	18.0897
EIF4E2	1.3466	0	0.296837	0.055953	0.16322	0.924336	2.08289	0.225132
ZNF362	9.42845	7.18328	11.5298	8.53362	11.7051	9.32494	8.29951	11.6147
TRIM62	0.0952444	0	0	0	0	0	0	0
AZIN2	0	0	0	0	0.147038	0	0	0
PHC2	0	0	0.0416959	0	0.0155704	0	0	0
AK2	3.43866	1.58279	1.47879	2.07621	2.13043	2.13078	2.34238	1.89505
FNDC5	22.1556	14.3411	18.1724	15.6456	21.4229	16.1907	19.7189	16.4695
RNF19B	2.38502	1.22817	0.44149	2.03786	0.894023	1.30786	1.73395	1.12367
HPCA	4.8053	2.80738	3.20051	3.85019	3.95944	3.14179	2.97733	2.47741
TMEM54	1.76798	6.16195	1.5859	2.65655	0.546117	2.38665	3.71463	0.657391
S100PBP	54.6764	21.9558	47.1463	37.1519	51.5251	44.1472	32.2708	54.4925
YARS	121.962	145.989	272.315	186.771	174.932	87.6846	111.436	111.762
KIAA1522	0.317758	0.326196	0.4467	0.47477	0.565332	0.433107	0.374954	0.457033
ZBTB8OS	39.7979	30.5548	53.7353	36.8453	56.0751	45.1942	40.4438	35.5963
ZBTB8A	0.949674	1.41126	0.82711	1.46422	1.84665	1.78287	2.37271	1.90671
SYNC	19.5742	17.8503	10.0338	10.5341	22.9541	21.5586	23.6905	22.7945
RBBP4	46.4984	51.9036	30.4151	46.5024	27.3236	41.6632	49.3042	32.2515
BSDC1	34.1614	16.8003	58.3665	40.0601	49.046	15.3209	20.557	38.8085
TSSK3	17.546	8.85589	6.4201	10.4008	9.82977	9.51214	8.03197	9.70417
FAM229A	95.5625	123.184	101.726	107.568	109.781	94.8429	96.2304	94.9635
LCK	6.87811	16.448	5.41966	8.97545	3.72892	8.98389	8.1793	3.27658
MARCKSL1	8.50739	4.96988	2.8203	2.58656	6.20938	7.95542	7.16258	6.65127
HDAC1	225.329	187.349	217.112	239.864	277.065	211.767	211.269	309.399
DCDC2B	51.2637	31.8806	34.4428	28.5931	50.0012	64.3832	44.3351	61.015
IQCC	5.60376	4.81995	5.25935	5.69338	4.30194	3.34061	4.5176	4.61158
CCDC28B	52.7748	65.6373	29.7296	66.8656	49.5373	70.6651	68.1374	52.8598
CLDN12	9.2746	11.6068	10.028	13.8961	5.51859	9.02979	10.671	7.3112
MTMR9	112.895	159.444	117.919	175.074	137.999	136.908	158.837	78.7625
EIF3I	87.0179	93.0118	129.134	101.055	112.192	101.561	91.3733	109.429
TMEM234	0.0622726	0	0.0995125	0	0	0	0	0
SPOCD1	4.70917	4.73719	7.95209	5.82369	4.94936	2.85842	4.53469	3.83665
COL16A1	9.34679	10.9904	6.07137	7.27894	7.1453	5.9551	9.6419	11.5158
HCRTR1	6.32815	6.0835	5.53074	5.48764	4.5031	6.61608	6.71733	4.24007
PEF1	0.696037	0.0863854	0.355194	0.382173	0.225418	0.0411159	0.436678	0.338093
PTP4A2	504.587	467.884	829.803	628.545	599.872	485.552	475.192	676.579
TINAGL1	12.3234	12.1792	15.1544	16.1235	18.8282	12.0409	13.5318	21.4022
SERINC2	0.0786428	0	0	0	0.138504	0	0	0
NKAIN1	0.870945	2.72583	1.30273	2.3489	0.0631854	0.284532	1.35717	0
FABP3	0.167044	0.0420656	0.041528	0.043043	0.0229177	0.176674	0.152769	0
ZCCHC17	51.0882	40.8415	35.3124	38.8419	48.1001	53.823	43.6006	64.1443
SNRNP40	370.453	263.535	368.752	368.252	373.646	297.13	300.018	384.905
LAPTM5	88.5584	47.2865	72.2854	44.211	110.872	75.3614	45.1291	122.82
MATN1	33.6312	18.638	14.9337	20.8315	29.0904	29.1155	23.146	30.4495
SDC3	0.623305	0.295875	3.38527	0.549476	2.66493	0.972247	0.638411	0.899496
PTPRU	273.596	2264.68	351.565	174.755	71.6277	167.411	536.449	39.8491
MECR	74.8744	76.6604	94.7278	85.179	97.1814	133.56	71.0721	100.736
PUM1	21.7097	19.5503	21.0824	19.1046	19.8914	13.7013	17.3832	13.6992
SRSF4	0.16849	0	0.208023	0.0298033	0.0335664	0	0	0
OPRD1	1.44693	0.683456	1.03247	0.679507	0.0630427	2.19994	0.165619	0
YTHDF2	4.83379	0.725994	0.957025	1.26181	4.00237	3.09209	2.3331	4.86929
TMEM200B	0.542351	0.396673	0.0756421	0.831137	0	1.81293	0.654824	0.320292
EPB41	2.60505	0.910775	4.60273	2.4924	3.91407	1.15582	1.15012	2.06166
GMEB1	32.3158	27.0579	19.4271	29.6322	23.7863	30.0189	30.8935	23.4967
TAF12	13.339	8.78207	10.256	11.7817	8.49203	8.75469	9.10517	8.07009
RAB42	0	0	0	0	0.0352827	0	0	0.059849
TRNAU1AP	20.5277	12.6638	14.0876	16.0973	16.1881	15.8092	14.4351	14.3659
RCC1	3.59425	4.88114	9.07137	5.58518	2.32605	1.89341	4.25328	1.68137
PHACTR4	34.3367	21.9638	22.7736	27.5714	34.0094	33.0994	25.5941	27.8669
MED18	7.57906	4.62256	7.55412	7.65949	7.62801	4.46725	5.76575	8.34794
PTAFR	33.3992	41.4381	56.6818	55.8148	52.682	48.8479	40.6765	34.454
ATP5IF1	38.6686	48.3382	45.4212	35.284	44.895	47.6109	40.371	44.6748
DNAJC8	9.05098	5.53105	28.6343	10.4512	14.5957	6.27786	7.15332	9.16071
XKR8	13.5277	17.5771	10.871	12.6881	12.4932	18.6025	21.6332	13.0295
SMPDL3B	21.9107	17.4095	26.2168	24.5364	23.9441	20.5553	20.2006	31.577
EYA3	1.61048	2.18542	1.42873	1.54216	0.99917	1.09066	2.53798	0.804056
THEMIS2	12.1499	7.37444	6.55063	14.3188	7.93944	12.7107	9.44962	12.2054
RPA2	458.955	538.883	710.483	476.539	599.723	553.018	444.056	531.998
FAM76A	49.4364	58.6741	90.8081	54.5683	77.0997	63.8609	64.0158	50.4384
IFI6	1.49647	1.25957	1.45853	1.02248	1.58519	1.51575	1.17264	2.06345
PPP1R8	4.52289	6.72729	2.1242	4.77064	3.167	8.87797	8.84257	1.36286
STX12	16.2099	10.8844	9.59342	11.4344	13.2381	20.2104	15.3767	19.7366
AHDC1	12.4051	1.80611	6.08233	2.67721	12.9938	18.8505	6.59095	16.8074
WASF2	44.5274	44.0137	95.9254	54.1817	64.1623	35.1012	29.0921	46.783
MAP3K6	10.4853	9.30239	7.90013	11.1887	10.5108	6.84129	10.5509	10.7624
SYTL1	37.9081	23.0757	19.3066	16.5256	25.079	30.793	132.077	36.5866
TMEM222	10.9093	6.58124	9.71902	10.3683	9.54224	7.56081	8.01336	7.7019
WDTC1	68.8457	56.067	44.076	55.5285	73.6914	90.1504	70.063	101.993
SLC9A1	2.16831	0.787687	0.761244	1.32967	0.599284	0.974724	0.968972	0.830549
TENT5B	24.0838	14.089	11.765	14.9313	17.694	15.6509	16.1357	21.3503
TRNP1	4.29631	2.17497	4.67725	3.85746	3.64398	2.28892	2.61634	3.34748
KDF1	21.7307	21.8605	17.3411	22.2724	13.8723	12.6828	21.2138	22.0026
NUDC	20.2329	13.0947	32.0661	20.3858	26.3199	20.7303	19.9837	31.3155
GPATCH3	18.4828	9.26403	8.46691	11.1698	11.951	15.052	9.37139	10.4771
GPN2	2.97896	2.26774	2.00787	2.74411	2.70655	2.21556	2.25953	1.466
SFN	30.5466	30.9383	27.1658	30.4761	25.2355	31.6084	25.8093	38.8295
ZDHHC18	17.1759	9.51031	26.2639	21.3889	21.4986	17.0555	18.7168	27.2753
PIGV	5.34888	3.99876	3.25393	5.47324	5.17691	6.00091	4.52197	7.34346
ARID1A	21.0898	10.9573	32.6919	14.9983	23.6499	18.7062	15.9445	18.066
RPS6KA1	4.15242	4.36067	7.58186	5.43061	6.94214	5.42772	5.53266	8.32997
UBXN11	5.42024	4.04499	8.73045	5.62593	6.52338	5.04101	4.62147	6.22384
CRYBG2	37.1196	42.7241	40.1998	45.6376	5.25836	36.0271	24.3525	3.27244
CD52	4.50957	3.47737	6.72803	3.0444	4.98873	3.38095	4.3471	4.46134
DHDDS	1.76092	1.89029	1.3963	2.39887	1.67211	1.8535	2.22954	4.44638
SH3BGRL3	7.49725	4.67399	5.30331	6.26953	5.06251	3.95835	4.88918	4.70844
CATSPER4	14.1281	11.1698	13.6638	15.4155	8.42264	18.1613	22.1075	6.61355
CEP85	1.92585	2.33329	2.99768	1.85639	3.58506	2.20795	2.1551	2.07103
CNKSR1	3.13153	3.61762	4.95316	3.56228	2.85536	1.62685	2.208	4.9934
PDIK1L	11.5703	12.8495	20.9327	11.9998	18.6834	16.8673	14.107	16.7602
EXTL1	59.0491	30.4126	39.9723	40.4428	68.3474	61.6112	32.5659	71.9653
SLC30A2	0.0238328	0	0	0.194035	0.12002	0.15676	0.165132	0
PAFAH2	4.21257	5.81512	9.47641	4.80861	8.33188	5.19486	5.01878	11.5547
PAQR7	2.31476	1.52894	2.132	2.96627	1.72748	3.19731	2.1922	4.09269
STMN1	14.2028	14.1164	46.5502	23.3666	34.7944	16.0195	21.2216	23.2625
AUNIP	7.70321	8.34302	9.44566	10.1419	6.49957	4.61781	6.61893	4.62094
MTFR1L	0.136024	0.184123	0.231801	0.392089	0.237488	0.0869213	0.104302	0.380305
SELENON	2.73815	0	0.0800154	11.415	0.144955	0	0.118269	3.34166
LDLRAP1	19.2444	9.97898	12.908	20.6307	10.3749	20.2615	9.26881	13.0753
MACO1	0.260807	0	0	0.0504063	0.0605916	0.196934	0.183704	0
TMEM50A	53.3367	59.2601	132.013	52.6938	248.685	15.7354	29.5479	104.586
RSRP1	0.498849	1.10042	3.72148	2.39474	1.47925	0	0.122846	0.935427
RUNX3	13.53	10.1303	20.2432	16.1374	20.9145	18.606	16.4975	18.7648
SYF2	4.19551	1.98941	2.66681	2.70674	3.26497	5.5343	3.75599	3.16255
NCMAP	3.51818	3.55851	2.41127	3.3878	2.77909	2.84019	2.21378	2.79707
CLIC4	39.4198	34.6646	27.037	37.9115	27.9024	41.0032	39.7024	32.8751
RCAN3	256.691	190.862	168.153	255.727	170.809	283.977	260.9	249.419
SRRM1	10.6842	15.398	8.57467	12.9004	8.84732	8.55738	11.4791	8.23572
NIPAL3	0.0614833	0.0234386	0	0.113655	0	0.290679	0	0
STPG1	53.9055	35.8777	37.8998	58.8569	33.2505	61.582	58.9411	53.7158
GRHL3	0.61408	0	0	0.241286	0.505908	0	0.0997347	0.170505
XLOC_053988	490.05	315.051	343.089	390.272	384.73	759.334	508.717	287.551
IFNLR1	3.09383	0.941501	2.17046	1.68802	3.37042	1.41457	1.51212	2.91996
FUCA1	23.7979	13.2938	11.8507	11.8389	9.50759	16.5245	21.7433	16.453
SRSF10	9.07937	5.41436	4.2975	8.49568	9.97735	8.05394	5.4028	8.07519
PNRC2	1.98948	0.260517	0.618201	0.923091	2.99962	2.18617	0.840608	1.26512
PITHD1	7.14662	17.8743	15.8157	10.696	12.0926	15.7252	11.9195	8.97378
HMGCL	0.338114	1.89547	1.06679	1.16582	0	0.640328	0.126922	0.0758581
GALE	6.24097	2.30568	3.4214	3.82665	10.3784	6.87379	6.41745	13.1089
LYPLA2	24.1452	14.1245	14.6845	12.7954	26.8029	19.3748	23.7741	35.0409
ELOA	42.7911	53.7623	36.6299	44.6088	34.164	27.9184	40.0201	28.9123
ID3	91.4251	135.906	91.0775	103.086	90.2309	67.1904	91.743	90.1956
E2F2	18.4251	13.75	39.208	38.9028	22.8787	11.254	17.3088	16.4288
ASAP3	21.8577	21.913	24.1096	30.6224	29.4454	19.3929	21.5513	29.861
TCEA3	22.2159	14.3425	53.769	25.0687	42.4943	16.6046	17.7707	36.2748
ZNF436	24.9343	17.0625	26.2699	24.7957	27.0822	29.1116	24.9896	37.8383
HNRNPR	19.4326	9.72198	21.6473	17.7266	21.6689	19.2198	15.879	18.7186
RPL11	71.6764	610.702	204.944	197.741	166.649	50.2671	163.27	25.2564
EPHB2	1.24986	0.73135	1.65625	1.655	2.07168	0.0470487	0.305765	0.6844
WNT4	1.43168	4.54546	0.670285	1.90857	0.53966	0.936352	1.98782	1.46789
LUZP1	1.87534	3.53045	0.278444	2.13107	0.414872	2.37772	1.6219	1.35039
KDM1A	40.8724	29.5062	16.242	45.5497	41.5347	28.7907	31.959	38.8102
ZBTB40	35.0244	26.7089	28.7153	31.5441	26.7165	23.2845	26.8257	25.8955
CDC42	1564.11	1911.93	2198.98	1486.62	1712.81	1368.82	1756.99	1793.73
CELA3B	0.686997	0.0304118	0.136717	0.235511	0.0193883	0.032867	0.0641202	0
HSPG2	0.0702352	0.126252	0.0164812	0.0978783	0.159274	0.119435	0.0336153	0.133709
USP48	10.8932	5.25045	5.73219	5.98653	5.09301	10.8085	6.91572	7.78336
ALPL	56.5724	45.8667	73.4276	46.8818	84.4872	41.4702	46.3569	76.4156
RAP1GAP	9.03987	5.96676	6.99358	9.4661	6.96328	6.37804	7.04579	10.426
ECE1	261.108	235.322	257.721	261.135	287.968	262.372	289.833	259.893
EIF4G3	0.0740864	0.503308	0.748849	0.36226	0	0.914881	1.24153	0
HP1BP3	16.5797	4.37523	7.91278	8.6412	12.9708	9.87696	9.87817	11.7434
UBXN10	13.3108	9.50616	8.99163	10.2115	10.6372	10.1093	11.4813	8.26875
CAMK2N1	0	0	0.0250324	0.0398757	0.0219199	0.0276649	0.127647	0
MUL1	8.40817	1.71741	3.98795	4.10845	6.12378	6.18973	3.95656	14.9234
OTUD3	50.557	13.4979	15.6639	29.8746	45.5764	18.9051	22.3629	55.1037
HTR6	14.4735	10.7352	6.51153	12.7711	7.75069	12.6334	11.5145	7.84796
TMCO4	37.0345	33.6549	28.7956	34.8814	36.0528	33.4973	34.5954	31.4375
MICOS10	0.086676	0	0	0	0	0.10568	0	0
SH2D5	0.618344	9.78728	0.189302	0.800355	0.0907723	0.325716	0.866959	0.244487
KIF17	17.5208	17.2453	24.1308	17.9626	23.5402	22.7823	19.7012	36.7395
DDOST	9.53015	7.79736	15.0011	8.80596	11.9501	6.84725	6.98133	10.2769
PINK1	0	0	0	0	0.0784938	0.132678	0.0616942	0.169567
CDA	3.8546	2.35772	3.35371	2.37144	4.44045	3.88005	4.04319	3.14412
PQLC2	19.4093	19.8634	17.2732	17.9964	22.5997	22.6901	19.543	19.4652
CAPZB	4.67704	4.71972	11.5103	12.6482	8.52487	10.0987	6.72696	4.56513
AKR7A2	0.423729	0.215031	0.357831	0.567801	0.141	0.33277	0.453262	0.121309
EMC1	133.145	65.4293	153.632	104.45	183.913	141.347	118.394	173.557
MRTO4	55.3034	34.6699	65.8839	55.2502	72.022	48.3387	46.4894	96.9509
UBR4	58.6954	33.2088	59.9188	39.6571	40.1714	43.4546	90.9459	85.1871
ACTL8	1.62503	0.631192	0.256421	0.903418	1.32993	1.98133	1.34124	2.75945
KLHDC7A	56.9005	43.6875	62.7885	42.6517	66.0507	59.8609	43.9738	54.1869
ARHGEF10L	45.1659	33.6062	34.1482	39.8426	26.7574	38.5314	24.6952	40.2193
IFFO2	11.9514	10.0294	24.8134	14.119	20.8257	10.1327	14.8682	17.9343
ALDH4A1	31.2076	32.6814	151.1	54.4754	88.0105	49.2099	36.7547	67.3016
RCC2	10.7001	4.74578	4.97567	6.02671	7.32727	7.89719	7.90832	7.36169
PADI3	2.98587	1.09012	1.08903	2.47269	3.73562	2.20234	1.47002	7.39918
PADI1	24.9144	6.08829	10.8997	11.4411	34.4369	19.5262	13.12	40.1451
PADI2	75.9957	19.1823	37.3667	31.1323	58.1226	43.9614	32.8953	66.3395
ATP13A2	9.52833	6.70918	8.57667	12.4243	13.2547	7.73236	7.33621	14.3597
CROCC	32.9386	16.418	46.3238	32.7207	32.3765	18.155	17.5075	32.7908
SDHB	16.1169	0.0295172	1.08875	0.680869	0.879776	3.61099	3.89165	0.931441
NECAP2	4.60661	5.25773	0.301193	0.285744	0.0466617	0.182258	0.26272	0.102238
FBXO42	2.26143	2.66274	0.779475	1.39129	0.333076	0.0577898	1.04421	0.667508
ARHGEF19	0.578662	0.0575248	0.0279652	0.0482846	1.48577	0	0.313854	0.559481
CPLANE2	4.59428	2.03934	1.7708	2.20971	4.21064	3.05937	2.19138	5.11197
SPATA21	0.776103	0.778146	0.466862	0.72209	0.47616	0.375837	0.580761	1.00603
SZRD1	210.832	226.427	302.156	264.236	281.629	176.961	223.339	314.746
EPHA2	28.5593	16.5793	22.5348	23.8829	30.7677	29.5484	19.035	30.5532
FAM131C	3.49069	3.26119	3.51151	4.00718	2.9127	2.72704	4.2604	2.94178
TBX19	1.01286	2.50175	0.0848981	1.05048	0.235757	0.719081	0.570483	0.333694
SFT2D2	26.4506	17.9963	20.4916	27.4504	32.3216	30.4129	29.8878	29.8036
TIPRL	0.0359456	0	0.0373353	0	0.0339007	0.0616326	0.0329479	0
GPR161	36.5087	22.6382	52.2888	26.392	71.1484	49.729	42.6205	80.015
MPC2	11.2747	10.013	8.80926	8.34076	9.89213	7.17776	6.92307	9.84743
DCAF6	4.40282	2.00343	1.92134	1.5129	5.78858	5.38238	2.61744	5.87304
RCSD1	0.130662	0.0486945	0	0.0880606	0.0558904	0.0384261	0.0309661	0.217841
MPZL1	27.2773	27.7014	16.823	24.4665	26.8137	36.0959	30.6811	25.4102
CD247	45.0758	37.9755	56.2794	53.0329	68.6789	71.7843	58.4932	51.8181
DUSP27	6.41084	2.42835	3.3703	4.72565	5.66214	5.24875	4.90613	8.34138
CREG1	145.821	167.126	132.438	129.736	172.081	154.411	147.166	243.51
POU2F1	64.0474	40.8572	30.6165	51.2331	44.4181	71.4236	60.2799	55.9198
MAEL	0.50732	2.25058	1.03483	0.367678	1.58015	0.501986	0.907381	1.59281
GPA33	106.206	69.0872	104.458	103.955	135.856	92.3912	71.5637	133.234
ILDR2	24.3244	14.9381	30.0193	36.2768	25.7788	34.7882	22.8715	23.4663
TADA1	0.0367453	0	0.031522	0	0.0851368	0.0459949	0.0510716	0.0462527
POGK	194.998	162.269	91.6216	165.416	214.778	230.334	162.608	315.162
UCK2	1.86071	1.45693	1.60213	2.07841	2.07406	1.4157	1.86568	1.15773
ALDH9A1	0.145029	0.0930919	0.0396571	0	0.32671	0	0	0.320362
MGST3	10.3649	3.83268	19.1284	0.681658	53.7868	11.3256	4.26518	39.1732
TMCO1	1.30025	0.390711	2.14057	0.361339	8.31594	0.088408	0.33286	6.94649
PBX1	8.94174	12.0982	17.0685	12.9088	16.1344	12.073	14.266	12.6843
CCDC190	43.9811	24.8937	39.2425	31.8626	54.3061	43.4478	36.2707	45.7706
NUF2	16.6621	16.6627	31.2408	14.1348	25.8794	11.9847	15.2645	9.97712
DDR2	13.9012	10.3301	8.70815	22.5303	10.6116	17.2816	14.1129	12.7593
HSD17B7	55.5372	48.9884	61.2414	54.7498	54.4406	59.0098	66.3937	68.0765
UAP1	106.865	36.6651	32.8467	36.9459	36.7498	42.0469	33.5533	41.0893
OLFML2B	15.6214	10.9344	2.94573	9.99513	7.63977	5.58799	6.88848	9.24621
C3H1orf226	0.375231	0.0351396	0	0.50414	0.0261369	0.216172	0	0.46518
SPATA46	13.5836	30.6756	37.4785	17.8662	18.2826	1.34301	4.45116	6.33071
NOS1AP	1.50877	0.630085	0.165187	4.56192	0.0203687	0.0632018	0.519909	0.0597062
UHMK1	60.808	161.807	74.7519	75.2031	57.0545	30.3236	73.6585	35.9802
FCRLB	25.6511	24.1563	24.1691	26.6859	25.874	19.1704	25.0289	16.7898
FCGR2B	0.553983	0.0212709	0.0555249	0.0330133	0.3722	0.164357	0.101361	0.0453881
DUSP12	0.802876	0.411044	0.288852	1.08488	0.44733	0.625241	0.524053	0.771875
ATF6	0.688686	0	0	0.329357	0.253292	0.155719	0.571175	0.396101
PCP4L1	125.983	106.423	106.817	137.212	97.555	154.901	132.975	102.186
APOA2	0.0617344	0	0.193137	0.0854128	0	0	0	0
FCER1G	0.139567	0.041633	0	0.321031	0.478229	0.0526305	0.0816591	0
NR1I3	7.37656	6.88041	9.28563	8.41537	8.77585	5.07535	5.66811	5.35806
TOMM40L	0.580458	1.42905	0.505362	1.88517	0.584838	0.69108	0.637713	0.411574
CFAP126	37.9872	27.7979	32.1005	47.7026	33.8157	28.0484	28.6045	31.9107
SDHC	0.181902	0.109881	0.349353	0.199408	0.0508754	0.125899	0	0.188129
B4GALT3	0.192256	0	0	0	0	0	0	0
PPOX	0.323551	0.594771	1.66837	1.58593	0.385007	0.234022	0.604067	0.90436
USP21	0	0.125574	0.022077	0	0.119547	0.0943454	0	0.0919635
NDUFS2	4.96315	3.11409	4.5014	4.21975	6.08213	2.84023	3.31664	2.88341
ADAMTS4	1.41712	1.61598	1.76535	1.90404	2.5121	2.23521	1.16568	0.808432
UFC1	154.646	160.446	197.763	139.907	192.012	183.326	218.088	158.478
ARHGAP30	11.9991	8.42321	15.1627	15.9422	13.2054	8.94827	10.692	14.3887
DEDD	37.6333	34.3722	37.371	66.9051	31.9147	19.8708	28.3384	36.8401
NIT1	3.20283	2.14099	1.81854	2.25799	2.34685	3.01777	2.0568	3.71636
PFDN2	284.377	289.249	394.616	323.18	311.874	217.642	281.739	375.805
KLHDC9	0.0200661	0	0.088824	0.110291	0.0179086	0	0.077147	0
NECTIN4	275.057	285.936	322.354	324.334	290.769	321.065	290.29	322.553
USF1	1.22359	1.49312	0.974833	0.87834	0.866214	1.40158	0.850807	0.501925
TSTD1	19.3163	12.4257	21.1636	16.6952	29.2103	22.6321	18.2227	24.2527
CD244	3.89567	7.19962	8.54256	4.22442	7.3903	6.13283	6.50762	7.91355
VANGL2	18.5899	12.7311	16.7088	13.1875	12.3955	11.9771	12.2649	16.9555
F11R	9.15015	5.62534	6.33062	4.89417	7.8531	6.89593	6.74726	9.97215
PEX19	31.6688	31.1578	25.3368	17.0656	18.6608	41.3553	24.1105	19.7799
NCSTN	26.9297	18.1642	25.2135	24.6045	28.9243	18.9933	29.6932	29.1519
COPA	175.744	186.43	119.012	185.465	142.461	247.865	184.489	175.915
CASQ1	0.622289	0.790388	0.637381	0.928056	0.769839	1.12039	1.12208	0.226473
ATP1A4	0.0151764	0.0509987	0	0	0	0	0	0
IGSF8	185.663	79.468	148.061	153.097	237.697	164.784	147.165	178.528
KCNJ9	46.9902	40.1892	44.7567	49.8307	56.875	58.0796	51.3892	64.4786
KCNJ10	11.9068	6.09896	5.93827	5.82529	9.36451	10.2243	8.79458	11.6297
PIGM	99.3548	67.4238	80.0432	74.1023	88.0818	87.7819	86.7801	107.704
DCAF8	0.158134	0	0.0943733	0.165277	0.966027	0.522792	0.174057	0.452492
PEA15	0.0518892	0	0	0	0	0	0	0
SLAMF9	2.92783	3.38132	1.2432	3.54918	2.14309	1.86111	1.7145	2.52637
IGSF9	0	0.0358434	0	0	0	0	0	0
SLAMF8	0.952937	1.14148	0.313654	2.12796	0.0135264	0.218346	0.893692	0
VSIG8	11.2847	12.0508	8.92796	15.7026	17.712	11.6575	12.0029	14.4974
DUSP23	23.5269	16.7638	13.664	18.703	15.9184	14.6921	17.5482	17.3185
CRP	79.1961	39.3858	71.6143	51.9759	76.2154	72.376	42.7091	58.8265
CADM3	31.0816	27.885	46.0515	26.3434	54.3667	20.3765	44.0611	56.4791
CD1D	4.63252	5.30099	3.38841	5.08966	3.04862	2.29286	2.7839	2.93745
KIRREL1	0.053899	0	0.0317902	0	0	0	0	0
TAGLN2	0.109891	0.076016	0.617073	0.688416	1.24752	0.447606	0.659624	0.257223
ETV3	45.9279	63.242	50.0351	70.578	47.0623	35.6222	56.3747	47.3079
ARHGEF11	0.32372	0.319358	0.398295	0.412565	0.640685	0.500375	0.115091	0.444758
LRRC71	2.87886	0	0.912555	1.5843	1.07368	0.262387	0.175165	0.0252605
PEAR1	0.0761552	0.375992	0.0724086	0.21425	0.0501145	0.292334	0.672472	0.0572048
PRCC	5.97264	4.32946	3.7475	4.62418	3.08529	2.687	3.51508	2.66241
CRABP2	1306.07	1577.1	2298.91	1327.6	1322.56	1448.87	1110.17	995.116
HAPLN2	3.34477	4.95049	2.18514	4.72064	2.58425	2.2046	3.06383	1.32038
NES	5.22756	2.81095	1.90361	4.69293	3.07284	3.57073	3.05921	3.15865
HDGF	5.12725	2.28341	2.78523	4.0605	3.58308	3.87193	3.31539	9.05413
MRPL24	5.21324	1.486	2.2549	4.56957	2.85273	8.94373	4.49597	2.31135
RRNAD1	18.6501	11.5471	18.3673	10.398	18.3627	17.2092	15.4629	21.2686
ISG20L2	50.7132	88.0791	17.272	60.7346	22.1968	156.931	91.4342	7.93641
TTC24	0.121328	0	0.380982	0.123118	0.454942	0.267366	0.0557519	0.33677
IQGAP3	7.526	0.0732797	10.0126	0.570866	75.0477	0.836807	0.50284	24.0963
GPATCH4	241.339	190.563	503.509	273.199	462.095	153.629	194.233	311.844
NAXE	124.181	150.928	230.66	157.301	187.605	151.235	139.143	169.088
MEF2D	5.13068	4.29841	6.70812	7.12641	5.00995	3.13366	3.81706	5.31477
RHBG	23.4036	13.942	36.5787	32.0008	28.5474	27.1043	30.0405	29.0284
GLMP	0.294619	0.177315	0	0.53523	0.0996989	0.368681	0.0805699	0.458549
TMEM79	3.15942	3.58241	5.18809	2.51861	4.18856	0.540398	1.31226	1.65671
SMG5	9.42217	6.94202	7.00235	8.33561	10.8635	6.7106	6.39389	10.8115
TSACC	74.9489	52.9128	70.2965	67.3275	71.8887	66.4727	51.1814	78.3791
CCT3	4.14292	2.79906	2.29413	3.16654	3.76862	4.01927	3.41851	2.71924
PAQR6	0.892018	0.647435	1.19725	1.62911	1.30896	0.253416	0.121757	0.294942
BGLAP	16.0519	11.9976	19.4924	14.8755	25.3937	28.3325	23.4683	27.2331
PMF1	12.6038	19.2387	13.349	16.2331	13.5283	15.7318	15.1172	15.4299
SLC25A44	37.7122	22.3141	39.3415	33.9557	32.9892	42.9081	29.0854	52.0108
SEMA4A	0.544386	0.953134	0.603685	1.13079	0.729648	0.909093	0.923251	0.627921
MEX3A	758.591	759.367	1574.66	952.988	1139.22	725.363	804.859	1014.68
LMNA	59.8318	37.5948	21.6869	67.0691	13.9356	46.8248	31.0025	31.3116
RAB25	0.189465	0	0	0.328799	0.526247	0.0582136	0.0542605	0.15876
LAMTOR2	18.3504	20.9372	37.1532	19.1319	36.4906	10.1999	8.513	25.0147
UBQLN4	14.1084	8.95022	14.5883	11.5874	13.1932	14.5238	10.4148	13.7193
ARHGEF2	6.74912	10.6959	6.67353	11.1115	5.0977	6.57688	7.30874	6.76415
SSR2	2.69748	0.628507	1.65665	0.187162	2.42901	1.18572	0.311416	2.57226
KHDC4	165.021	96.319	244.551	121.748	183.497	119.004	134.461	185.879
RIT1	95.8642	163.802	114.123	104.501	248.456	100.794	130.505	277.14
SYT11	101.34	123.133	114.704	107.197	112.696	132.751	111.773	135.668
GON4L	9.50002	7.88804	11.2501	9.39839	14.2796	9.62057	8.03733	11.2096
MSTO1	7.959	5.63663	8.27634	10.0531	12.0988	5.60534	4.64973	8.34875
DAP3	339.13	312.306	449.878	332.95	461.52	346.384	394.506	491.25
ASH1L	15.0788	13.5166	10.1296	16.9564	12.6273	15.4904	15.825	13.0228
HCN3	79.272	98.0083	45.8118	68.5878	55.293	80.6631	50.1407	63.3484
PKLR	6.02525	4.22381	4.94444	5.31985	9.6812	7.12109	6.90776	6.53141
RUSC1	7.37466	7.97038	5.34077	6.90893	5.68723	4.73852	9.31173	7.17447
FDPS	24.6674	13.8065	47.9776	31.1868	25.8643	8.84473	14.0584	28.8942
FAM189B	16.3257	17.4008	30.545	16.8324	21.9047	14.3255	16.6673	12.0577
CLK2	16.6471	15.3728	8.44918	19.1708	8.74408	15.039	16.263	7.35495
SCAMP3	0	0.0189395	0	0	0	0	0	0
THBS3	0.297333	0.442861	0.336422	0.30563	0.316943	0.0579158	0.255544	0.288345
TRIM46	5.24752	2.18724	3.26978	3.5683	4.20712	3.21068	2.72326	4.06635
MUC1	78.8282	116.126	70.2708	62.6859	60.8642	22.0838	82.7289	44.0339
KRTCAP2	4.47869	2.22271	2.05144	2.93243	3.28825	2.23114	2.25194	2.257
GBA	8.8484	4.03444	4.22629	5.16907	5.52135	5.48155	5.44597	5.7002
MTX1	61.2569	65.0302	72.7491	71.5775	69.391	70.0427	79.0176	65.8477
DPM3	0.894112	0.6877	1.19975	2.34979	0.437614	1.00298	3.07154	0.260841
SLC50A1	0.0789198	0.0427256	0.0933776	0.022738	0.0443873	0.0702029	0.0482183	0
EFNA3	1.26485	2.49847	1.26746	3.6249	4.35767	0.104199	1.16289	1.33797
EFNA1	81.8684	60.2199	77.6621	56.5196	78.7504	84.1643	85.8444	74.7411
EFNA4	17.4653	13.8688	14.9334	15.2304	30.4418	22.219	15.4489	31.9603
ADAM15	50.4373	36.8734	97.9135	50.0088	60.1065	35.3317	46.2202	66.7658
FLAD1	177.282	178.516	143.87	184.624	167.534	205.282	142.922	230.263
ZBTB7B	4.12892	6.87773	5.08193	6.85672	3.52158	3.34569	6.25007	3.3536
CKS1B	0.639884	2.37585	0.656455	1.27104	0.370519	0.534383	1.08141	0.324989
SHC1	34.3034	29.9573	27.5842	34.1807	20.9102	16.3602	33.5488	25.3856
PBXIP1	19.0708	15.3006	7.72064	23.2895	10.6206	10.0545	23.7546	29.9792
PMVK	20.5934	16.8905	12.406	11.4399	18.6066	28.1749	16.9236	32.7293
ADAR	5.7751	4.85703	6.43505	6.49048	4.86313	5.10256	4.80086	7.58977
TDRD10	20.5802	25.7634	23.1944	23.1661	23.806	18.1385	20.6168	33.8023
SHE	42.2404	43.0354	127.852	68.6778	63.3398	26.072	33.8157	39.5714
IL6R	48.798	36.271	47.4905	42.0929	62.2837	45.9956	38.5662	37.0096
ATP8B2	11.5194	9.82811	3.45839	6.18687	9.76818	9.73589	10.8777	14.1253
UBE2Q1	19.7203	27.7703	19.2238	21.978	13.2815	20.6028	22.1562	8.11975
HAX1	11.695	7.03274	7.34212	9.04198	10.9333	8.83546	11.7844	8.60463
C3H1orf189	0	0	0	0.152085	0.0518384	0	0.19347	0
UBAP2L	0.984504	1.33673	0.530907	1.06377	0.174493	0.621229	1.35077	0.416663
C3H1orf43	3.4424	2.81893	2.12004	4.44522	3.20506	1.72366	2.06485	3.22217
RAB13	4.35068	2.16953	4.07898	2.39215	4.06765	2.81716	3.12803	3.62747
JTB	57.1167	35.9542	49.7353	50.5956	74.3767	51.8473	50.1235	73.2811
CREB3L4	115.262	111.847	165.92	176.143	132.002	118.903	96.7842	139.328
CRTC2	0	0	0.672303	0.0871341	0.261073	0	0	0.220461
DENND4B	10.056	6.46363	8.03992	8.38925	8.09017	7.16436	9.11203	8.00084
SLC39A1	80.4457	58.9832	53.5191	70.4023	60.4428	46.7451	60.8089	102.309
SLC27A3	25.6936	27.7305	11.2802	31.3174	14.5355	23.4762	21.5769	20.1546
GATAD2B	71.6658	66.3338	85.9366	89.4372	76.2379	68.8453	79.7541	97.9463
INTS3	1.70376	2.20401	1.0304	2.33731	1.0355	0.85221	1.26085	1.40301
ILF2	2.17357	1.35623	1.75606	2.1301	1.23157	2.0056	1.70101	1.07881
SNAPIN	0.993516	0.593215	1.69718	1.00177	1.94019	0.670539	0.845723	0.337581
S100A1	52.1252	29.5514	64.2031	51.9796	67.9363	55.702	52.2541	70.4473
CHTOP	0.422015	0.845345	2.10133	0.945251	0.215325	0.151667	0.541847	0.360868
TPM3	14.5252	7.14449	7.3439	8.08369	6.8962	8.11052	9.15913	10.602
NUP210L	7.76284	5.30367	5.58824	6.55317	4.34347	6.17823	6.78841	6.0789
RPS27	132.359	117.053	314.934	161.459	193.773	100.663	128.266	164.465
S100A13	95.0487	92.2758	122.013	137.435	102.97	108.632	87.6433	113.42
S100A14	1.15698	0.35396	0.936004	0.585975	0.459551	0.466029	0.187436	0.558088
S100A16	14.79	16.7094	6.52506	20.1774	12.4069	4.18679	5.37299	13.4724
S100A7	480.639	352.537	869.871	458.534	783.49	607.472	521.469	575.716
S100A5	104.014	154.761	131.012	169.157	129.327	108.543	134.878	128.099
S100A8	6763.74	7698.28	7565.48	6496.49	5503.18	5884.97	6768.75	6277.4
S100A12	34.7109	34.7204	31.2605	43.191	33.8036	32.1332	37.9249	67.5485
PGLYRP4	484.354	880.353	718.462	606.511	478.704	497.007	557.849	272.19
S100A9	321.801	372.317	565.883	339.64	366.196	497.964	314.822	232.573
PGLYRP3	0	0.984288	0	0.713693	0	0	0	0
SMCP	129.429	359.337	137.128	123.207	177.576	86.2085	124.327	141.566
LCE1B	39.3328	463.854	45.3425	356.587	0.248875	14.5287	40.0175	0.069383
CRCT1	201.197	2428.85	234.307	2296.46	3.07129	92.4821	180.164	3.00489
RPTN	0.198268	0.354566	0.125283	0.481016	0	0.321737	0.212437	0
TCHHL1	37.9442	547.426	36.2696	714.486	0.380988	23.0762	38.8734	0.20984
CRNN	1.55622	5.71762	0.391962	3.14887	0.15475	0.294629	2.03668	0
S100A11	0.0789507	0	0	0.13785	0	0.240056	0	0
THEM4	322.6	196.738	267.396	89.1499	480.881	192.399	204.666	147.246
TDRKH	0.0169177	0.0524938	0	0.199424	0	0	0.0078653	0
RORC	0.277089	0.59475	0.19789	0.0991753	0.0567246	1.4351	0.593244	0
OAZ3	121.935	47.0507	43.559	44.3455	128.978	12.3156	63.5273	133.11
MRPL9	384.091	370.094	317.08	316.743	315.014	414.372	427.712	282.115
SNX27	0.0328106	0	0.139335	0.481421	0	0.0787193	0.226308	0.146813
S100A10	17.9193	22.6422	48.9666	37.3114	17.1251	12.74	12.5542	10.1698
CGN	0.256666	0.100326	0.17438	0.218122	0.436881	0.212436	0.0792929	0.280486
POGZ	0.708146	0.546284	0.0301085	0.571138	0.263782	0.489014	0.695287	0.331251
TUFT1	0.14077	0.0782588	0.259952	0.145732	0.0601775	0	0.0832766	0
S100A2	80.929	120.102	137.364	101.833	79.3417	72.6703	102.004	90.3644
S100A3	2.87677	2.37312	1.94344	2.82599	2.00335	1.66579	2.52577	2.24734
S100A4	1797.46	1824.69	2319.94	1876.55	1566.13	2353.99	2207.84	1341.53
SELENBP1	17.2905	12.9379	8.45592	6.6126	24.675	16.5663	22.3052	21.198
RFX5	5.85648	3.57862	3.53358	6.36089	3.81387	3.23456	4.39311	5.1316
PI4KB	63.0074	45.3449	53.0184	45.3349	81.6867	83.7422	57.1446	83.7542
ZNF687	25930.4	42613.5	24951.3	33423.1	22150.8	29219.9	28219.3	17876.7
PSMB4	0.934299	3.7665	2.0844	2.422	1.59304	2.47729	1.09178	1.27512
PSMD4	166.023	282.261	74.8395	201.161	21.7314	43.121	108.321	48.935
TMOD4	9.98178	4.55933	5.19149	19.7284	3.57646	3.02103	1.72166	5.01811
VPS72	8.71256	7.58423	9.1403	5.53089	6.92915	5.82662	7.38992	6.019
SCNM1	9.49031	7.92884	10.8042	12.362	10.3054	13.5389	10.3226	11.303
SEMA6C	4.8265	4.22339	4.51293	3.98356	5.00057	4.10526	4.2404	6.41369
LYSMD1	468.811	400.562	703.567	532.223	517.728	435.691	432.641	613.147
TNFAIP8L2	37.8686	26.2318	30.0929	26.862	34.3263	25.2138	31.0569	31.3383
PIP5K1A	0.0862174	0	0.0645182	0.0913253	0	0	0	0
GABPB2	3.13878	3.15414	4.25939	3.23276	4.93777	3.04381	4.00573	3.38019
MLLT11	8.00284	9.87139	12.5575	8.79834	12.8082	13.548	12.8201	16.5124
BNIPL	0.111641	0.0185505	0.11033	0.0473942	0.0881338	0.0881413	0	0
PRUNE1	5.83582	5.80435	6.72791	5.57836	5.17423	7.8305	8.73992	7.31875
MINDY1	0.072496	0	0	0	0	0	0	0
ANXA9	36.5642	25.5409	35.8161	32.0405	32.6933	37.1241	29.1698	31.8339
CERS2	6.15769	8.46823	5.22288	9.9796	5.53857	4.31152	6.10862	3.05858
SETDB1	13.0677	8.40681	8.56749	12.0611	17.5579	45.2784	19.8554	5.10023
ARNT	3.27194	21.9899	1.96603	16.5315	0.649621	5.72406	11.2217	0.500954
CTSK	3.38694	2.47602	3.65025	3.3187	8.93453	3.50084	2.74218	4.80017
CTSS	10.2166	5.96104	6.006	6.66264	9.81685	8.18248	7.02558	10.3971
GOLPH3L	20.8949	9.75495	6.5729	14.9801	10.1646	14.7075	24.7969	31.0786
ENSA	88.306	51.8761	108.776	74.453	90.6578	75.7424	83.1707	91.1068
ADAMTSL4	7.68749	5.57109	5.78121	7.10736	8.35223	5.50499	5.88344	8.93676
ECM1	9.05058	11.1668	7.01834	11.88	6.16765	7.8511	9.99589	7.43704
TARS2	9.83249	6.01669	2.17578	6.6387	2.58785	50.5605	36.0647	4.45535
RPRD2	45.4656	41.1487	33.5663	66.3625	64.6045	22.9013	61.989	68.8372
MCL1	31.5721	30.1611	16.4215	31.1675	27.3456	29.1166	32.473	40.7524
PRPF3	36.045	33.5892	28.4005	38.3829	30.4406	28.8701	36.6512	38.8296
C3H1orf54	2.38308	3.5323	1.08819	1.88122	1.32113	3.68085	2.15867	1.56201
CIART	0.958609	5.86254	0.749428	1.91406	0.801154	1.6886	1.0257	0.853388
MRPS21	7.22931	7.71405	9.30736	9.65091	8.41024	6.26586	7.64515	7.74876
APH1A	5.59232	5.40593	4.30895	6.02865	3.92388	3.68178	4.69268	3.7621
CA14	152.763	120.118	96.9618	149.329	109.075	168.881	172.772	149.046
ANP32E	35.2966	25.7782	62.8212	47.1301	42.7573	42.522	42.2297	36.7281
PLEKHO1	0	0.863944	0.274074	0.365959	0	0.169642	1.87799	0.228917
VPS45	0.964115	8.07694	0.702452	2.75164	0.17793	0.491018	2.83693	0.687346
SV2A	36.3849	50.532	70.9128	63.3333	53.1633	68.2083	68.4394	52.0089
MTMR11	67.1427	60.8922	77.0998	63.9269	84.0964	47.9049	59.836	102.78
SF3B4	0.221932	0.15253	0.234062	0.470837	0.565724	0.285837	0.144292	0.365242
OTUD7B	11.4659	14.6886	22.296	14.6216	15.5296	11.8091	11.4027	7.41751
HIST2H2BF	4.07199	3.22841	4.98323	3.98752	4.42768	3.81152	3.55681	7.52706
BOLA1	24.6651	26.2978	21.4072	28.0789	21.8034	36.2016	36.7881	18.5053
HIST2H2BE	0	0.0514166	0	0.0184904	0	0	0	0.0767052
HIST2H2AC	1.33205	0.966023	0.921398	2.01091	0.845816	1.01832	1.47573	0.562643
HIST2H2AB	5.4586	2.28083	3.70846	2.61174	3.48031	3.07276	2.86523	2.47249
POLR3GL	17.4915	12.3406	11.5622	12.566	15.0999	13.5247	17.9447	10.3434
ANKRD35	139.546	129.431	728.325	407.313	225.589	23.8296	64.0013	132.275
ITGA10	45.3966	59.6828	51.8274	61.1684	62.4805	56.9423	48.3049	44.072
RBM8A	51.8047	136.498	230.825	112.487	127.024	34.2495	36.4791	68.2883
PEX11B	36.6282	64.6716	167.31	40.8863	32.2618	18.3418	14.3488	66.2948
PIAS3	85.6525	0.521609	319.174	165.956	209.315	0.657075	35.7918	89.3691
NUDT17	5.5956	8.889	5.14166	5.50104	5.89848	9.84327	7.40106	5.05338
TXNIP	0.0535996	0.204594	0.0432145	0.162329	0	0.132288	0.122865	0.0845735
GJA5	0.126893	0.233279	0.336386	0.242873	0.205091	0.0457806	0.162053	0.132016
POLR3C	11.6314	7.65187	17.5478	13.1784	13.8409	12.8324	10.1858	9.04086
RNF115	17.1012	19.6538	22.7672	25.0436	18.0431	19.4728	18.3863	18.4073
PDZK1	8.19683	3.99215	4.37102	5.51512	5.45381	9.22289	7.33225	5.27771
GPR89A	13.0658	7.64529	26.8673	23.5414	21.4573	9.14316	10.4563	16.7346
ACP6	164.153	303.189	139.999	182.862	169.22	235.183	356.143	240.647
BCL9	1.15135	0.141043	1.0963	0.398478	0.594033	0	0.140876	0.432645
CHD1L	25.4859	25.0746	24.1508	26.9826	19.7401	23.2016	27.2319	27.8579
FMO5	63.4781	65.6131	50.2049	52.0973	46.1362	73.9402	79.0222	62.813
PRKAB2	0.770564	0.838923	0.37096	0.361003	0.104495	0.4685	0.864626	0.398121
PDE4DIP	17.7243	25.2037	22.4597	21.4992	22.8279	12.3264	16.0752	16.809
SEC22B	23.6298	23.4201	26.2306	25.8637	22.8071	24.2866	20.2543	19.1231
NOTCH2	2.18236	0.741487	0.917794	1.55427	0.955965	1.64488	1.25057	1.92238
ZNF697	11.6598	12.4417	9.89358	15.4824	9.70313	7.95084	14.2376	7.65085
PHGDH	13.8299	12.1263	5.95239	9.82243	10.2845	14.2433	10.5299	6.84959
HAO2	7.84348	6.45465	5.16596	5.62361	8.06788	6.56109	5.80947	5.40081
HSD3B1	3.86183	3.0407	4.63506	9.01596	3.76264	4.05196	1.9907	3.54003
TBX15	25.3929	24.7778	31.5746	25.3557	29.3004	41.3525	26.2495	29.5069
WARS2	24.812	17.6233	14.2635	18.5872	20.178	21.2785	22.6592	15.4078
TENT5C	10.7569	4.27849	8.77702	6.4303	13.8642	21.662	12.5623	18.4205
SPAG17	78.2431	68.9202	69.3826	156.221	31.3961	5.37038	23.6277	105.54
WDR3	0	0	0	0	0.0617985	0	0	0
GDAP2	19.695	4.70993	16.5854	12.7416	183.819	26.5347	11.3063	7.47757
MAN1A2	0.0730204	0	0	0	0	0	0	0
TRIM45	5.71088	5.46969	5.27684	5.80345	4.17792	4.09089	4.18453	6.22035
VTCN1	2.18869	2.00505	1.29831	1.46883	0.771404	1.67617	1.42611	1.56351
CD101	0.504229	0.449679	1.03574	0.821498	0.909431	0.832251	0.741372	0.263356
TTF2	10.6458	10.0417	19.1079	12.6775	14.1554	15.0869	15.0258	8.8579
PTGFRN	25.4499	15.3317	24.1493	26.3534	23.8741	32.1316	28.8557	24.47
IGSF3	16.2111	12.0011	7.64432	18.2976	12.5764	14.5437	15.3818	12.048
CD58	0.738917	0.213003	0.194493	0.977278	0.711629	1.21158	0.750899	0.24704
MAB21L3	21.0872	11.1992	2.12884	7.78188	15.1402	4.62048	6.74323	5.47754
CASQ2	0.72211	0.240816	0.3108	1.30782	0.139444	1.08286	0.610954	0.0660533
SLC22A15	10.8465	11.6412	15.7597	9.7299	15.7538	5.98256	8.18532	8.28093
NGF	58.0541	28.802	34.47	42.6357	29.8522	53.3895	38.3251	23.9443
VANGL1	11.1188	14.9399	17.0259	20.8399	6.97497	14.1139	13.7921	4.33277
TSPAN2	54.0834	32.5224	48.7192	49.7658	57.6095	60.7137	56.1769	55.5011
TSHB	1.26468	0.375725	0.584277	0.0273672	2.71093	0.240036	0	1.29171
SYCP1	0.101738	0.113319	0	0.0489691	0	0.0344419	0	0
SIKE1	6.18473	8.61803	4.70065	7.32377	5.3965	10.6854	9.45609	4.72429
ATP1A1	2.04124	0.869361	2.80824	1.7779	0.87345	0.490957	0.818011	1.37295
AMPD1	22.6027	21.0908	26.6785	21.5923	14.7745	19.2349	17.2741	16.7883
CSDE1	4.17415	0	2.01571	1.99019	24.3863	1.11765	0.167866	8.26083
DENND2C	0	0	0	0	0.0262282	0.112964	0	0.112514
BCAS2	45.2511	40.1638	53.7651	44.7917	45.1392	59.7356	50.642	34.9144
SYT6	423.523	374.419	391.243	385.224	358.22	345.023	405.518	653.318
OLFML3	0.0383387	0.134539	0.0385791	0.056714	0.0358156	0.139944	0.0690765	0.0335127
TRIM33	227.279	191.316	148.169	193.172	133.061	168.882	184.671	156.159
HIPK1	41.0109	36.4768	41.2847	39.1511	33.9345	28.3209	40.0675	33.1113
BCL2L15	44.3509	58.5879	34.4562	54.6742	6.3112	48.7482	44.5604	5.08536
PTPN22	36.3317	64.8319	55.9782	45.0762	46.7457	46.8911	43.9167	36.4917
DCLRE1B	0.0195393	0	0	0.0176402	0	0.0484913	0.25394	0
AP4B1	1.89002	0.202871	0.619623	1.45915	0.389851	0.610682	0.748734	0.403614
RSBN1	24.6499	21.7747	13.1982	22.4965	15.7741	23.8499	24.7901	15.0622
PHTF1	23.2313	14.4777	13.7682	14.0458	17.4252	15.2965	13.9894	21.7998
MAGI3	0.10129	0.104773	0	0.204276	0	0	0	0
LRIG2	0	0	0	0.0546145	0	0.0653257	0.0487366	0
PPM1J	12.597	6.563	6.61423	9.96813	7.86085	9.5877	7.53715	8.80619
SLC16A1	6.03302	6.88402	4.8902	6.48455	4.66314	2.84492	5.89717	4.55607
RHOC	9.15063	11.1691	7.65903	12.1338	6.7618	10.2393	9.96095	8.50196
MOV10	21.4152	18.6617	21.0714	21.8266	15.8022	21.432	21.3297	17.1396
DDX20	9.87163	8.48901	5.69519	12.6736	6.48919	9.00877	10.0291	8.0968
CAPZA1	28.9012	23.035	13.2468	20.4881	23.7454	30.9929	25.0472	20.931
ST7L	5.23516	6.07564	5.17393	3.20297	14.4156	6.99536	4.91149	12.3636
WNT2B	259.729	330.975	521.431	440.673	221.423	244.535	211.004	182.98
CTTNBP2NL	197.486	118.406	186.36	148.49	222.734	250.105	165.793	267.595
INKA2	27.2194	14.8415	20.6762	19.86	34.2242	20.5211	18.5281	25.3393
RAP1A	51.8403	47.2291	50.4754	61.629	53.8311	48.1296	38.4399	35.5796
OVGP1	479.954	419.851	541.175	527.081	498.344	562.49	565.196	422.643
ATP5PB	11.7636	17.918	4.97303	15.8115	7.95082	8.19466	12.5146	11.03
WDR77	0.58945	0.25755	1.11818	0.211136	0.969499	0.708242	0.438787	0.285011
CD53	31.5255	17.9834	16.7389	19.9015	27.5676	28.3249	25.957	33.9824
LRIF1	1.35999	1.95846	1.79758	1.59865	0.724272	1.97825	1.06677	0.249157
DENND2D	23.8456	14.9656	21.819	23.2769	29.5623	27.6041	21.288	17.9725
CEPT1	0.359355	0.429921	0.273521	0.409405	0.556786	0.136709	0.43815	0.124129
DRAM2	365.455	437.554	529.915	490.335	497.627	420.104	418.207	446.58
SLC16A4	12.7615	5.92989	41.1845	12.1225	24.2088	13.0665	8.53983	12.384
LAMTOR5	0.35031	1.35113	0.549077	0.393108	0.0465496	1.13868	1.42227	0.0525232
RBM15	11.8425	9.05791	3.41245	10.3175	4.34731	10.6655	6.2827	5.45556
KCNC4	11.4494	5.97968	9.63958	9.80658	8.35496	7.38518	8.43147	9.51728
SLC6A17	61.4411	83.9638	72.9989	67.7579	59.6864	51.4222	68.345	62.0326
UBL4B	88.7355	74.034	70.0172	112.25	65.5919	79.7029	85.3116	54.2673
ALX3	0.0618526	0	0	0	0.0289032	0	0.0242842	0.0146695
STRIP1	130.786	150.873	158.955	170.211	193.836	224.989	159.99	177.305
AHCYL1	10.1756	7.30873	7.64403	10.0055	6.80539	6.57149	8.22805	6.00938
GSTM3	0.947334	0.980041	0.25474	0.35343	0.371039	0.40557	0.489512	1.12699
CSF1	1.3188	0.511897	0.572698	0.440192	0.407914	1.55491	0.660933	2.24948
GSTM1	0	0.106136	0.134886	0	0	0.10846	0	0
AMPD2	0.109184	0.273813	0.779062	0.294054	0.0408991	0.371448	0.680363	0.091065
AMIGO1	8.45096	4.06813	8.41521	6.17118	5.58005	10.9472	6.07992	10.6655
CYB561D1	105.821	74.5191	82.1463	70.3774	165.62	111.845	86.358	189.411
ATXN7L2	13.0889	57.7553	6.73393	25.3196	5.12003	5.0589	9.77015	6.11128
GNAT2	30.3479	10.3228	12.3304	19.8174	33.6096	42.5682	33.6858	38.0148
GNAI3	1.93217	5.37892	0.830376	3.4014	1.11924	1.30988	1.70643	1.61018
PSMA5	26.3539	61.1048	9.54949	33.0448	8.61302	9.71672	10.6577	22.2629
PSRC1	6.74101	2.72378	5.83571	5.19225	3.46389	4.53571	3.91668	3.9308
SORT1	1.81553	1.08671	1.23503	1.63727	1.03862	2.02102	2.13203	3.26518
CELSR2	4.24976	2.5166	3.77021	5.87835	3.44161	4.09066	4.25684	4.15182
KIAA1324	0.601408	0.169814	1.23612	0.747858	0.423671	0.48769	0.396982	0.683428
SARS	0.0295247	0.0711556	0.083201	0.275845	0.120332	0.189475	0.139608	0.219528
C3H1orf194	124.273	91.5155	121.186	137.288	94.9235	151.937	134.659	83.684
TMEM167B	247.193	234.813	370.219	226.306	303.137	246.739	244.598	292.428
TAF13	24.8762	21.173	29.3111	23.7653	21.8329	21.5891	16.5454	31.5658
WDR47	36.8748	30.0086	9.67352	38.2727	23.4081	29.8421	29.3744	38.0049
CLCC1	2.32826	2.51722	1.17723	1.91492	0.837463	0.990916	1.52076	1.21853
GPSM2	1.60299	0.934418	0.691372	1.99356	0.803684	0.553832	2.20277	0.33702
STXBP3	235.72	182.335	253.521	443.089	255.509	128.896	182.353	220.872
FNDC7	0	0.0615441	0.0400743	0.0718662	0.10593	0	0	0
HENMT1	43.6018	40.4005	34.406	45.6943	40.8756	55.2659	44.9045	49.5766
PRPF38B	32.0577	43.4552	46.446	37.2987	37.9213	58.0001	49.9296	26.1739
FAM102B	56.1916	80.3217	40.8522	51.7747	39.4178	96.1786	83.2143	35.0935
PRMT6	24.5432	18.9085	15.3221	22.0751	15.0712	29.8411	25.8669	18.9152
SLC25A24	27.3262	25.8332	45.2068	38.2243	36.1692	17.4633	21.3009	18.09
VAV3	46.5234	42.9317	27.3331	49.215	28.1654	44.7281	40.8818	26.885
AMY2B	0	0	0	0	0	0	0	0.0488492
RNPC3	0.0270694	0	0.329978	0.0425684	0	0.135139	0.0547371	0.0282773
DPH5	10.8172	8.73198	6.28167	13.4764	6.90204	9.36154	11.2687	6.13596
CDC14A	21.4859	19.7402	22.0951	19.9474	23.6471	17.1736	20.0862	20.2111
GPR88	9.30846	9.54517	17.1388	6.76966	10.16	5.90511	7.57725	10.3179
SLC30A7	135.485	69.4254	91.9976	110.346	119.271	103.972	98.2648	149.657
EXTL2	6.13013	5.95894	0.894286	10.2814	1.02233	7.88254	4.80399	2.76147
RTCA	0.446986	0.463081	0	0.592198	0.143853	0.403077	0.158226	0.51088
DBT	19.3667	22.1534	9.50702	26.9493	15.1707	18.8477	18.9092	11.4404
LRRC39	17.4193	16.6695	34.8688	22.8158	17.0233	13.4788	17.3543	10.5388
TRMT13	3.15817	1.50571	1.95347	2.74145	1.4122	1.66284	2.37238	1.36935
MFSD14A	67.6595	60.1559	46.0327	58.7614	46.1153	63.3697	74.7634	49.4804
SLC35A3	10.3344	16.2245	14.2908	7.92206	14.7263	8.74409	22.0719	5.04706
AGL	94.7344	73.0872	92.826	83.9693	101.485	104.364	89.8994	114.134
FRRS1	16.9361	17.4303	16.9131	29.8963	17.7946	18.0036	16.3366	16.2113
SNX7	0	0	0	0.0351535	0.0744825	0	0	0.0152409
PALMD	6.72335	9.51049	5.11417	9.02237	6.23824	7.44512	7.82496	3.37337
DPYD	10.4315	14.2745	14.1282	16.7152	10.0813	9.57227	10.8455	6.03351
RWDD3	89.0243	89.2211	82.415	104.672	82.5983	99.6477	110.082	82.9602
PTBP2	21.8143	26.3491	23.3498	29.1808	17.0198	22.9685	27.1684	14.2806
TMEM56	23.5736	37.31	15.5733	24.2818	13.1996	21.5423	22.3908	12.1954
ALG14	23.0403	19.0684	17.0711	24.6194	16.6409	21.4656	28.39	12.1126
CNN3	22.3149	25.9776	24.7685	30.5031	23.8353	30.7804	24.4687	28.4855
SLC44A3	267.042	296.728	163.229	318.656	290.87	604.939	388.493	100.086
ABCA4	10.8596	19.9131	2.64043	10.7099	2.50389	6.91389	13.064	2.90224
ARHGAP29	3.18233	3.95162	2.41027	3.0292	2.83601	2.49132	2.47247	1.4496
GCLM	14.865	14.0095	11.2412	17.8413	10.5125	16.9572	17.7135	9.04884
F3	6.8501	2.05444	5.30912	21.2681	1.29611	26.4418	6.56731	1.6582
ABCD3	85.1754	71.7281	92.3025	87.4327	76.5664	31.2375	51.06	94.736
DNTTIP2	965.923	793.1	824.182	752.926	728.018	921.344	940.947	846.736
BCAR3	25.468	46.7991	22.1924	40.5066	14.842	15.884	31.7162	38.9696
FNBP1L	0.66449	1.80218	0.601145	0.343367	0.513599	0.580804	0.39494	1.07491
DR1	119.493	94.0333	94.0259	74.9342	206.477	92.6662	78.3241	157.681
CCDC18	36.0612	23.5958	29.1375	36.0262	59.8566	29.0946	20.3995	43.795
TMED5	2040.14	1566.65	2030.51	1362.99	807.578	2933.18	2263.21	1045.42
MTF2	41.3587	33.7043	29.5362	37.6488	33.317	33.5671	36.6584	24.2948
GFI1	42.2995	38.7988	31.5332	37.9776	26.7327	48.5759	45.8615	21.4246
EVI5	21.7188	13.3182	20.4051	25.4561	11.4587	12.0293	16.6404	8.16162
RPAP2	23.7667	24.2968	10.117	16.9067	21.6356	22.7179	26.6837	18.552
GLMN	40.6729	56.7872	48.7395	63.244	38.3264	49.335	38.6066	34.0295
C3H1orf146	4.04102	6.19301	6.08125	7.34948	3.55288	1.54751	1.92439	1.44343
BTBD8	72.4904	68.2372	77.3299	95.1939	76.331	133.496	90.097	79.1735
TGFBR3	16.2662	12.8556	11.8217	12.708	9.167	14.2203	23.6453	9.4698
CDC7	0	0	0.0250921	0	0	0	0	0
HFM1	21.9797	22.321	14.9304	18.3785	14.5199	26.4189	27.1491	13.1623
DIPK1A	15.931	18.9008	8.80585	18.4711	10.0174	21.7778	19.3339	10.0086
RPL5	11.2844	12.0822	13.644	14.7134	9.73027	12.6055	13.5581	6.23126
ZNF326	7.55807	8.74202	1.69274	7.69901	3.69765	9.10522	9.04862	4.48965
LRRC8D	20.1955	20.481	7.31619	42.6493	5.80761	29.9412	31.6514	6.03098
GBP5	6.48616	9.36391	8.49084	8.60716	4.14671	5.56371	5.36563	2.84762
LRRC8B	5.09688	5.95593	2.8886	4.57723	3.84392	8.10794	8.09864	2.59156
GBP2	2054.46	2721.25	2304.36	2371.01	1984.01	1604.65	2194.32	1797.88
GBP4	52.4833	49.1806	17.9043	51.6084	25.6605	44.9032	52.6087	26.3202
GBP6	19.737	19.6729	12.7694	24.2424	10.8947	14.633	18.5799	7.53143
KYAT3	18.2059	12.6636	19.4878	21.9334	24.6936	14.7017	12.9896	17.2724
GTF2B	2.26458	0.351712	14.6259	6.2736	0.784303	1.36637	36.9205	2.49334
PKN2	35.0202	30.2627	35.0838	32.4678	31.9375	31.6215	40.2981	20.0647
LMO4	35.3445	22.2469	42.0755	34.7785	82.7035	51.7913	25.5359	30.8501
SELENOF	0.0949591	0	0.348746	0.0984255	0	0	0.725241	0
XLOC_086289	1.87944	4.60912	0.157168	0.393822	0.643596	1.11865	0.593012	0
ZNHIT6	67.5656	61.7822	62.6948	59.4032	49.6165	59.0791	55.8137	49.5715
SH3GLB1	130.7	107.167	116.255	149.967	104.93	125.423	102.588	121.144
CLCA3	43.2641	38.514	29.0684	39.2799	30.4438	47.0565	45.5004	25.5253
CLCA4	147.266	49.9493	68.0033	114.795	67.5237	35.2348	67.3946	130.591
CLCA1	303.215	307.272	357.245	332.615	340.746	373.768	358.296	307.887
CLCA2	0	0	0	0.316409	0.465712	0.0724489	0.570267	0
CCN1	15.6925	22.138	8.67654	17.5292	9.64766	23.0877	20.4903	6.77076
DDAH1	5.50425	4.78295	3.19674	4.52116	10.3591	3.37945	5.02461	1.65965
BCL10	30.4582	18.6026	18.1673	19.9785	18.6282	30.2119	21.9077	17.9678
C3H1orf52	0.294906	0.232588	0.256507	0.224002	0	1.98274	2.62839	0.0197085
MCOLN3	0.164164	0.112438	0	0.387062	0	0.0542414	0.296607	0
SYDE2	71.9894	219.592	51.2552	111.903	1.23936	79.3151	133.799	1.03556
MCOLN2	89.2229	33.8397	74.8682	26.8937	183.653	67.2023	55.1685	116.692
LPAR3	17.9028	4.34077	23.1619	1.90289	132.085	12.5112	11.7086	105.13
SSX2IP	38.0555	25.6756	42.017	39.0887	63.1848	45.4717	42.8557	49.1412
PRKACB	20.5786	12.2356	30.8186	16.6427	34.8805	26.3194	23.9151	29.4744
GNG5	0.0867652	0.0243814	0	0	0.0230724	0.0288184	0.0145824	0
RPF1	11.6119	10.6333	8.3644	13.345	6.67604	5.78445	7.49593	8.01539
TTLL7	0.439229	0	0.372434	0.255129	0.431505	0	0.0756026	0.831052
ADGRL4	0.0572775	0.0855256	0	0.338176	0	0.0866645	0.163425	0
IFI44	67.0834	56.8263	49.9745	60.2996	110.355	35.1772	47.1822	71.3039
PTGFR	4.14933	3.48512	3.68448	2.32866	6.70563	8.10458	5.66323	3.31845
IFI44L	0	0.0177438	0	0	0.0127697	0	0	0
GIPC2	381.498	267.222	310.403	348.288	433.423	459.871	455.617	524.161
ADGRL2	55.0999	40.7887	46.4862	46.4442	36.9617	42.3333	40.1607	24.8738
DNAJB4	0.755721	0.0125328	0.0562645	0	0	0.522965	0.0880059	0
MIGA1	0.0476364	0	0.128521	0.054174	0.142294	0.0317342	0.0300748	0.0311211
FUBP1	4.56596	1.94468	0.321127	1.10379	1.32021	1.67858	10.2584	0.877353
NEXN	0.326834	0.290276	1.13193	0.374882	5.30917	0.0384205	0.182602	4.03155
USP33	7.63387	5.23128	3.42352	6.55478	5.03113	6.46568	21.7183	2.14521
ZZZ3	3.98938	0.713676	3.41333	4.96779	26.0426	7.65599	1.41544	5.65568
PIGK	119.573	86.7885	62.6231	108.835	132.089	183.415	160.088	85.7706
MSH4	27.5565	30.2688	16.6864	22.5534	31.83	62.172	34.2598	21.8916
RABGGTB	14.1299	20.4532	11.0645	25.1617	10.9944	25.2583	20.1105	8.31109
ACADM	116.549	123.055	196.368	132.629	151.328	89.2078	106.302	119.724
TYW3	4.30035	2.35407	2.4239	4.83932	3.60151	13.6248	8.13205	1.9725
CRYZ	41.5632	42.9463	20.8074	57.6031	25.8962	50.7155	46.9019	23.6997
LRRIQ3	35.4135	50.9034	27.6975	47.8654	29.3857	48.1585	39.2207	22.0543
FPGT	47.2219	41.7927	43.9166	58.351	34.2569	41.7248	48.2557	39.9196
PTGER3	0.21307	0.320317	0.154728	0.419518	0.160011	0.691634	0.156017	0.0851969
ZRANB2	131.421	105.023	160.103	121.009	119.246	129.301	115.273	120.399
CTH	45.9693	48.6263	43.6614	42.8699	43.1217	38.5818	32.2317	71.0168
LRRC40	5.51234	2.13809	5.41612	6.15287	4.44814	4.33207	5.37257	2.96276
DEPDC1	36.0757	20.4798	32.798	31.9325	36.5104	31.9313	26.3401	39.9934
ANKRD13C	0.233478	0	0.119226	0.189777	0	0	0	0
SRSF11	16.8695	18.6427	11.0374	18.7411	11.7841	17.182	18.2313	12.5398
DIRAS3	0	0.10324	0	0.106826	0.0509166	0.242983	0.037122	0
WLS	70.264	107.33	48.8405	77.3213	56.9383	84.0168	98.0021	43.2535
GADD45A	39.2441	18.8167	85.1016	70.0084	32.9365	12.6811	14.224	17.0951
GNG12	19.3741	23.4099	11.9469	17.0587	10.6121	17.1049	17.5786	8.77939
IL23R	11.5316	19.0741	28.6093	15.8412	17.1287	1.13204	4.58301	4.91443
SERBP1	21.6188	13.0465	18.2657	21.5822	15.4649	17.5651	16.0351	16.8073
SLC35D1	30.2481	33.1704	14.6834	30.1975	17.7496	26.894	32.7328	15.6402
PDE4B	0.241363	0.250688	0.0489698	0.625938	0	0.0599462	0.315402	0.0499655
MGC137454	94.7218	75.8567	41.5339	99.1004	53.0155	69.8168	82.453	73.2293
MIER1	26.7798	27.0723	17.3117	21.9639	17.4514	32.9454	34.0111	16.8137
WDR78	77.9043	72.7966	52.1851	74.0133	51.3437	128.31	98.2953	58.4263
LEPROT	0	0.0895341	0	0	0	0	0	0
DNAJC6	138.572	147.394	235.854	137.004	165.113	88.103	114.011	109.757
AK4	4.84016	6.23771	5.28215	8.33	2.09803	3.74991	4.65662	3.9845
RAVER2	6.2606	10.7191	4.09871	4.81172	3.0164	4.0063	3.23642	0.909298
JAK1	20.0381	38.7501	18.5829	24.8424	19.5938	27.7572	30.8039	17.4121
CACHD1	2.32764	2.4452	1.68194	2.63001	0.737859	2.3268	3.2933	0.732552
ROR1	134.189	104.481	114.696	125.994	154.037	249.827	192.177	142.663
PGM1	11.7076	4.03381	4.44235	4.76517	9.93448	11.8523	10.6339	13.9503
EFCAB7	80.1578	70.0623	47.5843	98.2077	36.3122	76.4696	71.1377	63.1766
FOXD3	0.185542	0.38502	0.0320584	0.114424	0.0301941	0.16338	0.275504	0.734419
ATG4C	0	0.0497879	0	0	0	0.0562247	0	0
ITGB3BP	47.1873	27.779	25.4788	32.6233	43.6524	45.1187	35.2682	36.6809
ALG6	4.15862	4.90257	3.67576	4.56609	3.07706	4.50469	3.11463	2.53812
ANGPTL3	1.36988	0.318133	0.376918	2.29737	2.0373	7.49572	1.91466	0.122123
DOCK7	8.56909	5.5164	4.59778	9.53878	7.33425	8.14816	7.32159	10.5544
USP1	11.2066	15.4195	7.94554	10.9684	8.38073	11.0373	12.3157	9.50914
TM2D1	0.0559108	0	0	0	0	0	0	0
C3H1orf87	6.82796	6.37689	4.71884	6.09711	6.52598	5.41488	4.8669	4.19323
PATJ	22.0725	21.6195	20.3317	29.93	17.9923	20.2627	18.3631	12.3692
NFIA	26.3009	35.6259	37.6624	36.8265	46.5157	32.1217	28.8998	25.7361
HOOK1	2.26404	2.11924	1.92622	2.75567	3.0269	2.35102	1.97122	1.35264
FGGY	54.049	35.9493	39.5733	51.6908	48.0216	61.8877	57.7459	37.1344
JUN	27.416	33.5682	38.0603	44.3305	36.4485	13.8812	22.7416	16.2583
MYSM1	25.786	21.3133	19.0538	20.1441	21.1899	22.6031	25.1059	30.3364
OMA1	0.662731	0	0	1.19758	0	0.103906	0.064638	0
FYB2	81.1056	69.8236	45.8949	67.8859	64.8203	81.6444	83.5686	71.833
TACSTD2	9.88041	12.6064	7.625	13.3842	7.45327	9.29571	8.73665	7.72958
PRKAA2	14.7877	17.8188	9.03091	28.6821	9.3963	9.57981	13.3095	8.76637
PLPP3	14.8941	20.6377	13.0496	19.0958	14.2906	19.727	21.0532	16.9847
TMEM61	30.8117	10.7124	19.204	26.4582	28.0743	29.9093	24.9009	30.3837
USP24	16.6045	11.9082	6.44179	16.534	6.05802	10.9198	17.6432	8.86279
LEXM	10.1165	10.721	8.11918	9.74435	8.28932	9.22264	6.57514	9.37078
PARS2	0	0	0	0.0270332	0	0	0	0
TTC22	244.369	211.819	405.996	191.368	730.633	470.649	289.002	526.204
DHCR24	3.06102	0.244387	1.35415	0.639114	6.24833	1.53406	1.8367	6.78551
MROH7	0.996168	1.72008	1.09218	5.83604	0.613882	0.623514	3.10067	1.53465
ACOT11	0	1.21357	0	1.08598	0	1.03203	7.4156	0.25168
TTC4	25.1995	14.3718	15.9653	25.0498	14.6117	17.072	22.7768	16.0609
SSBP3	0	0.0550626	0.0444263	0	0	0	0	0
MRPL37	4.45199	3.13917	4.71404	4.06763	4.19897	2.75945	4.66136	5.21503
CYB5RL	14.0425	28.0026	18.0802	16.771	28.6125	17.1484	16.37	27.2879
LDLRAD1	66.36	64.6698	74.5928	51.2956	83.5414	21.5998	53.7059	72.0637
LRRC42	0.0546754	0.096969	0.161652	0.0885302	0	0	0	0
HSPB11	0.718904	1.06782	0.633498	0.66321	0.936669	0.557946	0.347829	0.505584
YIPF1	27.9743	31.5497	66.399	36.0771	37.1806	36.1079	34.2682	32.3165
TCEANC2	14.1346	2.87448	6.63505	6.5666	6.65876	7.70405	6.3551	13.2836
TMEM59	56.8261	52.1696	75.3474	49.8824	84.5956	49.7642	46.6861	94.0913
NDC1	2.26421	1.40895	2.63654	3.32352	3.001	2.73145	2.47941	2.68451
MAGOH	15.7731	9.55407	9.14245	8.19711	11.2962	12.9937	10.8793	13.7899
CZIB	4.07788	3.7007	1.5047	1.72652	2.8248	2.3091	6.51191	2.85395
PODN	13.8942	13.6961	10.3032	14.0652	14.4906	17.7078	13.735	17.877
CPT2	17.6767	15.4182	14.1111	20.8974	16.264	20.2593	18.368	18.3136
ZYG11A	458.127	423.261	252.885	433.101	390.143	721.249	528.377	702.094
ECHDC2	14.9706	19.7713	47.8491	27.2686	22.1576	9.23438	11.3472	12.6124
SCP2	9.99667	6.55651	7.77133	6.33992	8.90361	15.4567	12.417	11.2921
COA7	68.9215	59.9877	113.717	58.2623	81.3972	69.2545	68.9727	85.1862
GPX7	46.7631	40.7934	57.6668	57.7909	46.5954	43.115	44.1165	61.1081
ZYG11B	0.737244	1.32293	0.477811	0.366989	0.465175	1.05348	0.559479	0.868666
TUT4	38.4684	38.9171	34.5289	45.6657	39.6805	38.5872	34.4263	48.3036
PRPF38A	0.14751	0.885071	0.466538	0.67372	0.0166966	0.137359	0	0.327733
ORC1	34.0305	29.6615	27.6801	56.6002	31.0695	36.3314	61.2157	47.3066
CC2D1B	223.905	248.753	107.266	223.435	206.967	206.591	226.727	202.977
ZFYVE9	5.39777	2.63832	6.60076	5.46049	8.04344	2.62798	3.61638	8.512
BTF3L4	3.41187	2.31838	6.15322	2.91315	4.83873	4.3525	4.08333	5.95125
TXNDC12	41.5707	44.3405	45.528	45.4975	35.0056	45.8051	41.5981	37.3462
NRDC	9.7614	12.1114	4.64228	10.776	4.62751	7.33358	9.42299	7.0829
OSBPL9	12.1079	10.6213	14.9253	13.7756	9.2533	11.7827	11.0868	7.93806
EPS15	1.13722	1.61442	6.78081	2.71134	2.87385	0.0595851	0.713993	0.862757
CDKN2C	25.1533	13.1415	35.1096	25.9123	28.5455	25.1454	22.5978	35.0538
TTC39A	26.9391	19.2596	14.251	25.1105	16.6135	27.3961	25.726	19.289
RNF11	84.4297	114.606	89.0069	109.656	84.0571	84.335	110.372	89.5985
DMRTA2	93.7266	127.352	110.016	118.745	89.56	120.279	100.635	106.583
BEND5	27.9142	19.4293	14.9294	19.9131	16.3465	16.8437	17.3466	13.0275
FAF1	112.024	107.19	124.78	126.723	111.898	114.953	114.869	116.909
SKINT1	62.4523	49.9864	61.179	76.1024	49.5426	57.1962	51.5826	50.8875
SPATA6	0.365216	0.624622	0.891796	0.307141	0.373357	0	0.0318909	0.447773
SLC5A9	5.38362	3.30216	3.16218	4.2331	14.9617	5.40726	3.05392	14.1369
FOXD2	130.787	85.3749	94.3108	110.964	129.844	217.243	129.655	140.368
TRABD2B	0	0	0.218121	0.132109	0.0347946	0.0960773	0.076711	0.27455
CYP4A22	5.16386	0.534714	1.88829	3.53529	11.5414	3.37448	3.77238	16.529
PDZK1IP1	84.5446	74.6502	75.5127	73.0296	69.0417	66.5238	67.9212	91.0523
STIL	0	0.0484057	0	0.568833	0	0.3572	0.373767	0
CYP4B1	11.6057	6.42561	6.12534	10.7138	6.91334	4.9805	6.45615	8.30445
CMPK1	4.10407	9.96211	0.778873	6.04988	2.31368	2.24428	4.08571	8.62023
EFCAB14	0.0494935	0	0	0.0950337	0	0.129742	0	0.0542497
MOB3C	0	0.157059	0	0	0.0394524	0	0	0
MKNK1	2.73699	6.43629	0.345439	0.695375	0.549354	1.70825	0.616792	1.59173
FAAH	3.40494	4.00748	8.23417	4.67318	4.31021	0.739568	1.83721	1.37789
NSUN4	2.28497	6.98466	0.469666	1.95364	0.927661	0.222447	4.61167	0.176552
TSPAN1	128.072	131.085	168.697	123.566	168.751	150.114	154.337	116.568
PIK3R3	30.3863	17.3135	28.9637	24.0927	36.7862	41.2251	26.9726	36.1035
POMGNT1	23.1475	25.899	32.1618	32.2417	35.9809	26.8245	26.377	26.1595
LURAP1	9.59585	8.02189	9.22669	8.04651	11.1378	15.6249	10.163	20.7785
UQCRH	8.8019	3.93232	4.39474	6.39876	8.54925	17.0905	9.58804	17.2859
LRRC41	2.68715	1.31013	1.92527	4.27579	4.03265	2.83124	3.09255	7.44117
RAD54L	3.57645	2.8069	3.93787	3.67976	2.56166	3.31248	3.89521	2.93856
MAST2	14.5816	32.3248	3.96549	12.6149	44.0822	4.659	11.409	33.3874
IPP	3.07112	2.56745	0.445323	5.16253	1.36794	0.808637	2.51686	1.15681
TMEM69	35.4296	24.6666	43.8706	30.1513	57.8929	41.0168	32.1005	57.8448
GPBP1L1	0.104414	0.166952	0.3439	0.196366	0.848074	0.297722	0.14552	0.599759
CCDC17	124.172	197.7	180.412	143.069	152.557	168.875	159.927	137.836
NASP	42.2652	47.3736	50.9358	41.4392	44.902	65.6783	55.2711	42.8573
AKR1A1	0.876411	1.3757	2.69673	1.84825	2.73724	0.0856856	0.340017	0.834886
MMACHC	16.336	9.57477	11.9049	7.06585	16.3097	16.8324	10.2964	12.9142
TESK2	3.5884	2.25787	2.61364	3.91552	2.8912	1.78826	2.80712	3.42609
TOE1	28.0738	37.0868	30.6339	28.7052	29.3834	33.1769	34.9274	30.8783
MUTYH	73.5375	54.4291	57.0188	75.9874	59.9469	69.0432	60.5926	75.4089
HPDL	0.669696	0.464199	0.158225	0.462359	0.373258	0.658227	0.837163	0.290083
PTCH2	31.7339	50.7488	68.6703	45.7898	39.9368	16.7183	31.8271	39.2537
ZSWIM5	97.6772	68.9869	68.3742	146.394	45.3332	95.8039	157.897	61.7919
UROD	5.00823	4.84791	6.87985	6.01927	5.39526	6.31621	6.82475	6.67314
HECTD3	7.54567	7.02621	6.27657	6.14062	6.10626	6.54729	5.9491	6.37484
BTBD19	5.30469	3.88609	7.96707	5.28505	5.31639	4.04885	4.9502	5.30533
EIF2B3	3.11171	1.84965	3.77128	2.7996	3.5779	0.956636	1.84753	2.79663
BEST4	2.48843	1.7671	18.5781	2.47421	13.0572	0.32085	1.25084	5.06695
TCTEX1D4	0.0163291	0	0.0273167	0.0639829	0.0294931	0.0979267	0.0384239	0.016939
PLK3	0.0652038	0.0863237	0	0.205265	0.0226118	0.334234	0.137218	0.0399138
PRDX1	45.7555	57.9563	78.1875	61.9469	51.3863	57.5393	65.8593	83.5731
KIF2C	8.39118	4.41573	5.36258	5.53063	7.04704	6.04916	5.80751	11.5932
ARMH1	0.783212	0.432546	0.372167	0.811172	0.883238	0.525376	0.809168	0.733319
TMEM53	15.1274	14.7063	22.7457	17.59	14.9318	10.2458	13.5023	11.6679
RNF220	0.0665093	0	0	0.203372	0.0887128	0.110253	0.0485781	0
ERI3	0.366676	0	0.119	0	0.103756	0.133849	0.0934322	0
DMAP1	3.51188	3.64862	7.3655	3.36321	4.10329	3.50688	4.265	1.26695
SLC6A9	1551.83	2119.63	1790.52	2129.28	2441.42	1554.21	1491.08	1746.82
CCDC24	5.33796	8.01631	40.47	9.87383	16.2548	0.755789	2.92688	5.42303
B4GALT2	0.630982	1.13927	0.722021	0.799744	1.14571	0.946344	0.907618	1.48898
DPH2	11.9161	11.8168	9.51767	10.9616	15.3538	10.9884	11.6556	21.4166
IPO13	84.784	69.5709	96.816	80.2353	81.2615	68.7717	80.4913	125.67
ATP6V0B	22.8019	29.9205	27.7536	25.8814	31.1202	23.8468	28.8111	34.365
ARTN	16.3573	11.8105	24.8374	16.1342	20.0915	15.7162	13.1563	22.3145
ST3GAL3	3.92815	4.30315	1.72481	7.68792	0.773904	0.683623	1.85272	2.25323
KDM4A	0.257298	1.33905	0.475836	0.662663	0.792549	1.65722	0.690395	0.410899
HYI	30.7241	29.3008	43.6973	22.9717	35.8608	34.1166	27.5175	31.5862
SZT2	3.25286	2.04582	4.10164	2.72708	3.3343	1.93471	2.66541	4.13011
XLOC_090262	9.57676	7.08586	9.44431	7.31586	11.0466	11.2399	8.41641	9.75983
PTPRF	295.372	359.622	284.143	305.172	362.034	564.413	405.071	436.149
MPL	3.83364	4.38449	6.47148	6.29246	1.14708	1.70555	2.28826	3.16152
C3H1orf210	1.74728	1.34119	0.718804	1.51304	0.428895	1.58229	0.896226	0.550618
ELOVL1	16.2708	9.97477	9.34976	18.3916	15.5604	12.4503	13.1585	13.8146
CDC20	9.13412	10.9036	4.94194	12.1002	5.60043	9.43755	8.82863	15.4055
TMEM125	1.11817	0.653733	0.476971	0.651943	0.548097	0.554641	0.602344	0.605173
FAM183A	2.26526	1.75908	0.7401	1.43996	0.738942	1.12604	0.84778	1.64221
RPS8	28.5266	11.8962	9.81771	18.2256	15.1092	14.9608	16.8217	25.0516
CFAP57	0.0155096	0	0.0167779	0.0834757	0	0	0.0529318	0
EBNA1BP2	28.9402	28.7365	24.1349	31.9328	31.3077	28.7683	30.0362	45.8447
XLOC_090293	69.0913	88.0385	114.136	82.7348	88.2672	67.8286	99.1499	96.7413
ZNF691	15.6916	21.8977	109.194	19.9313	43.2129	1.22073	6.19414	12.312
SLC2A1	16.6414	5.31208	15.7321	14.3173	32.2263	14.0796	11.389	37.4522
C3H1orf50	0	0.0786679	0	0.0520933	0	0	0.261128	0
TMEM269	5067.94	6869.64	6049.65	6265.53	5240.53	3902.9	5355.05	6265.63
SVBP	0.347295	0.713731	0.608549	0.0793877	0.246967	0.0206283	0.358558	0.250366
CLDN19	67.6568	69.4949	160.538	93.2152	90.5983	62.7802	79.4284	78.3381
P3H1	0.186939	0.378755	0.0656135	0.0721821	1.55213	0.812588	0	1.18944
RIMKLA	8.14951	2.91079	4.85311	5.49197	11.0114	7.67376	4.45601	10.4377
ZMYND12	83.9998	201.554	66.0775	83.4911	99.1045	42.1004	47.9115	58.7512
YBX1	14.5558	14.6273	23.8455	13.5306	23.7705	13.8234	15.106	18.1513
PPIH	0.134582	0.0367607	0.114678	0.0483687	0.304758	0	0.155795	0.157618
CCDC30	71.8876	64.1143	64.5451	81.4094	160.081	75.0039	89.1146	127.895
PPCS	0.264059	0.0926464	0.18072	0.116512	0.182205	0.0817658	0.138382	0.0993386
FOXJ3	6.03483	1.59446	3.1418	2.23537	3.37558	4.56589	3.64653	5.21018
HIVEP3	0.319003	0.172091	0.501896	0.432745	0.864198	0.26126	0.30801	0.29954
EDN2	0.129116	0.0849955	0.0908074	0.389473	0.0824787	0.627715	0.0503351	0
FOXO6	230.185	151.769	241.173	218.624	333.451	189.648	158.131	244.009
SLFNL1	84.1526	119.146	266.343	123.332	160.448	87.8149	115.643	107.797
SCMH1	1.73452	2.17904	1.00287	1.68615	1.06478	1.18193	1.72961	1.25467
KCNQ4	38.603	40.6633	36.7897	41.9396	41.3631	50.494	40.9884	49.8014
CITED4	22.5427	17.3588	16.1396	19.529	16.0337	21.0301	23.5437	18.0093
CTPS1	1.10893	0.128079	0.483306	0.571259	0.146319	0.383884	0.260668	0.106662
RIMS3	4.50761	3.46169	2.72003	2.07971	1.91736	1.03864	2.73668	2.12891
NFYC	0.377572	0.51999	0.170791	0.40576	0	0	0.234121	0.175918
ZFP69	0.336446	0.1915	0.0564149	0.0697416	0	0.228719	0.261982	0.110613
ZNF684	5.68282	4.78745	11.0474	6.23821	5.30194	5.86745	6.17574	10.6166
EXO5	0.0247866	0	0	0	0	0	0	0
SMAP2	50.8118	37.528	35.3318	74.1146	28.5042	48.2562	38.5633	52.0741
ZMPSTE24	116.625	59.4663	162.288	69.7251	91.0905	135.318	107.464	179.366
TMCO2	0.318434	0	0.174069	0.0631609	0.0395719	0	0.147855	0.349118
RLF	16.6196	12.6571	31.7658	21.0583	20.1405	12.0996	13.8058	20.6968
MYCL	8.23866	7.27013	5.67876	8.65444	6.43157	8.969	7.16727	6.20134
MFSD2A	7.1019	4.3093	2.56805	5.36963	4.90434	5.35467	3.35771	2.21231
TRIT1	39.3284	34.5239	35.0426	49.9514	36.2774	58.3854	54.0941	60.6017
HPCAL4	8.2797	5.44206	11.5976	7.44817	11.1817	13.727	9.06041	9.34566
HEYL	37.62	53.0079	48.5527	42.2917	49.6733	54.9562	59.6244	46.8153
PPIE	0	0.683076	0.645917	0.166758	0.519225	0.757674	0.707767	0
PPT1	16.1055	15.9468	5.49513	15.1113	5.46533	12.7819	15.0654	5.99236
CAP1	0.953622	2.28125	1.68626	1.11329	0.255326	0.395336	0.616007	0.460359
PABPC4	10.9752	13.9053	44.0052	15.1434	6.61009	4.80872	12.4311	2.19316
RHBDL2	7.38324	7.7783	8.72008	9.20301	6.58909	6.15594	6.40495	5.89396
NDUFS5	0.217194	0.562941	0.22779	0.228832	0.0725276	0.413572	0.290048	0.0677189
AKIRIN1	0.377728	0	0.0842609	0.114741	0.28575	0.0259807	0.192499	0.150598
GJA9	27.0759	27.2825	35.2896	33.0572	31.9464	27.3276	19.0213	32.2731
MYCBP	7.89876	3.11015	4.96589	3.95431	7.13903	3.49304	3.35408	5.22756
RRAGC	554.899	371.796	520.885	427.696	549.674	468.398	507.841	640.779
UTP11	116.358	85.503	148.513	94.2474	147.3	81.0583	88.4564	117.727
FHL3	19.1713	10.4862	14.5477	18.0019	26.2172	9.06591	11.8114	25.6979
SF3A3	608.75	743.395	589.721	662.643	704.668	619.901	669.521	663.184
INPP5B	44.3516	47.4795	55.8215	48.5962	52.2072	62.7991	51.056	50.0707
MACF1	0.165604	0.0462759	0.137367	0.0755899	0.369596	0.233398	0.110762	0
MTF1	90.6594	92.6685	93.98	98.8667	144.063	110.956	98.7198	114.321
C3H1orf122	35.8969	21.3522	18.4256	26.7212	28.3323	39.8441	29.2962	31.5816
YRDC	21.1292	20.4125	23.5303	19.9612	13.9212	15.029	20.2015	12.1196
MANEAL	4.15236	3.52779	2.63315	2.81518	1.24345	1.64919	2.94719	1.34846
CDCA8	28.8644	26.292	46.4932	36.6768	29.1046	22.652	18.556	19.84
C3H1orf109	4.32724	3.01384	1.52047	4.01766	2.54249	3.31562	3.18021	2.79458
GNL2	77.7	61.6438	33.3574	57.0106	46.8698	65.4202	81.1556	45.7286
DNALI1	2.52927	1.59178	2.85615	1.80527	1.42166	2.51291	2.30763	1.1687
ZC3H12A	16.0312	64.6193	71.1373	20.4721	22.3259	23.7072	19.1256	97.5282
SNIP1	22.6342	16.6194	53.7169	28.6239	29.1969	21.3774	18.3553	32.8786
MEAF6	0.184489	0	0	0.124586	0	0.309863	0	0.0318671
MRPS15	12.3285	14.5845	71.1511	17.8829	33.4318	1.65265	4.46238	15.4753
OSCP1	4.81929	5.28708	5.99743	7.15183	4.83738	7.45646	3.86221	5.76589
LSM10	6.02898	4.34894	3.89752	4.18347	3.96844	4.6427	4.88989	2.92697
STK40	0	0	0.0547819	0	0.0737383	0	0.0285582	0
EVA1B	7.71686	4.82727	7.00745	8.42853	4.57197	6.6094	5.8934	5.33882
SH3D21	13.2541	12.184	15.7176	15.3115	16.9259	14.9452	14.8396	18.3105
THRAP3	37.7953	20.5559	44.5376	31.8452	36.3619	32.7719	30.5895	42.6977
MAP7D1	53.5892	57.9446	101.73	54.8117	74.0683	48.6032	50.7007	59.2679
COL8A2	0.598145	1.43036	0.448779	0.605512	1.46315	0.535089	0.737951	1.70686
TRAPPC3	11.5086	10.5172	15.2725	17.5838	15.8301	12.1019	11.261	10.0229
TEKT2	5.62885	3.34976	5.82591	5.04567	9.39029	2.69725	4.35082	4.45052
ADPRHL2	22.3174	20.6155	36.9122	40.2091	19.2146	19.6173	19.5847	39.2521
CLSPN	7.37068	12.4159	14.5132	12.3793	14.7489	8.85932	8.00855	5.32064
AGO4	25.2342	20.5336	16.8125	22.1061	17.1697	18.2681	22.1172	19.8083
C3H1orf216	22.822	13.3182	17.897	14.4223	19.6789	24.1939	20.3432	14.3317
AGO3	0.374758	0.0801935	0.495497	0.289489	0.122872	1.85639	1.15546	0.0143184
AGO1	27.1999	28.9733	31.2214	25.46	26.3793	24.3071	29.3798	24.8454
NCDN	0	0.0462561	0.333853	0.471911	0.981825	0.121145	0.128852	0.506223
PSMB2	10.9877	9.7487	20.118	16.2488	23.724	15.5659	10.9064	20.3013
KIAA0319L	1.07195	1.49927	2.19076	1.93245	1.12637	0.31497	0.369617	0.15237
ZMYM4	17.8983	13.1836	6.40799	11.5238	16.2287	20.6571	13.6501	23.7742
SFPQ	15.8374	13.2009	16.228	17.1937	12.2103	17.3584	22.1871	19.5882
ZMYM1	18.316	15.1154	10.3956	14.0288	11.6712	25.1751	23.3545	11.8455
ZMYM6	11.2044	7.58761	5.89717	6.19987	9.22152	7.61932	7.83782	10.6998
TMEM35B	2.42532	2.13541	4.34687	3.14122	3.64803	4.05235	3.17595	3.85218
DLGAP3	296.307	296.241	481.545	332.392	373.784	343.169	275.939	342.997
GJA4	11.6212	12.5338	9.59636	12.7378	16.7675	13.1909	13.8904	15.4983
SMIM12	9.17813	8.12285	4.27258	9.52613	4.41797	13.6603	10.5862	6.37109
GJB4	81.9793	51.3931	76.4227	84.4963	63.1215	50.6062	59.5362	63.6013
GJB3	18.0678	28.4733	23.4361	28.4773	18.4217	23.0343	23.4479	9.60598
C3H1orf94	9.44778	11.8665	5.52593	9.30765	5.38424	10.5119	9.9336	5.43338
GJB5	15.8198	7.72222	31.4274	12.8413	24.9228	11.2213	14.2338	15.0457
CSMD2	1.5149	2.05152	0.912908	1.5638	0.749472	0.761003	1.62555	3.18085
HMGB4	0.163412	0.0957946	0.0489031	0.216459	0.0879168	0.164836	0.111484	0.147095
ZSCAN20	12.08	8.55763	12.8484	14.6431	17.4723	12.3287	11.9474	10.512
EFHD1	0.200479	0.0676533	0.0675085	0.0724794	0.667763	0	0	0.34649
NEU2	21.3655	7.43872	19.4701	18.7565	14.3806	13.8574	16.3205	22.9051
GIGYF2	0.535115	0	0.130721	0.219315	0	0.111408	0	0
KCNJ13	13.481	18.3114	16.4509	31.8474	4.25112	23.4071	24.557	12.2856
NGEF	0.00811263	0	0	0	0	0.00798782	0	0
HJURP	3.36051	2.62492	3.3381	2.8503	3.85233	2.99629	2.57804	3.69486
ATG16L1	12.3547	0.579723	5.55738	6.66633	19.2433	7.67161	4.32826	14.0466
SAG	0.0279199	0	0	0.0741029	0	0	0	0
DGKD	8.44651	6.78302	6.62937	8.66821	6.31254	8.71468	9.38252	4.56788
USP40	0	0.0390379	0.0975204	0.161579	0	0	0	0
SH3BP4	12.1476	1.31452	4.01019	4.9377	7.42993	6.11901	4.49406	16.1023
GBX2	0.400898	0.344955	0.130727	0.353224	0.142397	0.413385	0.418473	0.0491191
IQCA1	4.41506	8.66693	23.9162	6.89867	14.7149	0.0905565	2.05855	5.16359
AGAP1	10.975	7.16731	15.2842	8.99473	12.937	11.9252	10.5047	11.7779
ACKR3	0	0.0695858	0	0	0.0379384	0	0	0
MLPH	4.06541	1.8367	3.66203	2.2622	6.93522	4.67356	2.43417	7.33132
RAB17	9.50389	7.41237	12.1147	10.9589	10.6669	10.9601	9.96068	8.02699
COPS8	18.7708	3.83348	5.77973	11.183	10.2736	7.96079	9.48815	10.6343
RBM44	0	0	0.128405	0	0.0450922	0.0808443	0.150348	0.0280427
LRRFIP1	5.59996	2.18139	4.28449	4.23854	4.64148	3.57803	3.46917	6.66057
UBE2F	11.4603	11.6129	5.20295	7.6395	1.94988	1.76446	4.64369	1.20089
ESPNL	0.0240947	0.0244504	0	0.0134032	0.0215071	0	0.046436	0
SCLY	0.174009	0.0481083	0	0	0.153713	0	0.0440742	0.663512
ILKAP	50.4262	36.2029	78.4476	54.5265	74.48	47.3009	41.5502	47.564
PER2	0	0.0502339	0.0245326	0.0423813	0.0471568	0.0204994	0	0.0166279
TRAF3IP1	0.614733	1.91987	0	3.3154	0	1.01452	2.07915	0
ASB1	12.4814	10.8586	6.24931	8.57249	5.86527	9.14641	11.7307	5.66967
HDAC4	59.7039	48.3137	70.8289	47.4671	75.2228	71.999	51.7012	88.4307
CSF2RA	0.510702	0.11779	0.135132	0.384358	0.0735853	0.175908	0.302446	0.497598
NDUFA10	26.2428	20.1212	29.4718	33.83	29.8251	12.3092	21.3172	35.3212
AKAP17A	10.5562	9.52272	14.8821	10.8553	14.0771	10.2557	9.81374	14.4736
COPS9	0.274244	0.749173	0.196042	0.0695593	0.0345358	0.0730777	0.26409	0.0495051
DUSP28	5.01648	3.16413	2.44907	3.64309	4.65881	1.90315	2.20059	3.99732
RNPEPL1	5.66084	2.7126	3.64851	3.50907	5.46041	5.45954	3.9316	5.57092
GPC1	2.69824	3.92429	2.12952	3.54248	2.92347	2.18653	3.0365	2.83553
CAPN10	0.523444	0.601693	0.683989	0.561025	0.753333	0.594486	1.39309	0.769221
AGXT	146.012	139.952	183.683	159.509	172.541	115.973	126.933	179.973
KIF1A	10.1956	8.61048	11.6678	7.00857	12.3494	9.40037	8.00865	21.4061
MAB21L4	187.814	163.589	180.339	179.035	191.098	231.236	180.754	220.022
MTERF4	14.3166	11.4424	8.1739	16.1603	15.2885	19.1121	9.48146	8.95104
PASK	12.0377	6.346	8.33854	9.11898	11.6219	13.0053	7.5797	11.9942
PPP1R7	109.22	80.2499	59.6224	95.9236	41.6444	146.765	103.638	97.2843
FARP2	9.69751	5.10233	8.96112	8.62692	10.9525	7.87421	6.23401	15.8944
STK25	0.0411539	0.0116805	0	0	0	0	0.0220159	0
BOK	4.52098	0.156825	2.39242	0.550774	10.8963	0.481923	1.20397	9.63537
THAP4	18.7713	6.19824	7.69601	6.15603	19.4074	2.3727	4.76656	25.577
ATG4B	24.6128	25.6874	34.7509	30.2065	28.3408	29.3377	25.0167	32.0754
DTYMK	0.615385	0.639274	1.29557	0.811691	1.14009	0.323377	0.460205	0.380466
ING5	25.3144	16.5085	22.8397	23.3327	26.8051	22.2145	20.3077	23.6709
HDLBP	5.35871	3.13457	3.97488	4.56256	3.66769	4.01258	5.01857	6.09844
GAL3ST2	66.5407	46.6715	59.3741	57.733	94.4903	60.0133	56.8371	148.177
PDCD1	16.1532	8.45254	15.5408	14.0293	21.9406	15.5363	12.7101	27.5531
D2HGDH	35.6268	22.4374	47.8927	42.0124	39.9451	35.4408	28.3443	44.4535
COBL	11.9656	8.60919	20.0472	12.3344	17.078	15.044	12.4708	17.0315
FIGNL1	50.6439	48.2011	177.317	95.8958	96.7049	20.0862	25.2363	68.2517
ZPBP	3.79157	2.1978	4.83149	3.62361	3.92894	1.78051	2.43612	3.7524
GRB10	96.1305	54.7499	103.599	61.5566	122.774	103.115	76.267	127.107
VWC2	0.0712894	0	0	0	0.0395813	0	0	0
UPP1	0.130732	0	1.65809	0	0.606895	0.0270901	0	2.04393
ABCA13	8.19612	7.75586	7.10507	6.46987	8.24019	8.50642	6.52627	12.0964
C4H7orf57	4.54107	1.40028	0.640608	1.91963	2.84153	0.807757	1.0204	2.47026
SUN3	3.44491	4.20519	16.0748	5.7984	7.97752	1.06565	2.05412	4.18055
FZD1	1.87621	2.10631	1.4107	1.55502	0.473279	3.12547	2.01087	0.678971
MTERF1	15.1422	4.37453	5.56409	10.0595	13.3241	5.47425	6.4831	13.983
CDK14	1.46617	0.0737026	1.01046	0.118322	2.73244	1.2332	0.445746	25.8893
AKAP9	2.46044	0.706762	1.86606	2.64899	1.76715	1.21906	2.55961	3.19708
CYP51A1	5.20828	3.65592	0.432935	0.807554	0.296286	0.321018	0.272825	1.53695
KRIT1	30.5635	29.201	31.6274	42.2548	31.7138	15.1811	18.6903	70.8918
ANKIB1	2.32528	2.45843	2.21891	4.59277	2.51267	1.55657	1.43176	5.60595
TMBIM7	14.0482	7.77785	14.6447	10.2321	3.94548	15.2665	12.1291	21.1485
GATAD1	9.41634	8.98463	12.3118	10.6557	5.62102	10.281	7.21484	6.67634
HEPACAM2	58.9596	7.54531	15.9679	34.3185	22.1743	87.7936	46.8239	43.1408
PEX1	10.3634	9.62334	2.01133	10.056	3.76891	8.83387	11.9577	4.04509
RBM48	183.041	289.421	170.677	206.732	146.118	117.707	275.474	98.628
CDK6	17.1578	16.515	10.3479	18.7873	10.44	18.2693	22.0082	8.71245
TFPI2	26.7506	17.9611	16.8168	20.5517	16.7366	26.9644	25.6974	15.9741
GNG11	2.40919	3.25235	1.70141	2.90381	1.68777	2.67907	2.80522	2.44687
VPS50	33.8959	32.6186	22.2243	29.9584	29.3312	30.0656	33.4898	35.3454
BET1	0.0816193	0.0602793	0	0.0773298	0.0358728	0.0411643	0.0332839	0
PON1	14.0625	8.92255	14.8957	12.1155	19.6724	9.00674	11.3687	13.206
PON3	14.5257	20.5539	15.1841	20.8303	19.2663	23.4248	17.1248	25.3064
PPP1R9A	77.3025	47.0621	60.1566	61.5526	72.3696	104.865	102.712	61.029
CASD1	0.192917	3.2207	0.0793935	0.481962	0.176928	0	0.366308	0
ASB4	34.802	23.194	2.0016	6.69818	4.04242	10.4998	54.6186	3.98418
PDK4	35.7333	37.7894	25.9639	38.2018	29.3806	41.3382	40.3286	26.4043
DYNC1I1	25.4616	49.2315	42.9023	38.9285	44.3049	20.6842	27.6009	55.5876
PON2	0.0614569	0.745665	0.11023	0	0	0.123987	0	0
SLC25A13	0.839689	1.02834	0.106704	0.245879	0	0.0862482	0.10776	0.126403
SEM1	0.202459	0.0483939	0.0790771	0.0141916	0.341786	0.0581211	0.0468884	0.227583
SDHAF3	15.3489	10.1898	8.18924	17.1447	6.66827	11.2939	14.2732	10.5709
ASNS	0.0253435	0	0	0	0	0	0.296708	0.297115
C1GALT1	3.52262	1.38765	1.10358	2.04922	1.74755	10.3669	2.69924	7.27065
MIOS	0.0346491	0	0.06142	0	0	0	0	0
RPA3	54.9639	37.1722	45.8676	47.9869	36.5924	79.3104	55.3824	48.1025
UMAD1	18.7342	13.5205	24.9596	17.7382	21.24	14.1041	13.4471	17.3875
GLCCI1	74.5527	147.048	51.8942	50.4607	173.94	123.537	48.3523	40.1381
ICA1	12.4065	17.4143	18.6699	14.3778	16.7593	16.8693	14.0642	14.8372
NDUFA4	137.462	77.1289	133.268	223.368	117.863	56.3753	67.4344	79.4738
PHF14	52.7544	63.4203	38.532	56.6544	46.7158	53.9384	62.1006	28.5026
THSD7A	24.1717	31.0465	27.3058	30.3689	19.7883	20.5546	25.7649	17.8607
TMEM106B	125.117	142.249	287.231	182.175	153.355	107.439	118.463	101.858
ARL4A	4.70101	4.13588	4.76979	4.84061	5.85957	3.957	3.03922	4.75062
ETV1	3.39645	1.20339	1.08763	1.89558	1.8694	1.82456	2.24755	2.38933
SCIN	34.1139	29.2	20.5671	30.2954	49.9604	39.492	41.3022	44.7646
AGMO	317.004	584.569	581.848	434.32	477.065	512.492	519.039	567.533
SOSTDC1	6.90693	7.1301	3.19271	7.02368	4.16902	6.10633	8.27718	4.35337
CRPPA	0.53956	1.82662	0.055499	1.38339	0.0494446	0.571757	1.19483	0
LRRC72	80.054	97.6876	40.438	72.1656	63.3323	78.0859	86.9481	60.3981
ANKMY2	38.7786	40.3459	14.4586	62.098	6.16552	54.5285	59.2695	9.87669
BZW2	1.07509	1.51388	0.454365	0.331781	0.202109	1.98363	5.48908	0.318165
AGR2	66.9666	39.8912	60.2615	72.6725	66.247	30.1264	37.7291	76.0558
TSPAN13	24.2494	1.47914	8.12834	2.4851	53.5717	15.7752	2.64076	17.3471
AHR	1.59299	4.60935	1.46721	5.92616	0.131674	5.69461	3.08921	0.228021
TWIST1	4.89381	2.91789	4.2467	8.35869	4.37079	7.04508	6.61511	3.7755
SNX13	34.6754	44.36	33.0842	40.9224	35.6805	59.0337	48.655	31.4574
TWISTNB	103.202	80.3623	164.103	81.9794	100.154	147.315	84.4297	62.7335
MACC1	10.8037	1.14255	14.4413	2.86341	29.4714	1.11417	0.969862	17.1633
ABCB5	119.868	74.653	144.317	76.6171	248.249	157.079	132.212	214.878
SP4	31.2786	17.7049	13.812	24.4784	6.49945	13.9572	12.6932	8.49899
ITGB8	1.99896	1.76574	5.59902	10.103	1.54906	4.12252	3.60414	0.190299
IL6	0	0.0242484	0.0375964	0.148655	0.895448	1.15264	0.134259	0.0727383
RAPGEF5	40.1177	33.8628	16.8773	40.1379	22.8749	40.1952	44.2438	20.8357
DNAH11	29.2638	28.7618	46.4366	30.6699	36.1711	25.3076	33.4127	32.7691
CDCA7L	13.9581	30.6027	8.03601	16.6216	11.3606	21.6294	14.6891	6.30795
FAM126A	7.22793	6.78003	6.43457	8.92146	5.57393	5.14986	7.19564	5.47122
GPNMB	56.6522	38.3887	16.5382	73.3458	33.4543	35.5899	61.1642	23.4574
MALSU1	7.99026	2.28781	59.0118	7.84225	37.0349	8.55725	4.83288	3.70159
IGF2BP3	3.87618	3.64986	3.71133	2.91135	0.623919	0.958973	3.32534	0.322411
KLHL7	5.06057	0.919105	1.06532	1.47276	1.68505	2.3199	3.06577	2.28163
NUP42	13.0247	4.429	17.3706	11.6145	15.1284	8.46638	7.05818	12.8481
CCDC126	334.674	326.813	470.583	325.435	383.563	350.527	393.5	387.877
TRA2A	62.0292	62.0161	47.9372	82.1503	33.5967	67.8149	68.3778	34.0588
DBF4	0.6269	4.16329	0.154788	1.58851	0.336852	0.784004	0.698247	0.108608
SLC25A40	20.126	21.7494	44.837	17.5123	30.2243	18.3438	17.9363	28.1955
RUNDC3B	0.0801331	0.565018	0.21941	0.0181076	2.16588	0.300198	0.320412	0.228764
ABCB4	28.4909	28.3413	28.6667	41.5962	27.5342	40.1966	39.4959	16.3642
CROT	13.288	20.6842	34.1875	18.8406	22.8286	20.6154	16.9845	13.1055
KIAA1324L	7.8815	8.02372	8.49107	7.3351	6.34605	9.09312	10.5611	10.0103
TMEM243	20.5958	9.938	6.35258	20.8929	15.7936	15.3716	19.4267	13.0026
DMTF1	8.23534	6.36513	11.1377	9.33951	8.2012	5.24062	5.07001	2.46497
SEMA3E	12.9694	11.8795	10.507	16.8553	15.868	17.6797	13.0507	10.2398
SEMA3A	0.0207916	0.0421969	0.0203861	0	0.0919621	0.0182101	0.0181798	0.144625
PCLO	0	0	0.0168081	0.00981022	0	0	0	0
CACNA2D1	22.7266	17.5643	10.4864	20.3266	19.3958	15.3864	12.9828	26.0423
SEMA3C	0.131226	0	0.0807608	0.0184384	0.129663	0.129448	0	0.600641
GNAI1	16.977	7.73371	18.1905	22.0865	24.6613	18.1728	16.9923	18.6582
PHTF2	14.5696	13.8835	6.24396	14.4816	9.77304	14.8547	15.2523	12.1533
TMEM60	0.0813593	0.0698069	0	0.175318	0	0.163884	0.184203	0
[truncated: 12,545 more rows]
